# Supplementary material for: Comparative Analysis of the IclR-Family of Bacterial Transcription Factors and Their DNA-Binding Motifs: Structure, Positioning, Co-Evolution, Regulon Content
Source: Front Microbiol. 2021 Jun 10;12:675815. doi: 10.3389/fmicb.2021.675815 (PMC8222616; doi:10.3389/fmicb.2021.675815)
Supplement: Supplementary file 1 [file Table_1.XLS]

## Sheet: group 1
Orthologous group	Genome	VIMSS ID TF	locus_tag TF	HTH domain amino acid sequences	aligned sites	regulated gene	position (start)	score	site
TGT-11-ACA subgroup
Daci_0796	Delftia acidovorans SPH-1	3601229	Daci_0796	SRTLRRGLQVLDAVLLRVADLCRATGLERATVYRLLSTLVDSGYVAHRFGYAAGH	------AcGTCCggc-c-AgcGGACAT------	Daci_0796	26	4.30	AcGTCCggccAgcGGACAT
				SRTLRRGLQVLDAVLLRVADLCRATGLERATVYRLLSTLVDSGYVAHRFGYAAGH	------ATGTCCgcT-g-gccGGACgT------	Daci_0797	-65	4.23	ATGTCCgcTggccGGACgT
	Variovorax paradoxus S110	7559924	Vapar_4820	SRTLRRGLQLLDAVLLRVVDLCRAAGLERATVHRLLATLVESGYAAQRFRYVAGP	------AcGTCCgcc-a-ggcGGACgT------	Vapar_4820	26	4.37	AcGTCCgccaggcGGACgT
				SRTLRRGLQLLDAVLLRVVDLCRAAGLERATVHRLLATLVESGYAAQRFRYVAGP	------AcGTCCgcc-T-ggcGGACgT------	Vapar_4821	-145	4.41	AcGTCCgccTggcGGACgT
	Ralstonia metallidurans CH34	1777760	Rmet_5383	TRALRRGLTLLDAILLRVIDMCRAAGLERPTVYRLLAALIDCGYVVQHFRYVRGP	------AcGTCCgTc-T-gccGGACgT------	Rmet_5382	-167	4.40	AcGTCCgTcTgccGGACgT
				TRALRRGLTLLDAILLRVIDMCRAAGLERPTVYRLLAALIDCGYVVQHFRYVRGP	------AcGTCCggc-a-gAcGGACgT------	Rmet_5383	24	4.41	AcGTCCggcagAcGGACgT
	Comamonas testosteroni CNB-2	10460346	CtCNB1_3348	SKTLSRGLAVMDAVLMRVAELCRQTGLERATIYRLLAALQEARYVTLVYRYGPGE	------AcGTCtgcc-T-gccGGACga------	CtCNB1_3348	11	3.58	AcGTCtgccTgccGGACga
				SKTLSRGLAVMDAVLMRVAELCRQTGLERATIYRLLAALQEARYVTLVYRYGPGE	------tcGTCCggc-a-ggcaGACgT------	CtCNB1_3349	-134	3.15	tcGTCCggcaggcaGACgT
	Bordetella petrii DSM 12804	3490338	Bpet1281	ASTLRRGLHILAALRLDVAGIARALAMQRTSVYRYISVLAEEGYAVRDGRYRAAL	------tTGTtCATT-a-ttTGGACgc------	Bpet1281	-86	4.80	tTGTtCATTattTGGACgc
				ASTLRRGLHILAALRLDVAGIARALAMQRTSVYRYISVLAEEGYAVRDGRYRAAL	------gTGTCtAaa-T-AATGaACAc------		-10	4.86	gTGTCtAaaTAATGaACAc
				ASTLRRGLHILAALRLDVAGIARALAMQRTSVYRYISVLAEEGYAVRDGRYRAAL	------gTGTtCATT-a-ttTaGACAc------	Bpet1282	-112	4.36	gTGTtCATTattTaGACAc
				ASTLRRGLHILAALRLDVAGIARALAMQRTSVYRYISVLAEEGYAVRDGRYRAAL	------gcGTCCAaa-T-AATGaACAa------		-36	5.11	gcGTCCAaaTAATGaACAa
	Bordetella petrii DSM 12804	3492554	Bpet3460	PRTLRRGLAVLAALRLSVTDIARMTGIQRPTIYRLLAALLDSGLVLAVKKYRAQW	------cTGTCCgTa-g-cgTGGACtc------	Bpet3459	-111	3.86	cTGTCCgTagcgTGGACtc
				PRTLRRGLAVLAALRLSVTDIARMTGIQRPTIYRLLAALLDSGLVLAVKKYRAQW	------gcGTCCgTc-c-tAcGGACAa------		-36	5.01	gcGTCCgTcctAcGGACAa
				PRTLRRGLAVLAALRLSVTDIARMTGIQRPTIYRLLAALLDSGLVLAVKKYRAQW	------tTGTCCgTa-g-gAcGGACgc------	Bpet3460	-155	4.74	tTGTCCgTaggAcGGACgc
				PRTLRRGLAVLAALRLSVTDIARMTGIQRPTIYRLLAALLDSGLVLAVKKYRAQW	------gaGTCCAcg-c-tAcGGACAg------		-80	4.96	gaGTCCAcgctAcGGACAg
	Bordetella avium 197N	5519708	BAV2574	PRTLRRGLAVLATLRLSVTDIARQTGIQRPTIYRLLAALREAGLVSTVKKYRAEL	------gTGTCCATT-g-tgTGGACgT------	BAV2574	-157	5.35	gTGTCCATTgtgTGGACgT
				PRTLRRGLAVLATLRLSVTDIARQTGIQRPTIYRLLAALREAGLVSTVKKYRAEL	------gaGTCCAcc-c-tAcGGACgc------		-83	5.07	gaGTCCAccctAcGGACgc
	Bordetella bronchiseptica RB50	503496	BB1726	PRTLRRGLMVLAALRLSVTDIARQTGIQRPTIYRLLAALLDAGLVVPLKKYRTQL	------ATGTCCATg-T-AATGGACgT------	BB1726	-82	5.94	ATGTCCATgTAATGGACgT
				PRTLRRGLMVLAALRLSVTDIARQTGIQRPTIYRLLAALLDAGLVVPLKKYRTQL	------gaGTCCAcT-g-tgcGGACga------		-8	4.56	gaGTCCAcTgtgcGGACga
				PRTLRRGLMVLAALRLSVTDIARQTGIQRPTIYRLLAALLDAGLVVPLKKYRTQL	------tcGTCCgca-c-AgTGGACtc------	BB1727	-112	4.16	tcGTCCgcacAgTGGACtc
				PRTLRRGLMVLAALRLSVTDIARQTGIQRPTIYRLLAALLDAGLVVPLKKYRTQL	------AcGTCCATT-a-cATGGACAT------		-38	5.81	AcGTCCATTacATGGACAT
	Bordetella parapertussis 12822	509127	BPP2274	PRTLRRGLMVLAALRLSVTDIARQTGIQRPTIYRLLAALLDAGLVVPLKKYRTQL	------ATGTCCATg-T-AATGGACgT------	BPP2274	-82	5.94	ATGTCCATgTAATGGACgT
				PRTLRRGLMVLAALRLSVTDIARQTGIQRPTIYRLLAALLDAGLVVPLKKYRTQL	------gaGTCCAcT-g-tgcGGACga------		-8	4.56	gaGTCCAcTgtgcGGACga
				PRTLRRGLMVLAALRLSVTDIARQTGIQRPTIYRLLAALLDAGLVVPLKKYRTQL	------tcGTCCgca-c-AgTGGACtc------	BPP2275	-112	4.16	tcGTCCgcacAgTGGACtc
				PRTLRRGLMVLAALRLSVTDIARQTGIQRPTIYRLLAALLDAGLVVPLKKYRTQL	------AcGTCCATT-a-cATGGACAT------		-38	5.81	AcGTCCATTacATGGACAT
	Bordetella pertussis Tohama I	513173	BP1899	PRTLRRGLMVLAALRLSVTDIARQTGIQRPTIYRLLAALLDAGLVVPLKKYRTQL	------ATGTCCATg-T-AATGGACgT------	BP1899	-142	5.94	ATGTCCATgTAATGGACgT
				PRTLRRGLMVLAALRLSVTDIARQTGIQRPTIYRLLAALLDAGLVVPLKKYRTQL	------gaGTCCAcT-g-tgcaGACga------		-68	3.92	gaGTCCAcTgtgcaGACga
				PRTLRRGLMVLAALRLSVTDIARQTGIQRPTIYRLLAALLDAGLVVPLKKYRTQL	------tcGTCtgca-c-AgTGGACtc------	BP1900	-112	3.74	tcGTCtgcacAgTGGACtc
				PRTLRRGLMVLAALRLSVTDIARQTGIQRPTIYRLLAALLDAGLVVPLKKYRTQL	------AcGTCCATT-a-cATGGACAT------		-38	5.81	AcGTCCATTacATGGACAT
	Bordetella bronchiseptica RB50	502304	BB0543	PQALRRGLAIVEFLEVSVTEIAQRTGLQRPTVHRLLDALEQFGWVARRRRFLARE	------gTGTtCAca-T-tgTGaACAc------	BB0540	-67	4.48	gTGTtCAcaTtgTGaACAc
	Bordetella parapertussis 12822	507373	BPP0538	PQALRRGLAIVEFLEVSVTEIAQRTGLQRPTVHRLLDALEQFGWVARRRRFLARE	------gTGTtCAca-T-tgTGaACAc------	BPP0535	-67	4.48	gTGTtCAcaTtgTGaACAc
Bpet4366	Bordetella petrii DSM 12804	3493478	Bpet4366	SQAIHRAISVLRCIAVALSIICRQTGLNKSTVHRLTTALIINGLVQQDRRYFLGA	------aGtTCCATA-t-ggTGGACCG------	Bpet4365	-183	4.80	aGtTCCATAtggTGGACCG
				SQAIHRAISVLRCIAVALSIICRQTGLNKSTVHRLTTALIINGLVQQDRRYFLGA	------CGGTtCATA-t-TATGaACCG------		-88	6.01	CGGTtCATAtTATGaACCG
				SQAIHRAISVLRCIAVALSIICRQTGLNKSTVHRLTTALIINGLVQQDRRYFLGA	------CGGTtCATA-A-TATGaACCG------	Bpet4366	-107	6.11	CGGTtCATAATATGaACCG
				SQAIHRAISVLRCIAVALSIICRQTGLNKSTVHRLTTALIINGLVQQDRRYFLGA	------CGGTCCACc-A-TATGGAaCT------		-12	5.71	CGGTCCACcATATGGAaCT
	Paracoccus denitrificans PD1222	1842855	Pden_4818	AQAVARALSLLSLVGLALGQLAAASGLTRPTVRRLLLALAAARMVEQDRRYHLGP	------TGtTCCACt-t-TATGGAaaa------	Pden_4816	-191	4.46	TGtTCCACttTATGGAaaa
				AQAVARALSLLSLVGLALGQLAAASGLTRPTVRRLLLALAAARMVEQDRRYHLGP	------acaTCCACA-t-TgTGGAtCG------		-63	4.96	acaTCCACAtTgTGGAtCG
	Agrobacterium tumefaciens C58	128814	Atu4824	ARAVDRALALLSMVGVALSVIVTESGLNKPTARRLLLALIRAGLVEQDRRYYLGE	------TGaTCCACt-A-TATGGACCT------	Atu4827 (wrong start)	-855	5.91	TGaTCCACtATATGGACCT
				ARAVDRALALLSMVGVALSVIVTESGLNKPTARRLLLALIRAGLVEQDRRYYLGE	------gGGTCCATA-t-TgTGGAggC------		-747	4.68	gGGTCCATAtTgTGGAggC
	Rhizobium leguminosarum bv. trifolii WSM2304	7133016	Rleg2_6076	SQSVERALKLLSLVGMSLNEIVQAGGFNKATTRRLLLALIRARLVEQDGRYFLGE	------TcGTtCATA-A-TATGGACCC------	Rleg2_6354	-209	5.99	TcGTtCATAATATGGACCC
	Sinorhizobium medicae WSM419	7037894	Smed_1440	SQSVDRATKLLSLVGMTLSAVVEKSGLNKPTVRRLLLALIRAGLLEQDRRYYIGE	------TGGTtCACA-A-TATGGACCa------	Smed_1443	-262	6.30	TGGTtCACAATATGGACCa
				SQSVDRATKLLSLVGMTLSAVVEKSGLNKPTVRRLLLALIRAGLLEQDRRYYIGE	------TGGcCtACA-A-aATGGACCC------		-178	4.81	TGGcCtACAAaATGGACCC
	Sinorhizobium meliloti 1021	124366	SMc00263	SQSVDRAAKLLSLVGMSLSAVVEKSGLNKPTVRRLLLALIRAGLLEQDRRYYIGE	------aGGTtCATA-t-TATGGACCC------	SMc00266	-271	6.16	aGGTtCATAtTATGGACCC
	Methylobacterium nodulans ORS 2060	7377760	Mnod_3080	AQSLDRAATLLILVGARLADLIAETDLTKPTVHRMLTALVRAGLLDQDRRYHLGP	------TGtTCCATA-t-ggTGGACCT------	Mnod_3079	-193	4.91	TGtTCCATAtggTGGACCT
				AQSLDRAATLLILVGARLADLIAETDLTKPTVHRMLTALVRAGLLDQDRRYHLGP	------gGGTCCACA-A-TATGGACCT------		-71	6.20	gGGTCCACAATATGGACCT
				AQSLDRAATLLILVGARLADLIAETDLTKPTVHRMLTALVRAGLLDQDRRYHLGP	------aGGTCCATA-t-TgTGGACCC------	Mnod_3080	-134	5.96	aGGTCCATAtTgTGGACCC
				AQSLDRAATLLILVGARLADLIAETDLTKPTVHRMLTALVRAGLLDQDRRYHLGP	------aGGTCCACc-A-TATGGAaCa------		-12	5.53	aGGTCCACcATATGGAaCa
	Xanthobacter autotrophicus Py2	3444120	Xaut_2805	TQSIERAVALLLTVGARLSDLVRLCGLPKPTVRRVLLALVRTGLLDQDRRYHVGP	------TGaTCCAgt-A-TgTGGACCT------	Xaut_2804	-182	5.42	TGaTCCAgtATgTGGACCT
				TQSIERAVALLLTVGARLSDLVRLCGLPKPTVRRVLLALVRTGLLDQDRRYHVGP	------aGGTCCATA-t-acTGGACCC------		-61	5.48	aGGTCCATAtacTGGACCC
				TQSIERAVALLLTVGARLSDLVRLCGLPKPTVRRVLLALVRTGLLDQDRRYHVGP	------gGGTCCAgt-A-TATGGACCT------	Xaut_2805	-152	5.71	gGGTCCAgtATATGGACCT
				TQSIERAVALLLTVGARLSDLVRLCGLPKPTVRRVLLALVRTGLLDQDRRYHVGP	------aGGTCCACA-t-acTGGAtCa------		-31	5.05	aGGTCCACAtacTGGAtCa
	Azorhizobium caulinodans ORS 571	3731223	AZC_4534	TQSIERAISLLLLVGIRLSDLVTRSGLPKPTARRVLLALVRAGLLDQDRRYHIGP	------TGaTCCACA-t-TgTGGACCG------	AZC_4533	-185	5.81	TGaTCCACAtTgTGGACCG
				TQSIERAISLLLLVGIRLSDLVTRSGLPKPTARRVLLALVRAGLLDQDRRYHIGP	------aGGTCCATA-t-acTGGACCC------		-64	5.48	aGGTCCATAtacTGGACCC
				TQSIERAISLLLLVGIRLSDLVTRSGLPKPTARRVLLALVRAGLLDQDRRYHIGP	------gGGTCCAgt-A-TATGGACCT------	AZC_4534	-153	5.71	gGGTCCAgtATATGGACCT
				TQSIERAISLLLLVGIRLSDLVTRSGLPKPTARRVLLALVRAGLLDQDRRYHIGP	------CGGTCCACA-A-TgTGGAtCa------		-32	5.74	CGGTCCACAATgTGGAtCa
	Rhodobacter sphaeroides ATCC 17029	1930820	Rsph17029_3646	SQSIDRAAALLALVAATLAELVRRTGLKQPTARRLLVALIRAGLIEQSRRYHLGI	------aacTCCACA-t-TATGGAgCa------	Rsph17029_3645	-191	4.40	aacTCCACAtTATGGAgCa
				SQSIDRAAALLALVAATLAELVRRTGLKQPTARRLLVALIRAGLIEQSRRYHLGI	------atGTCCATg-A-TATGGAtaG------		-106	4.19	atGTCCATgATATGGAtaG
				SQSIDRAAALLALVAATLAELVRRTGLKQPTARRLLVALIRAGLIEQSRRYHLGI	------CtaTCCATA-t-cATGGACaT------	Rsph17029_3646	-123	4.26	CtaTCCATAtcATGGACaT
				SQSIDRAAALLALVAATLAELVRRTGLKQPTARRLLVALIRAGLIEQSRRYHLGI	------TGcTCCATA-A-TgTGGAgtT------		-38	4.42	TGcTCCATAATgTGGAgtT
	Mesorhizobium sp. BNC1	1782486	Meso_3613	SQSVERAMHLLALVAATLAELVRASGFKQPTTRRLLVALIRSGLVSQNRRYQLGV	------CaGTCCATA-A-TATGGACCG------	Meso_3613	-31	5.82	CaGTCCATAATATGGACCG
				SQSVERAMHLLALVAATLAELVRASGFKQPTTRRLLVALIRSGLVSQNRRYQLGV	------CGGTCCATA-t-TATGGACtG------	Meso_3614	-185	5.70	CGGTCCATAtTATGGACtG
Bpro_1846	Polaromonas sp. JS666	1821540	Bpro_1846	IAGLEKGLSIIECFDLTASQAGARCGMTRTAARRYLLTLEYLGYVASDKLFWLTP	------aTGTTCGAT-A-ATCGatttA------	Bpro_1846	-175	4.92	aTGTTCGATAATCGatttA
				IAGLEKGLSIIECFDLTASQAGARCGMTRTAARRYLLTLEYLGYVASDKLFWLTP	------TTGaaCGAT-A-ATCGaACAt------		-93	5.76	TTGaaCGATAATCGaACAt
				IAGLEKGLSIIECFDLTASQAGARCGMTRTAARRYLLTLEYLGYVASDKLFWLTP	------TTGaTCGAT-c-ATCGatCAA------		-72	5.79	TTGaTCGATcATCGatCAA
				IAGLEKGLSIIECFDLTASQAGARCGMTRTAARRYLLTLEYLGYVASDKLFWLTP	------TTGaTCGAT-g-ATCGatCAA------	Bpro_1847	-138	5.86	TTGaTCGATgATCGatCAA
				IAGLEKGLSIIECFDLTASQAGARCGMTRTAARRYLLTLEYLGYVASDKLFWLTP	------aTGTTCGAT-t-ATCGttCAA------		-117	5.42	aTGTTCGATtATCGttCAA
				IAGLEKGLSIIECFDLTASQAGARCGMTRTAARRYLLTLEYLGYVASDKLFWLTP	------TaaaTCGAT-t-ATCGaACAt------		-35	4.43	TaaaTCGATtATCGaACAt
	Polaromonas naphthalenivorans CJ2	2000157	Pnap_1648	IAGLEKGLSIIECFDLTASQAAARCGLSRTAARRYLLTLEHLGYVATDKLFWLTP	------gcGTTCGAT-A-ATCGatacA------	Pnap_1648	-176	4.10	gcGTTCGATAATCGatacA
				IAGLEKGLSIIECFDLTASQAAARCGLSRTAARRYLLTLEHLGYVATDKLFWLTP	------TTGcGCGAT-A-AaCGaACAA------		-93	5.68	TTGcGCGATAAaCGaACAA
				IAGLEKGLSIIECFDLTASQAAARCGLSRTAARRYLLTLEHLGYVATDKLFWLTP	------aTGTTCGcc-t-ATCGCgCgA------		-72	4.85	aTGTTCGcctATCGCgCgA
				IAGLEKGLSIIECFDLTASQAAARCGLSRTAARRYLLTLEHLGYVATDKLFWLTP	------TcGcGCGAT-A-ggCGaACAt------	Pnap_1649	-141	4.43	TcGcGCGATAggCGaACAt
				IAGLEKGLSIIECFDLTASQAAARCGLSRTAARRYLLTLEHLGYVATDKLFWLTP	------TTGTTCGtT-t-ATCGCgCAA------		-120	5.13	TTGTTCGtTtATCGCgCAA
				IAGLEKGLSIIECFDLTASQAAARCGLSRTAARRYLLTLEHLGYVATDKLFWLTP	------TgtaTCGAT-t-ATCGaACgc------		-37	4.28	TgtaTCGATtATCGaACgc
	Variovorax paradoxus S110	7558411	Vapar_3330	IAGLERGVSIIEAFDLTASQAGERTGMTRTAARRYLLTLQHMGYVASDKLFWLTP	------aTGTaCGAT-c-ATCGaACgA------	Vapar_3329	-136	5.53	aTGTaCGATcATCGaACgA
				IAGLERGVSIIEAFDLTASQAGERTGMTRTAARRYLLTLQHMGYVASDKLFWLTP	------TgGaGCGAT-t-gcCGtACAA------		-32	3.96	TgGaGCGATtgcCGtACAA
				IAGLERGVSIIEAFDLTASQAGERTGMTRTAARRYLLTLQHMGYVASDKLFWLTP	------TTGTaCGgc-A-ATCGCtCcA------	Vapar_3330	-187	4.52	TTGTaCGgcAATCGCtCcA
				IAGLERGVSIIEAFDLTASQAGERTGMTRTAARRYLLTLQHMGYVASDKLFWLTP	------TcGTTCGAT-g-ATCGtACAt------		-83	5.36	TcGTTCGATgATCGtACAt
	Delftia acidovorans SPH-1	3604906	Daci_4439	IAGLERGVSIIEAFDMTAAEAGQRTGMTRTAARRYLLTLQHMGYVAGDKLFWLTP	------gcGTGCGAT-t-ATCGaACAg------	Daci_4438	-152	4.64	gcGTGCGATtATCGaACAg
				IAGLERGVSIIEAFDMTAAEAGQRTGMTRTAARRYLLTLQHMGYVAGDKLFWLTP	------cgGTGCGAT-c-AgCGCACAt------		-131	4.51	cgGTGCGATcAgCGCACAt
				IAGLERGVSIIEAFDMTAAEAGQRTGMTRTAARRYLLTLQHMGYVAGDKLFWLTP	------aTGTGCGcT-g-ATCGCACcg------	Daci_4439	-74	5.14	aTGTGCGcTgATCGCACcg
				IAGLERGVSIIEAFDMTAAEAGQRTGMTRTAARRYLLTLQHMGYVAGDKLFWLTP	------cTGTTCGAT-A-ATCGCACgc------		-53	5.78	cTGTTCGATAATCGCACgc
	Leptothrix cholodnii SP-6	5551964	Lcho_3684	IEGLGKGLRVIESFDLSPSEAAERAGLTRTAARRYLLSLVHYGYADSDKHFWLLP	------TTGcGCGAT-A-gTCGCgCAt------	Lcho_3684	-88	5.35	TTGcGCGATAgTCGCgCAt
				IEGLGKGLRVIESFDLSPSEAAERAGLTRTAARRYLLSLVHYGYADSDKHFWLLP	------aTGaGCGAT-g-ATCGCtCgc------		-68	5.58	aTGaGCGATgATCGCtCgc
				IEGLGKGLRVIESFDLSPSEAAERAGLTRTAARRYLLSLVHYGYADSDKHFWLLP	------gcGaGCGAT-c-ATCGCtCAt------	Lcho_3685	-112	4.84	gcGaGCGATcATCGCtCAt
				IEGLGKGLRVIESFDLSPSEAAERAGLTRTAARRYLLSLVHYGYADSDKHFWLLP	------aTGcGCGAc-t-ATCGCgCAA------		-92	5.04	aTGcGCGActATCGCgCAA
	Leptothrix cholodnii SP-6	5549684	Lcho_1436	IVGLGRGLAVIESFDMTCAQVCQRTAIPRTAVRRHLLSLCHYGYAATDKHFWLTP	------cTGacCGAT-A-ATCGgACAA------	Lcho_1436	-43	5.69	cTGacCGATAATCGgACAA
				IVGLGRGLAVIESFDMTCAQVCQRTAIPRTAVRRHLLSLCHYGYAATDKHFWLTP	------TTGTcCGAT-c-AaCGgttgA------		-22	4.88	TTGTcCGATcAaCGgttgA
				IVGLGRGLAVIESFDMTCAQVCQRTAIPRTAVRRHLLSLCHYGYAATDKHFWLTP	------TcaacCGtT-g-ATCGgACAA------	Lcho_1437	-158	4.12	TcaacCGtTgATCGgACAA
				IVGLGRGLAVIESFDMTCAQVCQRTAIPRTAVRRHLLSLCHYGYAATDKHFWLTP	------TTGTcCGAT-t-ATCGgtCAg------		-137	5.27	TTGTcCGATtATCGgtCAg
Daci_5560 (pcaR)	Delftia acidovorans SPH-1	3606059	Daci_5560	VQSFARGLGVIRSFSQTLSEVAARTGLTRAGARRILLTLQTLGYVKSDKLFQLTP	-------TGTTCGTA-T-gtAGAACA-------	Daci_5560	2	5.29	TGTTCGTATgtAGAACA
				VQSFARGLGVIRSFSQTLSEVAARTGLTRAGARRILLTLQTLGYVKSDKLFQLTP	-------aGTTCGcA-g-AAAGAAtt-------		21	4.74	aGTTCGcAgAAAGAAtt
				VQSFARGLGVIRSFSQTLSEVAARTGLTRAGARRILLTLQTLGYVKSDKLFQLTP	-------aaTTCtTt-c-tgcGAACt-------	Daci_5561	-79	4.30	aaTTCtTtctgcGAACt
				VQSFARGLGVIRSFSQTLSEVAARTGLTRAGARRILLTLQTLGYVKSDKLFQLTP	-------TGTTCtac-a-tAcGAACA-------		-60	4.89	TGTTCtacatAcGAACA
	Comamonas testosteroni CNB-2	10457628	CtCNB1_0686	VQSFARGLEVIRSFSQTLSEVAAATGLTRAGARRILLTLQTLGYVRSDKYYALTP	-------aaTTCtTt-T-AgcGAACA-------	CtCNB1_0685	-83	4.72	aaTTCtTtTAgcGAACA
				VQSFARGLEVIRSFSQTLSEVAAATGLTRAGARRILLTLQTLGYVRSDKYYALTP	-------TGTTCtat-a-tAcGAACA-------		-64	5.07	TGTTCtatatAcGAACA
				VQSFARGLEVIRSFSQTLSEVAAATGLTRAGARRILLTLQTLGYVRSDKYYALTP	-------TGTTCGTA-T-AtAGAACA-------	CtCNB1_0686	-47	5.57	TGTTCGTATAtAGAACA
				VQSFARGLEVIRSFSQTLSEVAAATGLTRAGARRILLTLQTLGYVRSDKYYALTP	-------TGTTCGct-a-AAAGAAtt-------		-28	5.12	TGTTCGctaAAAGAAtt
	Acidovorax avenae subsp. citrulli AAC00-1	2089481	Aave_3947	VQSFARGLEVIRSFSQTLSEVAASSGLTRAGARRILLTLQTLGYVESDRLFRLTP	-------aaTTCaTt-g-tAcGAACA-------	Aave_3946	-139	4.41	aaTTCaTtgtAcGAACA
				VQSFARGLEVIRSFSQTLSEVAASSGLTRAGARRILLTLQTLGYVESDRLFRLTP	-------TGTTCtTt-a-cgcGAACA-------		-120	4.82	TGTTCtTtacgcGAACA
				VQSFARGLEVIRSFSQTLSEVAASSGLTRAGARRILLTLQTLGYVESDRLFRLTP	-------TGTTCGcg-T-AAAGAACA-------	Aave_3947	-57	5.18	TGTTCGcgTAAAGAACA
				VQSFARGLEVIRSFSQTLSEVAASSGLTRAGARRILLTLQTLGYVESDRLFRLTP	-------TGTTCGTA-c-AAtGAAtt-------		-38	5.15	TGTTCGTAcAAtGAAtt
				VQSFARGLEVIRSFSQTLSEVAASSGLTRAGARRILLTLQTLGYVESDRLFRLTP	-------TGcgCGcA-a-AAtGAACA-------	Aave_3951	-9	4.03	TGcgCGcAaAAtGAACA
	Acidovorax sp. JS42	2217989	Ajs_3551	VQSFARGLEVIRSFSQTLSEVAARTGLTRAGARRILLTLQTLGYLESDRLFRLTP	-------aaTTCaTt-a-tAcGAACA-------	Ajs_3550	-99	4.72	aaTTCaTtatAcGAACA
				VQSFARGLEVIRSFSQTLSEVAARTGLTRAGARRILLTLQTLGYLESDRLFRLTP	-------TGTTCtat-a-tAcGAACA-------		-80	5.07	TGTTCtatatAcGAACA
				VQSFARGLEVIRSFSQTLSEVAARTGLTRAGARRILLTLQTLGYLESDRLFRLTP	-------TGTTCGTA-T-AtAGAACA-------	Ajs_3551	-52	5.57	TGTTCGTATAtAGAACA
				VQSFARGLEVIRSFSQTLSEVAARTGLTRAGARRILLTLQTLGYLESDRLFRLTP	-------TGTTCGTA-T-AAtGAAtt-------		-33	5.43	TGTTCGTATAAtGAAtt
	Variovorax paradoxus S110	7559528	Vapar_4436	VQSFARGLQVIRSFSQTLSEVAAASGLTRAGARRILLTLQTLGYVVSDKLFTLTP	-------aaTTCaTt-a-tAcGAACA-------	Vapar_4435	-145	4.72	aaTTCaTtatAcGAACA
				VQSFARGLQVIRSFSQTLSEVAAASGLTRAGARRILLTLQTLGYVVSDKLFTLTP	-------TGTTCtTt-a-tAcGAACA-------		-126	5.26	TGTTCtTtatAcGAACA
				VQSFARGLQVIRSFSQTLSEVAAASGLTRAGARRILLTLQTLGYVVSDKLFTLTP	-------TGTTCGTA-T-AAAGAACA-------	Vapar_4436	-56	5.69	TGTTCGTATAAAGAACA
				VQSFARGLQVIRSFSQTLSEVAAASGLTRAGARRILLTLQTLGYVVSDKLFTLTP	-------TGTTCGTA-T-AAtGAAtt-------		-37	5.43	TGTTCGTATAAtGAAtt
				VQSFARGLQVIRSFSQTLSEVAAASGLTRAGARRILLTLQTLGYVVSDKLFTLTP	-------TGcgCGcA-a-AAtGAACA-------	Vapar_4466	-9	4.03	TGcgCGcAaAAtGAACA
	Polaromonas sp. JS666	1820940	Bpro_1228	VQSFARGLQVIRSFSQTLTEVAQRSELSRAGARRILLTLESLGYVRSEKLFSLTP	-------TGcgCGcA-a-AAtGAAtA-------	Bpro_1223	-11	3.91	TGcgCGcAaAAtGAAtA
				VQSFARGLQVIRSFSQTLTEVAQRSELSRAGARRILLTLESLGYVRSEKLFSLTP	-------TGTTCGac-a-ttAGAACA-------	Bpro_1228	-54	4.95	TGTTCGacattAGAACA
				VQSFARGLQVIRSFSQTLTEVAQRSELSRAGARRILLTLESLGYVRSEKLFSLTP	-------aGTTCGTA-T-AAtGAAtt-------		-35	5.25	aGTTCGTATAAtGAAtt
				VQSFARGLQVIRSFSQTLTEVAQRSELSRAGARRILLTLESLGYVRSEKLFSLTP	-------aaTTCaTt-a-tAcGAACt-------	Bpro_1229	-146	4.66	aaTTCaTtatAcGAACt
				VQSFARGLQVIRSFSQTLTEVAQRSELSRAGARRILLTLESLGYVRSEKLFSLTP	-------TGTTCtaA-T-gtcGAACA-------		-127	4.92	TGTTCtaATgtcGAACA
	Polaromonas naphthalenivorans CJ2	1999361	Pnap_0864	VQSFARGLEVIRSFSQTLTEVAGRTGLTRAGARRILLTLQTLGYVESDKLFRLTP	-------TGcgCGcA-a-AAtGAAtA-------	Pnap_0861	-11	3.91	TGcgCGcAaAAtGAAtA
				VQSFARGLEVIRSFSQTLTEVAGRTGLTRAGARRILLTLQTLGYVESDKLFRLTP	-------TGTTCGcA-a-ctAGAACA-------	Pnap_0864	-54	5.01	TGTTCGcAactAGAACA
				VQSFARGLEVIRSFSQTLTEVAGRTGLTRAGARRILLTLQTLGYVESDKLFRLTP	-------TGTTCGTA-T-AAtGAAtt-------		-35	5.43	TGTTCGTATAAtGAAtt
				VQSFARGLEVIRSFSQTLTEVAGRTGLTRAGARRILLTLQTLGYVESDKLFRLTP	-------aaTTCaTt-a-tAcGAACA-------	Pnap_0865	-127	4.72	aaTTCaTtatAcGAACA
				VQSFARGLEVIRSFSQTLTEVAGRTGLTRAGARRILLTLQTLGYVESDKLFRLTP	-------TGTTCtag-T-tgcGAACA-------		-108	4.71	TGTTCtagTtgcGAACA
	Diaphorobacter sp. TPSY	5788779	Dtpsy_2874	VQSFARGLEVIRSFSQTLSEVAARTGLTRAGARRILLTLQTLGYLESDRLFRLTP	-------aaTTCaTt-a-tAcGAACA-------	Dtpsy_2873	-99	4.72	aaTTCaTtatAcGAACA
				VQSFARGLEVIRSFSQTLSEVAARTGLTRAGARRILLTLQTLGYLESDRLFRLTP	-------TGTTCtat-a-tAcGAACA-------		-80	5.07	TGTTCtatatAcGAACA
				VQSFARGLEVIRSFSQTLSEVAARTGLTRAGARRILLTLQTLGYLESDRLFRLTP	-------TGTTCGTA-T-AtAGAACA-------	Dtpsy_2874	-52	5.57	TGTTCGTATAtAGAACA
				VQSFARGLEVIRSFSQTLSEVAARTGLTRAGARRILLTLQTLGYLESDRLFRLTP	-------TGTTCGTA-T-AAtGAAtt-------		-33	5.43	TGTTCGTATAAtGAAtt
mlr4184 (pcaR)	Mesorhizobium loti MAFF303099	85909	mlr4184	VGSLERGLAVMEILAMTLTEMAEQAGLTRAGARRFLLTLVATGYATQDRMFSLSP	-------TGTTCaCA-a-TaCGAACt-------	mll4183	-36	5.34	TGTTCaCAaTaCGAACt
				VGSLERGLAVMEILAMTLTEMAEQAGLTRAGARRFLLTLVATGYATQDRMFSLSP	-------aGTTCGtA-T-TGtGAACA-------	mlr4184	-99	5.33	aGTTCGtATTGtGAACA
	Mesorhizobium sp. BNC1	1781702	Meso_2822	VGSLAKGLGVLEILSLRLTEVAEAAGLTRAGARRLLLTLVAEGYAQQKRQFVLSA	-------TGTTCGtA-T-TGCGAACA-------	Meso_2822	-43	6.17	TGTTCGtATTGCGAACA
				VGSLAKGLGVLEILSLRLTEVAEAAGLTRAGARRLLLTLVAEGYAQQKRQFVLSA	-------TGTTCGCA-a-TaCGAACA-------	Meso_2823	-32	6.14	TGTTCGCAaTaCGAACA
	Azorhizobium caulinodans ORS 571	3728991	AZC_2336	VQSLARGLQVLRAFSMTLSEVAQHTGLTRAAARRFLLTLVREGFAETDKRFALRP	-------TGTTCGtA-T-gtCGAACA-------	AZC_2337	-233	5.59	TGTTCGtATgtCGAACA
				VQSLARGLQVLRAFSMTLSEVAQHTGLTRAAARRFLLTLVREGFAETDKRFALRP	-------TGTTCGCA-T-aaCGAACA-------		-47	5.99	TGTTCGCATaaCGAACA
				VQSLARGLQVLRAFSMTLSEVAQHTGLTRAAARRFLLTLVREGFAETDKRFALRP	-------TGTTCGtt-a-TGCGAACA-------	AZC_2338	-361	5.94	TGTTCGttaTGCGAACA
				VQSLARGLQVLRAFSMTLSEVAQHTGLTRAAARRFLLTLVREGFAETDKRFALRP	-------TGTTCGac-a-TaCGAACA-------		-175	5.44	TGTTCGacaTaCGAACA
	Xanthobacter autotrophicus Py2	3442424	Xaut_1123	VQSLVRGLEVIRTFSMTLTEVAEQTGMTRATARRFLLTLVREEYAETDKYFALRP	-------TGTTCGtA-T-TGCGcACA-------	Xaut_1122	-217	5.74	TGTTCGtATTGCGcACA
				VQSLVRGLEVIRTFSMTLTEVAEQTGMTRATARRFLLTLVREEYAETDKYFALRP	-------aGTTCGtA-T-TaCGAACA-------		-28	5.63	aGTTCGtATTaCGAACA
				VQSLVRGLEVIRTFSMTLTEVAEQTGMTRATARRFLLTLVREEYAETDKYFALRP	-------TGTTCGtA-a-TaCGAACt-------	Xaut_1123	-265	5.62	TGTTCGtAaTaCGAACt
				VQSLVRGLEVIRTFSMTLTEVAEQTGMTRATARRFLLTLVREEYAETDKYFALRP	-------TGTgCGCA-a-TaCGAACA-------		-76	5.71	TGTgCGCAaTaCGAACA
	Colwellia psychrerythraea 34H	841397	CPS_3590	VQSLLKGLVVIQAFDMTLSEVATATGYTRAAARRFLLTLVSEGYAKQEKQFSLTA	-------TGTgCGCt-a-TGCGAACA-------	CPS_3590	-59	5.62	TGTgCGCtaTGCGAACA
				VQSLLKGLVVIQAFDMTLSEVATATGYTRAAARRFLLTLVSEGYAKQEKQFSLTA	-------TGTTaGtA-T-gcCGAACA-------		-40	5.18	TGTTaGtATgcCGAACA
				VQSLLKGLVVIQAFDMTLSEVATATGYTRAAARRFLLTLVSEGYAKQEKQFSLTA	-------TGTTCGgc-a-TaCtAACA-------	CPS_3591	-172	4.79	TGTTCGgcaTaCtAACA
				VQSLLKGLVVIQAFDMTLSEVATATGYTRAAARRFLLTLVSEGYAKQEKQFSLTA	-------TGTTCGCA-T-aGCGcACA-------		-153	5.67	TGTTCGCATaGCGcACA
	Photorhabdus luminescens TTO1	547573	plu0139	VTSLARGLSVIQVFNLSLSEVAKLSGLSRATARRFLFTLSVLGYTESDKLFWLSP	-------TGTTCGCA-T-aGaGAACA-------	plu0139	-66	5.69	TGTTCGCATaGaGAACA
				VTSLARGLSVIQVFNLSLSEVAKLSGLSRATARRFLFTLSVLGYTESDKLFWLSP	-------TGTTCtCt-a-TGCGAACA-------	plu0140	-95	5.76	TGTTCtCtaTGCGAACA
Bpet4527 (pcaR)	Bordetella petrii DSM 12804	3493639	Bpet4527	VQSFARGLSVIRAFGMTLSEVAAACGLTRAGARRILLTLAHLGYVSMDRKFSLTP	-------TGTTCgTa-T-atAGAACA-------	Bpet4524	-112	5.45	TGTTCgTaTatAGAACA
				VQSFARGLSVIRAFGMTLSEVAAACGLTRAGARRILLTLAHLGYVSMDRKFSLTP	-------TGTTCTTt-A-ttAGAACt-------	Bpet4527	-68	5.53	TGTTCTTtAttAGAACt
				VQSFARGLSVIRAFGMTLSEVAAACGLTRAGARRILLTLAHLGYVSMDRKFSLTP	-------cGTTCTTt-T-tAAGAACA-------		-49	5.82	cGTTCTTtTtAAGAACA
				VQSFARGLSVIRAFGMTLSEVAAACGLTRAGARRILLTLAHLGYVSMDRKFSLTP	-------TGTTCTTa-A-aAAGAACg-------	Bpet4528	-70	5.56	TGTTCTTaAaAAGAACg
				VQSFARGLSVIRAFGMTLSEVAAACGLTRAGARRILLTLAHLGYVSMDRKFSLTP	-------aGTTCTaa-T-aAAGAACA-------		-51	4.98	aGTTCTaaTaAAGAACA
	Bordetella pertussis Tohama I	511518	BP0220	VQSFARGLSVIRAFGMTLSEVAAATGLTRAGARRILLTLASLGYVAQERRFTLTP	-------TGTTCTat-A-tcAGAACA-------	BP0220	-95	5.62	TGTTCTatAtcAGAACA
				VQSFARGLSVIRAFGMTLSEVAAATGLTRAGARRILLTLASLGYVAQERRFTLTP	-------cGTTCTTC-T-GAAGAACA-------		-76	5.91	cGTTCTTCTGAAGAACA
				VQSFARGLSVIRAFGMTLSEVAAATGLTRAGARRILLTLASLGYVAQERRFTLTP	-------TGTTCTTC-A-GAAGAACg-------	BP0221	-70	5.87	TGTTCTTCAGAAGAACg
				VQSFARGLSVIRAFGMTLSEVAAATGLTRAGARRILLTLASLGYVAQERRFTLTP	-------TGTTCTga-T-atAGAACA-------		-51	5.10	TGTTCTgaTatAGAACA
				VQSFARGLSVIRAFGMTLSEVAAATGLTRAGARRILLTLASLGYVAQERRFTLTP	-------TGTTCgTa-T-GtAaAACA-------	BP0217	-132	5.25	TGTTCgTaTGtAaAACA
	Bordetella parapertussis 12822	507246	BPP0413	VQSFARGLSVIRAFGMTLSEVAAATGLTRAGARRILLTLASLGYVAQERRFTLTP	-------TGTTCTTC-A-GAAGAACg-------	BPP0412	-68	5.87	TGTTCTTCAGAAGAACg
				VQSFARGLSVIRAFGMTLSEVAAATGLTRAGARRILLTLASLGYVAQERRFTLTP	-------TaTTCTga-T-atAGAACA-------		-49	4.49	TaTTCTgaTatAGAACA
				VQSFARGLSVIRAFGMTLSEVAAATGLTRAGARRILLTLASLGYVAQERRFTLTP	-------TGTTCTat-A-tcAGAAtA-------	BPP0413	-97	5.22	TGTTCTatAtcAGAAtA
				VQSFARGLSVIRAFGMTLSEVAAATGLTRAGARRILLTLASLGYVAQERRFTLTP	-------cGTTCTTC-T-GAAGAACA-------		-78	5.91	cGTTCTTCTGAAGAACA
				VQSFARGLSVIRAFGMTLSEVAAATGLTRAGARRILLTLASLGYVAQERRFTLTP	-------TGTTCgca-T-atAGAAaA-------	BPP0416	2	4.28	TGTTCgcaTatAGAAaA
	Bordetella bronchiseptica RB50	502172	BB0415	VQSFARGLSVIRAFGMTLSEVAAATGLTRAGARRILLTLASLGYVAQERRFTLTP	-------TGTTCTTC-A-GAAGAACg-------	BB0414	-134	5.87	TGTTCTTCAGAAGAACg
				VQSFARGLSVIRAFGMTLSEVAAATGLTRAGARRILLTLASLGYVAQERRFTLTP	-------TGTTCTga-T-atAGAACA-------		-115	5.10	TGTTCTgaTatAGAACA
				VQSFARGLSVIRAFGMTLSEVAAATGLTRAGARRILLTLASLGYVAQERRFTLTP	-------TGTTCTat-A-tcAGAACA-------	BB0415	-97	5.62	TGTTCTatAtcAGAACA
				VQSFARGLSVIRAFGMTLSEVAAATGLTRAGARRILLTLASLGYVAQERRFTLTP	-------cGTTCTTC-T-GAAGAACA-------		-78	5.91	cGTTCTTCTGAAGAACA
				VQSFARGLSVIRAFGMTLSEVAAATGLTRAGARRILLTLASLGYVAQERRFTLTP	-------TGTTCgTa-T-atAGAACA-------	BB0418	-130	5.45	TGTTCgTaTatAGAACA
ROP_20880 (catR)	Rhodococcus opacus B4	7719773	ROP_20880	IQSIERGFAVLLAFDPTLAELATEAGLSRPAVRRILLTLQKLGYVAGSGRWSLTP	-------aGTACGCa-t-aGCGTACA-------	ROP_20870	-107	4.67	aGTACGCataGCGTACA
				IQSIERGFAVLLAFDPTLAELATEAGLSRPAVRRILLTLQKLGYVAGSGRWSLTP	-------TGTACGCT-a-TGCGTACt-------	ROP_20880	-116	6.22	TGTACGCTaTGCGTACt
				IQSIERGFAVLLAFDPTLAELATEAGLSRPAVRRILLTLQKLGYVAGSGRWSLTP	-------aTcACGCT-G-TGCGTACA-------		-96	6.22	aTcACGCTGTGCGTACA
				IQSIERGFAVLLAFDPTLAELATEAGLSRPAVRRILLTLQKLGYVAGSGRWSLTP	-------TGTACGCa-c-aGCGTgCA-------	ROP_20890	-35	4.16	TGTACGCacaGCGTgCA
				IQSIERGFAVLLAFDPTLAELATEAGLSRPAVRRILLTLQKLGYVAGSGRWSLTP	-------TGcACGCT-G-TGCGTACA-------	ROP_20900	-215	6.30	TGcACGCTGTGCGTACA
	Rhodococcus sp. RHA1	1940642	RHA1_ro02374	IQSIERGFAVLLAFDPTLAELATEAGLSRPAVRRILLTLQKLGYVAGSGRWSLTP	-------aGTACGCa-t-aGCGTACA-------	RHA1_ro02373	-108	4.67	aGTACGCataGCGTACA
				IQSIERGFAVLLAFDPTLAELATEAGLSRPAVRRILLTLQKLGYVAGSGRWSLTP	-------TGTACGCT-a-TGCGTACt-------	RHA1_ro02374	-116	6.22	TGTACGCTaTGCGTACt
				IQSIERGFAVLLAFDPTLAELATEAGLSRPAVRRILLTLQKLGYVAGSGRWSLTP	-------aTcACGCT-G-TGCGTACA-------		-96	6.22	aTcACGCTGTGCGTACA
				IQSIERGFAVLLAFDPTLAELATEAGLSRPAVRRILLTLQKLGYVAGSGRWSLTP	-------TGTACGCa-c-aGCGTACg-------	RHA1_ro02375	-34	4.56	TGTACGCacaGCGTACg
				IQSIERGFAVLLAFDPTLAELATEAGLSRPAVRRILLTLQKLGYVAGSGRWSLTP	-------cGTACGCT-G-TGCGTACA-------	RHA1_ro02376	-214	5.99	cGTACGCTGTGCGTACA
				IQSIERGFAVLLAFDPTLAELATEAGLSRPAVRRILLTLQKLGYVAGSGRWSLTP	-------aGaACGCT-G-TGCGgtCg-------		-194	4.48	aGaACGCTGTGCGgtCg
	Rhodococcus erythropolis PR4	6804792	RER_54240	IQSIERGFAVLMAFDPSLADLAAETGLSRPAVRRILLTLQKLGYVTGNSRWSLTP	-------TGTACGCa-c-aGCGTACA-------	RER_54230	-96	4.75	TGTACGCacaGCGTACA
				IQSIERGFAVLMAFDPSLADLAAETGLSRPAVRRILLTLQKLGYVTGNSRWSLTP	-------TGTACGCT-G-TGCGTACA-------	RER_54240	-119	6.44	TGTACGCTGTGCGTACA
				IQSIERGFAVLMAFDPSLADLAAETGLSRPAVRRILLTLQKLGYVTGNSRWSLTP	-------gTTACGCT-G-TGCGTACg-------		-99	6.06	gTTACGCTGTGCGTACg
ROD_04831	Citrobacter rodentium ICC168	10397585	ROD_04831	IVGLQKGLALIQLFSLTVPQAAKMSGLTQSAARRFFLTLVHEGYLATDRFYWLMA	-------acTGCGAT-t-ATCGCAcT-------	ROD_04821	-116	5.13	acTGCGATtATCGCAcT
				IVGLQKGLALIQLFSLTVPQAAKMSGLTQSAARRFFLTLVHEGYLATDRFYWLMA	-------GGgttGtT-A-ATCGCAac-------	ROD_04831	-73	5.03	GGgttGtTAATCGCAac
				IVGLQKGLALIQLFSLTVPQAAKMSGLTQSAARRFFLTLVHEGYLATDRFYWLMA	-------aGTGCGAT-A-ATCGCAGT-------		-53	5.62	aGTGCGATAATCGCAGT
	Klebsiella pneumoniae 342	5735925	KPK_4296	IVGLQKGLALIQLFSLTVAQAAKMSGLTQSAARRFLLTLLHERYLQTDRYYWLTP	-------cGgttGtT-A-ATCGCAcg-------	KPK_4296	-71	5.00	cGgttGtTAATCGCAcg
				IVGLQKGLALIQLFSLTVAQAAKMSGLTQSAARRFLLTLLHERYLQTDRYYWLTP	-------GcTGCGAT-A-ATCGCAGg-------		-51	5.64	GcTGCGATAATCGCAGg
				IVGLQKGLALIQLFSLTVAQAAKMSGLTQSAARRFLLTLLHERYLQTDRYYWLTP	-------ccTGCGAT-t-ATCGCAGc-------	KPK_4297	-118	5.18	ccTGCGATtATCGCAGc
	Klebsiella variicola At-22	10410377	Kvar_3993	IVGLQKGLALIQLFSLTVAQAAKMSGLTQSAARRFLLTLLHERYLQTDRYYWLTP	-------cGgttGtT-A-ATCGCAcg-------	Kvar_3993	-71	5.00	cGgttGtTAATCGCAcg
				IVGLQKGLALIQLFSLTVAQAAKMSGLTQSAARRFLLTLLHERYLQTDRYYWLTP	-------GcTGCGAT-A-ATCGCAGg-------		-51	5.64	GcTGCGATAATCGCAGg
				IVGLQKGLALIQLFSLTVAQAAKMSGLTQSAARRFLLTLLHERYLQTDRYYWLTP	-------ccTGCGAT-t-ATCGCAGc-------	Kvar_3994	-118	5.18	ccTGCGATtATCGCAGc
	Klebsiella pneumoniae subsp. pneumoniae MGH 78578	3380828	KPN_00388	IVGLQKGLALIQLFSLTVAQTAKMSGLTQSAARRFLLTLLHERYLQTDRYYWLTP	-------ccTGCGAT-t-ATCGCAGc-------	KPN_00387	-104	5.18	ccTGCGATtATCGCAGc
				IVGLQKGLALIQLFSLTVAQTAKMSGLTQSAARRFLLTLLHERYLQTDRYYWLTP	-------cGgttGtT-A-ATCGCAcg-------	KPN_00388	-73	5.00	cGgttGtTAATCGCAcg
				IVGLQKGLALIQLFSLTVAQTAKMSGLTQSAARRFLLTLLHERYLQTDRYYWLTP	-------GcTGCGAT-A-ATCGCAGg-------		-53	5.64	GcTGCGATAATCGCAGg
	Azotobacter vinelandii AvOP	6918473	Avin_20200	IVGLQKGLALMQLFSLSVPQAASLSGLTPSAVRRFLLTLVHDGFAETDRHYWLTA	-------cGcttGtT-A-ATCGCAac-------	Avin_20200	-60	4.69	cGcttGtTAATCGCAac
				IVGLQKGLALMQLFSLSVPQAASLSGLTPSAVRRFLLTLVHDGFAETDRHYWLTA	-------GcTGCGAT-A-ATCGCAac-------		-40	5.48	GcTGCGATAATCGCAac
				IVGLQKGLALMQLFSLSVPQAASLSGLTPSAVRRFLLTLVHDGFAETDRHYWLTA	-------GtTGCGAT-t-ATCGCAGc-------	Avin_20210	-56	4.88	GtTGCGATtATCGCAGc
	Pseudomonas putida W619	7075627	PputW619_2154	IAGLQKGLALMQLFNLTVPQAARQAGLTPSAARRFLLTLVHEGFAETDRHYWLTP	-------GcTGCGAa-t-ATCGCttc-------	PputW619_2153	-117	3.64	GcTGCGAatATCGCttc
				IAGLQKGLALMQLFNLTVPQAARQAGLTPSAARRFLLTLVHEGFAETDRHYWLTP	-------aaTGCGAT-t-ATCGCAtc-------		-97	4.84	aaTGCGATtATCGCAtc
				IAGLQKGLALMQLFNLTVPQAARQAGLTPSAARRFLLTLVHEGFAETDRHYWLTP	-------GaTGCGAT-A-ATCGCAtT-------	PputW619_2154	-96	5.45	GaTGCGATAATCGCAtT
				IAGLQKGLALMQLFNLTVPQAARQAGLTPSAARRFLLTLVHEGFAETDRHYWLTP	-------GaaGCGAT-A-tTCGCAGc-------		-76	4.96	GaaGCGATAtTCGCAGc
	Pseudomonas putida KT2440	218289	PP2609	IAGLQKGLALMQLFSLSVPQAARLSGLTSSAVRRFLLTLVHEGFAETDRDYWLTP	-------acTGCGAT-t-ATCGCAtT-------	PP_2608	-96	4.88	acTGCGATtATCGCAtT
				IAGLQKGLALMQLFSLSVPQAARLSGLTSSAVRRFLLTLVHEGFAETDRDYWLTP	-------acTGCGAT-A-AcCGgAtc-------		-116	3.74	acTGCGATAAcCGgAtc
				IAGLQKGLALMQLFSLSVPQAARLSGLTSSAVRRFLLTLVHEGFAETDRDYWLTP	-------aaTGCGAT-A-ATCGCAGT-------	PP_2609	-77	5.60	aaTGCGATAATCGCAGT
				IAGLQKGLALMQLFSLSVPQAARLSGLTSSAVRRFLLTLVHEGFAETDRDYWLTP	-------GaTcCGgT-t-ATCGCAGT-------		-57	5.00	GaTcCGgTtATCGCAGT
Bcep18194_B1629	Burkholderia sp. 383	1062566	Bcep18194_B1629	IAGLEKGLAILEAFDMTPTQAAARTGLTRTAARRYLLTLESLGYVYTDKLYGLTP	-------tGCGCGAT-t-ATCGttCA-------	Bcep18194_B1625	-227	4.44	tGCGCGATtATCGttCA
				IAGLEKGLAILEAFDMTPTQAAARTGLTRTAARRYLLTLESLGYVYTDKLYGLTP	-------CGtGCGAT-t-ATCGaaCg-------		-206	4.85	CGtGCGATtATCGaaCg
				IAGLEKGLAILEAFDMTPTQAAARTGLTRTAARRYLLTLESLGYVYTDKLYGLTP	-------CGttCGAT-A-ATCGCaCg-------	Bcep18194_B1626	-167	5.63	CGttCGATAATCGCaCg
				IAGLEKGLAILEAFDMTPTQAAARTGLTRTAARRYLLTLESLGYVYTDKLYGLTP	-------tGaaCGAT-A-ATCGCGCA-------		-146	5.84	tGaaCGATAATCGCGCA
				IAGLEKGLAILEAFDMTPTQAAARTGLTRTAARRYLLTLESLGYVYTDKLYGLTP	-------tGCGCGgT-A-ATCGCGCg-------	Bcep18194_B1628	-275	5.18	tGCGCGgTAATCGCGCg
				IAGLEKGLAILEAFDMTPTQAAARTGLTRTAARRYLLTLESLGYVYTDKLYGLTP	-------tGgGCGAT-t-ATCGCGCA-------		-254	5.08	tGgGCGATtATCGCGCA
				IAGLEKGLAILEAFDMTPTQAAARTGLTRTAARRYLLTLESLGYVYTDKLYGLTP	-------tGCGCGAT-A-ATCGCcCA-------	Bcep18194_B1629	-57	5.87	tGCGCGATAATCGCcCA
				IAGLEKGLAILEAFDMTPTQAAARTGLTRTAARRYLLTLESLGYVYTDKLYGLTP	-------CGCGCGAT-t-AcCGCGCA-------		-36	5.48	CGCGCGATtAcCGCGCA
	Burkholderia cenocepacia AU 1054	1887626	Bcen_3977	IAGLEKGLMILEAFDMTPTQAAARTGLTRTAARRYLLTLESLGYVYTDKLYGLTP	-------tGCGCGAT-t-ATCGttCA-------	Bcen_3972	-229	4.44	tGCGCGATtATCGttCA
				IAGLEKGLMILEAFDMTPTQAAARTGLTRTAARRYLLTLESLGYVYTDKLYGLTP	-------CGtGCGAT-t-ATCGaaCg-------		-208	4.85	CGtGCGATtATCGaaCg
				IAGLEKGLMILEAFDMTPTQAAARTGLTRTAARRYLLTLESLGYVYTDKLYGLTP	-------CGttCGAT-A-ATCGCaCg-------	Bcen_3973	-166	5.63	CGttCGATAATCGCaCg
				IAGLEKGLMILEAFDMTPTQAAARTGLTRTAARRYLLTLESLGYVYTDKLYGLTP	-------tGaaCGAT-A-ATCGCGCA-------		-145	5.84	tGaaCGATAATCGCGCA
				IAGLEKGLMILEAFDMTPTQAAARTGLTRTAARRYLLTLESLGYVYTDKLYGLTP	-------tGCGCGgT-g-tTCGCGCA-------	Bcen_3976	-131	4.35	tGCGCGgTgtTCGCGCA
				IAGLEKGLMILEAFDMTPTQAAARTGLTRTAARRYLLTLESLGYVYTDKLYGLTP	-------tGgGCGAT-t-ATCGCGCg-------		-110	4.91	tGgGCGATtATCGCGCg
				IAGLEKGLMILEAFDMTPTQAAARTGLTRTAARRYLLTLESLGYVYTDKLYGLTP	-------CGCGCGAT-A-ATCGCcCA-------	Bcen_3977	-57	5.92	CGCGCGATAATCGCcCA
				IAGLEKGLMILEAFDMTPTQAAARTGLTRTAARRYLLTLESLGYVYTDKLYGLTP	-------tGCGCGAa-c-AcCGCGCA-------		-36	5.30	tGCGCGAacAcCGCGCA
	Burkholderia vietnamiensis G4	6816022	Bcep1808_4918	IAGLEKGLMILEAFDMTPTQAAARTGLTRTAARRYLLTLESLGYVYTDKLYGLTP	-------CGCaCGAT-g-ATCGCcCg-------	Bcep1808_4918	-58	5.31	CGCaCGATgATCGCcCg
				IAGLEKGLMILEAFDMTPTQAAARTGLTRTAARRYLLTLESLGYVYTDKLYGLTP	-------CGtcCGAT-A-ATCGCaCA-------	Bcep1808_4920	-164	5.50	CGtcCGATAATCGCaCA
				IAGLEKGLMILEAFDMTPTQAAARTGLTRTAARRYLLTLESLGYVYTDKLYGLTP	-------aGaaCGAT-A-ATCGCGCA-------		-143	5.62	aGaaCGATAATCGCGCA
				IAGLEKGLMILEAFDMTPTQAAARTGLTRTAARRYLLTLESLGYVYTDKLYGLTP	-------tGCGCGAT-t-ATCGttCt-------	Bcep1808_4921	-227	3.85	tGCGCGATtATCGttCt
				IAGLEKGLMILEAFDMTPTQAAARTGLTRTAARRYLLTLESLGYVYTDKLYGLTP	-------tGtGCGAT-t-ATCGgaCg-------		-206	4.64	tGtGCGATtATCGgaCg
	Burkholderia ambifaria MC40-6	7152264	BamMC406_4269	IAGLEKGLAILEAFDMTPTQAAARTGLTRTAARRYLLTLESLGYVYTDKLYGLTP	-------CGCGCGAT-A-ATCGCcCA-------	BamMC406_4269	-56	5.92	CGCGCGATAATCGCcCA
				IAGLEKGLAILEAFDMTPTQAAARTGLTRTAARRYLLTLESLGYVYTDKLYGLTP	-------tGCGCGAa-c-AcCGCGCA-------		-35	5.30	tGCGCGAacAcCGCGCA
				IAGLEKGLAILEAFDMTPTQAAARTGLTRTAARRYLLTLESLGYVYTDKLYGLTP	-------tGCGCGgT-g-tTCGCGCA-------	BamMC406_4270	-139	4.35	tGCGCGgTgtTCGCGCA
				IAGLEKGLAILEAFDMTPTQAAARTGLTRTAARRYLLTLESLGYVYTDKLYGLTP	-------tGgGCGAT-t-ATCGCGCg-------		-118	4.91	tGgGCGATtATCGCGCg
				IAGLEKGLAILEAFDMTPTQAAARTGLTRTAARRYLLTLESLGYVYTDKLYGLTP	-------CGttCGAT-A-ATCGCaCA-------	BamMC406_4273	-165	5.80	CGttCGATAATCGCaCA
				IAGLEKGLAILEAFDMTPTQAAARTGLTRTAARRYLLTLESLGYVYTDKLYGLTP	-------aGaaCGAT-A-ATCGCGCA-------		-144	5.62	aGaaCGATAATCGCGCA
				IAGLEKGLAILEAFDMTPTQAAARTGLTRTAARRYLLTLESLGYVYTDKLYGLTP	-------tGCGCGAT-t-ATCGttCt-------	BamMC406_4274	-226	3.85	tGCGCGATtATCGttCt
				IAGLEKGLAILEAFDMTPTQAAARTGLTRTAARRYLLTLESLGYVYTDKLYGLTP	-------tGtGCGAT-t-ATCGaaCg-------		-205	4.80	tGtGCGATtATCGaaCg
	Burkholderia cepacia AMMD	1919843	Bamb_3802	IAGLEKGLAILEAFDMTPTQAAARTGLTRTAARRYLLTLESLGYVYTDKLYGLTP	-------tGCGCGAT-A-ATCGCcCA-------	Bamb_3802	-57	5.87	tGCGCGATAATCGCcCA
				IAGLEKGLAILEAFDMTPTQAAARTGLTRTAARRYLLTLESLGYVYTDKLYGLTP	-------CGCGCGAT-c-AcCGCGCA-------		-36	5.62	CGCGCGATcAcCGCGCA
				IAGLEKGLAILEAFDMTPTQAAARTGLTRTAARRYLLTLESLGYVYTDKLYGLTP	-------tGCGCGgT-g-ATCGCGCg-------	Bamb_3803	-232	4.81	tGCGCGgTgATCGCGCg
				IAGLEKGLAILEAFDMTPTQAAARTGLTRTAARRYLLTLESLGYVYTDKLYGLTP	-------tGgGCGAT-t-ATCGCGCA-------		-211	5.08	tGgGCGATtATCGCGCA
				IAGLEKGLAILEAFDMTPTQAAARTGLTRTAARRYLLTLESLGYVYTDKLYGLTP	-------CGttCGAT-A-ATCGCaCA-------	Bamb_3805	-164	5.80	CGttCGATAATCGCaCA
				IAGLEKGLAILEAFDMTPTQAAARTGLTRTAARRYLLTLESLGYVYTDKLYGLTP	-------aGaaCGAT-A-ATCGCGCA-------		-143	5.62	aGaaCGATAATCGCGCA
				IAGLEKGLAILEAFDMTPTQAAARTGLTRTAARRYLLTLESLGYVYTDKLYGLTP	-------tGCGCGAT-t-ATCGttCt-------	Bamb_3806	-229	3.85	tGCGCGATtATCGttCt
				IAGLEKGLAILEAFDMTPTQAAARTGLTRTAARRYLLTLESLGYVYTDKLYGLTP	-------tGtGCGAT-t-ATCGaaCg-------		-208	4.80	tGtGCGATtATCGaaCg
	Burkholderia multivorans ATCC 17616	7118492	BMULJ_04274	IAGLEKGLAILEAFDMTPTQAAARTGLTRTAARRYLLTLESLGYVYTDKLYGLTP	-------tGCGCGAT-A-ATCGCcCA-------	BMULJ_04274	-58	5.87	tGCGCGATAATCGCcCA
				IAGLEKGLAILEAFDMTPTQAAARTGLTRTAARRYLLTLESLGYVYTDKLYGLTP	-------CGCGCGAT-g-AcCGCGCA-------		-37	5.48	CGCGCGATgAcCGCGCA
				IAGLEKGLAILEAFDMTPTQAAARTGLTRTAARRYLLTLESLGYVYTDKLYGLTP	-------tGCGCGgT-c-ATCGCGCg-------	BMULJ_04275	-118	4.95	tGCGCGgTcATCGCGCg
				IAGLEKGLAILEAFDMTPTQAAARTGLTRTAARRYLLTLESLGYVYTDKLYGLTP	-------tGgGCGAT-t-ATCGCGCA-------		-97	5.08	tGgGCGATtATCGCGCA
				IAGLEKGLAILEAFDMTPTQAAARTGLTRTAARRYLLTLESLGYVYTDKLYGLTP	-------CGttCGAT-A-AaCGCaCg-------	BMULJ_04279	-164	5.19	CGttCGATAAaCGCaCg
				IAGLEKGLAILEAFDMTPTQAAARTGLTRTAARRYLLTLESLGYVYTDKLYGLTP	-------tGaaCGAT-A-ATCGCGCA-------		-143	5.84	tGaaCGATAATCGCGCA
				IAGLEKGLAILEAFDMTPTQAAARTGLTRTAARRYLLTLESLGYVYTDKLYGLTP	-------tGCGCGAT-t-ATCGttCA-------	BMULJ_04280	-299	4.44	tGCGCGATtATCGttCA
				IAGLEKGLAILEAFDMTPTQAAARTGLTRTAARRYLLTLESLGYVYTDKLYGLTP	-------CGtGCGtT-t-ATCGaaCg-------		-278	4.23	CGtGCGtTtATCGaaCg
	Burkholderia glumae BGR1	7711948	bglu_2g11630	IAGLEKGLMILEAFDMTPTQAAARTGLTRTAARRYLLTLESLGYVHTDKLYGLTP	-------CGATCGAT-G-ATCGCACG-------	bglu_2g11620	-176	5.27	CGATCGATGATCGCACG
				IAGLEKGLMILEAFDMTPTQAAARTGLTRTAARRYLLTLESLGYVHTDKLYGLTP	-------TGAACGAT-A-ATCGCGCT-------		-155	5.25	TGAACGATAATCGCGCT
				IAGLEKGLMILEAFDMTPTQAAARTGLTRTAARRYLLTLESLGYVHTDKLYGLTP	-------CGTGCGAT-C-ATCGATCG-------	bglu_2g11610	-270	4.55	CGTGCGATCATCGATCG
				IAGLEKGLMILEAFDMTPTQAAARTGLTRTAARRYLLTLESLGYVHTDKLYGLTP	-------AGCGCGAT-T-ATCGTTCA-------		-291	4.22	AGCGCGATTATCGTTCA
	Burkholderia thailandensis E264	1075098	BTH_II1220	IAGLEKGLAILEAFDMTPTQAAARTGLTRTAARRYLLTLEALGYVYTDRLYGLTP	-------CGatCGAT-A-ATCGCaCg-------	BTH_II1221	-189	5.64	CGatCGATAATCGCaCg
				IAGLEKGLAILEAFDMTPTQAAARTGLTRTAARRYLLTLEALGYVYTDRLYGLTP	-------CGttCGcT-A-ATCGCGCA-------		-168	5.50	CGttCGcTAATCGCGCA
				IAGLEKGLAILEAFDMTPTQAAARTGLTRTAARRYLLTLEALGYVYTDRLYGLTP	-------tGCGCGAT-t-AgCGaaCg-------	BTH_II1222	-221	4.28	tGCGCGATtAgCGaaCg
				IAGLEKGLAILEAFDMTPTQAAARTGLTRTAARRYLLTLEALGYVYTDRLYGLTP	-------CGtGCGAT-t-ATCGatCg-------		-200	4.41	CGtGCGATtATCGatCg
	Burkholderia phymatum STM815	7085966	Bphy_1079	IAGLEKGLAILESFDLTPSQAAQLTGMTRTAARRYLLTLEHLGYVQGDKLYGLTP	-------CGttCGtT-A-ATCGCaCA-------	Bphy_1079	-240	5.18	CGttCGtTAATCGCaCA
				IAGLEKGLAILESFDLTPSQAAQLTGMTRTAARRYLLTLEHLGYVQGDKLYGLTP	-------tGtGCGAT-t-AaCGCGCg-------		-219	4.92	tGtGCGATtAaCGCGCg
				IAGLEKGLAILESFDLTPSQAAQLTGMTRTAARRYLLTLEHLGYVQGDKLYGLTP	-------tGaGCGAT-A-ATCGCGCA-------		-55	5.91	tGaGCGATAATCGCGCA
				IAGLEKGLAILESFDLTPSQAAQLTGMTRTAARRYLLTLEHLGYVQGDKLYGLTP	-------CGCGCGtT-A-ATCGCaCA-------	Bphy_1080	-184	5.31	CGCGCGtTAATCGCaCA
				IAGLEKGLAILESFDLTPSQAAQLTGMTRTAARRYLLTLEHLGYVQGDKLYGLTP	-------tGtGCGAT-t-AaCGaaCg-------		-163	4.36	tGtGCGATtAaCGaaCg
	Ralstonia eutropha JMP134	895562	Reut_B5034	IAGLEKGLAILEAFDLTPSQAAQLTGLTRTAARRYLLTLEHLGYTTSDTLFSLTP	-------CGaGCGAT-A-ATCGCGCg-------	Reut_B5034	-52	5.79	CGaGCGATAATCGCGCg
				IAGLEKGLAILEAFDLTPSQAAQLTGLTRTAARRYLLTLEHLGYTTSDTLFSLTP	-------CGCGCGAc-A-gTCGtGCA-------		-31	4.15	CGCGCGAcAgTCGtGCA
				IAGLEKGLAILEAFDLTPSQAAQLTGLTRTAARRYLLTLEHLGYTTSDTLFSLTP	-------tGCaCGAc-t-gTCGCGCg-------	Reut_B5035	-92	4.12	tGCaCGActgTCGCGCg
				IAGLEKGLAILEAFDLTPSQAAQLTGLTRTAARRYLLTLEHLGYTTSDTLFSLTP	-------CGCGCGAT-t-ATCGCtCg-------		-71	4.95	CGCGCGATtATCGCtCg
				IAGLEKGLAILEAFDLTPSQAAQLTGLTRTAARRYLLTLEHLGYTTSDTLFSLTP	-------CGttCGcT-A-ATCGCGCc-------	Reut_B5029	-144	5.06	CGttCGcTAATCGCGCc
	Ralstonia pickettii 12J	7178674	Rpic_4304	IAGLEKGLAILEAFDLTPTQAAELTGLTRTAARRYLLTLEHLGYLTSETLFSLTP	-------CGtGCGtT-A-tTCGCaCc-------	Rpic_4303	-158	4.17	CGtGCGtTAtTCGCaCc
				IAGLEKGLAILEAFDLTPTQAAELTGLTRTAARRYLLTLEHLGYLTSETLFSLTP	-------tGtGCGAT-t-ATCGaaCg-------		-137	4.80	tGtGCGATtATCGaaCg
				IAGLEKGLAILEAFDLTPTQAAELTGLTRTAARRYLLTLEHLGYLTSETLFSLTP	-------CGtGCGAT-c-AcCGtaCA-------	Rpic_4304	-54	4.83	CGtGCGATcAcCGtaCA
				IAGLEKGLAILEAFDLTPTQAAELTGLTRTAARRYLLTLEHLGYLTSETLFSLTP	-------CGaGCGAT-A-tgtGCGCA-------	Rpic_4305	-114	4.11	CGaGCGATAtgtGCGCA
				IAGLEKGLAILEAFDLTPTQAAELTGLTRTAARRYLLTLEHLGYLTSETLFSLTP	-------tGtaCGgT-g-ATCGCaCg-------		-93	4.58	tGtaCGgTgATCGCaCg
BC1002_2939	Burkholderia sp. CCGE1002	10414539	BC1002_2939	IAGAAKALAIIEAFDMTPTMVAARAGLSRTAARRYLLTLRELGYVDTDKLFWLAP	------CCGCGCGAT-A-ATCGCGCAA------	BC1002_2939	-108	7.21	CCGCGCGATAATCGCGCAA
				IAGAAKALAIIEAFDMTPTMVAARAGLSRTAARRYLLTLRELGYVDTDKLFWLAP	------ttGCGCGAT-t-ATCGCGCGg------	BC1002_2940	-149	5.78	ttGCGCGATtATCGCGCGg
	Burkholderia phytofirmans PsJN	7150793	Bphyt_3689	IAGAAKALAIIEAFDMTPTTVAGRAGLSRTAARRYLLTLRELGYVDTDKLFWLAP	------CCGCGCGAT-A-ATCGCGCGA------	Bphyt_3689	-80	7.21	CCGCGCGATAATCGCGCGA
				IAGAAKALAIIEAFDMTPTTVAGRAGLSRTAARRYLLTLRELGYVDTDKLFWLAP	------tCGCGCGAT-t-ATCGCGCGg------	Bphyt_3690	-184	5.99	tCGCGCGATtATCGCGCGg
	Burkholderia xenovorans LB400	3362722	Bxe_A0267	IAGAAKALAIIEAFDMTPTTVAARAGLSRTAARRYLLTLRELGYVDTDKLFWLAP	------aCGCGCGAT-A-ATCGCGCGA------	Bxe_A0267	-78	7.09	aCGCGCGATAATCGCGCGA
				IAGAAKALAIIEAFDMTPTTVAARAGLSRTAARRYLLTLRELGYVDTDKLFWLAP	------tCGCGCGAT-t-ATCGCGCGt------	Bxe_A0266	-234	5.99	tCGCGCGATtATCGCGCGt
Vapar_2383 (pobR/pcaU)	Variovorax paradoxus S110	7557452	Vapar_2383	IEGIAKGMAVLESFDLNATLAAERAGLTRAAARRHLLTLAHLGYLETDSYFWMAP	-------TGCGCGAT-G-ATCGCGCA-------	Vapar_2382	-109	6.30	TGCGCGATGATCGCGCA
				IEGIAKGMAVLESFDLNATLAAERAGLTRAAARRHLLTLAHLGYLETDSYFWMAP	-------TGCGCGAT-c-ATCGCGCA-------	Vapar_2383	-39	6.10	TGCGCGATcATCGCGCA
	Polaromonas naphthalenivorans CJ2	2000418	Pnap_1902	IEGMAKGMAVLESFDLNATLAAERAGLTRAAARRHLLTLTHLGYLETDSYFWLSA	-------TGCGCGAT-c-ATCGCaCA-------	Pnap_1901	-159	6.04	TGCGCGATcATCGCaCA
				IEGMAKGMAVLESFDLNATLAAERAGLTRAAARRHLLTLTHLGYLETDSYFWLSA	-------TGTGCGAT-G-ATCGCGCA-------	Pnap_1902	-18	6.30	TGTGCGATGATCGCGCA
	Polaromonas sp. JS666	1822666	Bpro_2991	IEGMAKGMAVLESFDLNATLAAERAGITRAAARRHLLTLTHLGYLETDSYFWLAA	-------TGTGCGAT-G-ATCGCGCA-------	Bpro_2991	-16	6.30	TGTGCGATGATCGCGCA
				IEGMAKGMAVLESFDLNATLAAERAGITRAAARRHLLTLTHLGYLETDSYFWLAA	-------TGCGCGAT-c-ATCGCaCA-------	Bpro_2992	-130	6.04	TGCGCGATcATCGCaCA
	Delftia acidovorans SPH-1	3604826	Daci_4359	IAGLAKGLAVLESFDLNATMAAERSGITRTAARRHLLTLTHLGYLETDSHFWLAP	-------TGCGCGAT-t-gTCGCGCA-------	Daci_4358	-142	5.47	TGCGCGATtgTCGCGCA
				IAGLAKGLAVLESFDLNATMAAERSGITRTAARRHLLTLTHLGYLETDSHFWLAP	-------TGCGCGAT-c-AcCGCGCA-------		-122	5.51	TGCGCGATcAcCGCGCA
				IAGLAKGLAVLESFDLNATMAAERSGITRTAARRHLLTLTHLGYLETDSHFWLAP	-------TGCGCGgT-G-ATCGCGCA-------	Daci_4359	-65	5.67	TGCGCGgTGATCGCGCA
				IAGLAKGLAVLESFDLNATMAAERSGITRTAARRHLLTLTHLGYLETDSHFWLAP	-------TGCGCGAc-a-ATCGCGCA-------		-45	5.97	TGCGCGAcaATCGCGCA
	Comamonas testosteroni KF-1	3034876	CtesDRAFT_1959 (CtesDRAFT_PD2628)	IAGLAKGLAVLESFDLNATMAAERAGITRAAARRHLLTLAYLGYLESDSYFWLAP	-------TGCGCGAT-c-tTCGttCt-------	CtesDRAFT_1958 (CtesDRAFT_PD2627)	-156	3.78	TGCGCGATctTCGttCt
				IAGLAKGLAVLESFDLNATMAAERAGITRAAARRHLLTLAYLGYLESDSYFWLAP	-------TGTGCGAT-t-ATCGCGCA-------		-136	6.10	TGTGCGATtATCGCGCA
				IAGLAKGLAVLESFDLNATMAAERAGITRAAARRHLLTLAYLGYLESDSYFWLAP	-------TGCGCGAT-a-ATCGCaCA-------	CtesDRAFT_1959 (CtesDRAFT_PD2628)	-61	6.16	TGCGCGATaATCGCaCA
				IAGLAKGLAVLESFDLNATMAAERAGITRAAARRHLLTLAYLGYLESDSYFWLAP	-------aGaaCGAa-G-ATCGCGCA-------		-41	5.39	aGaaCGAaGATCGCGCA
	Acinetobacter sp. ADP1	589150	ACIAD1718	IAGLAKGLALLEAFGLNVTQVAERTGISRTAARRYLKTLKFLGYLDTDHYFWLTH	-------TGTcCGAT-G-ATCGgaCA-------	ACIAD1718	-39	5.93	TGTcCGATGATCGgaCA
				IAGLAKGLALLEAFGLNVTQVAERTGISRTAARRYLKTLKFLGYLDTDHYFWLTH	-------TGTcCGAT-c-ATCGgaCA-------	ACIAD1719	-112	5.73	TGTcCGATcATCGgaCA
	Acinetobacter baumannii AYE	5751206	ABAYE2325	IAGLAKGLALLEAFGLNVTQVAERTGISRTAARRYLKTLKYLGYLETDHYFWLTH	-------TGTcCGcT-a-tTCGgaCA-------	ABAYE2324	-111	4.59	TGTcCGcTatTCGgaCA
				IAGLAKGLALLEAFGLNVTQVAERTGISRTAARRYLKTLKYLGYLETDHYFWLTH	-------TGTcCGAa-t-AgCGgaCA-------	ABAYE2325	-47	5.26	TGTcCGAatAgCGgaCA
	Acinetobacter baumannii AB0057	5216880	AB57_1565	IAGLAKGLALLEAFGLNVTQVAERTGISRTAARRYLKTLKYLGYLETDHYFWLTH	-------TGTcCGAa-t-AgCGgaCA-------	AB57_1565	-45	5.26	TGTcCGAatAgCGgaCA
				IAGLAKGLALLEAFGLNVTQVAERTGISRTAARRYLKTLKYLGYLETDHYFWLTH	-------TGTcCGcT-a-tTCGgaCA-------	AB57_1566	-113	4.59	TGTcCGcTatTCGgaCA
	Acinetobacter baumannii AB0057	5217507	AB57_2209	IAGIGKGMAILDSFSLNISMAAEKTGLTRAAARRHLLTLEYLGYLESDHYYYLTP	-------TGTtCGAT-a-ATCGaaCA-------	AB57_2226	-206	5.11	TGTtCGATaATCGaaCA
	Acinetobacter baumannii AYE	5750607	ABAYE1690	IAGIGKGMAILDSFSLNISMAAEKTGLTRAAARRHLLTLEYLGYLESDHYYYLTP	-------TGTtCGAT-a-ATCGaaCA-------	ABAYE1673	-208	5.11	TGTtCGATaATCGaaCA
	Acinetobacter sp. ADP1	589135	ACIAD1702	VAGISKGMAILDSFGLNITMAAEKTGMTRAAARRHLLTLEYLGYLESDHYFYLTP	-----TTTGTTCGAt-a-tTtaaAtAAt-----	ACIAD1702	-111	4.52	TTTGTTCGAtatTtaaAtAAt
				VAGISKGMAILDSFGLNITMAAEKTGMTRAAARRHLLTLEYLGYLESDHYFYLTP	-----TTTGTTCGAt-a-ATCGaACAAA-----		-91	6.53	TTTGTTCGAtaATCGaACAAA
				VAGISKGMAILDSFGLNITMAAEKTGMTRAAARRHLLTLEYLGYLESDHYFYLTP	-----TTTGTTCGAt-T-ATCGaACAAA-----	ACIAD1704	-212	6.64	TTTGTTCGAtTATCGaACAAA
				VAGISKGMAILDSFGLNITMAAEKTGMTRAAARRHLLTLEYLGYLESDHYFYLTP	-----aTTaTTtaAA-T-ATCGaACAAA-----		-192	5.20	aTTaTTtaAATATCGaACAAA
AZC_0993 (pcaR)	Azorhizobium caulinodans ORS 571	3727633	AZC_0993	IGGLAKGLKVMEAFGMTIAQMSEATGLDRATARRCLLTLVELGYARTDKHFELTP	-----TTTGTgCGAt-a-tTCGattttt-----	AZC_0993	-51	3.75	TTTGTgCGAtatTCGattttt
				IGGLAKGLKVMEAFGMTIAQMSEATGLDRATARRCLLTLVELGYARTDKHFELTP	-----gaTaTTCGAt-T-tTtGttCAAA-----		-44	4.13	gaTaTTCGAtTtTtGttCAAA
				IGGLAKGLKVMEAFGMTIAQMSEATGLDRATARRCLLTLVELGYARTDKHFELTP	-----TTTGTTCaAA-T-ATCGCACAcc-----		-33	6.13	TTTGTTCaAATATCGCACAcc
				IGGLAKGLKVMEAFGMTIAQMSEATGLDRATARRCLLTLVELGYARTDKHFELTP	-----ggTGTgCGAt-a-tTtGaACAAA-----	AZC_0994	-129	4.93	ggTGTgCGAtatTtGaACAAA
				IGGLAKGLKVMEAFGMTIAQMSEATGLDRATARRCLLTLVELGYARTDKHFELTP	-----TTTGaaCaAA-a-ATCGaAtAtc-----		-118	4.68	TTTGaaCaAAaATCGaAtAtc
				IGGLAKGLKVMEAFGMTIAQMSEATGLDRATARRCLLTLVELGYARTDKHFELTP	-----aaaaaTCGAA-T-ATCGCACAAA-----		-111	4.40	aaaaaTCGAATATCGCACAAA
	Ochrobactrum anthropi ATCC 49188	3735190	Oant_3721	IGGFAKGLKVIEAFGLSIADVSKITGLDRATARRCLLTLTELEYAEYDKFFMLLP	-----TTTGTgCGAt-a-tatGaACAAA-----	Oant_3720	-132	5.69	TTTGTgCGAtatatGaACAAA
				IGGFAKGLKVIEAFGLSIADVSKITGLDRATARRCLLTLTELEYAEYDKFFMLLP	-----aaatgTCaAt-T-ATCGCACAAA-----		-114	4.30	aaatgTCaAtTATCGCACAAA
				IGGFAKGLKVIEAFGLSIADVSKITGLDRATARRCLLTLTELEYAEYDKFFMLLP	-----TTTGTgCGAt-a-ATtGacattt-----	Oant_3721	-67	3.83	TTTGTgCGAtaATtGacattt
				IGGFAKGLKVIEAFGLSIADVSKITGLDRATARRCLLTLTELEYAEYDKFFMLLP	-----TTTGTTCatA-T-ATCGCACAAA-----		-49	6.65	TTTGTTCatATATCGCACAAA
	Brucella abortus biovar 1 str. 9-941	832884	BruAb2_0587	VGGFAKGLRVIEALGLSIADVSKITGLDRATARRCLLTLAELGYAEYDKFFMLLP	-----TTTGTTCaAt-T-ATCGCACAAA-----	BruAb2_0587	-44	6.69	TTTGTTCaAtTATCGCACAAA
				VGGFAKGLRVIEALGLSIADVSKITGLDRATARRCLLTLAELGYAEYDKFFMLLP	-----TTTGTgCGAt-a-ATtGaACAAA-----	BruAb2_0588	-160	6.18	TTTGTgCGAtaATtGaACAAA
				VGGFAKGLRVIEALGLSIADVSKITGLDRATARRCLLTLAELGYAEYDKFFMLLP	-----aaatgTCaAA-T-AgCGCACAAA-----		-142	4.02	aaatgTCaAATAgCGCACAAA
	Brucella melitensis biovar Abortus 2308	1055664	BAB2_0603	VGGFAKGLRVIEALGLSIADVSKITGLDRATARRCLLTLAELGYAEYDKFFMLLP	-----TTTGTTCaAt-T-ATCGCACAAA-----	BAB2_0603	-44	6.69	TTTGTTCaAtTATCGCACAAA
				VGGFAKGLRVIEALGLSIADVSKITGLDRATARRCLLTLAELGYAEYDKFFMLLP	-----TTTGTgCGAt-a-ATtGaACAAA-----	BAB2_0604	-160	6.18	TTTGTgCGAtaATtGaACAAA
				VGGFAKGLRVIEALGLSIADVSKITGLDRATARRCLLTLAELGYAEYDKFFMLLP	-----aaatgTCaAA-T-AgCGCACAAA-----		-142	4.02	aaatgTCaAATAgCGCACAAA
	Brucella melitensis 16M	181497	BMEII0642	VGGFAKGLRVIEAFGLSIADVSKITGLDRATARRCLLTLAELGYAEYDKFFMLLP	-----TTTGTTCaAt-T-ATCGCACAAA-----	BMEII0642	-44	6.69	TTTGTTCaAtTATCGCACAAA
				VGGFAKGLRVIEAFGLSIADVSKITGLDRATARRCLLTLAELGYAEYDKFFMLLP	-----TTTGTgCGAt-a-ATtGaACAAA-----	BMEII0643	-13	6.18	TTTGTgCGAtaATtGaACAAA
				VGGFAKGLRVIEAFGLSIADVSKITGLDRATARRCLLTLAELGYAEYDKFFMLLP	-----aaatgTCaAA-T-AgCGCACAAA-----		5	4.02	aaatgTCaAATAgCGCACAAA
	Brucella canis ATCC 23365	3801537	BCAN_B0640	VGGFAKGLRVIEAFGLSIADVSKITGLDRATARRCLLTLAELGYAEYDKFFMLLP	-----TTTGTTCaAt-T-ATCGCACAAA-----	BCAN_B0640	-46	6.69	TTTGTTCaAtTATCGCACAAA
	Brucella suis 1330	284742	BRA0639	VGGFAKGLRVIEAFGLSIADVSKITGLDRATARRCLLTLAELGYAEYDKFFMLLP	-----TTTGTgCGAt-a-ATtGaACAAA-----	BRA0638	-158	6.18	TTTGTgCGAtaATtGaACAAA
				VGGFAKGLRVIEAFGLSIADVSKITGLDRATARRCLLTLAELGYAEYDKFFMLLP	-----aaatgTCaAA-T-ATCGCACAAA-----		-140	4.33	aaatgTCaAATATCGCACAAA
				VGGFAKGLRVIEAFGLSIADVSKITGLDRATARRCLLTLAELGYAEYDKFFMLLP	-----TTTGTTCaAt-T-ATCGCACAAA-----	BRA0639	-46	6.69	TTTGTTCaAtTATCGCACAAA
	Brucella microti CCM 4915	7628048	BMI_II636	VGGFAKGLRVIEAFGLSIADVSKITGLDRATARRCLLTLAELGYAEYDKFFMLLP	-----TTTGTgCGAt-a-ATtGaACAAA-----	BMI_II635	-159	6.18	TTTGTgCGAtaATtGaACAAA
				VGGFAKGLRVIEAFGLSIADVSKITGLDRATARRCLLTLAELGYAEYDKFFMLLP	-----AAATGTCAAA-T-AGCGCACAAA-----		-141	4.02	aaatgTCaAATAgCGCACAAA
				VGGFAKGLRVIEAFGLSIADVSKITGLDRATARRCLLTLAELGYAEYDKFFMLLP	-----TTTGTTCaAt-T-ATCGCACAAA-----	BMI_II636	-45	6.69	TTTGTTCaAtTATCGCACAAA
	Brucella ovis ATCC 25840	3754551	BOV_A0601	VGGFAKGLRVIEAFGLSIADVSKITGLDRATARRRLLTLAELGYAEYDKFFMLLP	-----TTTGTgCGAt-a-ATtGaAtAAA-----	BOV_A0600	-158	5.77	TTTGTgCGAtaATtGaAtAAA
				VGGFAKGLRVIEAFGLSIADVSKITGLDRATARRRLLTLAELGYAEYDKFFMLLP	-----aaatgTCaAA-T-AgCGCACAAA-----		-140	4.02	aaatgTCaAATAgCGCACAAA
				VGGFAKGLRVIEAFGLSIADVSKITGLDRATARRRLLTLAELGYAEYDKFFMLLP	-----TTTaTTCaAt-T-ATCGCACAAA-----	BOV_A0601	-46	6.28	TTTaTTCaAtTATCGCACAAA
	Agrobacterium vitis S4	5481336	Avi_6121	MGGFAKGLKIIEAFELSIAEAAKLSGLDRATARRCLLTLSQLGYADYDKFFSLTP	-----TTTGTTCGAA-T-AACGCACAAA-----	Avi_6121	6	6.57	TTTGTTCGAATAACGCACAAA
				MGGFAKGLKIIEAFELSIAEAAKLSGLDRATARRCLLTLSQLGYADYDKFFSLTP	-----TTTGTGCGTT-A-TTCGAACAAA-----	Avi_6120	-128	6.03	TTTGTGCGTTATTCGAACAAA
				MGGFAKGLKIIEAFELSIAEAAKLSGLDRATARRCLLTLSQLGYADYDKFFSLTP	-----AAATGTCAAT-T-ATCGCACAAA-----		-110	4.3	AAATGTCAATTATCGCACAAA
	Sinorhizobium meliloti 1021	132813	SMb20586	VSGFARGLKVIEAFGLSIADAAKITGLDRATVRRSLLTLSQLGYADYDKFFTLTP	-----TTTGTTCGtA-T-AaCGCACAgA-----	SMb20586	-50	6.20	TTTGTTCGtATAaCGCACAgA
				VSGFARGLKVIEAFGLSIADAAKITGLDRATVRRSLLTLSQLGYADYDKFFTLTP	-----TcTGTgCGtt-a-taCGaACAAA-----	SMb20587	-101	5.23	TcTGTgCGttataCGaACAAA
	Rhizobium sp. NGR234	6788737	NGR_b21400	VSGFARGLKVIEAFGLSIAEASKITGLDRATVRRSLLTLSELGYADYDKFFTLTP	-----TTTGTTCGtA-T-ATCGCACAtA-----	NGR_b21400	-50	6.51	TTTGTTCGtATATCGCACAtA
				VSGFARGLKVIEAFGLSIAEASKITGLDRATVRRSLLTLSELGYADYDKFFTLTP	-----TaTGTgCGAt-a-taCGaACAAA-----	NGR_b21410	-152	5.47	TaTGTgCGAtataCGaACAAA
				VSGFARGLKVIEAFGLSIAEASKITGLDRATVRRSLLTLSELGYADYDKFFTLTP	-----AAAAGTCAAA-T-ATCGCACAAA-----		-134	4.33	AAAAGTCAAATATCGCACAAA
	Agrobacterium radiobacter K84	5483766	Arad_9496	VSGFARGLKVIEAFGLTIAEASKLTGLDRATVRRSLLTLAELGYADYDKFFTLTP	-----TTTGTTCGTA-T-ATCGCACAAG-----	Arad_9496	-45	6.41	TTTGTTCGTATATCGCACAAG
				VSGFARGLKVIEAFGLTIAEASKLTGLDRATVRRSLLTLAELGYADYDKFFTLTP	-----CTTGTGCGAT-A-TACGAACAAA-----	Arad_9494	-128	5.56	CTTGTGCGATATACGAACAAA
				VSGFARGLKVIEAFGLTIAEASKLTGLDRATVRRSLLTLAELGYADYDKFFTLTP	-----AAAAATCAAA-T-AACGCACAAA-----		-110	4.11	AAAAATCAAATAACGCACAAA
	Rhizobium etli CFN 42	1269247	RHE_PE00200	VSGFARGLKVIEAFGLSIAEASKLTALDRATVRRSLLTLAELGYADYDKFFTLTP	-----TTTGTTCGtA-T-ATCGCACAtA-----	RHE_PE00200	-40	6.51	TTTGTTCGtATATCGCACAtA
				VSGFARGLKVIEAFGLSIAEASKLTALDRATVRRSLLTLAELGYADYDKFFTLTP	-----TaTGTgCGAt-a-taCGaACAAA-----	RHE_PE00201	-128	5.47	TaTGTgCGAtataCGaACAAA
				VSGFARGLKVIEAFGLSIAEASKLTALDRATVRRSLLTLAELGYADYDKFFTLTP	-----aaatgTCaAA-T-AaCGCACAAA-----		-110	4.11	aaatgTCaAATAaCGCACAAA
	Rhizobium leguminosarum bv. viciae 3841	2207979	pRL110286	VSGFARGLKVIEAFGLSIAEAAKLTELDRATVRRSLLTLAELGYADYDKFFTLTP	-----TTTGTTCGtA-T-ATCGCACAAc-----	pRL110286	-152	6.50	TTTGTTCGtATATCGCACAAc
				VSGFARGLKVIEAFGLSIAEAAKLTELDRATVRRSLLTLAELGYADYDKFFTLTP	-----gTTGTgCGAt-a-taCGaACAAA-----	pRL110287	-131	5.48	gTTGTgCGAtataCGaACAAA
				VSGFARGLKVIEAFGLSIAEAAKLTELDRATVRRSLLTLAELGYADYDKFFTLTP	-----aaatgTCaAA-T-ATCGCACAAA-----		-113	4.33	aaatgTCaAATATCGCACAAA
	Sinorhizobium medicae WSM419	7034995	Smed_5091	MGGLAKGLKVIEAFSLSIAETADIVGLDRATTRRCLLTLWELGYAAYDKFFTVTP	-----TTTGTgCGtt-a-tTgGaACgAt-----	Smed_5091	-2	4.34	TTTGTgCGttatTgGaACgAt
				MGGLAKGLKVIEAFSLSIAETADIVGLDRATTRRCLLTLWELGYAAYDKFFTVTP	-----gaTGTTCGAt-T-ATCGCACAAg-----		16	5.64	gaTGTTCGAtTATCGCACAAg
				MGGLAKGLKVIEAFSLSIAETADIVGLDRATTRRCLLTLWELGYAAYDKFFTVTP	-----cTTGTgCGAt-a-ATCGaACAtc-----	Smed_5092	-106	5.62	cTTGTgCGAtaATCGaACAtc
				MGGLAKGLKVIEAFSLSIAETADIVGLDRATTRRCLLTLWELGYAAYDKFFTVTP	-----aTcGTTCcAA-T-AaCGCACAAA-----		-88	5.42	aTcGTTCcAATAaCGCACAAA
	Agrobacterium tumefaciens C58	129088	Atu4546	MGGLAKGLRVIEAFSLSISDAAEIAGLDRATTRRCLLTLSELGYAAYDKFFTVTP	-----TTTGTTCGtA-T-ATCGCACAAA-----	Atu4546	-32	6.72	TTTGTTCGtATATCGCACAAA
				MGGLAKGLRVIEAFSLSISDAAEIAGLDRATTRRCLLTLSELGYAAYDKFFTVTP	-----TTTGTgCGAt-a-taCGaACAAA-----	Atu4547	-127	5.88	TTTGTgCGAtataCGaACAAA
				MGGLAKGLRVIEAFSLSISDAAEIAGLDRATTRRCLLTLSELGYAAYDKFFTVTP	-----aaaaaTCatA-T-AaCGCACAAA-----		-109	4.04	aaaaaTCatATAaCGCACAAA
	Paracoccus denitrificans PD1222	1843056	Pden_5019	IASLAKGLGVIEAFRLSIAEVAEATGLDRATARRCLLTLHELGYADYDKFFTLTP	-----TTTGTTCaAc-T-tgCGtAaAAA-----	Pden_5019	-29	5.12	TTTGTTCaAcTtgCGtAaAAA
				IASLAKGLGVIEAFRLSIAEVAEATGLDRATARRCLLTLHELGYADYDKFFTLTP	-----TcTGTgCGcA-T-ggtGaACAAg-----		-8	4.45	TcTGTgCGcATggtGaACAAg
				IASLAKGLGVIEAFRLSIAEVAEATGLDRATARRCLLTLHELGYADYDKFFTLTP	-----cTTGTTCacc-a-tgCGCACAgA-----	Pden_5020	-122	4.89	cTTGTTCaccatgCGCACAgA
				IASLAKGLGVIEAFRLSIAEVAEATGLDRATARRCLLTLHELGYADYDKFFTLTP	-----TTTtTaCGcA-a-gTtGaACAAA-----		-101	4.91	TTTtTaCGcAagTtGaACAAA
CtCNB1_1491 (tpaR/tphR)	Comamonas testosteroni CNB-2	10458463	CtCNB1_1491	VESLRKGLGVLTCFDLTLSEVARLTQSTPASARRSLSTLVQLGYLESDKLFWMQP	-------TGTTCGct-A-gACGAgCt-------	CtCNB1_1490	-96	4.10	TGTTCGctAgACGAgCt
				VESLRKGLGVLTCFDLTLSEVARLTQSTPASARRSLSTLVQLGYLESDKLFWMQP	-------TtTGCGct-A-TgCGcAaA-------	CtCNB1_1491	-45	4.74	TtTGCGctATgCGcAaA
				VESLRKGLGVLTCFDLTLSEVARLTQSTPASARRSLSTLVQLGYLESDKLFWMQP	-------TtTGCGcA-t-agCGcAaA-------	CtCNB1_1492	-81	4.66	TtTGCGcAtagCGcAaA
	Rhodococcus sp. RHA1	1945683	RHA1_ro08175	MAGLAKGLAVIEAFGLTVTDAAQRTNTSRAAARRCLLTLVELGYLTHDGNFRPTP	-------TGTTCGTA-t-aACGAACA-------	RHA1_ro08175	-17	5.66	TGTTCGTAtaACGAACA
				MAGLAKGLAVIEAFGLTVTDAAQRTNTSRAAARRCLLTLVELGYLTHDGNFRPTP	-------TGTTCGTt-A-TACGAACA-------	RHA1_ro08176	-92	5.74	TGTTCGTtATACGAACA
	Rhodococcus sp. RHA1	1946856	RHA1_ro10200	MAGLAKGLAVIEAFGLTVTDAAQRTNTSRAAARRCLLTLVELGYLTHDGNFRPTP	-------TGTTCGTt-A-TACGAACA-------	RHA1_ro10199	-90	5.74	TGTTCGTtATACGAACA
				MAGLAKGLAVIEAFGLTVTDAAQRTNTSRAAARRCLLTLVELGYLTHDGNFRPTP	-------TGTTCGTA-t-aACGAACA-------	RHA1_ro10200	-19	5.66	TGTTCGTAtaACGAACA
	Arthrobacter aurescens TC1	1806422	AAur_pTC10254	MAGLAKGLAILEGFDMTISQAAEFADVSPAAARRCLLTLLDAGYVSHDKYFQPTP	-------TtTTCGgt-A-acCGAAag-------	AAur_pTC10253	-55	4.08	TtTTCGgtAacCGAAag
				MAGLAKGLAILEGFDMTISQAAEFADVSPAAARRCLLTLLDAGYVSHDKYFQPTP	-------ctTTCGgt-t-acCGAAaA-------	AAur_pTC10254	-108	4.04	ctTTCGgttacCGAAaA
				MAGLAKGLAILEGFDMTISQAAEFADVSPAAARRCLLTLLDAGYVSHDKYFQPTP	-------TtTTCGgt-A-agCGAAaA-------	AAur_pTC10256	-64	4.62	TtTTCGgtAagCGAAaA
	Burkholderia xenovorans LB400	3363307	Bxe_B2753	MAGLAKGLAIIEAFGMTVSDAAHLADLSRPAARRCLLTLVDLGYLAHDKFFTPLP	-------TGTTCGaA-t-acCGtACg-------	Bxe_B2753	-134	4.46	TGTTCGaAtacCGtACg
				MAGLAKGLAIIEAFGMTVSDAAHLADLSRPAARRCLLTLVDLGYLAHDKFFTPLP	-------cGTaCGgt-A-TtCGAACA-------	Bxe_B2752	-137	4.87	cGTaCGgtATtCGAACA
Meso_2307	Mesorhizobium sp. BNC1	1781199	Meso_2307	VAAFSRGLRLIEALAVSPSELAGRVKLDRAVVRRLLMTLDRFGYVTAGRGYRLAP	-------TGTGCGTA-t-TgCGctCt-------	Meso_2307	-185	4.97	TGTGCGTAtTgCGctCt
				VAAFSRGLRLIEALAVSPSELAGRVKLDRAVVRRLLMTLDRFGYVTAGRGYRLAP	-------aGaGCGcA-A-TACGcACA-------	Meso_2308	-84	4.51	aGaGCGcAATACGcACA
				VAAFSRGLRLIEALAVSPSELAGRVKLDRAVVRRLLMTLDRFGYVTAGRGYRLAP	-------TGTGCact-g-gACGcACA-------	Meso_2305	23	3.69	TGTGCactggACGcACA
				VAAFSRGLRLIEALAVSPSELAGRVKLDRAVVRRLLMTLDRFGYVTAGRGYRLAP	-------TGTGCGTc-c-agtGcACA-------	Meso_2306	-119	3.82	TGTGCGTccagtGcACA
				VAAFSRGLRLIEALAVSPSELAGRVKLDRAVVRRLLMTLDRFGYVTAGRGYRLAP	-------TGTGCGaA-t-TAtacACA-------	Meso_2297	-135	4.13	TGTGCGaAtTAtacACA
				VAAFSRGLRLIEALAVSPSELAGRVKLDRAVVRRLLMTLDRFGYVTAGRGYRLAP	-------TGTGCGTt-g-TACGcACA-------	Meso_2298	-39	5.15	TGTGCGTtgTACGcACA
	Jannaschia sp. CCS1	1251654	Jann_1444	STTLLKGLDVLSAFELTLSQIAERTGLDRSTARRMALTLVEARWITQTRAFALAP	-------TGTGCGat-A-TACGcACA-------	Jann_1444	-73	5.43	TGTGCGatATACGcACA
				STTLLKGLDVLSAFELTLSQIAERTGLDRSTARRMALTLVEARWITQTRAFALAP	-------TGTGCGTA-t-atCGcACA-------	Jann_1445	-40	5.56	TGTGCGTAtatCGcACA
Mrub_2690	Meiothermus ruber DSM 1279	10273734	Mrub_2690	VEALARGLAVMRSFDLTISEVARRTELNRATARRFLLTLQALGYVASDKFFWLTP	------TTGTTCGCa-A-GgtGtAtAt------	Mrub_2689	-151	4.21	TTGTTCGCaAGgtGtAtAt
				VEALARGLAVMRSFDLTISEVARRTELNRATARRFLLTLQALGYVASDKFFWLTP	------aTGTTCGCT-A-tACGAACAA------		-132	5.62	aTGTTCGCTAtACGAACAA
				VEALARGLAVMRSFDLTISEVARRTELNRATARRFLLTLQALGYVASDKFFWLTP	------TTGTTCGta-t-AgCGAACAt------	Mrub_2690	-60	5.42	TTGTTCGtatAgCGAACAt
	Deinococcus deserti VCD115	7577010	Deide_1p01410	IQALVRGLQVIRAFDMTLTEVAGETGLTRATARRCLLTLHQLGYVSWDKYFGLTP	------TTGTTCGCT-A-TGCGAACTT------	Deide_1p01410	-128	5.25	TTGTTCGCTATGCGAACTT
				IQALVRGLQVIRAFDMTLTEVAGETGLTRATARRCLLTLHQLGYVSWDKYFGLTP	------AAGTTCGCA-T-AGCGAACAA------	Deide_1p01420	-83	4.48	AAGTTCGCATAGCGAACAA
	Methylobacterium nodulans ORS 2060	7374243	Mnod_8459	SEALARGLRVISAFGMTLADVARVVDLPRATVRRALYTLDCLGYVRSDRLFQLTP	------TTGTTCAAT-C-AACGAACAT------	Mnod_8461	-137	5.55	TTGTTCAATCAACGAACAT
				SEALARGLRVISAFGMTLADVARVVDLPRATVRRALYTLDCLGYVRSDRLFQLTP	------ATGTTCGTT-G-ATTGAACAA------	Mnod_8462	-70	5.35	ATGTTCGTTGATTGAACAA
	Bradyrhizobium japonicum USDA 110	316282	blr1071	VESLDRGLRLLQCFGMTLSDLARAADLPRATARRMLFTLQRGGFVGGDKLFTLTP	------TcGTTCaaT-A-GgCGAACAA------	bll1070	-49	5.24	TcGTTCaaTAGgCGAACAA
				VESLDRGLRLLQCFGMTLSDLARAADLPRATARRMLFTLQRGGFVGGDKLFTLTP	------TTGTTCGCc-t-AttGAACgA------	blr1071	-85	5.23	TTGTTCGCctAttGAACgA
	Bradyrhizobium sp. BTAi1	6832444	BBta_0876	VEALDRGLRVIQAFSMTLSKAAELTGLARATVRRILLTLKASGLVHGDRLFSLTP	------TTGTgCGCT-A-GACGAACAt------	BBta_0876	-62	6.19	TTGTgCGCTAGACGAACAt
				VEALDRGLRVIQAFSMTLSKAAELTGLARATVRRILLTLKASGLVHGDRLFSLTP	------aTGTTCGtc-t-AgCGcACAA------	BBta_0877	-81	4.65	aTGTTCGtctAgCGcACAA
	Rhodopseudomonas palustris HaA2	1281948	RPB_2267	IESLARGLRLIEVFGMTLSDVAKACGLPRATARRILLTLQKSGFVTSDRLFELTP	------TTGTTCaaT-A-GACGAACAt------	RPB_2267	-129	6.00	TTGTTCaaTAGACGAACAt
				IESLARGLRLIEVFGMTLSDVAKACGLPRATARRILLTLQKSGFVTSDRLFELTP	------gTGTTCGCa-c-AACGAACAc------		25	5.24	gTGTTCGCacAACGAACAc
				IESLARGLRLIEVFGMTLSDVAKACGLPRATARRILLTLQKSGFVTSDRLFELTP	------gTGTTCGtT-g-tgCGAACAc------	RPB_2268	-243	5.39	gTGTTCGtTgtgCGAACAc
				IESLARGLRLIEVFGMTLSDVAKACGLPRATARRILLTLQKSGFVTSDRLFELTP	------aTGTTCGtc-t-AttGAACAA------		-89	4.94	aTGTTCGtctAttGAACAA
	Rhodopseudomonas palustris TIE-1	7134711	Rpal_1174	IESLSRGLRVIEAFGMTLSDVAKACGLPRATARRILLTLQSAGYVSSDRLFALTP	------acGTTCGaT-A-GACGAACAt------	Rpal_1174	-220	5.20	acGTTCGaTAGACGAACAt
				IESLSRGLRVIEAFGMTLSDVAKACGLPRATARRILLTLQSAGYVSSDRLFALTP	------gTGTTCGtT-g-AgCGAACAA------		-94	6.02	gTGTTCGtTgAgCGAACAA
				IESLSRGLRVIEAFGMTLSDVAKACGLPRATARRILLTLQSAGYVSSDRLFALTP	------TTGTTCGCT-c-AACGAACAc------	Rpal_1175	-285	5.93	TTGTTCGCTcAACGAACAc
				IESLSRGLRVIEAFGMTLSDVAKACGLPRATARRILLTLQSAGYVSSDRLFALTP	------aTGTTCGtc-t-AtCGAACgt------		-159	4.86	aTGTTCGtctAtCGAACgt
Kvar_2820 (pcaR)	Klebsiella variicola At-22	10409185	Kvar_2820	MASLARGLEVIQAFTLSISQISQKTGIPRAAVRRCLYTLSKLGFVYAEKNFQLRP	-------tGTtCGAT-t-ATCGcACc-------	Kvar_2819	-116	4.93	tGTtCGATtATCGcACc
				MASLARGLEVIQAFTLSISQISQKTGIPRAAVRRCLYTLSKLGFVYAEKNFQLRP	-------atTtCGAT-t-ATCGccCt-------		-97	4.46	atTtCGATtATCGccCt
				MASLARGLEVIQAFTLSISQISQKTGIPRAAVRRCLYTLSKLGFVYAEKNFQLRP	-------aGTGCGAT-t-AcCGcACA-------		-32	5.08	aGTGCGATtAcCGcACA
				MASLARGLEVIQAFTLSISQISQKTGIPRAAVRRCLYTLSKLGFVYAEKNFQLRP	-------tGTGCGgT-A-ATCGcACt-------	Kvar_2820	-154	5.09	tGTGCGgTAATCGcACt
				MASLARGLEVIQAFTLSISQISQKTGIPRAAVRRCLYTLSKLGFVYAEKNFQLRP	-------aGgGCGAT-A-ATCGAAat-------		-89	6.13	aGgGCGATAATCGAAat
				MASLARGLEVIQAFTLSISQISQKTGIPRAAVRRCLYTLSKLGFVYAEKNFQLRP	-------GGTGCGAT-A-ATCGAACA-------		-70	6.33	GGTGCGATAATCGAACA
	Klebsiella pneumoniae 342	5734546	KPK_2918	MASLARGLEVIQAFTLSISQISQKTGIPRAAVRRCLYTLSKLGFVYAEKNFQLRP	-------tGTtCGAT-t-ATCGcACc-------	KPK_2916	-116	4.93	tGTtCGATtATCGcACc
				MASLARGLEVIQAFTLSISQISQKTGIPRAAVRRCLYTLSKLGFVYAEKNFQLRP	-------atTtCGAT-t-ATCGccCt-------		-97	4.46	atTtCGATtATCGccCt
				MASLARGLEVIQAFTLSISQISQKTGIPRAAVRRCLYTLSKLGFVYAEKNFQLRP	-------aGTGCGAT-t-AcCGcACA-------		-32	5.08	aGTGCGATtAcCGcACA
				MASLARGLEVIQAFTLSISQISQKTGIPRAAVRRCLYTLSKLGFVYAEKNFQLRP	-------tGTGCGgT-A-ATCGcACt-------	KPK_2918	-154	5.09	tGTGCGgTAATCGcACt
				MASLARGLEVIQAFTLSISQISQKTGIPRAAVRRCLYTLSKLGFVYAEKNFQLRP	-------aGgGCGAT-A-ATCGAAat-------		-89	6.13	aGgGCGATAATCGAAat
				MASLARGLEVIQAFTLSISQISQKTGIPRAAVRRCLYTLSKLGFVYAEKNFQLRP	-------GGTGCGAT-A-ATCGAACA-------		-70	6.33	GGTGCGATAATCGAACA
	Klebsiella pneumoniae subsp. pneumoniae MGH 78578	3381977	KPN_01537	MASLARGLEVIQAFTLSISQISQKTGIPRAAVRRCLYTLSKLGFVYAEKNFQLRP	-------tGTGCGgT-A-ATCGcACt-------	KPN_01537	-152	5.09	tGTGCGgTAATCGcACt
				MASLARGLEVIQAFTLSISQISQKTGIPRAAVRRCLYTLSKLGFVYAEKNFQLRP	-------aGgGCGAT-A-ATCGAAat-------		-87	6.13	aGgGCGATAATCGAAat
				MASLARGLEVIQAFTLSISQISQKTGIPRAAVRRCLYTLSKLGFVYAEKNFQLRP	-------GGTGCGAT-A-ATCGAACA-------		-68	6.33	GGTGCGATAATCGAACA
				MASLARGLEVIQAFTLSISQISQKTGIPRAAVRRCLYTLSKLGFVYAEKNFQLRP	-------tGTtCGAT-t-ATCGcACc-------	KPN_01538	-118	4.93	tGTtCGATtATCGcACc
				MASLARGLEVIQAFTLSISQISQKTGIPRAAVRRCLYTLSKLGFVYAEKNFQLRP	-------atTtCGAT-t-ATCGccCt-------		-99	4.46	atTtCGATtATCGccCt
				MASLARGLEVIQAFTLSISQISQKTGIPRAAVRRCLYTLSKLGFVYAEKNFQLRP	-------aGTGCGAT-t-AcCGcACA-------		-34	5.08	aGTGCGATtAcCGcACA
	Citrobacter rodentium ICC168	10398777	ROD_16691	MASLARGLEVIQAFTLSISQISQKTGIPRAAVRRCLYTLSKLGFVYAQKNFELRP	-------tGTtCGAT-t-ATCGcACc-------	ROD_16681	-82	4.93	tGTtCGATtATCGcACc
				MASLARGLEVIQAFTLSISQISQKTGIPRAAVRRCLYTLSKLGFVYAQKNFELRP	-------atTtCGAT-t-ATCGccCt-------		-63	4.46	atTtCGATtATCGccCt
				MASLARGLEVIQAFTLSISQISQKTGIPRAAVRRCLYTLSKLGFVYAQKNFELRP	-------aGgGCGAT-A-ATCGAAat-------	ROD_16691	-91	6.13	aGgGCGATAATCGAAat
				MASLARGLEVIQAFTLSISQISQKTGIPRAAVRRCLYTLSKLGFVYAQKNFELRP	-------GGTGCGAT-A-ATCGAACA-------		-72	6.33	GGTGCGATAATCGAACA
	Pantoea ananatis LMG 20103	10474839	PANA_3351	MASLARGLEVLQAFTMSVSQISQRTGIPRAAVRRCLYTLSKLGFVYAEKNFELRP	-------cGTGCGAT-A-AaCGcACA-------	PANA_3341	-97	4.84	cGTGCGATAAaCGcACA
				MASLARGLEVLQAFTMSVSQISQRTGIPRAAVRRCLYTLSKLGFVYAEKNFELRP	-------cGgGCGtT-A-ATCGAcag-------		28	4.00	cGgGCGtTAATCGAcag
				MASLARGLEVLQAFTMSVSQISQRTGIPRAAVRRCLYTLSKLGFVYAEKNFELRP	-------tGacCGAT-A-ATCGcACA-------	PANA_3350	-63	5.03	tGacCGATAATCGcACA
				MASLARGLEVLQAFTMSVSQISQRTGIPRAAVRRCLYTLSKLGFVYAEKNFELRP	-------atTtCGAT-t-ATCGgtat-------		-44	4.63	atTtCGATtATCGgtat
				MASLARGLEVLQAFTMSVSQISQRTGIPRAAVRRCLYTLSKLGFVYAEKNFELRP	-------atacCGAT-A-ATCGAAat-------	PANA_3351	-111	5.22	atacCGATAATCGAAat
				MASLARGLEVLQAFTMSVSQISQRTGIPRAAVRRCLYTLSKLGFVYAEKNFELRP	-------tGTGCGAT-t-ATCGgtCA-------		-92	5.12	tGTGCGATtATCGgtCA
	Serratia proteamaculans 568	3620514	Spro_2514	MASLARGLEVIQAFTMSISQISQKTGIPRAAVRRCLYTLNKLGFVYAQKNFELRP	-------GtacCGAT-A-ATCGccCA-------	Spro_2505	-94	4.33	GtacCGATAATCGccCA
				MASLARGLEVIQAFTMSISQISQKTGIPRAAVRRCLYTLNKLGFVYAQKNFELRP	-------aagGCGAT-t-AaCGAACc-------	Spro_2507	-110	4.48	aagGCGATtAaCGAACc
				MASLARGLEVIQAFTMSISQISQKTGIPRAAVRRCLYTLNKLGFVYAQKNFELRP	-------GtTtCGAT-A-ATCGcACA-------		-91	5.35	GtTtCGATAATCGcACA
				MASLARGLEVIQAFTMSISQISQKTGIPRAAVRRCLYTLNKLGFVYAQKNFELRP	-------GGTtCGAT-t-ATCGAACA-------	Spro_2512	-51	5.82	GGTtCGATtATCGAACA
	Serratia proteamaculans 568	3621038	Spro_3036	MASLARGLEVLQAFQMSVSEISQITGIPRAAVRRCLYTLRALGFVHCPRHYRLLP	-------tgTGCGAT-T-ATCGaAAc-------	Spro_3036	-75	5.19	tgTGCGATTATCGaAAc
				MASLARGLEVLQAFQMSVSEISQITGIPRAAVRRCLYTLRALGFVHCPRHYRLLP	-------gTTtCGAT-A-ATCGCAca-------	Spro_3037	-121	5.19	gTTtCGATAATCGCAca
KPN_01876 (catR)	Klebsiella pneumoniae subsp. pneumoniae MGH 78578	3382316	KPN_01876	MLSLARGLEVLNAFTLTISQLSQKTQISRAAVRRCLYTLAALGMVHSPRSYELLP	-------gCGtCGAT-A-ATCGCAca-------	KPN_01875	-66	5.19	gCGtCGATAATCGCAca
				MLSLARGLEVLNAFTLTISQLSQKTQISRAAVRRCLYTLAALGMVHSPRSYELLP	-------ATTtCGAT-T-ATCGCCGT-------		-47	5.47	ATTtCGATTATCGCCGT
				MLSLARGLEVLNAFTLTISQLSQKTQISRAAVRRCLYTLAALGMVHSPRSYELLP	-------ACGGCGAT-A-ATCGaAAT-------	KPN_01876	-67	5.47	ACGGCGATAATCGaAAT
				MLSLARGLEVLNAFTLTISQLSQKTQISRAAVRRCLYTLAALGMVHSPRSYELLP	-------tgTGCGAT-T-ATCGaCGc-------		-48	5.19	tgTGCGATTATCGaCGc
	Klebsiella pneumoniae 342	5734109	KPK_2479	MLSLARGLEVLNAFTLTISQLSQKTQISRAAVRRCLYTLAALGMVHSPRSYELLP	-------ACGGCGAT-A-ATCGaAAT-------	KPK_2479	-158	5.47	ACGGCGATAATCGaAAT
				MLSLARGLEVLNAFTLTISQLSQKTQISRAAVRRCLYTLAALGMVHSPRSYELLP	-------tgTGCGAT-T-ATCGgCAc-------		-139	5.01	tgTGCGATTATCGgCAc
				MLSLARGLEVLNAFTLTISQLSQKTQISRAAVRRCLYTLAALGMVHSPRSYELLP	-------gTGcCGAT-A-ATCGCAca-------	KPK_2481	-133	5.01	gTGcCGATAATCGCAca
				MLSLARGLEVLNAFTLTISQLSQKTQISRAAVRRCLYTLAALGMVHSPRSYELLP	-------ATTtCGAT-T-ATCGCCGT-------		-114	5.47	ATTtCGATTATCGCCGT
	Klebsiella variicola At-22	10408793	Kvar_2428	MLSLARGLEVLNAFTLTISQLSQKTQISRAAVRRCLYTLAALGMVHSPRSYELLP	-------ACGGCGAT-A-ATCGaAAT-------	Kvar_2428	-158	5.47	ACGGCGATAATCGaAAT
				MLSLARGLEVLNAFTLTISQLSQKTQISRAAVRRCLYTLAALGMVHSPRSYELLP	-------tgTGCGAT-T-ATCGgCAc-------		-139	5.01	tgTGCGATTATCGgCAc
				MLSLARGLEVLNAFTLTISQLSQKTQISRAAVRRCLYTLAALGMVHSPRSYELLP	-------gTGcCGAT-A-ATCGCAca-------	Kvar_2429	-133	5.01	gTGcCGATAATCGCAca
				MLSLARGLEVLNAFTLTISQLSQKTQISRAAVRRCLYTLAALGMVHSPRSYELLP	-------ATTtCGAT-T-ATCGCCGT-------		-114	5.47	ATTtCGATTATCGCCGT
	Escherichia fergusonii ATCC 35469	5874845	EFER_1478	MLSLARGLEVLNAFTLTISQLSQKTQISRASVRRCLYTLAALGMVHSPRHYELLP	-------ACGGCGAT-A-ATCGaAAT-------	EFER_1478	-127	5.47	ACGGCGATAATCGaAAT
				MLSLARGLEVLNAFTLTISQLSQKTQISRASVRRCLYTLAALGMVHSPRHYELLP	-------tgTGCGAT-A-ATCGgCAc-------		-108	5.01	tgTGCGATAATCGgCAc
				MLSLARGLEVLNAFTLTISQLSQKTQISRASVRRCLYTLAALGMVHSPRHYELLP	-------gTGcCGAT-T-ATCGCAca-------	EFER_1479	-82	5.01	gTGcCGATTATCGCAca
				MLSLARGLEVLNAFTLTISQLSQKTQISRASVRRCLYTLAALGMVHSPRHYELLP	-------ATTtCGAT-T-ATCGCCGT-------		-63	5.47	ATTtCGATTATCGCCGT
Csal_0297	Chromohalobacter salexigens DSM 3043	1811243	Csal_0297	VTALASGLDVILAFDMTLSEVATKTGMNRARARRFLLTLNALGYVRKQRHFELAP	--------GTTCGCA-t-TAtGgAC--------	Csal_0291	-281	4.26	GTTCGCAtTAtGgAC
				VTALASGLDVILAFDMTLSEVATKTGMNRARARRFLLTLNALGYVRKQRHFELAP	--------aTTCGCt-t-atCGAAC--------		-84	4.23	aTTCGCttatCGAAC
				VTALASGLDVILAFDMTLSEVATKTGMNRARARRFLLTLNALGYVRKQRHFELAP	--------GTcCaTA-A-TgCGAAC--------	Csal_0292	-120	4.35	GTcCaTAATgCGAAC
				VTALASGLDVILAFDMTLSEVATKTGMNRARARRFLLTLNALGYVRKQRHFELAP	--------GTTCGCA-A-TtCGAAC--------	Csal_0297	-77	5.32	GTTCGCAATtCGAAC
				VTALASGLDVILAFDMTLSEVATKTGMNRARARRFLLTLNALGYVRKQRHFELAP	--------GTTCGAA-t-TgCGAAC--------	Csal_0298	-64	5.26	GTTCGAAtTgCGAAC
				VTALASGLDVILAFDMTLSEVATKTGMNRARARRFLLTLNALGYVRKQRHFELAP	--------GTTCGTA-t-cACaAAC--------	Csal_0299	-54	4.83	GTTCGTAtcACaAAC
				VTALASGLDVILAFDMTLSEVATKTGMNRARARRFLLTLNALGYVRKQRHFELAP	--------GTTCaCt-A-agCGAAC--------		-35	4.76	GTTCaCtAagCGAAC
	Marinomonas sp. MWYL1	7176639	Mmwyl1_3045	VGALASGLDVIMAFDMTLSEVAEQTGMDRAKARRFLLTLHALGYIKRERQFTLTP	--------GTTCGTt-A-TACGAAt--------	Mmwyl1_3045	-174	5.15	GTTCGTtATACGAAt
				VGALASGLDVIMAFDMTLSEVAEQTGMDRAKARRFLLTLHALGYIKRERQFTLTP	--------GTTtGCA-A-TACGAAC--------		-155	5.31	GTTtGCAATACGAAC
				VGALASGLDVIMAFDMTLSEVAEQTGMDRAKARRFLLTLHALGYIKRERQFTLTP	--------GTTCGTA-t-TgCaAAC--------	Mmwyl1_3046	-45	5.12	GTTCGTAtTgCaAAC
				VGALASGLDVIMAFDMTLSEVAEQTGMDRAKARRFLLTLHALGYIKRERQFTLTP	--------aTTCGTA-t-aACGAAC--------		-26	4.41	aTTCGTAtaACGAAC
AZC_2884	Azorhizobium caulinodans ORS 571	3729545	AZC_2884	VRALRRGLAVLRHINTSAAEIARALSIPRPTVYRLLQTLEEEGYVAFSTQVRVTR	-------TGcCCGCC-G-acCGGACA-------	AZC_2879	-64	5.78	TGcCCGCCGacCGGACA
				VRALRRGLAVLRHINTSAAEIARALSIPRPTVYRLLQTLEEEGYVAFSTQVRVTR	-------TGTCCGCC-c-aGCGGACc-------	AZC_2880	-138	5.24	TGTCCGCCcaGCGGACc
				VRALRRGLAVLRHINTSAAEIARALSIPRPTVYRLLQTLEEEGYVAFSTQVRVTR	-------TGTCCGtC-t-GGCGGACA-------	AZC_2881	-89	5.45	TGTCCGtCtGGCGGACA
				VRALRRGLAVLRHINTSAAEIARALSIPRPTVYRLLQTLEEEGYVAFSTQVRVTR	-------TGTCCGCC-a-GaCGGACA-------	AZC_2882	-126	6.24	TGTCCGCCaGaCGGACA
	Xanthobacter autotrophicus Py2	3442224	Xaut_0926	VRALRRGLAVLRYINTNAASIARALDIPRPTVYRLLQTLEEEGYVAFSTQVRVTR	-------cGcaCGCC-a-GGCGGACA-------	Xaut_0903	6	5.50	cGcaCGCCaGGCGGACA
				VRALRRGLAVLRYINTNAASIARALDIPRPTVYRLLQTLEEEGYVAFSTQVRVTR	-------TGTCCGCC-t-GGCGtgCg-------	Xaut_0904	-227	4.58	TGTCCGCCtGGCGtgCg
				VRALRRGLAVLRYINTNAASIARALDIPRPTVYRLLQTLEEEGYVAFSTQVRVTR	-------TGTCCGCC-a-GGCGGACg-------	Xaut_0928	-97	6.18	TGTCCGCCaGGCGGACg
	Bradyrhizobium sp. ORS278	3668003	BRADO6044	VRAFKRGLDVLRAVNIRAGDVARQLDLPRPTVYRLLETLEELGYVARSDRFRVTR	-------cGTCCGCt-G-GGCGGACA-------	BRADO6045	-69	6.37	cGTCCGCtGGGCGGACA
				VRAFKRGLDVLRAVNIRAGDVARQLDLPRPTVYRLLETLEELGYVARSDRFRVTR	-------cGTCCGtt-G-cttGGACA-------	BRADO6043	-157	4.14	cGTCCGttGcttGGACA
	Bradyrhizobium japonicum USDA 110	320494	blr5283	VRAFKRGLDVLHEINSRAGDVARALDLPRPTVYRLLETLEELGYVARSDRFRVTR	-------cGTCCGCt-G-GGCGGACA-------	blr5284	-70	6.37	cGTCCGCtGGGCGGACA
				VRAFKRGLDVLHEINSRAGDVARALDLPRPTVYRLLETLEELGYVARSDRFRVTR	-------cGTCCGCt-c-cttGGACA-------	bll5282	-226	4.26	cGTCCGCtccttGGACA
				VRAFKRGLDVLHEINSRAGDVARALDLPRPTVYRLLETLEELGYVARSDRFRVTR	-------TGTCCaag-G-aGCGGACg-------	blr5283	0	4.31	TGTCCaagGaGCGGACg
Bcen_2997 (pcaR)	Burkholderia cenocepacia AU 1054	1886653	Bcen_2997	VQSFARGLAVIRAFDQTLTEVASATGLTRAGARRILLTLQTLGYVEADRLFRLTP	---tggATGTTCtac-A-tACGAACATaAG---	Bcen_2997	-114	5.62	tggATGTTCtacAtACGAACATaAG
				VQSFARGLAVIRAFDQTLTEVASATGLTRAGARRILLTLQTLGYVEADRLFRLTP	---CATAaGaTCGTg-T-AtCGAACgTTca---		-95	6.22	CATAaGaTCGTgTAtCGAACgTTca
				VQSFARGLAVIRAFDQTLTEVASATGLTRAGARRILLTLQTLGYVEADRLFRLTP	---tgaAcGTTCGaT-A-cACGAtCtTatG---	Bcen_2998	-118	4.41	tgaAcGTTCGaTAcACGAtCtTatG
				VQSFARGLAVIRAFDQTLTEVASATGLTRAGARRILLTLQTLGYVEADRLFRLTP	---CtTATGTTCGTa-T-gtaGAACATcca---		-99	5.43	CtTATGTTCGTaTgtaGAACATcca
				VQSFARGLAVIRAFDQTLTEVASATGLTRAGARRILLTLQTLGYVEADRLFRLTP	---tcTAgGTTCGaa-T-ggCGAACAaaAG---	Bcen_5113	-119	4.34	tcTAgGTTCGaaTggCGAACAaaAG
				VQSFARGLAVIRAFDQTLTEVASATGLTRAGARRILLTLQTLGYVEADRLFRLTP	---CcaAaGTTCtgg-A-gACGAACAaTgc---	Bcen_5114	-20	4.15	CcaAaGTTCtggAgACGAACAaTgc
	Burkholderia sp. 383	1061195	Bcep18194_B0262	VQSFARGLAVIRAFDQTLTEVASATGLTRAGARRILLTLQTLGYVEADRLFRLTP	---tAaATGTTCtaT-A-tACGAACATaAG---	Bcep18194_B0262	-114	6.13	tAaATGTTCtaTAtACGAACATaAG
				VQSFARGLAVIRAFDQTLTEVASATGLTRAGARRILLTLQTLGYVEADRLFRLTP	---CATAaGaTCGTg-T-AtCGAACgTTca---		-95	6.22	CATAaGaTCGTgTAtCGAACgTTca
				VQSFARGLAVIRAFDQTLTEVASATGLTRAGARRILLTLQTLGYVEADRLFRLTP	---tgaAcGTTCGaT-A-cACGAtCtTatG---	Bcep18194_B0263	-118	4.41	tgaAcGTTCGaTAcACGAtCtTatG
				VQSFARGLAVIRAFDQTLTEVASATGLTRAGARRILLTLQTLGYVEADRLFRLTP	---CtTATGTTCGTa-T-AtaGAACATTta---		-99	6.06	CtTATGTTCGTaTAtaGAACATTta
				VQSFARGLAVIRAFDQTLTEVASATGLTRAGARRILLTLQTLGYVEADRLFRLTP	---tcTAgGTTCGaa-T-AgCGAACAaata---	Bcep18194_B3129	-118	4.53	tcTAgGTTCGaaTAgCGAACAaata
				VQSFARGLAVIRAFDQTLTEVASATGLTRAGARRILLTLQTLGYVEADRLFRLTP	---ttaATGTTCagg-A-gACGAACAaTgc---	Bcep18194_B3130	-20	4.26	ttaATGTTCaggAgACGAACAaTgc
	Burkholderia cepacia AMMD	1920755	Bamb_4718	VQSFARGLAVIRAFDQTLTEVASATGLTRAGARRILLTLQTLGYVEADRLFRLTP	---tgaAcGTTCGaT-A-cACGAtCtTatG---	Bamb_4717	-98	4.41	tgaAcGTTCGaTAcACGAtCtTatG
				VQSFARGLAVIRAFDQTLTEVASATGLTRAGARRILLTLQTLGYVEADRLFRLTP	---CtTATGTTCGTa-T-AtaGAACATTta---		-79	6.06	CtTATGTTCGTaTAtaGAACATTta
				VQSFARGLAVIRAFDQTLTEVASATGLTRAGARRILLTLQTLGYVEADRLFRLTP	---tAaATGTTCtaT-A-tACGAACATaAG---	Bamb_4718	-116	6.13	tAaATGTTCtaTAtACGAACATaAG
				VQSFARGLAVIRAFDQTLTEVASATGLTRAGARRILLTLQTLGYVEADRLFRLTP	---CATAaGaTCGTg-T-AtCGAACgTTca---		-97	6.22	CATAaGaTCGTgTAtCGAACgTTca
				VQSFARGLAVIRAFDQTLTEVASATGLTRAGARRILLTLQTLGYVEADRLFRLTP	---ttaATGTTCagg-A-gACGAACAaTgc---	Bamb_5016	-22	4.26	ttaATGTTCaggAgACGAACAaTgc
				VQSFARGLAVIRAFDQTLTEVASATGLTRAGARRILLTLQTLGYVEADRLFRLTP	---tcTAgGTTCGaa-T-AtCGAACAaata---	Bamb_5017	-122	4.98	tcTAgGTTCGaaTAtCGAACAaata
	Burkholderia vietnamiensis G4	6814698	Bcep1808_3595	VQSFARGLAVIRAFDQTLTEVAAAAGLTRAGARRILLTLQTLGYVEADRLFRLTP	---aAatcGTTCGaT-A-cACGAtCtTatG---	Bcep1808_3594	-116	3.99	aAatcGTTCGaTAcACGAtCtTatG
				VQSFARGLAVIRAFDQTLTEVAAAAGLTRAGARRILLTLQTLGYVEADRLFRLTP	---CtTATGTTCGTa-T-AAaGAACATTtG---		-97	6.15	CtTATGTTCGTaTAAaGAACATTtG
				VQSFARGLAVIRAFDQTLTEVAAAAGLTRAGARRILLTLQTLGYVEADRLFRLTP	---CAaATGTTCtTT-A-tACGAACATaAG---	Bcep1808_3595	-116	6.32	CAaATGTTCtTTAtACGAACATaAG
				VQSFARGLAVIRAFDQTLTEVAAAAGLTRAGARRILLTLQTLGYVEADRLFRLTP	---CATAaGaTCGTg-T-AtCGAACgaTtt---		-97	5.82	CATAaGaTCGTgTAtCGAACgaTtt
	Burkholderia multivorans ATCC 17616	7119384	BMULJ_05166	VQSFARGLAVIRAFDQTLTEVASATGLTRAGARRILLTLQTLGYVEADRLFRLTP	---tgaAcGTTCGaT-A-cACGAtCtTatG---	BMULJ_05165	-145	4.41	tgaAcGTTCGaTAcACGAtCtTatG
				VQSFARGLAVIRAFDQTLTEVASATGLTRAGARRILLTLQTLGYVEADRLFRLTP	---CtTATGTTCGTa-T-AtgGAACATTta---		-126	5.87	CtTATGTTCGTaTAtgGAACATTta
				VQSFARGLAVIRAFDQTLTEVASATGLTRAGARRILLTLQTLGYVEADRLFRLTP	---tAaATGTTCcaT-A-tACGAACATaAG---	BMULJ_05166	-154	5.89	tAaATGTTCcaTAtACGAACATaAG
				VQSFARGLAVIRAFDQTLTEVASATGLTRAGARRILLTLQTLGYVEADRLFRLTP	---CATAaGaTCGTg-T-AtCGAACgTTca---		-135	6.22	CATAaGaTCGTgTAtCGAACgTTca
				VQSFARGLAVIRAFDQTLTEVASATGLTRAGARRILLTLQTLGYVEADRLFRLTP	---tcTAgGTTCGaT-T-AgCGAACAaaAc---	BMULJ_03233	-120	4.50	tcTAgGTTCGaTTAgCGAACAaaAc
	Burkholderia glumae BGR1	7711115	bglu_2g03340	VQSFARGLAVIRAFDQTLTEVAAATGLTRAGARRILLTLQTLGYVEAERLFRLTP	---CTTATGTTCGTA-T-AAAGAACATTTT---	bglu_2g03350	-96	5.88	CTTATGTTCGTATAAAGAACATTTT
				VQSFARGLAVIRAFDQTLTEVAAATGLTRAGARRILLTLQTLGYVEAERLFRLTP	---CGTTCGTTCGAT-A-TTCGATCTTATG---		-115	4.52	CGTTCGTTCGATATTCGATCTTATG
				VQSFARGLAVIRAFDQTLTEVAAATGLTRAGARRILLTLQTLGYVEAERLFRLTP	---AAAATGTTCTTT-A-TACGAACATAAG---	bglu_2g03340	-169	5.96	AAAATGTTCTTTATACGAACATAAG
				VQSFARGLAVIRAFDQTLTEVAAATGLTRAGARRILLTLQTLGYVEAERLFRLTP	---CATAAGATCGAA-T-ATCGAACGAACG---		-150	5.95	CATAAGATCGAATATCGAACGAACG
	Burkholderia mallei ATCC 23344	739351	BMAA1491	VQSFARGLAVIRAFDQTLTEVASATGLTRAGARRILLTLQTLGYVEADRLFRLTP	---gAagcGTTCGaT-T-AACGAtCtTatG---	BMAA1490	-117	4.26	gAagcGTTCGaTTAACGAtCtTatG
				VQSFARGLAVIRAFDQTLTEVASATGLTRAGARRILLTLQTLGYVEADRLFRLTP	---CtTATGTTCaTa-T-AACGAACATTtG---		-98	6.02	CtTATGTTCaTaTAACGAACATTtG
				VQSFARGLAVIRAFDQTLTEVASATGLTRAGARRILLTLQTLGYVEADRLFRLTP	---CAaATGTTCGTT-A-tAtGAACATaAG---	BMAA1491	-91	6.27	CAaATGTTCGTTAtAtGAACATaAG
				VQSFARGLAVIRAFDQTLTEVASATGLTRAGARRILLTLQTLGYVEADRLFRLTP	---CATAaGaTCGTT-A-AtCGAACgcTtc---		-72	5.91	CATAaGaTCGTTAAtCGAACgcTtc
				VQSFARGLAVIRAFDQTLTEVASATGLTRAGARRILLTLQTLGYVEADRLFRLTP	---tcTgTGTTCGaT-A-ttCGAACcaatc---	BMAA0046	-108	4.51	tcTgTGTTCGaTAttCGAACcaatc
	Burkholderia pseudomallei K96243	743699	BPSS0274	VQSFARGLAVIRAFDQTLTEVASATGLTRAGARRILLTLQTLGYVEADRLFRLTP	---CAaATGTTCGTT-A-tAtGAACATaAG---	BPSS0274	-89	6.27	CAaATGTTCGTTAtAtGAACATaAG
				VQSFARGLAVIRAFDQTLTEVASATGLTRAGARRILLTLQTLGYVEADRLFRLTP	---CATAaGaTCGTT-A-AtCGAACgcTtc---		-70	5.91	CATAaGaTCGTTAAtCGAACgcTtc
				VQSFARGLAVIRAFDQTLTEVASATGLTRAGARRILLTLQTLGYVEADRLFRLTP	---gAagcGTTCGaT-T-AACGAtCtTatG---	BPSS0275	-119	4.26	gAagcGTTCGaTTAACGAtCtTatG
				VQSFARGLAVIRAFDQTLTEVASATGLTRAGARRILLTLQTLGYVEADRLFRLTP	---CtTATGTTCaTa-T-AACGAACATTtG---		-100	6.02	CtTATGTTCaTaTAACGAACATTtG
	Burkholderia thailandensis E264	1076005	BTH_II2127	VQSFARGLAVIRAFDQTLTEVASATGLTRAGARRILLTLQTLGYVEADRLFRLTP	---tAaAaGTTCGaT-A-tAtGAACATaAG---	BTH_II2127	-92	6.02	tAaAaGTTCGaTAtAtGAACATaAG
				VQSFARGLAVIRAFDQTLTEVASATGLTRAGARRILLTLQTLGYVEADRLFRLTP	---CATAaGaTCGTT-A-AtCGAACgTTtc---		-73	6.19	CATAaGaTCGTTAAtCGAACgTTtc
				VQSFARGLAVIRAFDQTLTEVASATGLTRAGARRILLTLQTLGYVEADRLFRLTP	---GAAACGTTCGAT-T-AACGATCTTATG---	BTH_II2126	-116	4.66	GAAACGTTCGATTAACGATCTTATG
				VQSFARGLAVIRAFDQTLTEVASATGLTRAGARRILLTLQTLGYVEADRLFRLTP	---CTTATGTTCATA-T-ATCGAACTTTTA---		-97	5.45	CTTATGTTCATATATCGAACTTTTA
	Burkholderia phymatum STM815	7088703	Bphy_3768	VQSFARGLAVIRAFNQTLTDVASATGLTRAGARRILLTLQTLGYVEAERLFRLTP	---gAaATGTTCGaT-A-gAtGAtCgTTtG---	Bphy_3767	-137	5.15	gAaATGTTCGaTAgAtGAtCgTTtG
				VQSFARGLAVIRAFNQTLTDVASATGLTRAGARRILLTLQTLGYVEAERLFRLTP	---CgTtTGTTCGag-T-AtaGAACAaTAt---		-118	5.24	CgTtTGTTCGagTAtaGAACAaTAt
				VQSFARGLAVIRAFNQTLTDVASATGLTRAGARRILLTLQTLGYVEAERLFRLTP	---atatTGTTCtaT-A-ctCGAACAaacG---	Bphy_3768	-291	4.79	atatTGTTCtaTActCGAACAaacG
				VQSFARGLAVIRAFNQTLTDVASATGLTRAGARRILLTLQTLGYVEAERLFRLTP	---CAaAcGaTCaTc-T-AtCGAACATTtc---		-272	5.23	CAaAcGaTCaTcTAtCGAACATTtc
				VQSFARGLAVIRAFNQTLTDVASATGLTRAGARRILLTLQTLGYVEAERLFRLTP	---acTgTGTTCGTa-T-AtaGAACtTTta---	Bphy_4457	-205	4.49	acTgTGTTCGTaTAtaGAACtTTta
	Burkholderia xenovorans LB400	3363893	Bxe_B2174	VQSFARGLAVIRAFDQTLTDVAAATGLTRAGARRILLTLQTLGYVEAERLFRLTP	---tggtTGTTCGaT-A-tAtGAcCgTgtG---	Bxe_B2167	-264	4.52	tggtTGTTCGaTAtAtGAcCgTgtG
				VQSFARGLAVIRAFDQTLTDVAAATGLTRAGARRILLTLQTLGYVEAERLFRLTP	---CgTgTGTTCGTg-T-AAaGAACAaatG---		-245	5.53	CgTgTGTTCGTgTAAaGAACAaatG
				VQSFARGLAVIRAFDQTLTDVAAATGLTRAGARRILLTLQTLGYVEAERLFRLTP	---tccATGTTCaTa-T-AACGAACAaatt---	Bxe_B0643	-165	4.59	tccATGTTCaTaTAACGAACAaatt
				VQSFARGLAVIRAFDQTLTDVAAATGLTRAGARRILLTLQTLGYVEAERLFRLTP	---aATtTGTTCGTT-A-tAtGAACATgga---	Bxe_B0642	-244	4.69	aATtTGTTCGTTAtAtGAACATgga
				VQSFARGLAVIRAFDQTLTDVAAATGLTRAGARRILLTLQTLGYVEAERLFRLTP	---CATggaTTCGTT-T-AgCGAACgTTct---		-225	4.31	CATggaTTCGTTTAgCGAACgTTct
	Burkholderia phytofirmans PsJN	7145726	Bphyt_5933	VQSFARGLAVIRAFDQTLTDVAAATGLTRAGARRILLTLHTLGYVEAERLFRLTP	---tAgtTGTTCGaT-A-tAtGAcCgTatG---	Bphyt_5925	-206	5.14	tAgtTGTTCGaTAtAtGAcCgTatG
				VQSFARGLAVIRAFDQTLTDVAAATGLTRAGARRILLTLHTLGYVEAERLFRLTP	---CgTATGTTCGTa-T-cAaGAACAaatc---		-187	5.40	CgTATGTTCGTaTcAaGAACAaatc
				VQSFARGLAVIRAFDQTLTDVAAATGLTRAGARRILLTLHTLGYVEAERLFRLTP	---aATtTGTTCGTT-A-cAtGAACATgga---	Bphyt_4311	-245	4.40	aATtTGTTCGTTAcAtGAACATgga
				VQSFARGLAVIRAFDQTLTDVAAATGLTRAGARRILLTLHTLGYVEAERLFRLTP	---tccATGTTCaTg-T-AACGAACAaatt---	Bphyt_4312	-166	4.61	tccATGTTCaTgTAACGAACAaatt
	Burkholderia sp. CCGE1002	10416282	BC1002_3476	VQSFARGLAVIRAFDQTLTDVAAATGLTRAGARRILLTLQTLGYVEAERLFRLTP	---TCACTGTTCATG-T-AACGAACAAATT---	BC1002_4572	-179	4.48	TCACTGTTCATGTAACGAACAAATT
				VQSFARGLAVIRAFDQTLTDVAAATGLTRAGARRILLTLQTLGYVEAERLFRLTP	---GAAGCGTTCGCT-A-AACGAATCACTG---		-198	3.15	GAAGCGTTCGCTAAACGAATCACTG
				VQSFARGLAVIRAFDQTLTDVAAATGLTRAGARRILLTLQTLGYVEAERLFRLTP	---AATTTGTTCGTT-A-CATGAACAGTGA---	BC1002_4573	-279	4.34	AATTTGTTCGTTACATGAACAGTGA
				VQSFARGLAVIRAFDQTLTDVAAATGLTRAGARRILLTLQTLGYVEAERLFRLTP	---CAGTGATTCGTT-T-AGCGAACGCTTC---		-260	4.00	CAGTGATTCGTTTAGCGAACGCTTC
RSc2255 (pcaR)	Ralstonia solanacearum GMI1000	170532	RSc2255	VQSFARGLSVIRAFNQTLSEVAEATGLTRAGARRILLTLVSLGYVSFERLFRLTP	-------gGTTCtTG-g-ATCGAACg-------	RSc2254	-188	5.67	gGTTCtTGgATCGAACg
				VQSFARGLSVIRAFNQTLSEVAEATGLTRAGARRILLTLVSLGYVSFERLFRLTP	-------AGTTCGcT-T-ATCGAACA-------		-169	5.76	AGTTCGcTTATCGAACA
				VQSFARGLSVIRAFNQTLSEVAEATGLTRAGARRILLTLVSLGYVSFERLFRLTP	-------tGTTCGaT-a-AgCGAACt-------	RSc2255	-126	5.09	tGTTCGaTaAgCGAACt
				VQSFARGLSVIRAFNQTLSEVAEATGLTRAGARRILLTLVSLGYVSFERLFRLTP	-------CGTTCGAT-C-CAAGAACC-------		-107	3.09	CGTTCGATCCAAGAACC
	Ralstonia pickettii 12J	7181819	Rpic_2460	VQSFARGLSVIRAFNQTLSEVAEATGLTRAGARRILLTLVSLGYVTFERLFRLTP	-------AGTTCtcG-g-ATCGAACg-------	Rpic_2459	-197	5.52	AGTTCtcGgATCGAACg
				VQSFARGLSVIRAFNQTLSEVAEATGLTRAGARRILLTLVSLGYVTFERLFRLTP	-------gGTTCGTA-T-AaCGAACA-------		-178	5.78	gGTTCGTATAaCGAACA
				VQSFARGLSVIRAFNQTLSEVAEATGLTRAGARRILLTLVSLGYVTFERLFRLTP	-------tGTTCGTT-a-taCGAACc-------	Rpic_2460	-166	4.99	tGTTCGTTataCGAACc
				VQSFARGLSVIRAFNQTLSEVAEATGLTRAGARRILLTLVSLGYVTFERLFRLTP	-------CGTTCGAT-C-CGAGAACT-------		-147	3.16	CGTTCGATCCGAGAACT
	Ralstonia metallidurans CH34	1776029	Rmet_3639	VQSFARGLSVIRAFNQTLTEIAQASGLTRAGARRILLTLVGLGYVQNDRLFRLTP	-------AGTTCGTA-T-cgCGAACt-------	Rmet_3666	3	5.08	AGTTCGTATcgCGAACt
	Ralstonia eutropha JMP134	896105	Reut_B5569	VQSFARGLAVIRAFNQTLTEIAQASGLTRAGARRILLTLVGLGYVQAERLFRLTP	-------AGTTCGTA-a-tTaGAACA-------	Reut_B5585	-98	4.85	AGTTCGTAatTaGAACA
	Cupriavidus taiwanensis	5904927	RALTA_B0177	VQSFARGLSVIRAFNQTLTEIAQASGLTRAGARRILLTLVGLGYVQADRLFRLTP	-------AGTTCGTA-T-ATCGAACA-------	RALTA_B0206	-229	5.97	AGTTCGTATATCGAACA
Veis_0905	Verminephrobacter eiseniae EF01-2	2068064	Veis_0905	---MRRALQLLRRVAVRLAQLVRDEGLDRATTYRLMSCLVEEQFVDRDHLYRLGP	-------gGTTCACA-T-aGTGAgCc-------	Veis_0895	-95	5.17	gGTTCACATaGTGAgCc
	Ralstonia metallidurans CH34	1773244	Rmet_0840	AQTLRRGLEILRLLAATLADIVTESGLERPTAYRLLCSLEEERFVERNKRYRLGI	-------TtTTCACA-a-TacaAACA-------	Rmet_0840	-39	3.44	TtTTCACAaTacaAACA
				AQTLRRGLEILRLLAATLADIVTESGLERPTAYRLLCSLEEERFVERNKRYRLGI	-------TGTTtgtA-T-TGTGAAaA-------	Rmet_0841	-92	5.40	TGTTtgtATTGTGAAaA
	Bordetella petrii DSM 12804	3492371	Bpet3285	---MRRALTLLRVLAIDLQGVMASTGLERSTAHRLLSCLLEERFAERNRKYRLGV	-------TGTTCAtA-T-TGTGggaA-------	Bpet3284	-92	5.58	TGTTCAtATTGTGggaA
				---MRRALTLLRVLAIDLQGVMASTGLERSTAHRLLSCLLEERFAERNRKYRLGV	-------TtccCACA-a-TaTGAACA-------	Bpet3285	-44	3.48	TtccCACAaTaTGAACA
	Bordetella avium 197N	5517301	BAV0211	AQAVFRALSLLRLISIGIAELAAEAGLDRSTAYRLASSLVEFGLAERDRNYRLGV	-------TGTTCACA-T-TGTGAcgA-------	BAV0210	-108	5.88	TGTTCACATTGTGAcgA
				AQAVFRALSLLRLISIGIAELAAEAGLDRSTAYRLASSLVEFGLAERDRNYRLGV	-------TGTTCAtA-T-TGTGAttA-------	BAV0212	-107	5.93	TGTTCAtATTGTGAttA
				AQAVFRALSLLRLISIGIAELAAEAGLDRSTAYRLASSLVEFGLAERDRNYRLGV	-------gGcTCACA-c-TGTaAcCA-------		-54	3.84	gGcTCACAcTGTaAcCA
	Ralstonia eutropha JMP134	890203	Reut_C6282	AQTVTRALSVLKHISIAIGELSEVSQLDRATTYRLASTLVSFGLVERDRKYRLGV	-------TGTTCACg-T-TGTGAAtA-------	Reut_C6276	-295	5.73	TGTTCACgTTGTGAAtA
				AQTVTRALSVLKHISIAIGELSEVSQLDRATTYRLASTLVSFGLVERDRKYRLGV	-------TaTTtACA-T-gtTGAAtA-------		-122	4.45	TaTTtACATgtTGAAtA
				AQTVTRALSVLKHISIAIGELSEVSQLDRATTYRLASTLVSFGLVERDRKYRLGV	-------TGTTCAaA-a-TGTGAACg-------	Reut_C6283	-115	5.36	TGTTCAaAaTGTGAACg
	Bordetella bronchiseptica RB50	503262	BB1495	AQAVSRALSLLRHISIGIAELAIAAQLDRTTAYRLASSLVEFGLVERDRNYRLGV	-------TGTTCACA-a-TGTGcACg-------	BB1493	-119	5.04	TGTTCACAaTGTGcACg
				AQAVSRALSLLRHISIGIAELAIAAQLDRTTAYRLASSLVEFGLVERDRNYRLGV	-------TGTTCAgA-T-TcaGgttA-------		-71	3.82	TGTTCAgATTcaGgttA
				AQAVSRALSLLRHISIGIAELAIAAQLDRTTAYRLASSLVEFGLVERDRNYRLGV	-------cGTgCACA-T-TGTGAACA-------	BB1494	-121	5.93	cGTgCACATTGTGAACA
				AQAVSRALSLLRHISIGIAELAIAAQLDRTTAYRLASSLVEFGLVERDRNYRLGV	-------TGTTCACA-T-gGTGAAtA-------	BB1496	-109	6.14	TGTTCACATgGTGAAtA
	Bordetella parapertussis 12822	508952	BPP2099	AQAVSRALSLLRHISIGIAELAIAAQLDRITAYRLASSLVEFGLVERDRNYRLGV	-------TGTTCACA-a-TGTGcACg-------	BPP2097	-119	5.04	TGTTCACAaTGTGcACg
				AQAVSRALSLLRHISIGIAELAIAAQLDRITAYRLASSLVEFGLVERDRNYRLGV	-------TGTTCAgA-T-TcaGgttA-------		-71	3.82	TGTTCAgATTcaGgttA
				AQAVSRALSLLRHISIGIAELAIAAQLDRITAYRLASSLVEFGLVERDRNYRLGV	-------cGTgCACA-T-TGTGAACA-------	BPP2098	-121	5.93	cGTgCACATTGTGAACA
				AQAVSRALSLLRHISIGIAELAIAAQLDRITAYRLASSLVEFGLVERDRNYRLGV	-------TGTTCACA-T-gGTGAAtA-------	BPP2100	-109	6.14	TGTTCACATgGTGAAtA
	Verminephrobacter eiseniae EF01-2	2069394	Veis_2216	TQSVDRALALLRLVALPLCQLVQTSGLERTTVYRLVSALVTAGLLQREAAYRLGN	-------TcTTCAag-a-TGTGtgCA-------	Veis_2216	-67	3.59	TcTTCAagaTGTGtgCA
	Ralstonia metallidurans CH34	1774119	Rmet_1720	VQSLARAFALLHLLGLTLPELATLANIDRTTAHRMIRFLETAGYAEREKRYHLGS	-------TGTgCAtA-a-TGTGcACA-------	Rmet_1720	111	5.02	TGTgCAtAaTGTGcACA
				VQSLARAFALLHLLGLTLPELATLANIDRTTAHRMIRFLETAGYAEREKRYHLGS	-------TGTgCACA-T-TaTGcACA-------	Rmet_1721	-126	4.89	TGTgCACATTaTGcACA
	Ralstonia eutropha JMP134	894991	Reut_B4464	VQSLTRAFALLELLALTLPELAIKADIDRTTAHRMARFLEAAGYIEREKRLYLGT	-------cGTgCACA-T-TaTGcACA-------	Reut_B4463	-54	4.65	cGTgCACATTaTGcACA
				VQSLTRAFALLELLALTLPELAIKADIDRTTAHRMARFLEAAGYIEREKRLYLGT	-------TaTgCACA-a-TcTGAgCg-------		-45	3.90	TaTgCACAaTcTGAgCg
				VQSLTRAFALLELLALTLPELAIKADIDRTTAHRMARFLEAAGYIEREKRLYLGT	-------cGcTCAgA-T-TGTGcAtA-------	Reut_B4464	-64	4.31	cGcTCAgATTGTGcAtA
				VQSLTRAFALLELLALTLPELAIKADIDRTTAHRMARFLEAAGYIEREKRLYLGT	-------TGTgCAtA-a-TGTGcACg-------		-55	4.65	TGTgCAtAaTGTGcACg
Reut_C6293	Ralstonia eutropha JMP134	890214	Reut_C6293	TQSIDRTVGLLKHVVLTVAELVAISELERPTVHRIVQALERQGLLKRPKRYVLGD	-------TGTcCACA-a-TaTGgAtA-------	Reut_C6293	-83	4.34	TGTcCACAaTaTGgAtA
				TQSIDRTVGLLKHVVLTVAELVAISELERPTVHRIVQALERQGLLKRPKRYVLGD	-------TaTcCAtA-T-TGTGgACA-------	Reut_C6294	-17	4.65	TaTcCAtATTGTGgACA
	Janthinobacterium sp. Marseille	3552591	mma_3665	SQSISRAIRAMKHIAMRLVDLAREMELEHPTAHRMLKALVAEGMLVQLKRYTLGP	-------atTcCACA-T-aGTGgAtA-------	mma_3666	-72	3.81	atTcCACATaGTGgAtA
	Bordetella petrii DSM 12804	3489417	Bpet0372	TQSLQRAVALLRIIGSRLVDLYRRTGLERPTVHRLLQGMVAEKLIRQDKRYHLGS	-------cGTcCACA-T-TGTGAACt-------	Bpet0372	-48	4.97	cGTcCACATTGTGAACt
				TQSLQRAVALLRIIGSRLVDLYRRTGLERPTVHRLLQGMVAEKLIRQDKRYHLGS	-------gGggCACA-a-TGcGAgCc-------		-7	3.56	gGggCACAaTGcGAgCc
				TQSLQRAVALLRIIGSRLVDLYRRTGLERPTVHRLLQGMVAEKLIRQDKRYHLGS	-------gGcTCgCA-T-TGTGccCc-------	Bpet0373	-148	3.73	gGcTCgCATTGTGccCc
				TQSLQRAVALLRIIGSRLVDLYRRTGLERPTVHRLLQGMVAEKLIRQDKRYHLGS	-------aGTTCACA-a-TGTGgACg-------		-107	4.70	aGTTCACAaTGTGgACg
ROP_20300	Rhodococcus opacus B4	7719714	ROP_20300	SKTLHHGLEILELLTLSVTEIADGIDVHRTVAHRLIRTLEAHRLCRKDKRVTLGA	-------cGTGCGAT-t-ATCGCACA-------	ROP_20290	-73	5.79	cGTGCGATtATCGCACA
				SKTLHHGLEILELLTLSVTEIADGIDVHRTVAHRLIRTLEAHRLCRKDKRVTLGA	-------TGTGCGAT-A-ATCGCACG-------	ROP_20300	-72	6.91	TGTGCGATAATCGCACG
	Rhodococcus erythropolis PR4	6804321	RER_49540	SKTLHHGLEILELLTLSVTDIADGVGVHRTVAHRLIRTLEAHHLCRKDKRVTLGA	-------TGTGCGAT-t-ATCGCACA-------	RER_49530	-76	6.35	TGTGCGATtATCGCACA
				SKTLHHGLEILELLTLSVTDIADGVGVHRTVAHRLIRTLEAHHLCRKDKRVTLGA	-------TGTGCGAT-A-ATCGCACA-------	RER_49540	-22	6.91	TGTGCGATAATCGCACA
bll3883	Bradyrhizobium japonicum USDA 110	319094	bll3883	VASVGKAFAVLRSFTLTLSEVAARADLDRGTAFRLIQTLIELGYLQPVRRFRLGL	-------TGTTCGgA-A-TgCGAACA-------	bll3883	-97	6.38	TGTTCGgAATgCGAACA
				VASVGKAFAVLRSFTLTLSEVAARADLDRGTAFRLIQTLIELGYLQPVRRFRLGL	-------TGTTCGCA-t-TCCGAACA-------	blr3884	-74	6.53	TGTTCGCAtTCCGAACA
	Bradyrhizobium sp. BTAi1	6832724	BBta_1166	VQSLAKGFHVLNAFTLVLADVARRAALDKGTTFRLLNTLVMLGYVEKVRRFRLTL	-------aGTTCGCA-A-TCCGAACt-------	BBta_1166	-78	6.38	aGTTCGCAATCCGAACt
	Pseudomonas putida F1	6987454	Pput_5288	VQSLAKGFRVLEAFTLTLSQIAAKAELDPGTTYRMLNTLVDLGYVSRIKRFSLTL	-------TtTTCGCA-t-TCCGAAaA-------	Pput_5288	-46	5.35	TtTTCGCAtTCCGAAaA
Mvan_0155	Mycobacterium vanbaalenii PYR-1	1947700	Mvan_0155	LQVLRRAAAALDEIALRLVDVGTNLGLAKSTARRLLVALVDVGFAAVDGRYHLGD	-------GATTCGgA-t-acCGGATC-------	Mvan_0155	-52	5.16	GATTCGgAtacCGGATC
				LQVLRRAAAALDEIALRLVDVGTNLGLAKSTARRLLVALVDVGFAAVDGRYHLGD	-------GATCCGtt-c-agCGGATC-------		-30	5.03	GATCCGttcagCGGATC
				LQVLRRAAAALDEIALRLVDVGTNLGLAKSTARRLLVALVDVGFAAVDGRYHLGD	-------GATCCGct-g-aACGGATC-------	Mvan_0156	-55	4.60	GATCCGctgaACGGATC
				LQVLRRAAAALDEIALRLVDVGTNLGLAKSTARRLLVALVDVGFAAVDGRYHLGD	-------GATCCGgt-A-TcCGaATC-------		-33	5.12	GATCCGgtATcCGaATC
	Mycobacterium bovis BCG str. Pasteur 1173P2	2100100	BCG_1806c	IQVLRRAVAALDEIALRLVDLCERLGLAKSTTRRLLVGLVEVGLVSVDGRFALGE	-------GAaCCGAA-A-TACGGATC-------	BCG_1807	-52	5.55	GAaCCGAAATACGGATC
				IQVLRRAVAALDEIALRLVDLCERLGLAKSTTRRLLVGLVEVGLVSVDGRFALGE	-------GATTCGAA-A-TACGGACC-------		-30	6.16	GATTCGAAATACGGACC
	Mycobacterium bovis AF2122/97	540112	Mb1802c	IQVLRRAVAALDEIALRLVDLCERLGLAKSTTRRLLVGLVEVGLVSVDGRFALGE	-------GgTCCGtA-t-TtCGaATC-------	Mb1802c	-52	4.85	GgTCCGtAtTtCGaATC
				IQVLRRAVAALDEIALRLVDLCERLGLAKSTTRRLLVGLVEVGLVSVDGRFALGE	-------GATCCGtA-t-TtCGGtTC-------		-30	5.60	GATCCGtAtTtCGGtTC
				IQVLRRAVAALDEIALRLVDLCERLGLAKSTTRRLLVGLVEVGLVSVDGRFALGE	-------GAaCCGAA-A-TACGGATC-------	Mb1803	-52	5.55	GAaCCGAAATACGGATC
				IQVLRRAVAALDEIALRLVDLCERLGLAKSTTRRLLVGLVEVGLVSVDGRFALGE	-------GATTCGAA-A-TACGGACC-------		-30	6.16	GATTCGAAATACGGACC
	Mycobacterium tuberculosis H37Rv	33546	Rv1773c	IQVLRRAVAALDEIALRLVDLCERLGLAKSTTRRLLVGLVEVGLVSVDGRFALGE	-------GgTCCGtA-t-TtCGaATC-------	Rv1773c	-52	4.85	GgTCCGtAtTtCGaATC
				IQVLRRAVAALDEIALRLVDLCERLGLAKSTTRRLLVGLVEVGLVSVDGRFALGE	-------GATCCGtA-t-TtCGGtTC-------		-30	5.60	GATCCGtAtTtCGGtTC
				IQVLRRAVAALDEIALRLVDLCERLGLAKSTTRRLLVGLVEVGLVSVDGRFALGE	-------GAaCCGAA-A-TACGGATC-------	Rv1774	-52	5.55	GAaCCGAAATACGGATC
				IQVLRRAVAALDEIALRLVDLCERLGLAKSTTRRLLVGLVEVGLVSVDGRFALGE	-------GATTCGAA-A-TACGGACC-------		-30	6.16	GATTCGAAATACGGACC
	Mycobacterium tuberculosis F11	3478415	TBFG_11801	IQVLRRAVAALDEIALRLVDLCERLGLAKSTTRRLLVGLVEVGLVSVDGRFALGE	-------GgTCCGtA-t-TtCGaATC-------	TBFG_11801	-52	4.85	GgTCCGtAtTtCGaATC
				IQVLRRAVAALDEIALRLVDLCERLGLAKSTTRRLLVGLVEVGLVSVDGRFALGE	-------GATCCGtA-t-TtCGGtTC-------		-30	5.60	GATCCGtAtTtCGGtTC
				IQVLRRAVAALDEIALRLVDLCERLGLAKSTTRRLLVGLVEVGLVSVDGRFALGE	-------GAaCCGAA-A-TACGGATC-------	TBFG_11802	-52	5.55	GAaCCGAAATACGGATC
				IQVLRRAVAALDEIALRLVDLCERLGLAKSTTRRLLVGLVEVGLVSVDGRFALGE	-------GATTCGAA-A-TACGGACC-------		-30	6.16	GATTCGAAATACGGACC
PA0155 (pcaR)	Pseudomonas aeruginosa PAO1	56605	PA0155	MTSLARGLAVIHAFQLTIAQISHRTEIPRAAVRRCLHTLMQLGYATTDRTYSLLP	------aatTgCGAT-g-ATCGAACga------	PA0155	-67	4.27	aatTgCGATgATCGAACga
				MTSLARGLAVIHAFQLTIAQISHRTEIPRAAVRRCLHTLMQLGYATTDRTYSLLP	------gTGTcCGAT-A-ATCGGcgAG------		-48	4.08	gTGTcCGATAATCGGcgAG
				MTSLARGLAVIHAFQLTIAQISHRTEIPRAAVRRCLHTLMQLGYATTDRTYSLLP	------CcGTTCGAT-A-tTCGAACgG------	PA0242	-214	5.37	CcGTTCGATAtTCGAACgG
				MTSLARGLAVIHAFQLTIAQISHRTEIPRAAVRRCLHTLMQLGYATTDRTYSLLP	------aTGTTCGAT-t-ATCGAACTG------	PA0226	-114	5.78	aTGTTCGATtATCGAACTG
				MTSLARGLAVIHAFQLTIAQISHRTEIPRAAVRRCLHTLMQLGYATTDRTYSLLP	------tTaaTCGAT-t-ATCGGAtTG------		-95	5.22	tTaaTCGATtATCGGAtTG
				MTSLARGLAVIHAFQLTIAQISHRTEIPRAAVRRCLHTLMQLGYATTDRTYSLLP	------CcGTTCGAT-t-AcCGcACgc------	PA2519	-137	5.40	CcGTTCGATtAcCGcACgc
	Pseudomonas aeruginosa LESB58	5817047	PLES_01561	MTSLARGLAVIHAFQLTIAQISHRTEIPRAAVRRCLHTLMQLGYATTDRTYSLLP	------aatTgCGAT-g-ATCGAACga------	PLES_01561	-67	4.27	aatTgCGATgATCGAACga
				MTSLARGLAVIHAFQLTIAQISHRTEIPRAAVRRCLHTLMQLGYATTDRTYSLLP	------gTGTcCGAT-A-ATCGGcgAG------		-48	4.08	gTGTcCGATAATCGGcgAG
				MTSLARGLAVIHAFQLTIAQISHRTEIPRAAVRRCLHTLMQLGYATTDRTYSLLP	------CcGTTCGAT-t-AcCGcACgc------	PLES_27761	-139	5.40	CcGTTCGATtAcCGcACgc
				MTSLARGLAVIHAFQLTIAQISHRTEIPRAAVRRCLHTLMQLGYATTDRTYSLLP	------CTGTTCGAT-t-ATCGAACTG------	PLES_02231	-114	6.10	CTGTTCGATtATCGAACTG
				MTSLARGLAVIHAFQLTIAQISHRTEIPRAAVRRCLHTLMQLGYATTDRTYSLLP	------tTaaTCGAT-t-ATCGGAtTG------		-95	5.22	tTaaTCGATtATCGGAtTG
				MTSLARGLAVIHAFQLTIAQISHRTEIPRAAVRRCLHTLMQLGYATTDRTYSLLP	------CcGTTCGAT-A-tTCGAACgG------	PLES_02391	-214	5.37	CcGTTCGATAtTCGAACgG
	Pseudomonas stutzeri A1501	3559016	PST_1253	MTSLARGLAVIHAFQLTIAQISHRTEIPRAAVRRCLHTLMKLGYVTTDRTYSLLP	------aTtggCGAT-t-ATCGGtCAc------	PST_1253	-63	4.33	aTtggCGATtATCGGtCAc
				MTSLARGLAVIHAFQLTIAQISHRTEIPRAAVRRCLHTLMKLGYVTTDRTYSLLP	------tgtgTCGAT-A-ATCGccCTa------		-44	4.34	tgtgTCGATAATCGccCTa
				MTSLARGLAVIHAFQLTIAQISHRTEIPRAAVRRCLHTLMKLGYVTTDRTYSLLP	------CcGTTCGAT-A-ATCGAACgc------	PST_1254	-21	5.83	CcGTTCGATAATCGAACgc
				MTSLARGLAVIHAFQLTIAQISHRTEIPRAAVRRCLHTLMKLGYVTTDRTYSLLP	------tatgTCGAT-t-ATCGGAtTG------		-2	5.27	tatgTCGATtATCGGAtTG
				MTSLARGLAVIHAFQLTIAQISHRTEIPRAAVRRCLHTLMKLGYVTTDRTYSLLP	------CTGTgCGcT-A-ATCGAACcG------	PST_1494	-149	4.82	CTGTgCGcTAATCGAACcG
				MTSLARGLAVIHAFQLTIAQISHRTEIPRAAVRRCLHTLMKLGYVTTDRTYSLLP	------CTGTTCGgT-c-AcCGAACgG------	PST_1666	-161	4.82	CTGTTCGgTcAcCGAACgG
	Azotobacter vinelandii AvOP	6920275	Avin_38230	MTSLARGLAVIGAFQLTIAQISHRTEIPRAAVRRCLHTLMKLGFATTDRTYSLTP	------gcGTTCGAT-A-AaCGAACgG------	Avin_38220	-119	5.58	gcGTTCGATAAaCGAACgG
				MTSLARGLAVIGAFQLTIAQISHRTEIPRAAVRRCLHTLMKLGFATTDRTYSLTP	------aTtggCGAT-t-ATCGGAtTG------		-100	4.99	aTtggCGATtATCGGAtTG
				MTSLARGLAVIGAFQLTIAQISHRTEIPRAAVRRCLHTLMKLGFATTDRTYSLTP	------CcGgTCGAT-A-ATCGAgCAt------	Avin_38230	-73	4.91	CcGgTCGATAATCGAgCAt
				MTSLARGLAVIGAFQLTIAQISHRTEIPRAAVRRCLHTLMKLGFATTDRTYSLTP	------tcGTTCGAT-t-ATCGcACga------	Avin_38130	-294	5.50	tcGTTCGATtATCGcACga
				MTSLARGLAVIGAFQLTIAQISHRTEIPRAAVRRCLHTLMKLGFATTDRTYSLTP	------tcGTgCGAT-A-ATCGAACga------	Avin_38100	-162	5.31	tcGTgCGATAATCGAACga
	Pseudomonas syringae	337245	PSPTO4310	MTSLARGLAVIHAFQLTIAQISHRTEIPRAAVRRCLHTLIKLGYATTDRTYSLLP	------tTGTTCGAT-t-ATCGAACgc------	PSPTO_4309	-128	5.88	tTGTTCGATtATCGAACgc
				MTSLARGLAVIHAFQLTIAQISHRTEIPRAAVRRCLHTLIKLGYATTDRTYSLLP	------tTagTCGAT-t-ATCGGAtTG------		-109	5.64	tTagTCGATtATCGGAtTG
				MTSLARGLAVIHAFQLTIAQISHRTEIPRAAVRRCLHTLIKLGYATTDRTYSLLP	------aatTgCGAT-t-ATCGGcCAc------	PSPTO_4310	-118	4.19	aatTgCGATtATCGGcCAc
				MTSLARGLAVIHAFQLTIAQISHRTEIPRAAVRRCLHTLIKLGYATTDRTYSLLP	------CTGTTCGAT-A-ATCGcACAa------		-99	5.76	CTGTTCGATAATCGcACAa
				MTSLARGLAVIHAFQLTIAQISHRTEIPRAAVRRCLHTLIKLGYATTDRTYSLLP	------tTGTTCGAT-A-ATCGAACgt------	PSPTO_2346	-171	5.72	tTGTTCGATAATCGAACgt
				MTSLARGLAVIHAFQLTIAQISHRTEIPRAAVRRCLHTLIKLGYATTDRTYSLLP	------aTGTTCGAT-t-ATCGGtCAG------	PSPTO_2946	-147	5.17	aTGTTCGATtATCGGtCAG
	Pseudomonas syringae B728a	886419	Psyr_4014	MTSLARGLAVIHAFQLTIAQISHRTEIPRAAVRRCLHTLIKLGYATTDRTYSLLP	------tcGTTCGAT-t-AcCGAACgt------	Psyr_4013	-128	5.18	tcGTTCGATtAcCGAACgt
				MTSLARGLAVIHAFQLTIAQISHRTEIPRAAVRRCLHTLIKLGYATTDRTYSLLP	------tTagTCGAT-t-ATCGGAtTG------		-109	5.64	tTagTCGATtATCGGAtTG
				MTSLARGLAVIHAFQLTIAQISHRTEIPRAAVRRCLHTLIKLGYATTDRTYSLLP	------aatTgCGAT-t-ATCGGcCAc------	Psyr_4014	-119	4.19	aatTgCGATtATCGGcCAc
				MTSLARGLAVIHAFQLTIAQISHRTEIPRAAVRRCLHTLIKLGYATTDRTYSLLP	------CTGTTCGAT-A-ATCGcACAa------		-100	5.76	CTGTTCGATAATCGcACAa
				MTSLARGLAVIHAFQLTIAQISHRTEIPRAAVRRCLHTLIKLGYATTDRTYSLLP	------tTGTTCGAT-A-ATCGAACgt------	Psyr_2130	-172	5.72	tTGTTCGATAATCGAACgt
				MTSLARGLAVIHAFQLTIAQISHRTEIPRAAVRRCLHTLIKLGYATTDRTYSLLP	------aTGTTCGAT-t-ATCGGtCAG------	Psyr_2730	-121	5.17	aTGTTCGATtATCGGtCAG
	Pseudomonas entomophila L48	2047331	PSEEN1160	MTSLARGLAVIQAFQLTIAQISHRTEIPRAAVRRCLHTLIKLGYATTDRTYSLLP	------tcGTTCGAT-A-ATCGcACAa------	PSEEN1160	-45	5.58	tcGTTCGATAATCGcACAa
				MTSLARGLAVIQAFQLTIAQISHRTEIPRAAVRRCLHTLIKLGYATTDRTYSLLP	------CTGTTCGAT-A-AaCGcACAa------	PSEEN1162	-277	5.68	CTGTTCGATAAaCGcACAa
				MTSLARGLAVIQAFQLTIAQISHRTEIPRAAVRRCLHTLIKLGYATTDRTYSLLP	------CTGTTCGAT-A-ATCGAACgt------	PSEEN1163	-133	5.76	CTGTTCGATAATCGAACgt
				MTSLARGLAVIQAFQLTIAQISHRTEIPRAAVRRCLHTLIKLGYATTDRTYSLLP	------taGTgCGAT-t-ATCGGAtTG------		-114	5.42	taGTgCGATtATCGGAtTG
				MTSLARGLAVIQAFQLTIAQISHRTEIPRAAVRRCLHTLIKLGYATTDRTYSLLP	------tTGTTCGgT-A-ATCGAACAa------	PSEEN2014	-248	5.32	tTGTTCGgTAATCGAACAa
				MTSLARGLAVIQAFQLTIAQISHRTEIPRAAVRRCLHTLIKLGYATTDRTYSLLP	------CTGTcCGAT-A-ATCGAACTt------	PSEEN3012	-237	5.20	CTGTcCGATAATCGAACTt
				MTSLARGLAVIQAFQLTIAQISHRTEIPRAAVRRCLHTLIKLGYATTDRTYSLLP	------gcGTTCGAT-A-ATCGccCgG------	PSEEN2021	-99	5.02	gcGTTCGATAATCGccCgG
				MTSLARGLAVIQAFQLTIAQISHRTEIPRAAVRRCLHTLIKLGYATTDRTYSLLP	------CcGggCGAT-t-ATCGAACgc------	PSEEN2022	-217	5.38	CcGggCGATtATCGAACgc
				MTSLARGLAVIQAFQLTIAQISHRTEIPRAAVRRCLHTLIKLGYATTDRTYSLLP	------CTGTTCGtT-A-ATCGAACgt------	PSEEN3048	-148	5.15	CTGTTCGtTAATCGAACgt
				MTSLARGLAVIQAFQLTIAQISHRTEIPRAAVRRCLHTLIKLGYATTDRTYSLLP	------acGTTCGAT-t-AaCGAACAG------	PSEEN3049	-28	5.56	acGTTCGATtAaCGAACAG
	Pseudomonas putida W619	7074453	PputW619_1015	MTSLARGLAVIQAFQLTIAQISHRTEIPRAAVRRCLHTLIKLGYATTDRTYSLLP	------tTGTTCGAT-A-ATCGcACga------	PputW619_1015	-45	5.69	tTGTTCGATAATCGcACga
				MTSLARGLAVIQAFQLTIAQISHRTEIPRAAVRRCLHTLIKLGYATTDRTYSLLP	------CTGTTCGAT-A-AaCGcACAG------	PputW619_1016	-270	6.04	CTGTTCGATAAaCGcACAG
				MTSLARGLAVIQAFQLTIAQISHRTEIPRAAVRRCLHTLIKLGYATTDRTYSLLP	------aTGTTCGAT-A-AaCGcACgG------	PputW619_1017	-167	5.69	aTGTTCGATAAaCGcACgG
				MTSLARGLAVIQAFQLTIAQISHRTEIPRAAVRRCLHTLIKLGYATTDRTYSLLP	------aTagTCGAT-t-ATCGGAtTG------		-148	5.36	aTagTCGATtATCGGAtTG
				MTSLARGLAVIQAFQLTIAQISHRTEIPRAAVRRCLHTLIKLGYATTDRTYSLLP	------gTGTTCGAT-t-AaCGGACAG------	PputW619_1945	-29	5.70	gTGTTCGATtAaCGGACAG
				MTSLARGLAVIQAFQLTIAQISHRTEIPRAAVRRCLHTLIKLGYATTDRTYSLLP	------CTGTcCGtT-A-ATCGAACAc------	PputW619_1946	-120	4.80	CTGTcCGtTAATCGAACAc
				MTSLARGLAVIQAFQLTIAQISHRTEIPRAAVRRCLHTLIKLGYATTDRTYSLLP	------tTGTgCGgT-A-ATCGAACgc------	PputW619_2225	-154	5.23	tTGTgCGgTAATCGAACgc
	Pseudomonas putida KT2440	217070	PP1375	MTSLARGLAVIQAFQLTIAQISHRTEIPRAAVRRCLHTLIKLGYATTDRTYSLLP	------tTGTTCGAT-A-ATCGcACga------	PP_1375	-45	5.69	tTGTTCGATAATCGcACga
				MTSLARGLAVIQAFQLTIAQISHRTEIPRAAVRRCLHTLIKLGYATTDRTYSLLP	------CTGTgCGAT-A-AaCGcACAG------	PP_1376	-270	5.77	CTGTgCGATAAaCGcACAG
				MTSLARGLAVIQAFQLTIAQISHRTEIPRAAVRRCLHTLIKLGYATTDRTYSLLP	------tgGTTCGtT-A-ATCGcACAG------	PP_1377	-209	5.12	tgGTTCGtTAATCGcACAG
				MTSLARGLAVIQAFQLTIAQISHRTEIPRAAVRRCLHTLIKLGYATTDRTYSLLP	------aTagTCGAT-t-ATCGGAtTG------		-190	5.36	aTagTCGATtATCGGAtTG
				MTSLARGLAVIQAFQLTIAQISHRTEIPRAAVRRCLHTLIKLGYATTDRTYSLLP	------CcGTTCGAT-t-ATCGccCcG------	PP_1383	-166	4.87	CcGTTCGATtATCGccCcG
				MTSLARGLAVIQAFQLTIAQISHRTEIPRAAVRRCLHTLIKLGYATTDRTYSLLP	------gcGTTCGAT-t-ATCGcACAa------	PP_2553	-156	5.25	gcGTTCGATtATCGcACAa
				MTSLARGLAVIQAFQLTIAQISHRTEIPRAAVRRCLHTLIKLGYATTDRTYSLLP	------tTGTgCGAT-A-ATCGAACgc------	PP_2554	-152	5.66	tTGTgCGATAATCGAACgc
				MTSLARGLAVIQAFQLTIAQISHRTEIPRAAVRRCLHTLIKLGYATTDRTYSLLP	------aaGTTCGAT-A-ATCGccCAc------	PP_2407	-108	4.77	aaGTTCGATAATCGccCAc
				MTSLARGLAVIQAFQLTIAQISHRTEIPRAAVRRCLHTLIKLGYATTDRTYSLLP	------gTGggCGAT-t-ATCGAACTt------	PP_2408	-149	5.02	gTGggCGATtATCGAACTt
				MTSLARGLAVIQAFQLTIAQISHRTEIPRAAVRRCLHTLIKLGYATTDRTYSLLP	------CTGTTCGAT-A-AaCGAACAc------	PP_3159	-236	5.92	CTGTTCGATAAaCGAACAc
				MTSLARGLAVIQAFQLTIAQISHRTEIPRAAVRRCLHTLIKLGYATTDRTYSLLP	------CTGTcCGtT-A-ATCGAACgc------	PP_3537	-161	4.77	CTGTcCGtTAATCGAACgc
				MTSLARGLAVIQAFQLTIAQISHRTEIPRAAVRRCLHTLIKLGYATTDRTYSLLP	------gcGTTCGAT-t-AaCGGACAG------	PP_3538	-31	5.56	gcGTTCGATtAaCGGACAG
	Pseudomonas fluorescens Pf0-1	10486685	Pfl01_1265	MTSLARGLAVVQAFQLTIAQISHRTEIPRAAVRRCLHTLIKLGYATTDRTYSLLP	------tcGacCGAT-A-ATCGcAaTc------	Pfl_1264	-289	4.10	tcGacCGATAATCGcAaTc
				MTSLARGLAVVQAFQLTIAQISHRTEIPRAAVRRCLHTLIKLGYATTDRTYSLLP	------CgGTTCGAT-A-ATCGccCgG------	Pfl_1265	-101	5.13	CgGTTCGATAATCGccCgG
				MTSLARGLAVVQAFQLTIAQISHRTEIPRAAVRRCLHTLIKLGYATTDRTYSLLP	------CTGTTCGAT-A-AaCGcACAG------	Pfl_1266	-291	6.04	CTGTTCGATAAaCGcACAG
				MTSLARGLAVVQAFQLTIAQISHRTEIPRAAVRRCLHTLIKLGYATTDRTYSLLP	------agtTgCGtT-t-ATCGAAtTG------		-272	4.16	agtTgCGtTtATCGAAtTG
				MTSLARGLAVVQAFQLTIAQISHRTEIPRAAVRRCLHTLIKLGYATTDRTYSLLP	------CTGTTCGAT-A-AaCGAACAc------	Pfl_1267	-138	5.92	CTGTTCGATAAaCGAACAc
				MTSLARGLAVVQAFQLTIAQISHRTEIPRAAVRRCLHTLIKLGYATTDRTYSLLP	------tcagTCGAT-t-ATCGGAtTG------		-119	5.50	tcagTCGATtATCGGAtTG
				MTSLARGLAVVQAFQLTIAQISHRTEIPRAAVRRCLHTLIKLGYATTDRTYSLLP	------gcGggCGAT-A-ATCGcACcG------	Pfl_4478	-154	4.81	gcGggCGATAATCGcACcG
				MTSLARGLAVVQAFQLTIAQISHRTEIPRAAVRRCLHTLIKLGYATTDRTYSLLP	------gTGTTCGAT-A-ATCGcACgc------	Pfl_4905	-135	5.62	gTGTTCGATAATCGcACgc
	Pseudomonas fluorescens Pf-5	871951	PFL_1315	MTSLARGLAVVQAFQLTIAQISHRTEIPRAAVRRCLHTLIKLGYATTDRTYSLLP	------tTtTgCaAT-A-AaCccACgG------	PFL_1315	-103	4.19	tTtTgCaATAAaCccACgG
				MTSLARGLAVVQAFQLTIAQISHRTEIPRAAVRRCLHTLIKLGYATTDRTYSLLP	------tgGTTCGAT-A-ATCGccCAa------		-36	4.76	tgGTTCGATAATCGccCAa
				MTSLARGLAVVQAFQLTIAQISHRTEIPRAAVRRCLHTLIKLGYATTDRTYSLLP	------CTGTTCGAT-A-AaCGcACAG------	PFL_1316	-272	6.04	CTGTTCGATAAaCGcACAG
				MTSLARGLAVVQAFQLTIAQISHRTEIPRAAVRRCLHTLIKLGYATTDRTYSLLP	------CTGTTCGAT-A-ATCGAACgc------	PFL_1317	-134	5.97	CTGTTCGATAATCGAACgc
				MTSLARGLAVVQAFQLTIAQISHRTEIPRAAVRRCLHTLIKLGYATTDRTYSLLP	------tcagTCGAT-t-ATCGGAtTG------		-115	5.50	tcagTCGATtATCGGAtTG
				MTSLARGLAVVQAFQLTIAQISHRTEIPRAAVRRCLHTLIKLGYATTDRTYSLLP	------tTGTTCGAT-A-ATCGAACAc------	PFL_5385	-131	5.96	tTGTTCGATAATCGAACAc
				MTSLARGLAVVQAFQLTIAQISHRTEIPRAAVRRCLHTLIKLGYATTDRTYSLLP	------gTGTTCGAT-t-ATCGAACAa------	PFL_5387	-194	5.42	gTGTTCGATtATCGAACAa
				MTSLARGLAVVQAFQLTIAQISHRTEIPRAAVRRCLHTLIKLGYATTDRTYSLLP	------aTGcTCGAT-A-ATCGAACgc------	PFL_5170	-159	5.10	aTGcTCGATAATCGAACgc
				MTSLARGLAVVQAFQLTIAQISHRTEIPRAAVRRCLHTLIKLGYATTDRTYSLLP	------CcGTTCGAT-t-AcCGAACAc------	PFL_5381	-144	5.46	CcGTTCGATtAcCGAACAc
				MTSLARGLAVVQAFQLTIAQISHRTEIPRAAVRRCLHTLIKLGYATTDRTYSLLP	------CTGTTCGAT-A-ATCGGACgG------	PFL_5392	-107	6.12	CTGTTCGATAATCGGACgG
				MTSLARGLAVVQAFQLTIAQISHRTEIPRAAVRRCLHTLIKLGYATTDRTYSLLP	------CcGggCGgT-A-ATCGAACAc------	PFL_5393	-83	5.03	CcGggCGgTAATCGAACAc
				MTSLARGLAVVQAFQLTIAQISHRTEIPRAAVRRCLHTLIKLGYATTDRTYSLLP	------gTGTTCGAT-t-AcCGccCgG------	PFL_5394	-1	4.76	gTGTTCGATtAcCGccCgG
blr5288	Bradyrhizobium japonicum USDA 110	320499	blr5288	ATTLAKGLVVLEAFKLGNMELSTLTGIPRPTVARLTHTLAELGYLRYDAKYRVGA	-------TGTCCACA-T-ATCGGACG-------	blr5288	-19	6.83	TGTCCACATATCGGACG
	Rhodopseudomonas palustris TIE-1	7134286	Rpal_0752	ATTLAKGLVVLEAFELGNMEISVRTGIPRPTVARLTHTLAELGYLNHDAKYAVGG	-------TGTCCACA-T-ATCGGACG-------	Rpal_0752	-78	6.83	TGTCCACATATCGGACG
	Rhodopseudomonas palustris HaA2	1280419	RPB_0754	ATTLAKGLIVLEAFDLGNMEIAVRTGIPRPTVARLTHTLAELGYLRFDSKYGVGP	-------cGTCCACA-T-gTtGGACa-------	RPB_0754	-129	5.95	cGTCCACATgTtGGACa
bll1236	Bradyrhizobium japonicum USDA 110	316447	bll1236	AQAIRRALAVLRILAVPLAEVVRATGLTRPTVHRIVHVLIEEGIVERHGRYAIGN	-------tGTCCATA-t-TATGGACa-------	bll1236	18	5.65	tGTCCATAtTATGGACa
				AQAIRRALAVLRILAVPLAEVVRATGLTRPTVHRIVHVLIEEGIVERHGRYAIGN	-------tGTCCATA-A-TATGGACa-------	blr1237	-82	5.87	tGTCCATAATATGGACa
	Acidovorax avenae subsp. citrulli AAC00-1	2089797	Aave_4262	AQSVRRAIAVLRIVAVRLIDVSLATGLNRPTAHRLLRALVQEGAVEQDRRYRIGR	-------AGTCCgcg-A-TgTGGAaC-------	Aave_4263	-140	4.14	AGTCCgcgATgTGGAaC
	Verminephrobacter eiseniae EF01-2	2069589	Veis_2404	AQSVRRALAVLRVLAVRLTDVAAHTGLNRPTVHRILRVLVEESAVEQDRRYLIGG	-------CGTCCAct-c-TAaGGAgC-------	Veis_2405	-69	5.18	CGTCCActcTAaGGAgC
				AQSVRRALAVLRVLAVRLTDVAAHTGLNRPTVHRILRVLVEESAVEQDRRYLIGG	-------CGTCCAcC-A-TATGGAaC-------	Veis_2406	-128	5.82	CGTCCAcCATATGGAaC
	Ralstonia eutropha JMP134	889854	Reut_C5934	AQSIRRALAILRIVAVRLVDVVASTGLSQPTVHRILRVLIAEGAAEQNRRYVIGN	-------AGTCCATA-t-gATGGACT-------	Reut_C5932	-117	5.62	AGTCCATAtgATGGACT
				AQSIRRALAILRIVAVRLVDVVASTGLSQPTVHRILRVLIAEGAAEQNRRYVIGN	-------AGTCCATC-A-TATGGACT-------	Reut_C5933	-97	6.13	AGTCCATCATATGGACT
	Corynebacterium glutamicum R	3499010	cgR_2325	SHVLTRAATILETVAIRLLDLAEDTGISRPTVHRILGDLRALGYVQQLKRYILGV	-------AGTCCgTt-c-TATGGACT-------	cgR_2325	-132	5.15	AGTCCgTtcTATGGACT
				SHVLTRAATILETVAIRLLDLAEDTGISRPTVHRILGDLRALGYVQQLKRYILGV	-------AGTCCATt-A-aATGaACT-------	cgR_2326	-96	4.79	AGTCCATtAaATGaACT
Arth_2571	Arthrobacter sp. FB24	1817155	Arth_2571	SQTLSRGIRALEILALTIAELADAMGVHRSVAYRILRTLEDHSLLVRDGKVQPGP	-------cGTTCcAT-A-tggGAACt-------	Arth_2570	-141	4.82	cGTTCcATAtggGAACt
				SQTLSRGIRALEILALTIAELADAMGVHRSVAYRILRTLEDHSLLVRDGKVQPGP	-------TGTTCaAc-T-ATaGAACA-------		-121	5.28	TGTTCaAcTATaGAACA
				SQTLSRGIRALEILALTIAELADAMGVHRSVAYRILRTLEDHSLLVRDGKVQPGP	-------TGTTCtAT-A-gTtGAACA-------	Arth_2571	-110	5.47	TGTTCtATAgTtGAACA
				SQTLSRGIRALEILALTIAELADAMGVHRSVAYRILRTLEDHSLLVRDGKVQPGP	-------aGTTCcca-T-ATgGAACg-------		-90	4.71	aGTTCccaTATgGAACg
	Beutenbergia cavernae DSM 12333	7392772	Bcav_0872	SQTLSRGIRTLEVLALTIAEIATALGVHRSIAYRILRTLEDHGLVVRDGAVALGP	-------gGTTCGAT-T-AaCGAACg-------	Bcav_0871	-94	5.35	gGTTCGATTAaCGAACg
				SQTLSRGIRTLEVLALTIAEIATALGVHRSIAYRILRTLEDHGLVVRDGAVALGP	-------TGTTCGAT-T-ATCGcACA-------		-74	5.81	TGTTCGATTATCGcACA
				SQTLSRGIRTLEVLALTIAEIATALGVHRSIAYRILRTLEDHGLVVRDGAVALGP	-------TGTgCGAT-A-ATCGAACA-------	Bcav_0872	-64	5.81	TGTgCGATAATCGAACA
				SQTLSRGIRTLEVLALTIAEIATALGVHRSIAYRILRTLEDHGLVVRDGAVALGP	-------cGTTCGtT-A-ATCGAACc-------		-44	5.32	cGTTCGtTAATCGAACc
	Nocardia farcinica IFM 10152	768492	nfa27820	SQTLSRGIRLLEILAMSIDELAGALGVHRSVAYRLLRTLEDHGLIARDGRLVLGA	-------TGTTCtAT-A-ATCGAACA-------	nfa27810	-47	6.05	TGTTCtATAATCGAACA
				SQTLSRGIRLLEILAMSIDELAGALGVHRSVAYRLLRTLEDHGLIARDGRLVLGA	-------TGaTCGAa-T-AgtGAACt-------	nfa27820	-85	4.95	TGaTCGAaTAgtGAACt
				SQTLSRGIRLLEILAMSIDELAGALGVHRSVAYRLLRTLEDHGLIARDGRLVLGA	-------aGTTCacT-A-tTCGAtCA-------	nfa27830	-56	4.12	aGTTCacTAtTCGAtCA
	Renibacterium salmoninarum ATCC 33209	3398084	RSal33209_1828	SQTLSRGIQVLEILALSIDELTDQLSVHRSIAYRLIRTLEMHNLLTRDGRIQLGS	-------TGTTCGAT-A-ATaGAAtA-------	RSal33209_1827	-48	5.25	TGTTCGATAATaGAAtA
				SQTLSRGIQVLEILALSIDELTDQLSVHRSIAYRLIRTLEMHNLLTRDGRIQLGS	-------TaTTCtAT-T-ATCGAACA-------	RSal33209_1828	-68	5.36	TaTTCtATTATCGAACA
	Geodermatophilus obscurus DSM 43160	10300415	Gobs_1914	SQTLDRGLRVLEHLAQPIAEIGQTLGLHRSITYRLLRTLEDHQLVERDGHYRLGL	-------catTCgtT-T-ATcGAGCA-------	Gobs_1920	-39	3.85	catTCgtTTATcGAGCA
	Rhodococcus sp. RHA1	1946567	RHA1_ro09060	SQTLERGLAALEVVACSATDVAQALGLHRSITYRLLTTLETRGYLERDGRYQVGL	-------TGtTCTgT-A-tTcGAaCt-------	RHA1_ro09059	-46	4.67	TGtTCTgTAtTcGAaCt
				SQTLERGLAALEVVACSATDVAQALGLHRSITYRLLTTLETRGYLERDGRYQVGL	-------aaCTCgAT-A-ATAGAGCA-------		-26	5.09	aaCTCgATAATAGAGCA
				SQTLERGLAALEVVACSATDVAQALGLHRSITYRLLTTLETRGYLERDGRYQVGL	-------TGCTCTAT-T-ATcGAGtt-------	RHA1_ro09060	-101	5.09	TGCTCTATTATcGAGtt
				SQTLERGLAALEVVACSATDVAQALGLHRSITYRLLTTLETRGYLERDGRYQVGL	-------aGtTCgAa-T-AcAGAaCA-------		-81	4.67	aGtTCgAaTAcAGAaCA
	Nocardia farcinica IFM 10152	768954	nfa32430	SQTLERGLAALEVIACSAADVARELSLHRSITYRLLTTLELRGYVERDGRYRVGP	-------TGCTCTAc-T-ATcGAGac-------	nfa32430	-96	4.79	TGCTCTAcTATcGAGac
				SQTLERGLAALEVIACSAADVARELSLHRSITYRLLTTLELRGYVERDGRYRVGP	-------TtCTCTga-T-AcAGAGCA-------		-76	5.11	TtCTCTgaTAcAGAGCA
				SQTLERGLAALEVIACSAADVARELSLHRSITYRLLTTLELRGYVERDGRYRVGP	-------TGCTCTgT-A-tcAGAGaA-------	nfa32440	-99	5.11	TGCTCTgTAtcAGAGaA
				SQTLERGLAALEVIACSAADVARELSLHRSITYRLLTTLELRGYVERDGRYRVGP	-------gtCTCgAT-A-gTAGAGCA-------		-79	4.79	gtCTCgATAgTAGAGCA
Arth_0492 (pcaR)	Arthrobacter sp. FB24	1815096	Arth_0492	AQVVSRVASLLRIVGSPLVELVRESGLTRPTVHRLLSSLASEGLLDQDGNWVLGP	------TCaTCCAtA-T-taTGGACAC------	Arth_0491	-164	5.76	TCaTCCAtATtaTGGACAC
				AQVVSRVASLLRIVGSPLVELVRESGLTRPTVHRLLSSLASEGLLDQDGNWVLGP	------TCGTCCACA-c-tGTaaAaAC------		-134	4.88	TCGTCCACActGTaaAaAC
				AQVVSRVASLLRIVGSPLVELVRESGLTRPTVHRLLSSLASEGLLDQDGNWVLGP	------gtGTCCAtA-a-taTGGAtga------	Arth_0492	69	4.40	gtGTCCAtAataTGGAtga
	Arthrobacter chlorophenolicus A6	7352521	Achl_0650	AQVVSRLAGLLRLVGMPLAGIVRESGLTRPTVHRLLSSMAAEGLLDHDGNWVLGP	------TCGTCCAtA-T-tGTGGAtAC------	Achl_0649	-163	5.78	TCGTCCAtATtGTGGAtAC
				AQVVSRLAGLLRLVGMPLAGIVRESGLTRPTVHRLLSSMAAEGLLDHDGNWVLGP	------aaGTCCACA-a-AGTGGACtg------		-43	4.33	aaGTCCACAaAGTGGACtg
				AQVVSRLAGLLRLVGMPLAGIVRESGLTRPTVHRLLSSMAAEGLLDHDGNWVLGP	------caGTCCACt-T-tGTGGACtt------	Achl_0650	-153	4.06	caGTCCACtTtGTGGACtt
				AQVVSRLAGLLRLVGMPLAGIVRESGLTRPTVHRLLSSMAAEGLLDHDGNWVLGP	------gtaTCCACA-a-taTGGACga------		-33	4.60	gtaTCCACAataTGGACga
	Arthrobacter aurescens TC1	1807213	AAur_0474	AQVVGRVALLLRLVGTSLAGLVRESGLTRPTVHRLLTSLAAEGLLEHDGKWVLGP	------TCaTCCACA-a-taTGGACAC------	AAur_0472	-156	5.63	TCaTCCACAataTGGACAC
				AQVVGRVALLLRLVGTSLAGLVRESGLTRPTVHRLLTSLAAEGLLEHDGKWVLGP	------caGTCCACA-a-AGTGGAtAC------		-46	4.69	caGTCCACAaAGTGGAtAC
				AQVVGRVALLLRLVGTSLAGLVRESGLTRPTVHRLLTSLAAEGLLEHDGKWVLGP	------gtaTCCACt-T-tGTGGACtg------	AAur_0474	-151	4.24	gtaTCCACtTtGTGGACtg
				AQVVGRVALLLRLVGTSLAGLVRESGLTRPTVHRLLTSLAAEGLLEHDGKWVLGP	------gtGTCCAtA-T-tGTGGAtga------		-41	4.75	gtGTCCAtATtGTGGAtga
	Mycobacterium abscessus ATCC 19977	3347536	MAB_4380	PSVVNRTAALLRAVSVSTTELARRTGIPRATAHRLLESLATEGLVERDGQWFLGP	------gCGTCCAtt-g-AGTGGACgt------	MAB_4379c	-96	5.24	gCGTCCAttgAGTGGACgt
				PSVVNRTAALLRAVSVSTTELARRTGIPRATAHRLLESLATEGLVERDGQWFLGP	------aCGTCCACt-c-AaTGGACgC------	MAB_4380	-12	5.79	aCGTCCACtcAaTGGACgC
	Rhodococcus opacus B4	7721449	ROP_37650	PQVIQRVSALLRAIGSSTTALARETGLARPTVHRLLVSLAEEGLVDRDGKWSLGP	------aCGTCCACt-c-AGTGaACAC------	ROP_37640	-185	5.96	aCGTCCACtcAGTGaACAC
				PQVIQRVSALLRAIGSSTTALARETGLARPTVHRLLVSLAEEGLVDRDGKWSLGP	------TCGTtCACt-g-gaTGGACga------		-72	4.79	TCGTtCACtggaTGGACga
				PQVIQRVSALLRAIGSSTTALARETGLARPTVHRLLVSLAEEGLVDRDGKWSLGP	------TCGTCCAtc-c-AGTGaACga------	ROP_37650	-144	5.19	TCGTCCAtccAGTGaACga
				PQVIQRVSALLRAIGSSTTALARETGLARPTVHRLLVSLAEEGLVDRDGKWSLGP	------gtGTtCACt-g-AGTGGACgt------		-31	4.53	gtGTtCACtgAGTGGACgt
	Rhodococcus sp. RHA1	1942158	RHA1_ro03895	PQVIRRVGALFRAIAASTSALARETGLARPTVHRLLVSLAEEGLVDRDGKWSLGP	------aCGTtCACt-g-AGTGaACgC------	RHA1_ro03894	-179	5.63	aCGTtCACtgAGTGaACgC
				PQVIRRVGALFRAIAASTSALARETGLARPTVHRLLVSLAEEGLVDRDGKWSLGP	------aCGTtCACc-a-gGTGGACga------		-64	4.47	aCGTtCACcagGTGGACga
				PQVIRRVGALFRAIAASTSALARETGLARPTVHRLLVSLAEEGLVDRDGKWSLGP	------TCGTCCACc-T-gGTGaACgt------	RHA1_ro03895	-146	4.60	TCGTCCACcTgGTGaACgt
				PQVIRRVGALFRAIAASTSALARETGLARPTVHRLLVSLAEEGLVDRDGKWSLGP	------gCGTtCACt-c-AGTGaACgt------		-31	5.18	gCGTtCACtcAGTGaACgt
	Rhodococcus erythropolis PR4	6800524	RER_12100	PAMVARVAALLRALGISTTELGKVTGLARPTAHRLLTSLAAEGLVDRDGRWSLGP	------gCGTCCAtt-c-AGTGaACga------	RER_12090	-154	5.54	gCGTCCAttcAGTGaACga
				PAMVARVAALLRALGISTTELGKVTGLARPTAHRLLTSLAAEGLVDRDGRWSLGP	------gtGTCtACt-c-AaTGaACgC------		-34	4.56	gtGTCtACtcAaTGaACgC
				PAMVARVAALLRALGISTTELGKVTGLARPTAHRLLTSLAAEGLVDRDGRWSLGP	------gCGTtCAtt-g-AGTaGACAC------	RER_12100	-152	5.09	gCGTtCAttgAGTaGACAC
				PAMVARVAALLRALGISTTELGKVTGLARPTAHRLLTSLAAEGLVDRDGRWSLGP	------TCGTtCACt-g-AaTGGACgC------		-32	5.58	TCGTtCACtgAaTGGACgC
	Mycobacterium vanbaalenii PYR-1	1952479	Mvan_4894	TQVLARAATLLRAIGMSTTEIARTADLPRPTAHRLLTALAEEGLVDRDGRWTLGP	------gCGTtCACA-T-AGTGGACgC------	Mvan_4893	-154	5.91	gCGTtCACATAGTGGACgC
				TQVLARAATLLRAIGMSTTEIARTADLPRPTAHRLLTALAEEGLVDRDGRWTLGP	------gCGTCCACt-a-tGTGaACgC------	Mvan_4894	-34	5.75	gCGTCCACtatGTGaACgC
AAur_4036 (pcaR)	Arthrobacter aurescens TC1	1810775	AAur_4036	VQSLARGLAVIRAFDMTLSEVAARTDLTRATARRFLHTLVELGYVRTDKTFALTA	-------TGTTCGCg-A-TAaGAACA-------	AAur_4046	-122	5.41	TGTTCGCgATAaGAACA
				VQSLARGLAVIRAFDMTLSEVAARTDLTRATARRFLHTLVELGYVRTDKTFALTA	-------cGTgCGgA-A-TATGAACA-------		-103	4.95	cGTgCGgAATATGAACA
	Arthrobacter sp. FB24	1818650	Arth_4070	VQSLARGLAVIRAFDMTLTEVAARTDLTRATARRFLHTLVELGYVRTDKTFALTA	-------TGTTCGtc-A-TAaGAACA-------	Arth_4080	-127	5.15	TGTTCGtcATAaGAACA
				VQSLARGLAVIRAFDMTLTEVAARTDLTRATARRFLHTLVELGYVRTDKTFALTA	-------aGTgCaat-A-TATGAACA-------		-108	4.81	aGTgCaatATATGAACA
	Arthrobacter chlorophenolicus A6	7355775	Achl_3846	VQSLARGLAVIRAFDMTLSEVAGQTGLTRATARRFLHTLVELGYVRTDKTFALTA	-------TGTTCGCt-A-gtcGAACA-------	Achl_3856	-108	5.41	TGTTCGCtAgtcGAACA
				VQSLARGLAVIRAFDMTLSEVAGQTGLTRATARRFLHTLVELGYVRTDKTFALTA	-------aGTgCGCA-g-aATGAACA-------		-89	4.67	aGTgCGCAgaATGAACA
	Corynebacterium efficiens YS-314	301183	CE2294	VQSFARGLSVIRSFSQSLSEVATATGLSRATARRFLHTLVDLGYAVTNTQFQLTP	-------TGTTCGCt-c-agcGAACt-------	CE2293	51	4.28	TGTTCGCtcagcGAACt
				VQSFARGLSVIRSFSQSLSEVATATGLSRATARRFLHTLVDLGYAVTNTQFQLTP	-------TGTTCatc-c-aATGcACA-------	CE2294	-11	3.84	TGTTCatccaATGcACA
				VQSFARGLSVIRSFSQSLSEVATATGLSRATARRFLHTLVDLGYAVTNTQFQLTP	-------aGTTCGCt-g-agcGAACA-------		8	4.57	aGTTCGCtgagcGAACA
				VQSFARGLSVIRSFSQSLSEVATATGLSRATARRFLHTLVDLGYAVTNTQFQLTP	-------TGTcCGCt-c-TgcGAACt-------	CE2301	-82	4.05	TGTcCGCtcTgcGAACt
				VQSFARGLSVIRSFSQSLSEVATATGLSRATARRFLHTLVDLGYAVTNTQFQLTP	-------cGTTCaCt-c-TgcGAACA-------	CE1133	-186	4.49	cGTTCaCtcTgcGAACA
	Corynebacterium glutamicum	5917497	cg2624	VQSFARGLSVIRSFSQTLSEVASQTGLSRATARRFLHTLTDLGYAVNNSRFQLTP	-------gGTTCGCA-A-ggcGAACA-------	cg1226	-119	4.99	gGTTCGCAAggcGAACA
				VQSFARGLSVIRSFSQTLSEVASQTGLSRATARRFLHTLTDLGYAVNNSRFQLTP	-------TGTTCGCA-t-TgcGAACc-------	cg2623	-45	5.22	TGTTCGCAtTgcGAACc
				VQSFARGLSVIRSFSQTLSEVASQTGLSRATARRFLHTLTDLGYAVNNSRFQLTP	-------TGTgCatA-t-gATGAACA-------		-26	5.16	TGTgCatAtgATGAACA
				VQSFARGLSVIRSFSQTLSEVASQTGLSRATARRFLHTLTDLGYAVNNSRFQLTP	-------TGTTCatc-A-TATGcACA-------	cg2624	-55	4.82	TGTTCatcATATGcACA
				VQSFARGLSVIRSFSQTLSEVASQTGLSRATARRFLHTLTDLGYAVNNSRFQLTP	-------gGTTCGCA-A-TgcGAACA-------		-36	5.14	gGTTCGCAATgcGAACA
				VQSFARGLSVIRSFSQTLSEVASQTGLSRATARRFLHTLTDLGYAVNNSRFQLTP	-------TGTTCGCc-c-cgcGAACt-------	cg2631	-81	4.06	TGTTCGCcccgcGAACt
				VQSFARGLSVIRSFSQTLSEVASQTGLSRATARRFLHTLTDLGYAVNNSRFQLTP	-------TGTTCGCA-t-gATGtAaA-------	cg2636	-233	4.26	TGTTCGCAtgATGtAaA
	Rhodococcus erythropolis PR4	6804658	RER_52900	VQSLARGLSVIKAFDRTLSEVARHTDLTRATARRFLLTLVELEYVRTDSVFWLTP	-------TGTTCGCA-A-TgTGtACA-------	RER_52850	-140	5.17	TGTTCGCAATgTGtACA
				VQSLARGLSVIKAFDRTLSEVARHTDLTRATARRFLLTLVELEYVRTDSVFWLTP	-------TGTTCGtg-A-TgcGcACg-------		-59	4.74	TGTTCGtgATgcGcACg
				VQSLARGLSVIKAFDRTLSEVARHTDLTRATARRFLLTLVELEYVRTDSVFWLTP	-------gGTTCaCA-A-TAcGtACg-------		-40	4.22	gGTTCaCAATAcGtACg
				VQSLARGLSVIKAFDRTLSEVARHTDLTRATARRFLLTLVELEYVRTDSVFWLTP	-------cGTaCGtA-t-TgTGAACc-------	RER_52860	-148	4.07	cGTaCGtAtTgTGAACc
				VQSLARGLSVIKAFDRTLSEVARHTDLTRATARRFLLTLVELEYVRTDSVFWLTP	-------cGTgCGCA-t-cAcGAACA-------		-129	4.75	cGTgCGCAtcAcGAACA
				VQSLARGLSVIKAFDRTLSEVARHTDLTRATARRFLLTLVELEYVRTDSVFWLTP	-------TGTaCaCA-t-TgcGAACA-------		-48	4.89	TGTaCaCAtTgcGAACA
	Rhodococcus sp. RHA1	1939626	RHA1_ro01339	VQSLARGLAVIRCFDRTLSDVARATDLTRATARRFLLTLVELGYVATDSAFWLTP	-------cGTTCtCg-A-TgTGAACA-------	RHA1_ro01334	-136	4.54	cGTTCtCgATgTGAACA
				VQSLARGLAVIRCFDRTLSDVARATDLTRATARRFLLTLVELGYVATDSAFWLTP	-------TGTTCGCA-A-TgTGgAtg-------		-56	4.94	TGTTCGCAATgTGgAtg
				VQSLARGLAVIRCFDRTLSDVARATDLTRATARRFLLTLVELGYVATDSAFWLTP	-------TGTTCaCt-A-ctcGAACA-------		-37	5.07	TGTTCaCtActcGAACA
				VQSLARGLAVIRCFDRTLSDVARATDLTRATARRFLLTLVELGYVATDSAFWLTP	-------TGTTCGag-t-agTGAACA-------	RHA1_ro01335	-132	4.66	TGTTCGagtagTGAACA
				VQSLARGLAVIRCFDRTLSDVARATDLTRATARRFLLTLVELGYVATDSAFWLTP	-------TGTTCaCA-t-cgaGAACg-------		-33	4.71	TGTTCaCAtcgaGAACg
	Rhodococcus opacus B4	7718723	ROP_10550	VQSLARGLAVIRCFDRTLSDVARATDLTRATARRFLLTLVELGYVATDSAFWLTP	-------cGTTCtCg-A-TgTGAACA-------	ROP_10500	-136	4.54	cGTTCtCgATgTGAACA
				VQSLARGLAVIRCFDRTLSDVARATDLTRATARRFLLTLVELGYVATDSAFWLTP	-------TGTTCGCA-A-TgTGgAtg-------		-56	4.94	TGTTCGCAATgTGgAtg
				VQSLARGLAVIRCFDRTLSDVARATDLTRATARRFLLTLVELGYVATDSAFWLTP	-------TGTTCaCt-A-gtcGAACA-------		-37	5.29	TGTTCaCtAgtcGAACA
				VQSLARGLAVIRCFDRTLSDVARATDLTRATARRFLLTLVELGYVATDSAFWLTP	-------TGTTCGac-t-agTGAACA-------	ROP_10510	-132	4.55	TGTTCGactagTGAACA
				VQSLARGLAVIRCFDRTLSDVARATDLTRATARRFLLTLVELGYVATDSAFWLTP	-------caTcCaCA-t-TgcGAACA-------		-113	3.78	caTcCaCAtTgcGAACA
				VQSLARGLAVIRCFDRTLSDVARATDLTRATARRFLLTLVELGYVATDSAFWLTP	-------TGTTCaCA-t-cgaGAACg-------		-33	4.71	TGTTCaCAtcgaGAACg
	Saccharomonospora viridis DSM 43017	7408818	Svir_13060	VQSLERGLAVIKAFGLTLSEVAKETGLTRAAARRFLLTLADLGYVRSDRYFSLTA	-------cGTTCGCA-t-aAcGcACA-------	Svir_12970	-131	4.44	cGTTCGCAtaAcGcACA
				VQSLERGLAVIKAFGLTLSEVAKETGLTRAAARRFLLTLADLGYVRSDRYFSLTA	-------aGTTCtgc-A-TATGAACA-------		-112	4.23	aGTTCtgcATATGAACA
				VQSLERGLAVIKAFGLTLSEVAKETGLTRAAARRFLLTLADLGYVRSDRYFSLTA	-------TGTTCatA-t-gcaGAACt-------	Svir_12980	-48	4.13	TGTTCatAtgcaGAACt
				VQSLERGLAVIKAFGLTLSEVAKETGLTRAAARRFLLTLADLGYVRSDRYFSLTA	-------TGTgCGtt-A-TgcGAACg-------		-29	5.16	TGTgCGttATgcGAACg
	Nocardia farcinica IFM 10152	769237	nfa35250	VQSLDRGLAVIRAFDLTLSEVARRTGLARAAARRFLLTLADLGYVRTDKNFALTA	-------TGTTCatA-A-TgaGAACA-------	nfa35190	-46	5.32	TGTTCatAATgaGAACA
				VQSLDRGLAVIRAFDLTLSEVARRTGLARAAARRFLLTLADLGYVRTDKNFALTA	-------TGTTCaCg-A-TgcGAACA-------		-27	5.42	TGTTCaCgATgcGAACA
				VQSLDRGLAVIRAFDLTLSEVARRTGLARAAARRFLLTLADLGYVRTDKNFALTA	-------TGTTCGCA-t-cgTGAACA-------	nfa35200	-181	5.27	TGTTCGCAtcgTGAACA
				VQSLDRGLAVIRAFDLTLSEVARRTGLARAAARRFLLTLADLGYVRTDKNFALTA	-------TGTTCtCA-t-TATGAACA-------		-162	5.10	TGTTCtCAtTATGAACA
				VQSLDRGLAVIRAFDLTLSEVARRTGLARAAARRFLLTLADLGYVRTDKNFALTA	-------TGggCGtA-t-cgTGAACg-------	nfa35250	-49	4.10	TGggCGtAtcgTGAACg
	Saccharopolyspora erythraea NRRL 2338	3654225	SACE_3509	VQSLARGLLVIRAFNMSLSEVARATGLSRAAARRFLHTLVHLGYVWTDRVFGLTP	-------TGTTCGCA-t-TATGAACt-------	SACE_3516	-104	5.31	TGTTCGCAtTATGAACt
	Saccharopolyspora erythraea NRRL 2338	3654233	SACE_3517	VKSFERGLSVLRAFSLTLSEVAAATGLTRAGARRFLLTLVDLGYLRVERRFALTP	-------cGTTCGtA-t-aAaGcACA-------		-26	4.10	cGTTCGtAtaAaGcACA
			SACE_3509	VQSLARGLLVIRAFNMSLSEVARATGLSRAAARRFLHTLVHLGYVWTDRVFGLTP	-------TGTTCtCt-A-TgcGcACg-------		-7	4.40	TGTTCtCtATgcGcACg
			SACE_3517	VKSFERGLSVLRAFSLTLSEVAAATGLTRAGARRFLLTLVDLGYLRVERRFALTP	-------cGTgCGCA-t-agaGAACA-------	SACE_3517	-179	4.50	cGTgCGCAtagaGAACA
			SACE_3509	VQSLARGLLVIRAFNMSLSEVARATGLSRAAARRFLHTLVHLGYVWTDRVFGLTP	-------TGTgCttt-A-TAcGAACg-------		-160	4.62	TGTgCtttATAcGAACg
			SACE_3517	VKSFERGLSVLRAFSLTLSEVAAATGLTRAGARRFLLTLVDLGYLRVERRFALTP	-------aGTTCatA-A-TgcGAACA-------		-82	5.19	aGTTCatAATgcGAACA
			SACE_3509	VQSLARGLLVIRAFNMSLSEVARATGLSRAAARRFLHTLVHLGYVWTDRVFGLTP	-------cGTTCGCA-t-agcGcACA-------	SACE_3519	-234	4.38	cGTTCGCAtagcGcACA
			SACE_3517	VKSFERGLSVLRAFSLTLSEVAAATGLTRAGARRFLLTLVDLGYLRVERRFALTP	-------TGTTCGCA-t-gATGAAac-------		-116	4.51	TGTTCGCAtgATGAAac
	Streptomyces scabiei 87.22	10439298	SCAB_15331	VRSFERGLAVVRAFDLTLSEVARTCELTRAAARRFLLTLVDLGYVHTDRLFRLTP	-------TGTgCGCA-c-accGcACA-------	SCAB_15331	-287	3.77	TGTgCGCAcaccGcACA
				VRSFERGLAVVRAFDLTLSEVARTCELTRAAARRFLLTLVDLGYVHTDRLFRLTP	-------TGTgCGgt-g-TgcGcACA-------	SCAB_15341	-51	4.34	TGTgCGgtgTgcGcACA
	Streptosporangium roseum DSM 43021	10239591	Sros_7933	VQSLARGLSVIRAFGLTLSEVARATGLTRAAARRFLLTLVDLGYVRTDRLFALSP	-------TGTTCGCA-t-gcaGAACg-------	Sros_7928	-55	4.57	TGTTCGCAtgcaGAACg
				VQSLARGLSVIRAFGLTLSEVARATGLTRAAARRFLLTLVDLGYVRTDRLFALSP	-------TGTcCGCA-t-gAcGAACA-------		-36	4.92	TGTcCGCAtgAcGAACA
	Stackebrandtia nassauensis DSM 44728	10201626	Snas_2321	VQSLARGLAVIKAFDLTLSDVARRTGLTRSAARRFLLTLTELGYIGSDRQFSLRP	-------TGTTCGCt-A-TAcaAACA-------	Snas_2328	-151	5.03	TGTTCGCtATAcaAACA
				VQSLARGLAVIKAFDLTLSDVARRTGLTRSAARRFLLTLTELGYIGSDRQFSLRP	-------TGTTCGtg-t-atcGAACg-------		-29	4.54	TGTTCGtgtatcGAACg
				VQSLARGLAVIKAFDLTLSDVARRTGLTRSAARRFLLTLTELGYIGSDRQFSLRP	-------cGTTCGat-A-cAcGAACA-------	Snas_2329	-151	4.54	cGTTCGatAcAcGAACA
				VQSLARGLAVIKAFDLTLSDVARRTGLTRSAARRFLLTLTELGYIGSDRQFSLRP	-------TGTTtGtA-t-agcGAACA-------		-29	4.41	TGTTtGtAtagcGAACA
	Actinosynnema mirum DSM 43827	7339109	Amir_5080	VQSLARGLLVIRAFDLTLSQVARITGLTRAAARRFLHTLVALGYVRSDRLFALRP	-------TGTTCGCA-c-agcGcACA-------	Amir_5087	-25	4.37	TGTTCGCAcagcGcACA
				VQSLARGLLVIRAFDLTLSQVARITGLTRAAARRFLHTLVALGYVRSDRLFALRP	-------cGTTCGgg-t-gccGcACc-------		-44	3.12	cGTTCGggtgccGcACc
				VQSLARGLLVIRAFDLTLSQVARITGLTRAAARRFLHTLVALGYVRSDRLFALRP	-------TGTgCGCt-g-TgcGAACA-------	Amir_5088	-149	5.14	TGTgCGCtgTgcGAACA
				VQSLARGLLVIRAFDLTLSQVARITGLTRAAARRFLHTLVALGYVRSDRLFALRP	-------gGTgCGgc-A-cccGAACg-------		-130	3.23	gGTgCGgcAcccGAACg
	Arthrobacter sp. FB24	1818077	Arth_3497	VKSVEKAFDVLRSFALTVSQVAAKSDMTRASARRFLLTLTDLGYLRADPYFELTP	-------TGTgCGCA-t-tcCGAACA-------	Arth_3498	-106	5.31	TGTgCGCAttcCGAACA
				VKSVEKAFDVLRSFALTVSQVAAKSDMTRASARRFLLTLTDLGYLRADPYFELTP	-------TGTgCGgt-A-tGCGAttA-------		-87	4.77	TGTgCGgtAtGCGAttA
				VKSVEKAFDVLRSFALTVSQVAAKSDMTRASARRFLLTLTDLGYLRADPYFELTP	-------TaaTCGCA-t-AcCGcACA-------	Arth_3499	-83	4.82	TaaTCGCAtAcCGcACA
				VKSVEKAFDVLRSFALTVSQVAAKSDMTRASARRFLLTLTDLGYLRADPYFELTP	-------TGTTCGgA-A-tGCGcACA-------		-64	5.64	TGTTCGgAAtGCGcACA
	Rhodococcus sp. RHA1	1940739	RHA1_ro02471	LESLDRGLSVLECFDRTLSEVAQAVGITRSTARRILLTLVDKGFLRLDRNFSLTP	-------TaTTCaac-c-AGCGgACA-------	RHA1_ro02473	-71	4.60	TaTTCaaccAGCGgACA
				LESLDRGLSVLECFDRTLSEVAQAVGITRSTARRILLTLVDKGFLRLDRNFSLTP	-------TGTTCGgt-A-gGCGAACg-------		-52	5.01	TGTTCGgtAgGCGAACg
				LESLDRGLSVLECFDRTLSEVAQAVGITRSTARRILLTLVDKGFLRLDRNFSLTP	-------TGTcCGCt-g-gtTGAAtA-------	RHA1_ro02474	-203	4.12	TGTcCGCtggtTGAAtA
				LESLDRGLSVLECFDRTLSEVAQAVGITRSTARRILLTLVDKGFLRLDRNFSLTP	-------cGTTCGCc-t-AcCGAACA-------		-222	4.75	cGTTCGCctAcCGAACA
				LESLDRGLSVLECFDRTLSEVAQAVGITRSTARRILLTLVDKGFLRLDRNFSLTP	-------TGTTCGtA-t-AtCGAACA-------	RHA1_ro02475	-97	4.60	TGTTCGtAtAtCGAACA
	Rhodococcus opacus B4	7719883	ROP_21980	LESLDRGLSVLECFDRTLSEVAQSVGITRSTARRILLTLVDKGFLRLDRNFSLTP	-------TaTTCGat-c-AGCGgACA-------	ROP_22000	-57	5.24	TaTTCGatcAGCGgACA
				LESLDRGLSVLECFDRTLSEVAQSVGITRSTARRILLTLVDKGFLRLDRNFSLTP	-------cGTTCGCA-A-tGCGAACA-------		-38	5.35	cGTTCGCAAtGCGAACA
				LESLDRGLSVLECFDRTLSEVAQSVGITRSTARRILLTLVDKGFLRLDRNFSLTP	-------TGTTCGCA-t-tGCGAACg-------	ROP_22010	-223	5.25	TGTTCGCAttGCGAACg
				LESLDRGLSVLECFDRTLSEVAQSVGITRSTARRILLTLVDKGFLRLDRNFSLTP	-------TGTTCGCA-t-AGtGAACA-------	ROP_22020	-96	5.29	TGTTCGCAtAGtGAACA
Veis_0906	Verminephrobacter eiseniae EF01-2	2068065	Veis_0906	VRTFARGLLVIEVLGQSLAEVAEKARLPRTAVRRFLLTLIDMGFVRTDKRYRLTP	------ATGTCCGCc-T-gGCGGTtAT------	Veis_0906	-113	5.60	ATGTCCGCcTgGCGGTtAT
				VRTFARGLLVIEVLGQSLAEVAEKARLPRTAVRRFLLTLIDMGFVRTDKRYRLTP	------ATGgCCGaT-a-AGtGGTCAT------		-92	5.28	ATGgCCGaTaAGtGGTCAT
				VRTFARGLLVIEVLGQSLAEVAEKARLPRTAVRRFLLTLIDMGFVRTDKRYRLTP	------ATGACCaCT-T-AtCGGcCAT------	Veis_0907	-58	5.10	ATGACCaCTTAtCGGcCAT
				VRTFARGLLVIEVLGQSLAEVAEKARLPRTAVRRFLLTLIDMGFVRTDKRYRLTP	------ATaACCGCc-a-gGCGGaCAT------		-37	5.51	ATaACCGCcagGCGGaCAT
	Bordetella petrii DSM 12804	3492290	Bpet3204	VRTFARGLKIIEAMGQTLGDVAEAVDLPRTAVRRFLLTLIDLSFVKTDKYYWLTP	------ATGACCGCT-T-AGCGGatAT------	Bpet3204	-70	5.88	ATGACCGCTTAGCGGatAT
				VRTFARGLKIIEAMGQTLGDVAEAVDLPRTAVRRFLLTLIDLSFVKTDKYYWLTP	------caaTCCGCT-a-taCGGTCAT------		-49	4.97	caaTCCGCTataCGGTCAT
				VRTFARGLKIIEAMGQTLGDVAEAVDLPRTAVRRFLLTLIDLSFVKTDKYYWLTP	------ATGACCGta-T-AGCGGattg------	Bpet3205	-88	4.55	ATGACCGtaTAGCGGattg
				VRTFARGLKIIEAMGQTLGDVAEAVDLPRTAVRRFLLTLIDLSFVKTDKYYWLTP	------ATaTCCGCT-a-AGCGGTCAT------		-67	5.95	ATaTCCGCTaAGCGGTCAT
	Ralstonia eutropha H16	2038455	h16_A2154	VRSFARGLAVIHALGHTVASITASTGLPRTVVRRILLTLCELGYAAESRGFRLTP	------ATGACCGCT-a-gGCGGaCAT------	H16_A2153	-51	5.76	ATGACCGCTagGCGGaCAT
				VRSFARGLAVIHALGHTVASITASTGLPRTVVRRILLTLCELGYAAESRGFRLTP	------ATGTCCGCc-T-AGCGGTCAT------	H16_A2154	-92	5.98	ATGTCCGCcTAGCGGTCAT
				VRSFARGLAVIHALGHTVASITASTGLPRTVVRRILLTLCELGYAAESRGFRLTP	------cTGACCGCg-a-gGCGGcCAT------	H16_A2155	-56	4.77	cTGACCGCgagGCGGcCAT
	Rhodopseudomonas palustris BisA53	1829599	RPE_4120	VRAIARGFSIVEALGHTLSEAAIASGLNRATARRMLATLVALNYCEVERYFSLRP	------ATagtCGCa-T-AatGaTCAT------	RPE_4119	-64	4.40	ATagtCGCaTAatGaTCAT
				VRAIARGFSIVEALGHTLSEAAIASGLNRATARRMLATLVALNYCEVERYFSLRP	------ATGAtCata-a-AtCGaTtAg------		-53	3.54	ATGAtCataaAtCGaTtAg
				VRAIARGFSIVEALGHTLSEAAIASGLNRATARRMLATLVALNYCEVERYFSLRP	------AaGTtCGCT-c-AGCGaaCta------		-33	3.85	AaGTtCGCTcAGCGaaCta
				VRAIARGFSIVEALGHTLSEAAIASGLNRATARRMLATLVALNYCEVERYFSLRP	------taGTtCGCT-g-AGCGaaCtT------	RPE_4120	-94	4.33	taGTtCGCTgAGCGaaCtT
				VRAIARGFSIVEALGHTLSEAAIASGLNRATARRMLATLVALNYCEVERYFSLRP	------cTaAtCGaT-T-tatGaTCAT------		-74	4.26	cTaAtCGaTTtatGaTCAT
				VRAIARGFSIVEALGHTLSEAAIASGLNRATARRMLATLVALNYCEVERYFSLRP	------ATGAtCatT-a-tGCGactAT------		-63	4.10	ATGAtCatTatGCGactAT
	Bordetella bronchiseptica RB50	503529	BB1757	INGLAKGLAIIQAFNLTLAEAAYRTGLSRAAARRVLLTLVELGFAARCRHFALTP	------gcGTgCGCT-T-AgCGcACAG------	BB1763	-89	4.94	gcGTgCGCTTAgCGcACAG
				INGLAKGLAIIQAFNLTLAEAAYRTGLSRAAARRVLLTLVELGFAARCRHFALTP	------ATtgcCGaT-g-TACGggCAG------		-70	4.40	ATtgcCGaTgTACGggCAG
				INGLAKGLAIIQAFNLTLAEAAYRTGLSRAAARRVLLTLVELGFAARCRHFALTP	------cTGTgCGCT-a-AgCGcACgc------	BB1764	-137	3.79	cTGTgCGCTaAgCGcACgc
	Bordetella parapertussis 12822	509160	BPP2306	INGLAKGLAIIQAFNLTLAEAAYRTGLSRAAARRVLLTLVELGFAARCRHFALTP	------gcGTgCGCT-T-AgCGcACAG------	BPP2312	-89	4.94	gcGTgCGCTTAgCGcACAG
				INGLAKGLAIIQAFNLTLAEAAYRTGLSRAAARRVLLTLVELGFAARCRHFALTP	------ATtgcCGaT-g-TACGggCAG------		-70	4.40	ATtgcCGaTgTACGggCAG
				INGLAKGLAIIQAFNLTLAEAAYRTGLSRAAARRVLLTLVELGFAARCRHFALTP	------cTGTgCGCT-a-AgCGcACgc------	BPP2313	-137	3.79	cTGTgCGCTaAgCGcACgc
	Ralstonia metallidurans CH34	1774981	Rmet_2586	LDSLTKGLALLRLYALTMQEVADELDVTRAAARRLLLTLAHNGYLAQERQFALTP	------ATaTgCGtT-T-TcCGAACAa------	Rmet_2585	-105	4.74	ATaTgCGtTTTcCGAACAa
				LDSLTKGLALLRLYALTMQEVADELDVTRAAARRLLLTLAHNGYLAQERQFALTP	------ATGTTCGCa-a-AACGtggtT------		-86	4.38	ATGTTCGCaaAACGtggtT
				LDSLTKGLALLRLYALTMQEVADELDVTRAAARRLLLTLAHNGYLAQERQFALTP	------AaccaCGtT-T-TgCGAACAT------	Rmet_2586	81	3.63	AaccaCGtTTTgCGAACAT
				LDSLTKGLALLRLYALTMQEVADELDVTRAAARRLLLTLAHNGYLAQERQFALTP	------tTGTTCGga-a-AACGcAtAT------		100	3.72	tTGTTCGgaaAACGcAtAT
	Ralstonia eutropha H16	2039002	h16_A2719	LESLSKGLALLRLFALTMQDVAEQLDVTRAAARRLLLTLEHNGYVAQDRHFALTP	------gatagCGtT-T-TcCGAACAa------	H16_A2718	-93	3.82	gatagCGtTTTcCGAACAa
				LESLSKGLALLRLFALTMQDVAEQLDVTRAAARRLLLTLEHNGYVAQDRHFALTP	------ATGTTCGCa-a-AACaAAatT------		-74	4.44	ATGTTCGCaaAACaAAatT
				LESLSKGLALLRLFALTMQDVAEQLDVTRAAARRLLLTLEHNGYVAQDRHFALTP	------AatTTtGtT-T-TgCGAACAT------	H16_A2719	-125	4.79	AatTTtGtTTTgCGAACAT
	Cupriavidus taiwanensis	5903159	RALTA_A2212	LESLSKGLALLRLLGLTMQEVADQLDVTRAAARRLLLTLEHNGYVAQDRHFALTP	------gatagCGtT-T-TcCGAACAa------	RALTA_A2211	-92	3.82	gatagCGtTTTcCGAACAa
				LESLSKGLALLRLLGLTMQEVADQLDVTRAAARRLLLTLEHNGYVAQDRHFALTP	------ATGTTCGCa-a-AACGAAttc------		-73	4.60	ATGTTCGCaaAACGAAttc
				LESLSKGLALLRLLGLTMQEVADQLDVTRAAARRLLLTLEHNGYVAQDRHFALTP	------gaaTTCGtT-T-TgCGAACAT------	RALTA_A2212	-134	4.95	gaaTTCGtTTTgCGAACAT
Bpro_3341	Polaromonas sp. JS666	1823012	Bpro_3341	TASFSKFMHVLQLVALNVAALMRASGYPRPTVHRIVAALLAERLLVENASLALGP	-------TgaCCACt-A-TATaGtCA-------	Bpro_3343	-50	4.87	TgaCCACtATATaGtCA
				TASFSKFMHVLQLVALNVAALMRASGYPRPTVHRIVAALLAERLLVENASLALGP	-------TgTCCACA-A-TATGGAtA-------		-30	5.75	TgTCCACAATATGGAtA
	Bordetella petrii DSM 12804	3489927	Bpet0874	TAAFGKFMCVLQHVAPGMAELAARSGFPRPTVYRIVAGLLEHGLVAAQGTYVLGP	-------TgTCCACA-A-TATGGACg-------	Bpet0874	-11	5.81	TgTCCACAATATGGACg
	Burkholderia sp. CCGE1002	10416690	BC1002_3874	AAAFSKFIAVLQLIAPNVAKLSAASGYPRPTVHRIVAALQAEGLIIASNAYGLGP	-------TAACCATA-T-CGTGGACT-------	BC1002_3871	-74	5.22	TAACCATATCGTGGACT
				AAAFSKFIAVLQLIAPNVAKLSAASGYPRPTVHRIVAALQAEGLIIASNAYGLGP	-------TATCCACA-A-TGTGGACA-------		-54	6.19	TATCCACAATGTGGACA
	Methylobacterium nodulans ORS 2060	7377397	Mnod_2718	TAAFTKFMRVLQAVAMTVARLCRSTELPRATVHRIAAALVAEGMLSEGGRLHLGP	-------TATCCACA-t-TATGGACt-------	Mnod_2715	-54	5.81	TATCCACAtTATGGACt
				TAAFTKFMRVLQAVAMTVARLCRSTELPRATVHRIAAALVAEGMLSEGGRLHLGP	-------TgTCCAtA-A-TGTGGACA-------		-34	6.00	TgTCCAtAATGTGGACA
BB3071	Bordetella bronchiseptica RB50	504853	BB3071	-----------------------MTGLPHPTVLRLLRHLTGLGMVAWDKIYRLGT	------TTGTCCAaT-A-AaTAgACAT------	BB3065	-146	5.94	TTGTCCAaTAAaTAgACAT
				-----------------------MTGLPHPTVLRLLRHLTGLGMVAWDKIYRLGT	------TaGTtCACT-A-AGTgAAaAT------	BB3070	-211	5.51	TaGTtCACTAAGTgAAaAT
				-----------------------MTGLPHPTVLRLLRHLTGLGMVAWDKIYRLGT	------aTGTttACT-t-AGTggACAa------		-96	4.70	aTGTttACTtAGTggACAa
				-----------------------MTGLPHPTVLRLLRHLTGLGMVAWDKIYRLGT	------TTGTCCACT-A-AGTAAACAT------	BB3071	-141	6.84	TTGTCCACTAAGTAAACAT
	Bordetella parapertussis 12822	509965	BPP3109	-----------------------MTGLPHPTVLRLLRHLTGLGMVAWDKIYRLGT	------TTGTCCAaT-A-AaTAgACAT------	BPP3102	-146	5.94	TTGTCCAaTAAaTAgACAT
				-----------------------MTGLPHPTVLRLLRHLTGLGMVAWDKIYRLGT	------TaGTtCACT-A-AGTgAAaAT------	BPP3108	-211	5.51	TaGTtCACTAAGTgAAaAT
				-----------------------MTGLPHPTVLRLLRHLTGLGMVAWDKIYRLGT	------aTGTttACT-t-AGTggACAa------		-96	4.70	aTGTttACTtAGTggACAa
				-----------------------MTGLPHPTVLRLLRHLTGLGMVAWDKIYRLGT	------TTGTCCACT-A-AGTAAACAT------	BPP3109	-141	6.84	TTGTCCACTAAGTAAACAT
	Bordetella pertussis Tohama I	513940	BP2655	AQSLRRSIEILKALSFSLSELSRMAGLPHPTVLRLLRHLTGLGMVAWDKIYRLGT	------TTGTCCAaT-A-AaTAgACgT------	BP2649	-146	5.35	TTGTCCAaTAAaTAgACgT
				AQSLRRSIEILKALSFSLSELSRMAGLPHPTVLRLLRHLTGLGMVAWDKIYRLGT	------TaGTtCACT-A-AGTgAAaAT------	BP2654	-211	5.51	TaGTtCACTAAGTgAAaAT
				AQSLRRSIEILKALSFSLSELSRMAGLPHPTVLRLLRHLTGLGMVAWDKIYRLGT	------aTGTttACT-t-AGTAgACAa------		-96	4.84	aTGTttACTtAGTAgACAa
				AQSLRRSIEILKALSFSLSELSRMAGLPHPTVLRLLRHLTGLGMVAWDKIYRLGT	------TTGTCtACT-A-AGTAAACAT------	BP2655	-18	6.54	TTGTCtACTAAGTAAACAT
	Delftia acidovorans SPH-1	3602038	Daci_1602	AKSLGRSIAILKALSFPLSELSRMTGLPHPTTLRLLRHLTESGMVACNKLYRLGP	------aTGTtCACa-c-AGTAAAaAT------	Daci_1602	-16	5.44	aTGTtCACacAGTAAAaAT
				AKSLGRSIAILKALSFPLSELSRMTGLPHPTTLRLLRHLTESGMVACNKLYRLGP	------aTtTttACT-g-tGTgAACAT------	Daci_1603	-20	4.66	aTtTttACTgtGTgAACAT
	Delftia acidovorans SPH-1	3600457	Daci_0043	AGSLKRGVAFLKLLACPLSELAEKSGVPHPSAHRILKQLIAERLVVHDHRYRLGP	------aTGTtCgtT-t-AtcggACAa------	Daci_0042	-115	3.30	aTGTtCgtTtAtcggACAa
				AGSLKRGVAFLKLLACPLSELAEKSGVPHPSAHRILKQLIAERLVVHDHRYRLGP	------TTGTCCgaT-A-AacgAACAT------	Daci_0043	-18	5.50	TTGTCCgaTAAacgAACAT
	Acidovorax avenae subsp. citrulli AAC00-1	2085746	Aave_0258	TVVLDRVLRILDQLSLSLSDIARQSGIPHPTVHRLLRDLAQARLVTLLRGYVLGR	------TTGTCCACa-c-cGTggACAa------	Aave_0257	-77	5.05	TTGTCCACaccGTggACAa
				TVVLDRVLRILDQLSLSLSDIARQSGIPHPTVHRLLRDLAQARLVTLLRGYVLGR	------TTGTCCACg-g-tGTggACAa------	Aave_0258	-61	5.30	TTGTCCACggtGTggACAa
	Burkholderia sp. CCGE1002	10417001	BC1002_4184	PGSVERTFELLRILALALTQISESARLPHSTVHRLLHRLTAERMVVQRKRYVLGP	------ATTTCCACC-C-AGTGAACAC------	BC1002_4184	-24	4.51	ATTTCCACCCAGTGAACAC
				PGSVERTFELLRILALALTQISESARLPHSTVHRLLHRLTAERMVVQRKRYVLGP	------GTGTTCACT-G-GGTGGAAAT------	BC1002_4183	-102	4.45	GTGTTCACTGGGTGGAAAT
Bxe_B2330 (mhpR)	Burkholderia xenovorans LB400	3363737	Bxe_B2330	VRGLARGLQVLQALNATSQQISDLTGLHRTTVRRLLETLMEEGFVRRSDSFRLTL	------ATGTGCATa-g-aATGCACAc------	Bxe_B2330	-41	6.27	ATGTGCATagaATGCACAc
				VRGLARGLQVLQALNATSQQISDLTGLHRTTVRRLLETLMEEGFVRRSDSFRLTL	------gTGTGCATT-C-TATGCACAT------	Bxe_B2329	-227	6.65	gTGTGCATTCTATGCACAT
	Burkholderia sp. CCGE1002	10417542	BC1002_4725	VRGLSRGLQVLQALNATSQQISELTGLHRTTARRLLETLMEDGFVRRSDSFRLTL	------ATGTGCATa-g-aATGCACAc------	BC1002_4725	-42	6.27	ATGTGCATagaATGCACAc
				VRGLSRGLQVLQALNATSQQISELTGLHRTTARRLLETLMEDGFVRRSDSFRLTL	------gTGTGCATT-C-TATGCACAT------	BC1002_4724	-199	6.65	gTGTGCATTCTATGCACAT
	Burkholderia phymatum STM815	7089469	Bphy_4534	VRGLARGLQVLRALNATSQQIADLTGLHRTTVRRLLETLMEEGFVRRSDSFRLTL	------ATGTGCATT-g-TATGCACAT------	Bphy_4535	-149	6.85	ATGTGCATTgTATGCACAT
	Burkholderia vietnamiensis G4	6816493	Bcep1808_5389	VRGLARGLQVLRALNATSQQLADLTGLHRTTVRRLLETLMEEGFVRRSDSFRLTL	------ATGTGCATT-C-TATGCACAT------	Bcep1808_5388	-138	6.89	ATGTGCATTCTATGCACAT
				VRGLARGLQVLRALNATSQQLADLTGLHRTTVRRLLETLMEEGFVRRSDSFRLTL	------ATGTGCATa-g-aATGCACAT------	Bcep1808_5389	-45	6.60	ATGTGCATagaATGCACAT
	Ralstonia eutropha JMP134	890721	Reut_A0269	VRGLSRGLQVLRALNATSQQLSEATGLHRTTVRRLLETLVEEGFVRRSDSFRLTL	------ATGTGCAag-g-agTGCACAT------	Reut_A0269	-40	5.98	ATGTGCAaggagTGCACAT
				VRGLSRGLQVLRALNATSQQLSEATGLHRTTVRRLLETLVEEGFVRRSDSFRLTL	------ATGTGCAcT-C-ctTGCACAT------	Reut_A0270	-247	6.12	ATGTGCAcTCctTGCACAT
	Dechloromonas aromatica RCB	584157	Daro_0897	VQGLSRGLSILRAISASIAELSAATALHRTTVRRMLETLQAEGYVRRSDSYRLNQ	------tTGTGCAca-t-TgTGaACAT------	Daro_0901	-247	4.90	tTGTGCAcatTgTGaACAT
	Mesorhizobium sp. BNC1	1778960	Meso_0051	VEGLLRGLSLLRAMNATVTTLADRTGLHRTTVKRLLETLHFAGYVQPARGYTLAL	------ATGTGCAcT-a-agTGCACgT------	Meso_0050	-95	5.62	ATGTGCAcTaagTGCACgT
				VEGLLRGLSLLRAMNATVTTLADRTGLHRTTVKRLLETLHFAGYVQPARGYTLAL	------AcGTGCAcT-a-agTGCACAT------	Meso_0051	-41	5.40	AcGTGCAcTaagTGCACAT
				VEGLLRGLSLLRAMNATVTTLADRTGLHRTTVKRLLETLHFAGYVQPARGYTLAL	------ATGTGCAcT-t-agTGCACgT------	Meso_0052	-103	5.83	ATGTGCAcTtagTGCACgT
	Xanthobacter autotrophicus Py2	3442229	Xaut_0931	VRGLSRGLALLNVLNANVARLAEQTKLHRTTVQRLLETLQAEGYVRRSDRYCLNL	------cTGTGCAcT-g-agTGCACAg------	Xaut_0931	-196	5.31	cTGTGCAcTgagTGCACAg
				VRGLSRGLALLNVLNANVARLAEQTKLHRTTVQRLLETLQAEGYVRRSDRYCLNL	------cTGTGCAcT-C-agTGCACAg------	Xaut_0932	-157	5.35	cTGTGCAcTCagTGCACAg
	Pseudomonas putida W619	7075451	PputW619_1978	VRGLSRGLALLNALNASPTRLAELTGLHRTTVRRLLETLQDEGYVRRSDSFRLAL	-------cGaGCACt-T-aGTGCACA-------	PputW619_1978	-38	5.42	cGaGCACtTaGTGCACA
				VRGLSRGLALLNALNASPTRLAELTGLHRTTVRRLLETLQDEGYVRRSDSFRLAL	-------TGTGCACt-a-aGTGCtCg-------	PputW619_1979	-305	4.91	TGTGCACtaaGTGCtCg
	Azotobacter vinelandii	6917955	Avin_15090	VRGLSRGLQILNALNASPTKLAELTGLHRTTVRRLLETLQDEGYVRRSDSFRLSM	-------TGTGCACt-a-aGTGCACA-------	Avin_15090	-44	6.10	TGTGCACtaaGTGCACA
				VRGLSRGLQILNALNASPTKLAELTGLHRTTVRRLLETLQDEGYVRRSDSFRLSM	-------TGTGCAtC-c-GcTGCgCA-------	Avin_15050	-76	5.03	TGTGCAtCcGcTGCgCA
				VRGLSRGLQILNALNASPTKLAELTGLHRTTVRRLLETLQDEGYVRRSDSFRLSM	-------TGTGCACt-T-aGTGCACA-------	Avin_15110	-177	6.18	TGTGCACtTaGTGCACA
	Klebsiella pneumoniae 342	5733829	KPK_2200	VRGLSRGLLLLKLLNATPGLLAEFSGLHRTTVRRLLETLQEEGFVRRSDSFRLTI	-------TGTGCACC-a-GGTGCACA-------	KPK_2200	-49	6.36	TGTGCACCaGGTGCACA
				VRGLSRGLLLLKLLNATPGLLAEFSGLHRTTVRRLLETLQEEGFVRRSDSFRLTI	-------TGTGCACC-T-GGTGCACA-------	KPK_2201	-145	6.44	TGTGCACCTGGTGCACA
	Klebsiella variicola At-22	10408514	Kvar_2152	VRGLSRGLLLLKLLNATPGLLAEFSGLHRTTVRRLLETLQEEGFVRRSDSFRLTI	------ATGTGCAcc-a-ggTGCACAa------	Kvar_2152	-50	4.70	ATGTGCAccaggTGCACAa
				VRGLSRGLLLLKLLNATPGLLAEFSGLHRTTVRRLLETLQEEGFVRRSDSFRLTI	------tTGTGCAcc-t-ggTGCACAT------	Kvar_2153	-146	4.70	tTGTGCAcctggTGCACAT
	Klebsiella pneumoniae subsp. pneumoniae MGH 78578	3382563	KPN_02123	VRGLSRGLLLLKLLNATPGLLAEFSGLHRTTVRRLLETLQEEGFVRRSDSFRLTI	-------TGTGCACC-T-GGTGCACA-------	KPN_02122	-143	6.44	TGTGCACCTGGTGCACA
				VRGLSRGLLLLKLLNATPGLLAEFSGLHRTTVRRLLETLQEEGFVRRSDSFRLTI	-------TGTGCACC-a-GGTGCACA-------	KPN_02123	-51	6.36	TGTGCACCaGGTGCACA
	Escherichia coli str. K-12 substr. MG1655	14484	b0346	VRGLTRGLMLLNMLNASVGLLAELSGLHRTTVRRLLETLQEEGYVRRSDSFRLTI	-------TGTGCACC-a-GGTGCACc-------	b0346	-48	5.98	TGTGCACCaGGTGCACc
				VRGLTRGLMLLNMLNASVGLLAELSGLHRTTVRRLLETLQEEGYVRRSDSFRLTI	-------gGTGCACC-T-GGTGCACA-------	b0347	-159	5.85	gGTGCACCTGGTGCACA
Jann_3511	Jannaschia sp. CCS1	1253749	Jann_3511	MSSATKTLELLAHFTIGLSAMCRLAGRDKATTYRHLQSLEEVGFVEQNKMYRLGP	------TGGTTCAac-A-TaTGAACCG------	Jann_3510	-35	5.63	TGGTTCAacATaTGAACCG
				MSSATKTLELLAHFTIGLSAMCRLAGRDKATTYRHLQSLEEVGFVEQNKMYRLGP	------CGGTTCATa-t-gTTGAACCa------	Jann_3511	-100	5.98	CGGTTCATatgTTGAACCa
	Silicibacter pomeroyi DSS-3	907903	SPO0768	MGTVSKALSLLALFNMGLSELTRLSGMNKATVYRMMTELQAAGFVEQMRAYRLGP	------TGGTTCATT-A-TTTGAACCt------	SPO0768	-134	6.55	TGGTTCATTATTTGAACCt
				MGTVSKALSLLALFNMGLSELTRLSGMNKATVYRMMTELQAAGFVEQMRAYRLGP	------aGGTTCAaa-t-aaTGAACCa------	SPO0769	42	5.31	aGGTTCAaataaTGAACCa
	Silicibacter TM1040	3412204	TM1040_3717	MGTVSKALTLLTYFNIGLSDLTRLSGMNKATVYRLMSELQEAGFVEQVRSYRLGP	------TGGTTCATa-t-aaTaAACCa------	TM1040_3716	-97	5.72	TGGTTCATataaTaAACCa
				MGTVSKALTLLTYFNIGLSDLTRLSGMNKATVYRLMSELQEAGFVEQVRSYRLGP	------TGGTTtATT-A-TaTGAACCa------	TM1040_3717	-137	6.00	TGGTTtATTATaTGAACCa
	Phaeobacter gallaeciensis BS107	5053420	RGBS107_04866	MSSATKTLALLSHFSIGLSQLCRIAGRDKATTYRHLQALELAGFVEQNKHYRLGP	------CGGTTCAca-t-aacaAACCG------	Gal_00019 (RGBS107_04866)	-97	5.22	CGGTTCAcataacaAACCG
				MSSATKTLALLSHFSIGLSQLCRIAGRDKATTYRHLQALELAGFVEQNKHYRLGP	------CGGTTtgTT-A-TgTGAACCG------	Gal_00020 (RGBS107_04861)	-39	5.44	CGGTTtgTTATgTGAACCG
	Brucella melitensis biovar Abortus 2308	1056258	BAB2_1128	MSTIGKALTLLDVLSAGLTEIAQACGYDKATTRRFLVDLEKHGFVEQLRKYRIGA	------CGGTTCATT-A-TTTaAACCG------	BAB2_1128	-185	6.56	CGGTTCATTATTTaAACCG
				MSTIGKALTLLDVLSAGLTEIAQACGYDKATTRRFLVDLEKHGFVEQLRKYRIGA	------CGGTTtAaa-t-aaTGAACCG------	BAB2_1129	-83	5.22	CGGTTtAaataaTGAACCG
				MSTIGKALTLLDVLSAGLTEIAQACGYDKATTRRFLVDLEKHGFVEQLRKYRIGA	------gGGTTCAaa-t-aaTGAACCa------	BAB2_1131	-12	5.31	gGGTTCAaataaTGAACCa
	Brucella abortus biovar 1 str. 9-941	833416	BruAb2_1105	MSTIGKALTLLDVLSAGLTEIAQACGYDKATTRRFLVDLEKHGFVEQLRKYRIGA	------CGGTTCATT-A-TTTaAACCG------	BruAb2_1105	-185	6.56	CGGTTCATTATTTaAACCG
				MSTIGKALTLLDVLSAGLTEIAQACGYDKATTRRFLVDLEKHGFVEQLRKYRIGA	------CGGTTtAaa-t-aaTGAACCG------	BruAb2_1106	-83	5.22	CGGTTtAaataaTGAACCG
				MSTIGKALTLLDVLSAGLTEIAQACGYDKATTRRFLVDLEKHGFVEQLRKYRIGA	------gGGTTCAaa-t-aaTGAACCa------	BruAb2_1108	-12	5.31	gGGTTCAaataaTGAACCa
	Brucella suis 1330	285241	BRA1169	MSTIGKALTLLDVLSAGLTGIAQACGYDKATTRRFLVDLEKHGFVEQLRKYRIGA	------CGGTTCATT-A-TTTaAACCG------	BRA1169	-185	6.56	CGGTTCATTATTTaAACCG
				MSTIGKALTLLDVLSAGLTGIAQACGYDKATTRRFLVDLEKHGFVEQLRKYRIGA	------CGGTTtAaa-t-aaTGAACCG------	BRA1170	-83	5.22	CGGTTtAaataaTGAACCG
				MSTIGKALTLLDVLSAGLTGIAQACGYDKATTRRFLVDLEKHGFVEQLRKYRIGA	------gGGTTCAaa-t-aaTGAACCa------	BRA1172	-12	5.31	gGGTTCAaataaTGAACCa
	Brucella microti CCM 4915	7628587	BMI_II1175	MSTIGKALTLLDVLSAGLTEIAQACGYDKATTRRFLVDLEKHGFVEQLRKYRIGA	------CGGTTCATT-A-TTTaAACCG------	BMI_II1175	-186	6.56	CGGTTCATTATTTaAACCG
				MSTIGKALTLLDVLSAGLTEIAQACGYDKATTRRFLVDLEKHGFVEQLRKYRIGA	------CGGTTtAaa-t-aaTGAACCG------	BMI_II1176	-82	5.22	CGGTTtAaataaTGAACCG
				MSTIGKALTLLDVLSAGLTEIAQACGYDKATTRRFLVDLEKHGFVEQLRKYRIGA	------gGGTTCAaa-t-aaTGAACCa------	BMI_II1178	-11	5.31	gGGTTCAaataaTGAACCa
	Brucella melitensis 16M	180981	BMEII0127	MSTIGKALTLLDVLSAGLTEIAQACGYDKATTRRFLVDLEKHGFVEQLRKYRIGA	------gGGTTCAaa-t-aaTGAACCa------	BMEII0123	-10	5.31	gGGTTCAaataaTGAACCa
				MSTIGKALTLLDVLSAGLTEIAQACGYDKATTRRFLVDLEKHGFVEQLRKYRIGA	------CGGTTtAaa-t-aaTGAACCG------	BMEII0126	-81	5.22	CGGTTtAaataaTGAACCG
				MSTIGKALTLLDVLSAGLTEIAQACGYDKATTRRFLVDLEKHGFVEQLRKYRIGA	------CGGTTCATT-A-TTTaAACCG------	BMEII0127	-183	6.56	CGGTTCATTATTTaAACCG
	Brucella canis ATCC 23365	3802088	BCAN_B1200	MSTIGKALTLLDVLSAGLTEIAQACGYDKATTRRFLVDLEKHGFVEQLRKYRIGA	------CGGTTCATT-A-TTTaAACCG------	BCAN_B1200	-185	6.56	CGGTTCATTATTTaAACCG
				MSTIGKALTLLDVLSAGLTEIAQACGYDKATTRRFLVDLEKHGFVEQLRKYRIGA	------CGGTTtAaa-t-aaTGAACCG------	BCAN_B1201	-83	5.22	CGGTTtAaataaTGAACCG
				MSTIGKALTLLDVLSAGLTEIAQACGYDKATTRRFLVDLEKHGFVEQLRKYRIGA	------gGGTTCAaa-t-aaTGAACCa------	BCAN_B1203	-12	5.31	gGGTTCAaataaTGAACCa
	Rhizobium sp. NGR234	6788600	NGR_b20020	MSTIGKALSLLDTVSAGLTDIARRCALDKATARRFLVELERHGFVEQDRKYRIGS	------TGGTTCAAT-A-TGTGAACCT------	NGR_b20020	-194	6.05	TGGTTCAATATGTGAACCT
				MSTIGKALSLLDTVSAGLTDIARRCALDKATARRFLVELERHGFVEQDRKYRIGS	------AGGTTCACA-T-ATTGAACCA------	NGR_b20010	-147	5.56	AGGTTCACATATTGAACCA
ROP_33610	Rhodococcus opacus B4	7721046	ROP_33610	NKSVTKAVRLLRELAATVSTLAKAVGISRPTAFRLLHSFERTGLVDRINNYILGS	-------CGTTCACa-T-tATGAACG-------	ROP_33620	-82	6.11	CGTTCACaTtATGAACG
				NKSVTKAVRLLRELAATVSTLAKAVGISRPTAFRLLHSFERTGLVDRINNYILGS	-------aGTTCggT-a-tATGAACG-------	ROP_33630	-219	4.44	aGTTCggTatATGAACG
				NKSVTKAVRLLRELAATVSTLAKAVGISRPTAFRLLHSFERTGLVDRINNYILGS	-------CGTTCAaT-a-AGTGAACG-------	ROP_33660 (frameshifted)	-296	5.92	CGTTCAaTaAGTGAACG
				NKSVTKAVRLLRELAATVSTLAKAVGISRPTAFRLLHSFERTGLVDRINNYILGS	-------tGTTCACa-a-AGTGAgaG-------		-71	5.46	tGTTCACaaAGTGAgaG
				NKSVTKAVRLLRELAATVSTLAKAVGISRPTAFRLLHSFERTGLVDRINNYILGS	-------CGTTCACT-T-AtTGAACG-------	ROP_33670	-113	6.16	CGTTCACTTAtTGAACG
	Rhodococcus opacus B4	7721053	ROP_33680	NKSVTKAVRLLRELAATVTTLAKGVGISRPTAFRLLYSLERTGLVDRINNYILGW	-------CGTTCACT-a-tATGAACG-------	ROP_33680	-88	6.11	CGTTCACTatATGAACG
				NKSVTKAVRLLRELAATVTTLAKGVGISRPTAFRLLYSLERTGLVDRINNYILGW	-------tGTTCAta-a-AcTGAACG-------	ROP_33710	-297	5.06	tGTTCAtaaAcTGAACG
				NKSVTKAVRLLRELAATVTTLAKGVGISRPTAFRLLYSLERTGLVDRINNYILGW	-------tGTTCAaT-T-tATGAACG-------		-70	5.83	tGTTCAaTTtATGAACG
				NKSVTKAVRLLRELAATVTTLAKGVGISRPTAFRLLYSLERTGLVDRINNYILGW	-------CGTTCAgT-T-tATGAACa-------	ROP_33720	-238	5.03	CGTTCAgTTtATGAACa
				NKSVTKAVRLLRELAATVTTLAKGVGISRPTAFRLLYSLERTGLVDRINNYILGW	-------tGTTCAaa-a-AGTGAACG-------	ROP_33780	-26	5.74	tGTTCAaaaAGTGAACG
				NKSVTKAVRLLRELAATVTTLAKGVGISRPTAFRLLYSLERTGLVDRINNYILGW	-------CGTTCACT-a-AATGAACa-------	ROP_23190	-68	5.59	CGTTCACTaAATGAACa
				NKSVTKAVRLLRELAATVTTLAKGVGISRPTAFRLLYSLERTGLVDRINNYILGW	-------tGTTCAtT-T-AGTGAACG-------	ROP_23200	-246	5.64	tGTTCAtTTAGTGAACG
	Saccharopolyspora erythraea NRRL 2338	3653499	SACE_2776	NKSVSKAVRLLRELAATVTTLAKATGLSRPTAFRLLYSLEQAGLVDRITNYVLGW	-------CGTcCACT-a-AGTGAACG-------	SACE_2776	-92	5.92	CGTcCACTaAGTGAACG
				NKSVSKAVRLLRELAATVTTLAKATGLSRPTAFRLLYSLEQAGLVDRITNYVLGW	-------tGTTtgCa-T-AcTGAACG-------	SACE_2777	-290	4.49	tGTTtgCaTAcTGAACG
				NKSVSKAVRLLRELAATVTTLAKATGLSRPTAFRLLYSLEQAGLVDRITNYVLGW	-------CGTTCACa-T-gATGAACG-------		-165	5.70	CGTTCACaTgATGAACG
				NKSVSKAVRLLRELAATVTTLAKATGLSRPTAFRLLYSLEQAGLVDRITNYVLGW	-------CGTTCAga-a-tAcGAACG-------	SACE_2785	-291	4.85	CGTTCAgaatAcGAACG
				NKSVSKAVRLLRELAATVTTLAKATGLSRPTAFRLLYSLEQAGLVDRITNYVLGW	-------CGTTCgCa-T-AtTGAACG-------		-152	5.46	CGTTCgCaTAtTGAACG
				NKSVSKAVRLLRELAATVTTLAKATGLSRPTAFRLLYSLEQAGLVDRITNYVLGW	-------CGTTCAaT-a-tGcGAACG-------	SACE_2786	-272	5.22	CGTTCAaTatGcGAACG
				NKSVSKAVRLLRELAATVTTLAKATGLSRPTAFRLLYSLEQAGLVDRITNYVLGW	-------CGTTCgta-T-tcTGAACG-------		-133	4.54	CGTTCgtaTtcTGAACG
				NKSVSKAVRLLRELAATVTTLAKATGLSRPTAFRLLYSLEQAGLVDRITNYVLGW	-------tcTcCACT-a-AGTGAACG-------	SACE_2787	-254	5.22	tcTcCACTaAGTGAACG
				NKSVSKAVRLLRELAATVTTLAKATGLSRPTAFRLLYSLEQAGLVDRITNYVLGW	-------CGTTCACT-T-AGTGgAga-------	SACE_2788	-271	4.51	CGTTCACTTAGTGgAga
				NKSVSKAVRLLRELAATVTTLAKATGLSRPTAFRLLYSLEQAGLVDRITNYVLGW	-------tGTTCACT-a-AtTGAACa-------		-84	5.37	tGTTCACTaAtTGAACa
Bphyt_4108	Burkholderia phytofirmans PsJN	7143892	Bphyt_4108	PGVTERTLAVLEFLATPLAMIADELEIPRSACHRLLVDLKQCGYVRQLGDYVLTT	-------aaTTCCAC-c-CTGGAACg-------	Bphyt_4107	-179	5.64	aaTTCCACcCTGGAACg
				PGVTERTLAVLEFLATPLAMIADELEIPRSACHRLLVDLKQCGYVRQLGDYVLTT	-------CGTTCCAg-G-gTGGAAtT-------	Bphyt_4108	-76	5.78	CGTTCCAgGgTGGAAtT
	Burkholderia sp. CCGE1002	10415168	BC1002_5944	-MSLKNGLRVLDFLAAGLLAIADALSLPRSTCHRLLAELIEGGYVRQLSRYILTM	-------CGTTCCGC-A-CCGGAACT-------	BC1002_5944	-45	5.87	CGTTCCGCACCGGAACT
				-MSLKNGLRVLDFLAAGLLAIADALSLPRSTCHRLLAELIEGGYVRQLSRYILTM	-------aGTTCCGG-T-GCGGAACG-------	BC1002_5945	-95	4.62	aGTTCCGGTGCGGAACG
Achl_0195	Arthrobacter chlorophenolicus A6	7352062	Achl_0195	LLVLGKITSILDSFSQSLSDIRESTRMPTSTVQRLVTNLVSQGFLDREDSYRIGM	------agtCcCATA-T-TaTGGGTtc------	Achl_0190	-96	4.82	agtCcCATATTaTGGGTtc
	Arthrobacter aurescens TC1	1810896	AAur_4157	LLVLGKITSILDAFSLQLADIREFTGMPTSTVQRLVTNLTSQGFLDREDAYRIGM	------aatCcCATA-T-TaTGaGTtT------	AAur_4145	-154	4.59	aatCcCATATTaTGaGTtT
				LLVLGKITSILDAFSLQLADIREFTGMPTSTVQRLVTNLTSQGFLDREDAYRIGM	------aaaCTCATA-A-TaTGGGatT------	AAur_4146	-24	4.40	aaaCTCATAATaTGGGatT
	Mycobacterium smegmatis str. MC2 155	1746606	MSMEG_2025	LLVLTKIVEILNAFTMTLGEIQQATGLPTSTVQRLVSNMVAQGMLDRVEQIRIGI	------tTGtTtAcA-T-cGTGGGTta------	MSMEG_2022	-99	4.34	tTGtTtAcATcGTGGGTta
				LLVLTKIVEILNAFTMTLGEIQQATGLPTSTVQRLVSNMVAQGMLDRVEQIRIGI	------GTGCTCATA-A-TGTGGGTGT------		-80	6.42	GTGCTCATAATGTGGGTGT
	Rhodococcus sp. RHA1	1943165	RHA1_ro04921	LLVLSKITEILDAFSMTLGEIHQATGLPTSTVQRLVSNLVAQEFLDRTDQIRIGV	------tTGCTtATA-T-cGTGaGTGT------	RHA1_ro04926	-84	5.88	tTGCTtATATcGTGaGTGT
				LLVLSKITEILDAFSMTLGEIHQATGLPTSTVQRLVSNLVAQEFLDRTDQIRIGV	------GTGCTCATA-A-TaTGGGTGT------		-65	6.33	GTGCTCATAATaTGGGTGT
	Rhodococcus opacus B4	7722695	ROP_49930	LLVLSKITEILDAFSMTLGEIHQATGLPTSTVQRLVSNLVAQEFLDRSDQIRIGV	------tTGCTtATA-T-cGTGaGTGT------	ROP_49970	-84	5.88	tTGCTtATATcGTGaGTGT
				LLVLSKITEILDAFSMTLGEIHQATGLPTSTVQRLVSNLVAQEFLDRSDQIRIGV	------GTGCTCATA-A-TaTGGGTGT------		-65	6.33	GTGCTCATAATaTGGGTGT
	Saccharopolyspora erythraea NRRL 2338	3655069	SACE_4357	MLVLGKIAEILNAFTMTLREIQQRTGLPASTVQRLVTNMVAHGFLDRADKIRIGV	------tgaCTCAcA-T-cGTGGGTag------	SACE_4358	-97	4.96	tgaCTCAcATcGTGGGTag
				MLVLGKIAEILNAFTMTLREIQQRTGLPASTVQRLVTNMVAHGFLDRADKIRIGV	------GTGCcCATA-A-TGcGGGTaT------		-78	5.72	GTGCcCATAATGcGGGTaT
Swit_4339 (catR/pcaR)	Sphingomonas wittichii RW1	7097375	Swit_4339	MTSLARGLAVIRCFALTIAQAAQETGFSRPAVRRCLHTLVCLGYAARIHRYALQP	-------TAACCGAT-t-ATCGGACt-------	Swit_4338	-93	6.02	TAACCGATtATCGGACt
				MTSLARGLAVIRCFALTIAQAAQETGFSRPAVRRCLHTLVCLGYAARIHRYALQP	-------agtCCGAT-A-ATCGGttA-------	Swit_4339	-34	5.44	agtCCGATAATCGGttA
	Sphingobium japonicum UT26S	10214171	SJA_C2-05200	MLSLARGLGVLRAF-LSITEAARLSGLNRPSAGRCLHTLTCLGYVRERGRYSLTP	-------TGTCCGAT-T-ATCGGATA-------	SJA_C2-05200	-51	5.72	TGTCCGATTATCGGATA
				MLSLARGLGVLRAF-LSITEAARLSGLNRPSAGRCLHTLTCLGYVRERGRYSLTP	-------TATCCGAT-A-ATCGGACA-------	SJA_C2-05210	-102	6.32	TATCCGATAATCGGACA
GTT-11-AAC subgroup
Mjls_0306	Mycobacterium sp. JLS	2143875	Mjls_0306	SAVIDRVSLVLDAFDLTLAQIVRRTGLPRSSAHRMLERLVQLRWLRRNRDYELGM	------tcggCCGcT-G-AGCGGGAcG------	Mjls_0273	-60	4.58	tcggCCGcTGAGCGGGAcG
				SAVIDRVSLVLDAFDLTLAQIVRRTGLPRSSAHRMLERLVQLRWLRRNRDYELGM	------tGTtCCGGT-G-AGCGGaAAG------	Mjls_0280	-60	5.21	tGTtCCGGTGAGCGGaAAG
				SAVIDRVSLVLDAFDLTLAQIVRRTGLPRSSAHRMLERLVQLRWLRRNRDYELGM	------tGTtCCGcT-G-AcCGGGCga------	Mjls_0284	-59	4.71	tGTtCCGcTGAcCGGGCga
				SAVIDRVSLVLDAFDLTLAQIVRRTGLPRSSAHRMLERLVQLRWLRRNRDYELGM	------tcgCCCGGT-C-AGCGGaAca------	Mjls_0285	-60	4.49	tcgCCCGGTCAGCGGaAca
				SAVIDRVSLVLDAFDLTLAQIVRRTGLPRSSAHRMLERLVQLRWLRRNRDYELGM	------tcTCCCGaT-G-AcCGGaAAG------	Mjls_0291	-101	4.72	tcTCCCGaTGAcCGGaAAG
				SAVIDRVSLVLDAFDLTLAQIVRRTGLPRSSAHRMLERLVQLRWLRRNRDYELGM	------tGTtCCGcT-G-AcCGGaCAG------	Mjls_0296	-59	5.15	tGTtCCGcTGAcCGGaCAG
				SAVIDRVSLVLDAFDLTLAQIVRRTGLPRSSAHRMLERLVQLRWLRRNRDYELGM	------tGTCCCGcT-C-AGtaGGCAc------	Mjls_0301	-61	5.15	tGTCCCGcTCAGtaGGCAc
				SAVIDRVSLVLDAFDLTLAQIVRRTGLPRSSAHRMLERLVQLRWLRRNRDYELGM	------tcgCCtGcT-C-AGCGGtAAG------	Mjls_0302	4	4.21	tcgCCtGcTCAGCGGtAAG
				SAVIDRVSLVLDAFDLTLAQIVRRTGLPRSSAHRMLERLVQLRWLRRNRDYELGM	------CGTCCCGGT-C-AaCGGaCgc------	Mjls_0310	-47	5.12	CGTCCCGGTCAaCGGaCgc
				SAVIDRVSLVLDAFDLTLAQIVRRTGLPRSSAHRMLERLVQLRWLRRNRDYELGM	------gcgtCCGtT-G-AcCGGGAcG------	Mjls_0311	-62	4.83	gcgtCCGtTGAcCGGGAcG
	Mycobacterium avium 104	2230770	MAV_3024	TAVIDRISLVLDAFDLTLAQIVRRTGLPRSSAHRMLERLVQLRWLRRSRDYELGM	------gcgCCCGtT-C-AGCGGaAcc------	MAV_3016	-60	4.77	gcgCCCGtTCAGCGGaAcc
				TAVIDRISLVLDAFDLTLAQIVRRTGLPRSSAHRMLERLVQLRWLRRSRDYELGM	------taTCCCGGT-G-AcCGGtAcG------	MAV_3017	-134	4.52	taTCCCGGTGAcCGGtAcG
				TAVIDRISLVLDAFDLTLAQIVRRTGLPRSSAHRMLERLVQLRWLRRSRDYELGM	------tcTCCCGGc-C-AtCGGaCAc------		-103	4.75	tcTCCCGGcCAtCGGaCAc
				TAVIDRISLVLDAFDLTLAQIVRRTGLPRSSAHRMLERLVQLRWLRRSRDYELGM	------tcgtCCGcT-C-AtCGGGAtt------	MAV_3020	-84	4.28	tcgtCCGcTCAtCGGGAtt
				TAVIDRISLVLDAFDLTLAQIVRRTGLPRSSAHRMLERLVQLRWLRRSRDYELGM	------gtTCCCGGT-G-gtCGGGAgc------	MAV_3026	-59	4.29	gtTCCCGGTGgtCGGGAgc
				TAVIDRISLVLDAFDLTLAQIVRRTGLPRSSAHRMLERLVQLRWLRRSRDYELGM	------atgCCCGGT-C-AGtGGaAca------	MAV_3029	-177	4.05	atgCCCGGTCAGtGGaAca
				TAVIDRISLVLDAFDLTLAQIVRRTGLPRSSAHRMLERLVQLRWLRRSRDYELGM	------CGTCCCGcT-G-AGtaGGCAc------		-71	5.17	CGTCCCGcTGAGtaGGCAc
				TAVIDRISLVLDAFDLTLAQIVRRTGLPRSSAHRMLERLVQLRWLRRSRDYELGM	------tGTtCCacT-G-AcCGGGCAt------	MAV_3030	-61	4.78	tGTtCCacTGAcCGGGCAt
				TAVIDRISLVLDAFDLTLAQIVRRTGLPRSSAHRMLERLVQLRWLRRSRDYELGM	------CGTCCCGaT-C-AcCGGaCgG------	MAV_3033	-85	4.71	CGTCCCGaTCAcCGGaCgG
				TAVIDRISLVLDAFDLTLAQIVRRTGLPRSSAHRMLERLVQLRWLRRSRDYELGM	------tGTtCCacT-C-AtCaGGAcG------	MAV_3039	-61	4.59	tGTtCCacTCAtCaGGAcG
	Mycobacterium flavescens PYR-GCK	6974139	Mflv_4551	SAVIDRVSLVLDAFDLTLAQIVRRTGLPRSSAHRMLERLVQLRWLRRTRDYELGM	------CGTtCCGcT-G-tGCGaGAcc------	Mflv_4524	-84	4.03	CGTtCCGcTGtGCGaGAcc
				SAVIDRVSLVLDAFDLTLAQIVRRTGLPRSSAHRMLERLVQLRWLRRTRDYELGM	------CGTCCCacT-G-AtCGGGAtc------		-61	4.47	CGTCCCacTGAtCGGGAtc
				SAVIDRVSLVLDAFDLTLAQIVRRTGLPRSSAHRMLERLVQLRWLRRTRDYELGM	------gaTCCCGaT-C-AGtGGGAcG------	Mflv_4525	-197	4.19	gaTCCCGaTCAGtGGGAcG
				SAVIDRVSLVLDAFDLTLAQIVRRTGLPRSSAHRMLERLVQLRWLRRTRDYELGM	------gtgtCCGcT-G-AGCGGaCtG------	Mflv_4531	-82	4.15	gtgtCCGcTGAGCGGaCtG
				SAVIDRVSLVLDAFDLTLAQIVRRTGLPRSSAHRMLERLVQLRWLRRTRDYELGM	------CagtCCGcT-C-AGCGGaCAc------	Mflv_4532	-100	4.46	CagtCCGcTCAGCGGaCAc
				SAVIDRVSLVLDAFDLTLAQIVRRTGLPRSSAHRMLERLVQLRWLRRTRDYELGM	------CtTCCCGGT-G-gatGGGAcG------	Mflv_4540	-110	4.33	CtTCCCGGTGgatGGGAcG
				SAVIDRVSLVLDAFDLTLAQIVRRTGLPRSSAHRMLERLVQLRWLRRTRDYELGM	------CGTCCCatc-C-AcCGGGAAG------	Mflv_4541	-141	4.68	CGTCCCatcCAcCGGGAAG
				SAVIDRVSLVLDAFDLTLAQIVRRTGLPRSSAHRMLERLVQLRWLRRTRDYELGM	------gcgtCCGGT-G-AcCGGGAAG------	Mflv_4546	-100	5.04	gcgtCCGGTGAcCGGGAAG
				SAVIDRVSLVLDAFDLTLAQIVRRTGLPRSSAHRMLERLVQLRWLRRTRDYELGM	------CtTCCCGGT-C-AcCGGaCgc------	Mflv_4547	-61	4.92	CtTCCCGGTCAcCGGaCgc
				SAVIDRVSLVLDAFDLTLAQIVRRTGLPRSSAHRMLERLVQLRWLRRTRDYELGM	------CGaCCCGcT-G-AtCGGGAca------	Mflv_4548	-87	4.24	CGaCCCGcTGAtCGGGAca
				SAVIDRVSLVLDAFDLTLAQIVRRTGLPRSSAHRMLERLVQLRWLRRTRDYELGM	------gtTCCCGGc-C-AtCGGGAgG------	Mflv_4553	-59	4.60	gtTCCCGGcCAtCGGGAgG
				SAVIDRVSLVLDAFDLTLAQIVRRTGLPRSSAHRMLERLVQLRWLRRTRDYELGM	------CcTCCCGaT-G-gcCGGGAAc------	Mflv_4554	6	4.29	CcTCCCGaTGgcCGGGAAc
				SAVIDRVSLVLDAFDLTLAQIVRRTGLPRSSAHRMLERLVQLRWLRRTRDYELGM	------CGTCCCGGT-C-AGCGGcCcG------	Mflv_4557	-79	4.92	CGTCCCGGTCAGCGGcCcG
				SAVIDRVSLVLDAFDLTLAQIVRRTGLPRSSAHRMLERLVQLRWLRRTRDYELGM	------tcTCCCacT-G-AGCaGaCAa------		-60	4.13	tcTCCCacTGAGCaGaCAa
				SAVIDRVSLVLDAFDLTLAQIVRRTGLPRSSAHRMLERLVQLRWLRRTRDYELGM	------CGggCCGcT-G-AcCGGGAcG------	Mflv_4558	-62	4.69	CGggCCGcTGAcCGGGAcG
				SAVIDRVSLVLDAFDLTLAQIVRRTGLPRSSAHRMLERLVQLRWLRRTRDYELGM	------tGTtCCacT-G-AcCGGGCAa------	Mflv_4560	-60	4.45	tGTtCCacTGAcCGGGCAa
				SAVIDRVSLVLDAFDLTLAQIVRRTGLPRSSAHRMLERLVQLRWLRRTRDYELGM	------tGTCCCGaT-C-AaCGGtCAt------	Mflv_4563	-93	4.40	tGTCCCGaTCAaCGGtCAt
				SAVIDRVSLVLDAFDLTLAQIVRRTGLPRSSAHRMLERLVQLRWLRRTRDYELGM	------tGTtCCacT-C-AtCaGGAgG------	Mflv_4567	11	4.53	tGTtCCacTCAtCaGGAgG
				SAVIDRVSLVLDAFDLTLAQIVRRTGLPRSSAHRMLERLVQLRWLRRTRDYELGM	------CaTCCCGGc-C-AcCGGtCgc------	Mflv_4568	-57	4.12	CaTCCCGGcCAcCGGtCgc
				SAVIDRVSLVLDAFDLTLAQIVRRTGLPRSSAHRMLERLVQLRWLRRTRDYELGM	------CGTCCCGGc-C-cGCGGaCcG------	Mflv_4569	-55	4.32	CGTCCCGGcCcGCGGaCcG
	Mycobacterium vanbaalenii PYR-1	1950450	Mvan_2889	SAVIDRVSLVLDAFDLTLAQIVRRTGLPRSSAHRMLERLVQLRWLRRSRDYELGM	------CGTCCCatc-t-AcCGGGAAc------	Mvan_2848	-117	4.14	CGTCCCatctAcCGGGAAc
				SAVIDRVSLVLDAFDLTLAQIVRRTGLPRSSAHRMLERLVQLRWLRRSRDYELGM	------CtgtCCGcT-G-AGCGGaCtc------	Mvan_2858	-79	4.22	CtgtCCGcTGAGCGGaCtc
				SAVIDRVSLVLDAFDLTLAQIVRRTGLPRSSAHRMLERLVQLRWLRRSRDYELGM	------acTgCCGcT-G-AcCGGGAga------	Mvan_2866	-88	4.06	acTgCCGcTGAcCGGGAga
				SAVIDRVSLVLDAFDLTLAQIVRRTGLPRSSAHRMLERLVQLRWLRRSRDYELGM	------tcTCCCGGT-C-AGCGGcAgt------	Mvan_2867	-98	4.56	tcTCCCGGTCAGCGGcAgt
				SAVIDRVSLVLDAFDLTLAQIVRRTGLPRSSAHRMLERLVQLRWLRRSRDYELGM	------tGTtCCacT-G-AcCGGGCAa------	Mvan_2868	-58	4.45	tGTtCCacTGAcCGGGCAa
				SAVIDRVSLVLDAFDLTLAQIVRRTGLPRSSAHRMLERLVQLRWLRRSRDYELGM	------ttgCCCGGT-C-AGtGGaAca------	Mvan_2869	-96	4.16	ttgCCCGGTCAGtGGaAca
				SAVIDRVSLVLDAFDLTLAQIVRRTGLPRSSAHRMLERLVQLRWLRRSRDYELGM	------tGTtCCGcT-G-AcCGGGCca------	Mvan_2874	-59	4.77	tGTtCCGcTGAcCGGGCca
				SAVIDRVSLVLDAFDLTLAQIVRRTGLPRSSAHRMLERLVQLRWLRRSRDYELGM	------tcTCCCGcc-C-AGCGGtCAc------	Mvan_2880	-103	4.65	tcTCCCGccCAGCGGtCAc
				SAVIDRVSLVLDAFDLTLAQIVRRTGLPRSSAHRMLERLVQLRWLRRSRDYELGM	------aGTCCCGGT-G-AGtcGGCcG------	Mvan_2881	-8	4.61	aGTCCCGGTGAGtcGGCcG
				SAVIDRVSLVLDAFDLTLAQIVRRTGLPRSSAHRMLERLVQLRWLRRSRDYELGM	------CGTCCCGcT-C-AGtaGaAga------	Mvan_2883	-78	4.35	CGTCCCGcTCAGtaGaAga
				SAVIDRVSLVLDAFDLTLAQIVRRTGLPRSSAHRMLERLVQLRWLRRSRDYELGM	------tcTCCCGaT-G-gcCGGGAgc------	Mvan_2886	-58	4.13	tcTCCCGaTGgcCGGGAgc
				SAVIDRVSLVLDAFDLTLAQIVRRTGLPRSSAHRMLERLVQLRWLRRSRDYELGM	------gcTCCCGGc-C-AtCGGGAga------	Mvan_2887	-61	4.26	gcTCCCGGcCAtCGGGAga
				SAVIDRVSLVLDAFDLTLAQIVRRTGLPRSSAHRMLERLVQLRWLRRSRDYELGM	------acTtCCGcT-C-AcCGGGAAa------	Mvan_2892	-58	4.63	acTtCCGcTCAcCGGGAAa
				SAVIDRVSLVLDAFDLTLAQIVRRTGLPRSSAHRMLERLVQLRWLRRSRDYELGM	------tcTCCCGGT-C-AaCGGtCAc------	Mvan_2893	-77	4.94	tcTCCCGGTCAaCGGtCAc
				SAVIDRVSLVLDAFDLTLAQIVRRTGLPRSSAHRMLERLVQLRWLRRSRDYELGM	------CGTCCCGtc-C-ActGGtAgt------		-50	4.21	CGTCCCGtcCActGGtAgt
				SAVIDRVSLVLDAFDLTLAQIVRRTGLPRSSAHRMLERLVQLRWLRRSRDYELGM	------CcTCCCGcT-C-tcCGGcAcc------	Mvan_2898	-42	4.10	CcTCCCGcTCtcCGGcAcc
				SAVIDRVSLVLDAFDLTLAQIVRRTGLPRSSAHRMLERLVQLRWLRRSRDYELGM	------gGTgCCGGa-G-AGCGGGAgG------	Mvan_2899	-123	4.16	gGTgCCGGaGAGCGGGAgG
	Mycobacterium smegmatis str. MC2 155	1747471	MSMEG_2890	SAVIDRISLVLDAFDLTLAQVVRRTGLPRSSAHRMLERLVQLRWLRRNRDYELGM	------CGTCCCatc-C-ActGGGAgG------	MSMEG_2852	-107	4.37	CGTCCCatcCActGGGAgG
				SAVIDRISLVLDAFDLTLAQVVRRTGLPRSSAHRMLERLVQLRWLRRNRDYELGM	------CcTCCCaGT-G-gatGGGAcG------	MSMEG_2853	-125	4.09	CcTCCCaGTGgatGGGAcG
				SAVIDRISLVLDAFDLTLAQVVRRTGLPRSSAHRMLERLVQLRWLRRNRDYELGM	------gcgtCCGcT-C-AGtGGGCgc------	MSMEG_2861	-94	4.69	gcgtCCGcTCAGtGGGCgc
				SAVIDRISLVLDAFDLTLAQVVRRTGLPRSSAHRMLERLVQLRWLRRNRDYELGM	------gcgCCCacT-G-AGCGGaCgc------	MSMEG_2862	-52	4.40	gcgCCCacTGAGCGGaCgc
				SAVIDRISLVLDAFDLTLAQVVRRTGLPRSSAHRMLERLVQLRWLRRNRDYELGM	------tcTCCCGaT-G-AGCGGtAgt------	MSMEG_2868	-61	4.24	tcTCCCGaTGAGCGGtAgt
				SAVIDRISLVLDAFDLTLAQVVRRTGLPRSSAHRMLERLVQLRWLRRNRDYELGM	------tGTtCCacT-G-AcCGGGCgG------	MSMEG_2869	-59	4.81	tGTtCCacTGAcCGGGCgG
				SAVIDRISLVLDAFDLTLAQVVRRTGLPRSSAHRMLERLVQLRWLRRNRDYELGM	------CcgCCCGGT-C-AGtGGaAca------	MSMEG_2870	-96	4.34	CcgCCCGGTCAGtGGaAca
				SAVIDRISLVLDAFDLTLAQVVRRTGLPRSSAHRMLERLVQLRWLRRNRDYELGM	------tGTtCCGcT-G-AcCGGGCgc------	MSMEG_2877	-58	5.19	tGTtCCGcTGAcCGGGCgc
				SAVIDRISLVLDAFDLTLAQVVRRTGLPRSSAHRMLERLVQLRWLRRNRDYELGM	------gcgCCCGcT-G-gGCGGGAAG------	MSMEG_2882	-85	4.53	gcgCCCGcTGgGCGGGAAG
				SAVIDRISLVLDAFDLTLAQVVRRTGLPRSSAHRMLERLVQLRWLRRNRDYELGM	------tcTtCtacT-G-AGCGGGAcG------	MSMEG_2883	-78	4.15	tcTtCtacTGAGCGGGAcG
				SAVIDRISLVLDAFDLTLAQVVRRTGLPRSSAHRMLERLVQLRWLRRNRDYELGM	------CGTCCCGcT-C-AGtaGaAga------	MSMEG_2884	-78	4.35	CGTCCCGcTCAGtaGaAga
				SAVIDRISLVLDAFDLTLAQVVRRTGLPRSSAHRMLERLVQLRWLRRNRDYELGM	------tcTCCCGaT-G-gcCGGGAgc------	MSMEG_2887	-22	4.13	tcTCCCGaTGgcCGGGAgc
				SAVIDRISLVLDAFDLTLAQVVRRTGLPRSSAHRMLERLVQLRWLRRNRDYELGM	------gcTCCCGGc-C-AtCGGGAga------	MSMEG_2889	-60	4.26	gcTCCCGGcCAtCGGGAga
				SAVIDRISLVLDAFDLTLAQVVRRTGLPRSSAHRMLERLVQLRWLRRNRDYELGM	------atTtCCGcT-G-AcCGGGAAa------	MSMEG_2892	-59	4.47	atTtCCGcTGAcCGGGAAa
				SAVIDRISLVLDAFDLTLAQVVRRTGLPRSSAHRMLERLVQLRWLRRNRDYELGM	------CtTCCCGGT-C-AcCGGaCct------	MSMEG_2893	-99	4.83	CtTCCCGGTCAcCGGaCct
				SAVIDRISLVLDAFDLTLAQVVRRTGLPRSSAHRMLERLVQLRWLRRNRDYELGM	------CcTCCCGtc-C-ActGGGCcc------		-61	4.70	CcTCCCGtcCActGGGCcc
				SAVIDRISLVLDAFDLTLAQVVRRTGLPRSSAHRMLERLVQLRWLRRNRDYELGM	------gGgCCCaGT-G-gaCGGGAgG------	MSMEG_2894	-90	4.05	gGgCCCaGTGgaCGGGAgG
				SAVIDRISLVLDAFDLTLAQVVRRTGLPRSSAHRMLERLVQLRWLRRNRDYELGM	------aGgtCCGGT-G-AcCGGGAAG------		-52	5.11	aGgtCCGGTGAcCGGGAAG
				SAVIDRISLVLDAFDLTLAQVVRRTGLPRSSAHRMLERLVQLRWLRRNRDYELGM	------CcgtCCGGT-C-gaCGGaAcG------	MSMEG_2895	-45	4.15	CcgtCCGGTCgaCGGaAcG
				SAVIDRISLVLDAFDLTLAQVVRRTGLPRSSAHRMLERLVQLRWLRRNRDYELGM	------tGgtCgGcT-G-AGtGGGAcG------	MSMEG_2902	-45	4.32	tGgtCgGcTGAGtGGGAcG
	Rhodococcus sp. RHA1	1946529	RHA1_ro09022	TAFLDRVSLILDSFDLTLAQIVRRTGLPRSSAHRMLDHLVQLRWLQRERHYTLGL	------CGTtCCGtT-C-AttGGGAgG------	RHA1_ro09001	-124	4.86	CGTtCCGtTCAttGGGAgG
				TAFLDRVSLILDSFDLTLAQIVRRTGLPRSSAHRMLDHLVQLRWLQRERHYTLGL	------tGgtCCGcT-C-AGtaGGAAt------		-59	4.69	tGgtCCGcTCAGtaGGAAt
				TAFLDRVSLILDSFDLTLAQIVRRTGLPRSSAHRMLDHLVQLRWLQRERHYTLGL	------tcTtCCGtc-C-AGCGGGAAc------	RHA1_ro09006	-139	4.81	tcTtCCGtcCAGCGGGAAc
				TAFLDRVSLILDSFDLTLAQIVRRTGLPRSSAHRMLDHLVQLRWLQRERHYTLGL	------tcTCCCGGc-C-AcCGGGAcG------	RHA1_ro09016	-59	5.00	tcTCCCGGcCAcCGGGAcG
				TAFLDRVSLILDSFDLTLAQIVRRTGLPRSSAHRMLDHLVQLRWLQRERHYTLGL	------CGTCCCGGT-G-gcCGGGAga------	RHA1_ro09017	-114	4.28	CGTCCCGGTGgcCGGGAga
				TAFLDRVSLILDSFDLTLAQIVRRTGLPRSSAHRMLDHLVQLRWLQRERHYTLGL	------tGTtCCGcc-G-AGtaGaAcG------	RHA1_ro09022	-194	4.41	tGTtCCGccGAGtaGaAcG
				TAFLDRVSLILDSFDLTLAQIVRRTGLPRSSAHRMLDHLVQLRWLQRERHYTLGL	------acTCCCGcT-G-AaCGGaAgc------	RHA1_ro09023	-86	4.84	acTCCCGcTGAaCGGaAgc
	Rhodococcus sp. RHA1	1946541	RHA1_ro09034	VSVVERVSLVLETFNLTLAQVTARTGLPRSSVHRLLDQLAQAGWLARSQTYELGV	------tcTCCCGcT-G-AGCGGaCAc------	RHA1_ro03045	-79	5.18	tcTCCCGcTGAGCGGaCAc
	Rhodococcus opacus B4	7719899	ROP_22140	TAGLDRAALLLDAFDLTLAQIVRRTGLPRSSAHRMLERLVQLRWLRRERDYELGM	------tcTCCCGcT-C-cGCGGGAgG------	ROP_22100	-83	4.63	tcTCCCGcTCcGCGGGAgG
				TAGLDRAALLLDAFDLTLAQIVRRTGLPRSSAHRMLERLVQLRWLRRERDYELGM	------CGTCCCacc-C-AGCGGcAgc------	ROP_22120	-65	4.06	CGTCCCaccCAGCGGcAgc
				TAGLDRAALLLDAFDLTLAQIVRRTGLPRSSAHRMLERLVQLRWLRRERDYELGM	------gGTCCCtGT-G-AtCGGGAcG------	ROP_22170	-159	5.01	gGTCCCtGTGAtCGGGAcG
				TAGLDRAALLLDAFDLTLAQIVRRTGLPRSSAHRMLERLVQLRWLRRERDYELGM	------tcTCCCacT-C-AGCGaGAgG------	ROP_22180	-138	4.23	tcTCCCacTCAGCGaGAgG
				TAGLDRAALLLDAFDLTLAQIVRRTGLPRSSAHRMLERLVQLRWLRRERDYELGM	------CGTCCCGaT-C-AcaGGGAcc------		-86	4.37	CGTCCCGaTCAcaGGGAcc
				TAGLDRAALLLDAFDLTLAQIVRRTGLPRSSAHRMLERLVQLRWLRRERDYELGM	------CcgaCCGcT-C-AcCGGGAAc------	ROP_22190	-109	4.64	CcgaCCGcTCAcCGGGAAc
	Rhodococcus sp. RHA1	1940755	RHA1_ro02487	TAGLDRAALLLDAFDLTLAQIVRRTGLPRSSAHRMLERLVQLRWLRRERDYELGM	------tcTCCCGcT-C-cGCGGGAAG------	RHA1_ro02483	-83	4.77	tcTCCCGcTCcGCGGGAAG
				TAGLDRAALLLDAFDLTLAQIVRRTGLPRSSAHRMLERLVQLRWLRRERDYELGM	------CcTgCCGcT-G-gGCGGGAcG------	RHA1_ro02484	-83	4.14	CcTgCCGcTGgGCGGGAcG
				TAGLDRAALLLDAFDLTLAQIVRRTGLPRSSAHRMLERLVQLRWLRRERDYELGM	------CGTCCCGcc-C-AGCGGcAgG------	RHA1_ro02485	-65	4.48	CGTCCCGccCAGCGGcAgG
				TAGLDRAALLLDAFDLTLAQIVRRTGLPRSSAHRMLERLVQLRWLRRERDYELGM	------gGTCCCtGT-G-AtCGGGAcG------	RHA1_ro02490	-126	5.01	gGTCCCtGTGAtCGGGAcG
				TAGLDRAALLLDAFDLTLAQIVRRTGLPRSSAHRMLERLVQLRWLRRERDYELGM	------tcTCCCacT-C-AGCGaGAgG------	RHA1_ro02491	-138	4.23	tcTCCCacTCAGCGaGAgG
				TAGLDRAALLLDAFDLTLAQIVRRTGLPRSSAHRMLERLVQLRWLRRERDYELGM	------CGTCCCGaT-C-AcaGGGAcc------		-86	4.37	CGTCCCGaTCAcaGGGAcc
				TAGLDRAALLLDAFDLTLAQIVRRTGLPRSSAHRMLERLVQLRWLRRERDYELGM	------CcgaCCGcT-C-AcCGGGAAc------	RHA1_ro02492	-108	4.64	CcgaCCGcTCAcCGGGAAc
	Rhodococcus erythropolis PR4	6800692	RER_13770	TAILDRVSLVLDAFDLTLAQVVRSTGLPRSSAHRMLERLVSMRWLRRDRDYELGM	------tcTCtCGcT-C-AcCGGGAAG------	RER_13670	-58	4.75	tcTCtCGcTCAcCGGGAAG
				TAILDRVSLVLDAFDLTLAQVVRSTGLPRSSAHRMLERLVSMRWLRRDRDYELGM	------CGTCCCGcT-G-cGtGGGAga------	RER_13740	-101	4.09	CGTCCCGcTGcGtGGGAga
				TAILDRVSLVLDAFDLTLAQVVRSTGLPRSSAHRMLERLVSMRWLRRDRDYELGM	------CGgaCCGcT-G-AGCGGGAtc------	RER_13750	-188	4.26	CGgaCCGcTGAGCGGGAtc
				TAILDRVSLVLDAFDLTLAQVVRSTGLPRSSAHRMLERLVSMRWLRRDRDYELGM	------aGTCCCacT-C-AatGGcAgc------	RER_13760	-152	4.01	aGTCCCacTCAatGGcAgc
				TAILDRVSLVLDAFDLTLAQVVRSTGLPRSSAHRMLERLVSMRWLRRDRDYELGM	------gaTCCCGcT-C-AGCGGtCcG------		-70	4.43	gaTCCCGcTCAGCGGtCcG
				TAILDRVSLVLDAFDLTLAQVVRSTGLPRSSAHRMLERLVSMRWLRRDRDYELGM	------tGTtCCatc-C-AGCGGGAAc------	RER_13800	-102	4.52	tGTtCCatcCAGCGGGAAc
				TAILDRVSLVLDAFDLTLAQVVRSTGLPRSSAHRMLERLVSMRWLRRDRDYELGM	------gcTCCCGaT-C-AGCGGGAAG------	RER_13810	-196	4.87	gcTCCCGaTCAGCGGGAAG
				TAILDRVSLVLDAFDLTLAQVVRSTGLPRSSAHRMLERLVSMRWLRRDRDYELGM	------CtTCCCGcT-G-AtCGGGAgc------	RER_13820	-42	4.97	CtTCCCGcTGAtCGGGAgc
	Rhodococcus erythropolis PR4	6800229	RER_09160	MSTLDRLAMVVDCFRLTLGEVARRTGIPRSSVHRMLLKLVRMDWLRRELEYEIGD	------CcgCCCGtc-G-AGaGGaCAG------	RER_09150	-224	4.04	CcgCCCGtcGAGaGGaCAG
	Mycobacterium abscessus ATCC 19977	3343215	MAB_0077	SAVIDRVSLLLDAFDLTLAQLVRRTGLPRSSVHRMLERLVQLRWLRRDRDYELGT	------ttTCCCGaT-C-AGCGGtCgG------	MAB_0074c	-89	4.25	ttTCCCGaTCAGCGGtCgG
				SAVIDRVSLLLDAFDLTLAQLVRRTGLPRSSVHRMLERLVQLRWLRRDRDYELGT	------ttgaCCGGT-C-AcCGGGAAc------		-60	4.50	ttgaCCGGTCAcCGGGAAc
				SAVIDRVSLLLDAFDLTLAQLVRRTGLPRSSVHRMLERLVQLRWLRRDRDYELGT	------gtTCCCGGT-G-AcCGGtCAa------	MAB_0075	-54	4.30	gtTCCCGGTGAcCGGtCAa
				SAVIDRVSLLLDAFDLTLAQLVRRTGLPRSSVHRMLERLVQLRWLRRDRDYELGT	------CcgaCCGcT-G-AtCGGGAAa------		-25	4.05	CcgaCCGcTGAtCGGGAAa
				SAVIDRVSLLLDAFDLTLAQLVRRTGLPRSSVHRMLERLVQLRWLRRDRDYELGT	------ttTCCCtcc-C-AGCGGGAgG------	MAB_0080c	-99	4.50	ttTCCCtccCAGCGGGAgG
				SAVIDRVSLLLDAFDLTLAQLVRRTGLPRSSVHRMLERLVQLRWLRRDRDYELGT	------atgtCCGGT-G-AGCGGaCcG------		-59	4.58	atgtCCGGTGAGCGGaCcG
				SAVIDRVSLLLDAFDLTLAQLVRRTGLPRSSVHRMLERLVQLRWLRRDRDYELGT	------CGgtCCGcT-C-AcCGGaCAt------	MAB_0081	-132	4.83	CGgtCCGcTCAcCGGaCAt
				SAVIDRVSLLLDAFDLTLAQLVRRTGLPRSSVHRMLERLVQLRWLRRDRDYELGT	------CGTCCCGcT-G-AGCGGcCcG------	MAB_0082c	-59	4.88	CGTCCCGcTGAGCGGcCcG
				SAVIDRVSLLLDAFDLTLAQLVRRTGLPRSSVHRMLERLVQLRWLRRDRDYELGT	------CGggCCGcT-C-AGCGGGAcG------	MAB_0083	-46	4.71	CGggCCGcTCAGCGGGAcG
	Rhodococcus sp. RHA1	1944035	RHA1_ro05795	PSMVERMTLILDAFDLTLEEVACRTRLPRSTVHRILDQLVRLDWVDHAFGYCLGR	------gtTCCCacT-C-AcCGaGAcc------	RHA1_ro05791	-164	4.02	gtTCCCacTCAcCGaGAcc
				PSMVERMTLILDAFDLTLEEVACRTRLPRSTVHRILDQLVRLDWVDHAFGYCLGR	------gGTCtCGGT-G-AGtGGGAAc------	RHA1_ro05792	-21	4.66	gGTCtCGGTGAGtGGGAAc
				PSMVERMTLILDAFDLTLEEVACRTRLPRSTVHRILDQLVRLDWVDHAFGYCLGR	------gcgtCCGGT-C-AGCGGGAAt------	RHA1_ro05794	-92	4.89	gcgtCCGGTCAGCGGGAAt
				PSMVERMTLILDAFDLTLEEVACRTRLPRSTVHRILDQLVRLDWVDHAFGYCLGR	------atTCCCGcT-G-AcCGGaCgc------	RHA1_ro05795	-128	4.75	atTCCCGcTGAcCGGaCgc
				PSMVERMTLILDAFDLTLEEVACRTRLPRSTVHRILDQLVRLDWVDHAFGYCLGR	------CGTCtCGGT-C-AGtGGaAAt------	RHA1_ro05797	-111	4.40	CGTCtCGGTCAGtGGaAAt
				PSMVERMTLILDAFDLTLEEVACRTRLPRSTVHRILDQLVRLDWVDHAFGYCLGR	------tGTCtCGcT-G-AcCGGGAtc------		-62	4.33	tGTCtCGcTGAcCGGGAtc
				PSMVERMTLILDAFDLTLEEVACRTRLPRSTVHRILDQLVRLDWVDHAFGYCLGR	------acTtCCGtT-C-AGtGGGAcG------	RHA1_ro05810	-210	4.81	acTtCCGtTCAGtGGGAcG
				PSMVERMTLILDAFDLTLEEVACRTRLPRSTVHRILDQLVRLDWVDHAFGYCLGR	------CGTCtCGcT-C-AaCGGGAAa------	RHA1_ro05811	-84	4.31	CGTCtCGcTCAaCGGGAAa
				PSMVERMTLILDAFDLTLEEVACRTRLPRSTVHRILDQLVRLDWVDHAFGYCLGR	------gGTCCCGtc-C-AGtGGGAca------		-49	4.26	gGTCCCGtcCAGtGGGAca
				PSMVERMTLILDAFDLTLEEVACRTRLPRSTVHRILDQLVRLDWVDHAFGYCLGR	------tGTCCCacT-G-gaCGGGAcc------	RHA1_ro05812	-95	4.29	tGTCCCacTGgaCGGGAcc
				PSMVERMTLILDAFDLTLEEVACRTRLPRSTVHRILDQLVRLDWVDHAFGYCLGR	------ttTCCCGtT-G-AGCGaGAcG------		-60	4.44	ttTCCCGtTGAGCGaGAcG
				PSMVERMTLILDAFDLTLEEVACRTRLPRSTVHRILDQLVRLDWVDHAFGYCLGR	------tcgtCCGGT-G-AGtGGGAcc------	RHA1_ro05813	-106	4.86	tcgtCCGGTGAGtGGGAcc
				PSMVERMTLILDAFDLTLEEVACRTRLPRSTVHRILDQLVRLDWVDHAFGYCLGR	------tGTCtCGGT-C-AGCGGGAgG------	RHA1_ro05824	-30	4.78	tGTCtCGGTCAGCGGGAgG
				PSMVERMTLILDAFDLTLEEVACRTRLPRSTVHRILDQLVRLDWVDHAFGYCLGR	------tcgCCCGGg-C-AGCGGGAAc------	RHA1_ro05825	14	4.64	tcgCCCGGgCAGCGGGAAc
				PSMVERMTLILDAFDLTLEEVACRTRLPRSTVHRILDQLVRLDWVDHAFGYCLGR	------gGTCCCGca-C-AGCGGGAAG------	RHA1_ro05833	-94	4.83	gGTCCCGcaCAGCGGGAAG
	Rhodococcus erythropolis PR4	6804536	RER_51690	PSMVERMTLILDAFDLTLEEVACRTQLPRSTVHRILDQLVKLDWVDHAFGYCLGR	------gGTCCCGcT-G-AGCGaGAcc------	RER_04570	-96	4.71	gGTCCCGcTGAGCGaGAcc
				PSMVERMTLILDAFDLTLEEVACRTQLPRSTVHRILDQLVKLDWVDHAFGYCLGR	------gGTCtCGcT-C-AGCGGGAcc------	RER_04580	-112	4.71	gGTCtCGcTCAGCGGGAcc
				PSMVERMTLILDAFDLTLEEVACRTQLPRSTVHRILDQLVKLDWVDHAFGYCLGR	------gGTCCCacT-G-AGCGGGCAa------	RER_51040	-84	4.54	gGTCCCacTGAGCGGGCAa
				PSMVERMTLILDAFDLTLEEVACRTQLPRSTVHRILDQLVKLDWVDHAFGYCLGR	------ttgCCCGcT-C-AGtGGGAcc------	RER_51050	-88	4.80	ttgCCCGcTCAGtGGGAcc
				PSMVERMTLILDAFDLTLEEVACRTQLPRSTVHRILDQLVKLDWVDHAFGYCLGR	------acTtCCGaT-C-AcCGGaAcG------	RER_51120	-33	4.39	acTtCCGaTCAcCGGaAcG
				PSMVERMTLILDAFDLTLEEVACRTQLPRSTVHRILDQLVKLDWVDHAFGYCLGR	------CGTtCCGGT-G-AtCGGaAgt------	RER_51130	-154	4.79	CGTtCCGGTGAtCGGaAgt
				PSMVERMTLILDAFDLTLEEVACRTQLPRSTVHRILDQLVKLDWVDHAFGYCLGR	------gGTCCCGGc-C-AGtGaGAcG------		-92	4.26	gGTCCCGGcCAGtGaGAcG
				PSMVERMTLILDAFDLTLEEVACRTQLPRSTVHRILDQLVKLDWVDHAFGYCLGR	------atTCCCGaT-C-AaCGGGAAt------	RER_51560	-115	4.41	atTCCCGaTCAaCGGGAAt
				PSMVERMTLILDAFDLTLEEVACRTQLPRSTVHRILDQLVKLDWVDHAFGYCLGR	------aGTaCCGaT-C-AtCGGGAAt------	RER_51570	-103	4.07	aGTaCCGaTCAtCGGGAAt
				PSMVERMTLILDAFDLTLEEVACRTQLPRSTVHRILDQLVKLDWVDHAFGYCLGR	------gcTCCCacT-C-AcCGGGAAG------	RER_51670	-119	4.91	gcTCCCacTCAcCGGGAAG
				PSMVERMTLILDAFDLTLEEVACRTQLPRSTVHRILDQLVKLDWVDHAFGYCLGR	------tGTCtCGcT-G-AtCGGGAcG------	RER_51680	-59	4.67	tGTCtCGcTGAtCGGGAcG
				PSMVERMTLILDAFDLTLEEVACRTQLPRSTVHRILDQLVKLDWVDHAFGYCLGR	------aGTCtCacT-C-AGCGGGAgc------	RER_51730	-212	4.21	aGTCtCacTCAGCGGGAgc
				PSMVERMTLILDAFDLTLEEVACRTQLPRSTVHRILDQLVKLDWVDHAFGYCLGR	------gcTCCCGcT-G-AGtGaGAct------	RER_51740	-176	4.28	gcTCCCGcTGAGtGaGAct
				PSMVERMTLILDAFDLTLEEVACRTQLPRSTVHRILDQLVKLDWVDHAFGYCLGR	------CGTCtCGtT-G-AcCGGGAcG------	RER_52130	-41	4.71	CGTCtCGtTGAcCGGGAcG
				PSMVERMTLILDAFDLTLEEVACRTQLPRSTVHRILDQLVKLDWVDHAFGYCLGR	------CGTCCCGGT-C-AaCGaGAcG------	RER_52140	-87	4.77	CGTCCCGGTCAaCGaGAcG
	Rhodococcus opacus B4	7723561	ROP_58560	PSMVERMTLILDAFDLTLEEVACRTRLPRSTVHRILDQLVRLDWVDHAFGYCLGR	------gtTCCCacT-C-AcCGaGAcc------	ROP_58520	-164	4.02	gtTCCCacTCAcCGaGAcc
				PSMVERMTLILDAFDLTLEEVACRTRLPRSTVHRILDQLVRLDWVDHAFGYCLGR	------gcgtCCGGT-C-AcCGGGAAt------	ROP_58550	-90	4.87	gcgtCCGGTCAcCGGGAAt
				PSMVERMTLILDAFDLTLEEVACRTRLPRSTVHRILDQLVRLDWVDHAFGYCLGR	------atTCCCGGT-G-AcCGGaCgc------	ROP_58560	-128	4.79	atTCCCGGTGAcCGGaCgc
				PSMVERMTLILDAFDLTLEEVACRTRLPRSTVHRILDQLVRLDWVDHAFGYCLGR	------acTtCCGcT-G-AcCGaGAcG------	ROP_58570	-105	4.42	acTtCCGcTGAcCGaGAcG
				PSMVERMTLILDAFDLTLEEVACRTRLPRSTVHRILDQLVRLDWVDHAFGYCLGR	------CGTCtCGGT-C-AGCGGaAgt------	ROP_58580	-111	4.43	CGTCtCGGTCAGCGGaAgt
				PSMVERMTLILDAFDLTLEEVACRTRLPRSTVHRILDQLVRLDWVDHAFGYCLGR	------tGTCtCGcT-G-AcCGGGAtc------		-62	4.33	tGTCtCGcTGAcCGGGAtc
				PSMVERMTLILDAFDLTLEEVACRTRLPRSTVHRILDQLVRLDWVDHAFGYCLGR	------CGTCtCGcT-C-AaCGGGAAa------	ROP_58730	-126	4.31	CGTCtCGcTCAaCGGGAAa
				PSMVERMTLILDAFDLTLEEVACRTRLPRSTVHRILDQLVRLDWVDHAFGYCLGR	------gGTCCCGtc-C-AGtGGGAcc------		-91	4.74	gGTCCCGtcCAGtGGGAcc
				PSMVERMTLILDAFDLTLEEVACRTRLPRSTVHRILDQLVRLDWVDHAFGYCLGR	------gGTCCCacT-G-gaCGGGAcc------	ROP_58740	-95	4.22	gGTCCCacTGgaCGGGAcc
				PSMVERMTLILDAFDLTLEEVACRTRLPRSTVHRILDQLVRLDWVDHAFGYCLGR	------ttTCCCGtT-G-AGCGaGAcG------		-60	4.44	ttTCCCGtTGAGCGaGAcG
				PSMVERMTLILDAFDLTLEEVACRTRLPRSTVHRILDQLVRLDWVDHAFGYCLGR	------tcgtCCGGT-G-AGtGGGAcc------	ROP_58750	-106	4.86	tcgtCCGGTGAGtGGGAcc
				PSMVERMTLILDAFDLTLEEVACRTRLPRSTVHRILDQLVRLDWVDHAFGYCLGR	------gGTCCCacT-C-AcCGGaCga------	ROP_58760	-115	4.18	gGTCCCacTCAcCGGaCga
	Nocardia farcinica IFM 10152	767955	nfa22460	SAVLDRVSLVLDAFDLTLAQIVRRTGLPRSSAHRMLDRLVQLRWLRRERDYVLGI	------gcgtCCacT-C-AcCGGGAcG------	nfa22400	-90	4.52	gcgtCCacTCAcCGGGAcG
				SAVLDRVSLVLDAFDLTLAQIVRRTGLPRSSAHRMLDRLVQLRWLRRERDYVLGI	------CGTCCCGGT-G-AcCGGGAcG------	nfa22440	-70	5.47	CGTCCCGGTGAcCGGGAcG
				SAVLDRVSLVLDAFDLTLAQIVRRTGLPRSSAHRMLDRLVQLRWLRRERDYVLGI	------CGTCCCGGT-C-AcCGGGAcG------	nfa22450	-85	5.47	CGTCCCGGTCAcCGGGAcG
				SAVLDRVSLVLDAFDLTLAQIVRRTGLPRSSAHRMLDRLVQLRWLRRERDYVLGI	------CcTCCCGcT-G-AtCGGGAAG------	nfa22480	-124	5.29	CcTCCCGcTGAtCGGGAAG
				SAVLDRVSLVLDAFDLTLAQIVRRTGLPRSSAHRMLDRLVQLRWLRRERDYVLGI	------CtgtCCGcT-G-AcCGGGAca------		-83	4.35	CtgtCCGcTGAcCGGGAca
				SAVLDRVSLVLDAFDLTLAQIVRRTGLPRSSAHRMLDRLVQLRWLRRERDYVLGI	------tGTCCCGGT-C-AGCGGaCAG------	nfa22490	-64	5.35	tGTCCCGGTCAGCGGaCAG
				SAVLDRVSLVLDAFDLTLAQIVRRTGLPRSSAHRMLDRLVQLRWLRRERDYVLGI	------CtTCCCGaT-C-AGCGGGAgG------		-23	4.66	CtTCCCGaTCAGCGGGAgG
				SAVLDRVSLVLDAFDLTLAQIVRRTGLPRSSAHRMLDRLVQLRWLRRERDYVLGI	------CGgCCCGcT-C-AcCGaGtcc------	nfa22500	25	4.09	CGgCCCGcTCAcCGaGtcc
				SAVLDRVSLVLDAFDLTLAQIVRRTGLPRSSAHRMLDRLVQLRWLRRERDYVLGI	------CGgCCCGcT-G-AGCGcGgcc------	nfa22510	-37	4.11	CGgCCCGcTGAGCGcGgcc
	Nocardia farcinica IFM 10152	769060	nfa33490	TAMIDRVASLLGAFVLTLAELARRSNLPRSSAHRILQRLVELGWVERKFKYALGL	------CGTtCCGcT-G-AcCGGaAcG------	nfa33170	-39	5.09	CGTtCCGcTGAcCGGaAcG
				TAMIDRVASLLGAFVLTLAELARRSNLPRSSAHRILQRLVELGWVERKFKYALGL	------CGTtCCGGT-C-AGCGGaAcG------	nfa33180	-93	5.15	CGTtCCGGTCAGCGGaAcG
				TAMIDRVASLLGAFVLTLAELARRSNLPRSSAHRILQRLVELGWVERKFKYALGL	------gaTCCCGcT-G-ActGGaAAG------	nfa33430	-237	4.51	gaTCCCGcTGActGGaAAG
				TAMIDRVASLLGAFVLTLAELARRSNLPRSSAHRILQRLVELGWVERKFKYALGL	------CcTCCCacT-C-AtCGGGAgG------	nfa33480	-96	4.75	CcTCCCacTCAtCGGGAgG
	Nocardia farcinica IFM 10152	769076	nfa33650	SAILDRLSLVLDAFDLGLADVVARTGLPRSSAHRMLDRLVQLRWLRRERNYSLGI	------tcTtCCGGT-C-AGtGGGCAG------	nfa33560	-152	5.13	tcTtCCGGTCAGtGGGCAG
				SAILDRLSLVLDAFDLGLADVVARTGLPRSSAHRMLDRLVQLRWLRRERNYSLGI	------gaTtCCGcT-G-AGCGGGAtc------	nfa33590	-126	4.23	gaTtCCGcTGAGCGGGAtc
				SAILDRLSLVLDAFDLGLADVVARTGLPRSSAHRMLDRLVQLRWLRRERNYSLGI	------gaTCCCGcT-C-AGCGGaAtc------	nfa33600	-60	4.17	gaTCCCGcTCAGCGGaAtc
				SAILDRLSLVLDAFDLGLADVVARTGLPRSSAHRMLDRLVQLRWLRRERNYSLGI	------ttTCCCGGT-C-AcCGGGAca------	nfa33630	-152	4.68	ttTCCCGGTCAcCGGGAca
				SAILDRLSLVLDAFDLGLADVVARTGLPRSSAHRMLDRLVQLRWLRRERNYSLGI	------gcgCCCGcT-C-AaCGGaAtc------	nfa33640	-90	4.34	gcgCCCGcTCAaCGGaAtc
				SAILDRLSLVLDAFDLGLADVVARTGLPRSSAHRMLDRLVQLRWLRRERNYSLGI	------gaTtCCGtT-G-AGCGGGCgc------	nfa33650	-178	4.51	gaTtCCGtTGAGCGGGCgc
	Nocardia farcinica IFM 10152	769086	nfa33750	VSVVERISLVLDTFNLTLAQVTSRTGLPRSSVHRLLEQLAGAGWLARSQTYELGV	------CGTCCCacT-C-AGCaGGAga------	nfa33740	-104	4.32	CGTCCCacTCAGCaGGAga
				VSVVERISLVLDTFNLTLAQVTSRTGLPRSSVHRLLEQLAGAGWLARSQTYELGV	------CagCCCGcT-G-AGCGGGAAG------	nfa33770	-128	4.82	CagCCCGcTGAGCGGGAAG
				VSVVERISLVLDTFNLTLAQVTSRTGLPRSSVHRLLEQLAGAGWLARSQTYELGV	------gGTgCCGGT-C-AcCacGCAc------		-60	4.07	gGTgCCGGTCAcCacGCAc
				VSVVERISLVLDTFNLTLAQVTSRTGLPRSSVHRLLEQLAGAGWLARSQTYELGV	------gcTCCCGcT-G-AatGGGAgG------	nfa33900	-130	4.93	gcTCCCGcTGAatGGGAgG
	Nocardia farcinica IFM 10152	767955	nfa22460	SAVLDRVSLVLDAFDLTLAQIVRRTGLPRSSAHRMLDRLVQLRWLRRERDYVLGI	------tcTCCCGGT-G-gcCGGGAgc------	nfa40910	-159	4.63	tcTCCCGGTGgcCGGGAgc
	Nocardia farcinica IFM 10152	768181	nfa24720	VSMIERMTAILDAFDVTLLGVAERTGLPRSTVHRILDQMVRLRWLAHAGGYRLGL	------acTCCCGcT-G-AatGGaCAc------		-108	4.81	acTCCCGcTGAatGGaCAc
	Nocardia farcinica IFM 10152	767955	nfa22460	SAVLDRVSLVLDAFDLTLAQIVRRTGLPRSSAHRMLDRLVQLRWLRRERDYVLGI	------tGTgCCGGT-C-AcCGGGAAt------	nfa40940	-58	4.79	tGTgCCGGTCAcCGGGAAt
	Nocardia farcinica IFM 10152	768181	nfa24720	VSMIERMTAILDAFDVTLLGVAERTGLPRSTVHRILDQMVRLRWLAHAGGYRLGL	------CGTgCCGGT-C-AcCGcGCAc------	nfa40950	-226	4.33	CGTgCCGGTCAcCGcGCAc
	Nocardia farcinica IFM 10152	767955	nfa22460	SAVLDRVSLVLDAFDLTLAQIVRRTGLPRSSAHRMLDRLVQLRWLRRERDYVLGI	------gcTCtCGcT-C-AcCGGaCcc------		-166	4.38	gcTCtCGcTCAcCGGaCcc
	Nocardia farcinica IFM 10152	768181	nfa24720	VSMIERMTAILDAFDVTLLGVAERTGLPRSTVHRILDQMVRLRWLAHAGGYRLGL	------CGTCCCGaT-C-AGCGaGAcG------	nfa40990	-116	4.36	CGTCCCGaTCAGCGaGAcG
	Streptomyces scabiei 87.22	10445391	SCAB_77181	PSMVERMTLIMDCFELLLEEVSRRTGLPRSTAHRILDQLVRLQWVEHTSGYHLGR	------tcTtCCGGc-G-AGCacGCcG------	SCAB_77191	-4	4.08	tcTtCCGGcGAGCacGCcG
				PSMVERMTLIMDCFELLLEEVSRRTGLPRSTAHRILDQLVRLQWVEHTSGYHLGR	------gcTCCCGGT-C-AcCGGGAtc------	SCAB_77201	-105	4.82	gcTCCCGGTCAcCGGGAtc
	Thermomonospora curvata DSM 43183	10225998	Tcur_3524	PSMVERMTLILDAFTLTLEDVARHTGLPRSTAHRILDQLVRQRWLEHNYGYALGP	------atTCCCGGT-C-AGCGGGAtG------	Tcur_3485	-92	4.66	atTCCCGGTCAGCGGGAtG
				PSMVERMTLILDAFTLTLEDVARHTGLPRSTAHRILDQLVRQRWLEHNYGYALGP	------ttTCCCGcT-C-AGtGGGAtG------	Tcur_3491	-133	4.56	ttTCCCGcTCAGtGGGAtG
				PSMVERMTLILDAFTLTLEDVARHTGLPRSTAHRILDQLVRQRWLEHNYGYALGP	------gtTCCCGcT-G-AGCGGGAct------		-88	4.92	gtTCCCGcTGAGCGGGAct
				PSMVERMTLILDAFTLTLEDVARHTGLPRSTAHRILDQLVRQRWLEHNYGYALGP	------aGTCCCGcT-C-AGCGGGAAc------	Tcur_3492	-140	5.38	aGTCCCGcTCAGCGGGAAc
				PSMVERMTLILDAFTLTLEDVARHTGLPRSTAHRILDQLVRQRWLEHNYGYALGP	------CaTCCCacT-G-AGCGGGAAa------		-95	4.09	CaTCCCacTGAGCGGGAAa
				PSMVERMTLILDAFTLTLEDVARHTGLPRSTAHRILDQLVRQRWLEHNYGYALGP	------CGTCCCGcT-G-AGCGGGCgG------	Tcur_3496	-97	5.39	CGTCCCGcTGAGCGGGCgG
				PSMVERMTLILDAFTLTLEDVARHTGLPRSTAHRILDQLVRQRWLEHNYGYALGP	------gtgaCCGcT-G-AGtGGGAcc------		-57	4.16	gtgaCCGcTGAGtGGGAcc
				PSMVERMTLILDAFTLTLEDVARHTGLPRSTAHRILDQLVRQRWLEHNYGYALGP	------gGTCCCacT-C-AGCGGtCAc------	Tcur_3497	-130	4.63	gGTCCCacTCAGCGGtCAc
				PSMVERMTLILDAFTLTLEDVARHTGLPRSTAHRILDQLVRQRWLEHNYGYALGP	------CcgCCCGcT-C-AGCGGGAcG------		-90	5.17	CcgCCCGcTCAGCGGGAcG
				PSMVERMTLILDAFTLTLEDVARHTGLPRSTAHRILDQLVRQRWLEHNYGYALGP	------gcTtCCGGT-G-AcCGGGAtc------	Tcur_3499	-59	4.68	gcTtCCGGTGAcCGGGAtc
				PSMVERMTLILDAFTLTLEDVARHTGLPRSTAHRILDQLVRQRWLEHNYGYALGP	------CGTCCCGcT-G-AtCGGGAtc------	Tcur_3522	-86	4.87	CGTCCCGcTGAtCGGGAtc
				PSMVERMTLILDAFTLTLEDVARHTGLPRSTAHRILDQLVRQRWLEHNYGYALGP	------gaTCCCGaT-C-AGCGGGAcG------	Tcur_3523	-215	4.36	gaTCCCGaTCAGCGGGAcG
				PSMVERMTLILDAFTLTLEDVARHTGLPRSTAHRILDQLVRQRWLEHNYGYALGP	------tcTtCCacT-C-AaCGGGAtG------		-102	4.26	tcTtCCacTCAaCGGGAtG
				PSMVERMTLILDAFTLTLEDVARHTGLPRSTAHRILDQLVRQRWLEHNYGYALGP	------CGTCtCacT-C-AaCGGaAcG------	Tcur_3524	-121	4.13	CGTCtCacTCAaCGGaAcG
				PSMVERMTLILDAFTLTLEDVARHTGLPRSTAHRILDQLVRQRWLEHNYGYALGP	------CGTtCCGtT-G-AGtGaGAcG------	Tcur_3525	-84	4.42	CGTtCCGtTGAGtGaGAcG
Gobs_2443	Geodermatophilus obscurus DSM 43160	10300944	Gobs_2443	LVGSDRVLAVLKELAAGLEELTRAIGSPKPTVHRALGSLRRAGLADQDGHYVLGD	-------GTTCCAgA-a-gcTaGAcC-------	Gobs_2442	-47	4.63	GTTCCAgAagcTaGAcC
				LVGSDRVLAVLKELAAGLEELTRAIGSPKPTVHRALGSLRRAGLADQDGHYVLGD	-------tTTCCAAc-a-gTcGagAC-------	Gobs_2443	-92	4.45	tTTCCAAcagTcGagAC
				LVGSDRVLAVLKELAAGLEELTRAIGSPKPTVHRALGSLRRAGLADQDGHYVLGD	-------GgTCtAgc-T-TcTGGAAC-------		-72	4.69	GgTCtAgcTTcTGGAAC
	Streptomyces scabiei 87.22	10446481	SCAB_88401	LVGSDRVLAVLKELAVGLDELTRAIGSPKPTVHRALGALRRAGLADQDSRYVLGD	-------cTTCCAAt-T-aTcGGtAt-------	SCAB_88401	-39	4.55	cTTCCAAtTaTcGGtAt
				LVGSDRVLAVLKELAVGLDELTRAIGSPKPTVHRALGALRRAGLADQDSRYVLGD	-------GaTCtAAA-T-TTTGGAAC-------		-19	5.17	GaTCtAAATTTTGGAAC
				LVGSDRVLAVLKELAVGLDELTRAIGSPKPTVHRALGALRRAGLADQDSRYVLGD	-------GTTCCAAA-a-TTTaGAtC-------	SCAB_88411	-48	5.11	GTTCCAAAaTTTaGAtC
	Conexibacter woesei DSM 14684	10216787	Cwoe_0373	ARGAERTLEILKSLAVSLDDLSRELGYPKSSVHRALAILERSGLAHHPGHYVLGS	-------aTTCCAAt-T-aTcGGAAg-------	Cwoe_0373	-17	4.87	aTTCCAAtTaTcGGAAg
				ARGAERTLEILKSLAVSLDDLSRELGYPKSSVHRALAILERSGLAHHPGHYVLGS	-------cTTCCgAt-a-aTTGGAAt-------	Cwoe_0374	-44	4.19	cTTCCgAtaaTTGGAAt
ckrop_1212 (ltbR)	Corynebacterium kroppenstedtii DSM 44385	7747429	ckrop_1212	IKVLDRSLLILRTATMNLSEICSSTGLPRATAHRLLTALHVHRLLERDGRWRAGP	-----tCATTCtgCa-t-AGTGagAcGC-----	ckrop_1211	-63	4.41	tCATTCtgCatAGTGagAcGC
				IKVLDRSLLILRTATMNLSEICSSTGLPRATAHRLLTALHVHRLLERDGRWRAGP	-----GCgTctCACT-a-tGcaGAATGa-----	ckrop_1212	-34	4.31	GCgTctCACTatGcaGAATGa
				IKVLDRSLLILRTATMNLSEICSSTGLPRATAHRLLTALHVHRLLERDGRWRAGP	-----GtATctCAgg-a-taTGaAActg-----	ckrop_1234	-11	3.53	GtATctCAggataTGaAActg
				IKVLDRSLLILRTATMNLSEICSSTGLPRATAHRLLTALHVHRLLERDGRWRAGP	-----taATctCACc-c-taTGatATGa-----	ckrop_1237	-56	3.89	taATctCACcctaTGatATGa
				IKVLDRSLLILRTATMNLSEICSSTGLPRATAHRLLTALHVHRLLERDGRWRAGP	-----GaATTCCAtT-a-taTGagActt-----	ckrop_0883	-199	4.50	GaATTCCAtTataTGagActt
	Corynebacterium urealyticum DSM 7109	5729325	cur_0773	IQVLDRAVYILSIIAHNLSEVCEETGLPRATAHRISVALEKHRLIERQGQWTAGP	-----cagTTCCACT-t-gaTGGAATGt-----	cur_0773	-33	5.08	cagTTCCACTtgaTGGAATGt
				IQVLDRAVYILSIIAHNLSEVCEETGLPRATAHRISVALEKHRLIERQGQWTAGP	-----tagTatCAaa-t-caTGGgATat-----		-11	3.28	tagTatCAaatcaTGGgATat
				IQVLDRAVYILSIIAHNLSEVCEETGLPRATAHRISVALEKHRLIERQGQWTAGP	-----aCATTCCAtc-a-AGTGGAActg-----	cur_0774	-79	4.95	aCATTCCAtcaAGTGGAActg
				IQVLDRAVYILSIIAHNLSEVCEETGLPRATAHRISVALEKHRLIERQGQWTAGP	-----tCATctCAaa-G-AGTGaAATtt-----	cur_0755	-95	4.50	tCATctCAaaGAGTGaAATtt
				IQVLDRAVYILSIIAHNLSEVCEETGLPRATAHRISVALEKHRLIERQGQWTAGP	-----aatgTCCAaa-t-gGTGagATGa-----	cur_0764	-35	3.40	aatgTCCAaatgGTGagATGa
				IQVLDRAVYILSIIAHNLSEVCEETGLPRATAHRISVALEKHRLIERQGQWTAGP	-----GgggTtCAtT-c-taTGaAActC-----		-13	3.54	GgggTtCAtTctaTGaAActC
	Corynebacterium jeikeium K411	844140	jk1222	IQVLDRAIFILSVIARNLSDLCAITGLPRATAHRIAVALEKHRLIERGGAWVTGP	-----aCATTCCAtc-c-AGTGGAActg-----	jk1221	-44	5.02	aCATTCCAtccAGTGGAActg
				IQVLDRAIFILSVIARNLSDLCAITGLPRATAHRIAVALEKHRLIERGGAWVTGP	-----cagTTCCACT-G-gaTGGAATGt-----	jk1222	-35	5.20	cagTTCCACTGgaTGGAATGt
				IQVLDRAIFILSVIARNLSDLCAITGLPRATAHRIAVALEKHRLIERGGAWVTGP	-----GgAgTtCAta-c-AGTGaAActC-----	jk1288	-11	3.79	GgAgTtCAtacAGTGaAActC
				IQVLDRAIFILSVIARNLSDLCAITGLPRATAHRIAVALEKHRLIERGGAWVTGP	-----aaATctCACc-a-AaTGaAATaa-----	jk1298	-62	4.17	aaATctCACcaAaTGaAATaa
				IQVLDRAIFILSVIARNLSDLCAITGLPRATAHRIAVALEKHRLIERGGAWVTGP	-----attTcCCgCa-a-tGTGGgATtt-----	jk2002	-259	3.86	attTcCCgCaatGTGGgATtt
	Corynebacterium efficiens YS-314	300315	CE1426	IKVLDRAVTILNVIARSLAELAAATSLPRATAHRLASALEVHGMLARSSRWTIGA	-----taATTCCgCg-c-cGTGGAAcca-----	CE1426	-228	4.16	taATTCCgCgccGTGGAAcca
				IKVLDRAVTILNVIARSLAELAAATSLPRATAHRLASALEVHGMLARSSRWTIGA	-----aaATcCCACT-c-ttTGGgAcag-----		-189	4.08	aaATcCCACTcttTGGgAcag
				IKVLDRAVTILNVIARSLAELAAATSLPRATAHRLASALEVHGMLARSSRWTIGA	-----cCgTTtCgCT-t-caTGGgATag-----		-168	4.04	cCgTTtCgCTtcaTGGgATag
				IKVLDRAVTILNVIARSLAELAAATSLPRATAHRLASALEVHGMLARSSRWTIGA	-----GtgTcCCACa-c-AGTGGAcTGa-----		-32	4.76	GtgTcCCACacAGTGGAcTGa
				IKVLDRAVTILNVIARSLAELAAATSLPRATAHRLASALEVHGMLARSSRWTIGA	-----ctATcCCAtg-a-AGcGaAAcGg-----	CE1427	-172	4.27	ctATcCCAtgaAGcGaAAcGg
				IKVLDRAVTILNVIARSLAELAAATSLPRATAHRLASALEVHGMLARSSRWTIGA	-----ctgTcCCAaa-G-AGTGGgATtt-----		-151	4.56	ctgTcCCAaaGAGTGGgATtt
				IKVLDRAVTILNVIARSLAELAAATSLPRATAHRLASALEVHGMLARSSRWTIGA	-----tggTTCCACg-G-cGcGGAATta-----		-112	4.20	tggTTCCACgGcGcGGAATta
				IKVLDRAVTILNVIARSLAELAAATSLPRATAHRLASALEVHGMLARSSRWTIGA	-----GaATcCCgCa-a-AaTGaAActt-----	CE1383	11	4.42	GaATcCCgCaaAaTGaAActt
				IKVLDRAVTILNVIARSLAELAAATSLPRATAHRLASALEVHGMLARSSRWTIGA	-----GCtTcCCAtT-a-AaTGGgATaa-----	CE1595	-128	4.28	GCtTcCCAtTaAaTGGgATaa
				IKVLDRAVTILNVIARSLAELAAATSLPRATAHRLASALEVHGMLARSSRWTIGA	-----aCgTTtCAta-t-caTGGgATtg-----		-98	4.16	aCgTTtCAtatcaTGGgATtg
	Corynebacterium glutamicum	5916440	cg1486	IKVLDRTVLILNVIARSLAELAAATDLPRATAHRLASALEVHGMLARSNRWTIGA	-----aaATctCACT-a-taTGagATta-----	cg1486	-152	4.20	aaATctCACTataTGagATta
				IKVLDRTVLILNVIARSLAELAAATDLPRATAHRLASALEVHGMLARSNRWTIGA	-----aCgTctCAtT-G-gGTGaAATGC-----		-32	4.67	aCgTctCAtTGgGTGaAATGC
				IKVLDRTVLILNVIARSLAELAAATDLPRATAHRLASALEVHGMLARSNRWTIGA	-----GCATTtCACc-c-AaTGagAcGt-----	cg1487	-169	4.77	GCATTtCACccAaTGagAcGt
				IKVLDRTVLILNVIARSLAELAAATDLPRATAHRLASALEVHGMLARSNRWTIGA	-----taATctCAta-t-AGTGagATtt-----		-49	4.32	taATctCAtatAGTGagATtt
				IKVLDRTVLILNVIARSLAELAAATDLPRATAHRLASALEVHGMLARSNRWTIGA	-----GaAgTCCAta-t-AGTGagAaGg-----	cg1453	-34	3.88	GaAgTCCAtatAGTGagAaGg
				IKVLDRTVLILNVIARSLAELAAATDLPRATAHRLASALEVHGMLARSNRWTIGA	-----GaATcCCACa-a-caTGaAActt-----		-13	4.39	GaATcCCACaacaTGaAActt
				IKVLDRTVLILNVIARSLAELAAATDLPRATAHRLASALEVHGMLARSNRWTIGA	-----aCATctCAtT-G-taTGGgATtg-----	cg1658	-92	4.55	aCATctCAtTGtaTGGgATtg
				IKVLDRTVLILNVIARSLAELAAATDLPRATAHRLASALEVHGMLARSNRWTIGA	-----aaATctCAaT-a-taTGaAAcca-----		-122	3.47	aaATctCAaTataTGaAAcca
	Corynebacterium aurimucosum ATCC 700975	7578853	cauri_1154	IKVLDRAVAIMMAATSTLNELCETTGLPRATAHRLATALEAHRILTRTGKWGAGP	-----aCgTcCCAaT-a-tGTGaAATca-----	cauri_0182	-268	3.97	aCgTcCCAaTatGTGaAATca
				IKVLDRAVAIMMAATSTLNELCETTGLPRATAHRLATALEAHRILTRTGKWGAGP	-----cCgTcCCAaa-G-tGTGatAcaa-----	cauri_1132	-90	3.49	cCgTcCCAaaGtGTGatAcaa
				IKVLDRAVAIMMAATSTLNELCETTGLPRATAHRLATALEAHRILTRTGKWGAGP	-----GaATcCCACa-a-AaTGaAActg-----	cauri_1136	-13	4.62	GaATcCCACaaAaTGaAActg
				IKVLDRAVAIMMAATSTLNELCETTGLPRATAHRLATALEAHRILTRTGKWGAGP	-----aaATctCAaT-t-AaTGGgAcGt-----	cauri_1154	61	4.45	aaATctCAaTtAaTGGgAcGt
				IKVLDRAVAIMMAATSTLNELCETTGLPRATAHRLATALEAHRILTRTGKWGAGP	-----aCgTcCCAtT-a-AtTGagATtt-----	cauri_1155	-37	4.13	aCgTcCCAtTaAtTGagATtt
				IKVLDRAVAIMMAATSTLNELCETTGLPRATAHRLATALEAHRILTRTGKWGAGP	-----ctcTcCCAta-t-AaTGaAATct-----		-58	3.49	ctcTcCCAtatAaTGaAATct
				IKVLDRAVAIMMAATSTLNELCETTGLPRATAHRLATALEAHRILTRTGKWGAGP	-----attTTtCACc-c-AtTGagActt-----	cauri_1287	-101	3.29	attTTtCACccAtTGagActt
				IKVLDRAVAIMMAATSTLNELCETTGLPRATAHRLATALEAHRILTRTGKWGAGP	-----tCATTtCAtT-a-cGTGGgAcGg-----		-80	4.66	tCATTtCAtTacGTGGgAcGg
	Corynebacterium diphtheriae NCTC 13129	520805	DIP1126	IKVLDRAVSIMLAVALSLTELCDVTNLPRATAHRLATALETHNILTRTGKWTIGA	-----GaATcCCgCg-c-AaTGGAATGC-----	DIP1126	-33	5.08	GaATcCCgCgcAaTGGAATGC
				IKVLDRAVSIMLAVALSLTELCDVTNLPRATAHRLATALETHNILTRTGKWTIGA	-----GCATTCCAtT-G-cGcGGgATtC-----	DIP1127	-77	4.90	GCATTCCAtTGcGcGGgATtC
				IKVLDRAVSIMLAVALSLTELCDVTNLPRATAHRLATALETHNILTRTGKWTIGA	-----aCgTctCAtT-t-AaTGagATaa-----	DIP1100	-92	4.07	aCgTctCAtTtAaTGagATaa
				IKVLDRAVSIMLAVALSLTELCDVTNLPRATAHRLATALETHNILTRTGKWTIGA	-----atATctCAaT-a-tGTGatATaa-----		-61	3.29	atATctCAaTatGTGatATaa
				IKVLDRAVSIMLAVALSLTELCDVTNLPRATAHRLATALETHNILTRTGKWTIGA	-----aaAgTtCACa-t-AGTGGgAaGt-----	DIP1105	-35	3.99	aaAgTtCACatAGTGGgAaGt
				IKVLDRAVSIMLAVALSLTELCDVTNLPRATAHRLATALETHNILTRTGKWTIGA	-----aggTTCCAta-a-taTGaAActa-----		-13	3.74	aggTTCCAtaataTGaAActa
				IKVLDRAVSIMLAVALSLTELCDVTNLPRATAHRLATALETHNILTRTGKWTIGA	-----atgTTCCACa-t-AGTGGgATaC-----	DIP0266	-191	4.76	atgTTCCACatAGTGGgATaC
	Geodermatophilus obscurus DSM 43160	10302572	Gobs_4054	VAVLDKAVAILRAVAATLAELVERTGLPRATAHRLAVALEGHRLVRRTGAWAPGP	-----GCATcCCACa-G-cGTGagATGa-----	Gobs_4053	-69	4.83	GCATcCCACaGcGTGagATGa
				VAVLDKAVAILRAVAATLAELVERTGLPRATAHRLAVALEGHRLVRRTGAWAPGP	-----tCATctCACg-c-tGTGGgATGC-----	Gobs_4054	-34	4.96	tCATctCACgctGTGGgATGC
RL0918/Acry_2240 (kdgR/dgoR)	Rhizobium leguminosarum bv. viciae 3841	2203190	RL0918	TGTLGKLMVLLDLVTLRFTDILALAGQPRGTLHRQLTHLVEEGLLELDGRYAPGL	-------aTTcCATa-t-agTcaAAt-------	RL0917	-68	4.10	aTTcCATatagTcaAAt
				TGTLGKLMVLLDLVTLRFTDILALAGQPRGTLHRQLTHLVEEGLLELDGRYAPGL	-------GTTcCAaa-t-aATGGAAC-------		-48	5.11	GTTcCAaataATGGAAC
				TGTLGKLMVLLDLVTLRFTDILALAGQPRGTLHRQLTHLVEEGLLELDGRYAPGL	-------GTTcCATT-A-TtTGGAAC-------	RL0918	-80	5.57	GTTcCATTATtTGGAAC
				TGTLGKLMVLLDLVTLRFTDILALAGQPRGTLHRQLTHLVEEGLLELDGRYAPGL	-------aTTTgAcT-A-TATGGAAt-------		-60	5.01	aTTTgAcTATATGGAAt
	Rhizobium etli CFN 42	1265196	RHE_CH00856	TGTLGKLMVLLDLVTLRFTDILARAGQPRGTLHRQLSHLVEEGLLELDGRYAPGL	-------aTTcCAca-t-agTcaAAt-------	RHE_CH00855	-56	4.01	aTTcCAcatagTcaAAt
				TGTLGKLMVLLDLVTLRFTDILARAGQPRGTLHRQLSHLVEEGLLELDGRYAPGL	-------GTTcCAaa-t-aATGGAAC-------		-36	5.11	GTTcCAaataATGGAAC
				TGTLGKLMVLLDLVTLRFTDILARAGQPRGTLHRQLSHLVEEGLLELDGRYAPGL	-------GTTcCATT-A-TtTGGAAC-------	RHE_CH00856	-111	5.57	GTTcCATTATtTGGAAC
				TGTLGKLMVLLDLVTLRFTDILARAGQPRGTLHRQLSHLVEEGLLELDGRYAPGL	-------aTTTgAcT-A-TgTGGAAt-------		-91	4.87	aTTTgAcTATgTGGAAt
	Agrobacterium radiobacter K84	5485066	Arad_1106	-------MALLDLVAMRFTDILSLSDQPRGTLHRQLSHLVEEGLLEIDGRYLPGI	-------aTTcCAca-t-agTcaAAt-------	Arad_1105	-88	4.01	aTTcCAcatagTcaAAt
				-------MALLDLVAMRFTDILSLSDQPRGTLHRQLSHLVEEGLLEIDGRYLPGI	-------GTTcCgaa-t-aATGGAAC-------		-68	4.63	GTTcCgaataATGGAAC
				-------MALLDLVAMRFTDILSLSDQPRGTLHRQLSHLVEEGLLEIDGRYLPGI	-------GTTcCATT-A-TtcGGAAC-------	Arad_1106	-174	5.23	GTTcCATTATtcGGAAC
				-------MALLDLVAMRFTDILSLSDQPRGTLHRQLSHLVEEGLLEIDGRYLPGI	-------aTTTgAcT-A-TgTGGAAt-------		-154	4.87	aTTTgAcTATgTGGAAt
	Rhizobium sp. NGR234	6789394	NGR_c04380	TGTLGKALAVLEAVAQRFTDILQSVRQPRGTLHRLLGHLVDEGLLVQRLSYEPGL	-------aTTcCAga-A-aATaaAAC-------	NGR_c04370	-71	4.45	aTTcCAgaAaATaaAAC
				TGTLGKALAVLEAVAQRFTDILQSVRQPRGTLHRLLGHLVDEGLLVQRLSYEPGL	-------GTTcCAaa-t-aATGGAAC-------		-51	5.11	GTTcCAaataATGGAAC
				TGTLGKALAVLEAVAQRFTDILQSVRQPRGTLHRLLGHLVDEGLLVQRLSYEPGL	-------GTTcCATT-A-TtTGGAAC-------	NGR_c04380	-108	5.57	GTTcCATTATtTGGAAC
				TGTLGKALAVLEAVAQRFTDILQSVRQPRGTLHRLLGHLVDEGLLVQRLSYEPGL	-------GTTTtATT-t-TcTGGAAt-------		-88	4.98	GTTTtATTtTcTGGAAt
	Sinorhizobium meliloti 1021	123502	SMc00879	TGTLGKAMAVLEAVAQRFTDILQTVRQPRGTLHRLLGHLVEEGLLVQRLSYEPGL	-------aTTcCATT-t-aATaaAAC-------	SMc00880	-71	4.81	aTTcCATTtaATaaAAC
				TGTLGKAMAVLEAVAQRFTDILQTVRQPRGTLHRLLGHLVEEGLLVQRLSYEPGL	-------GTTcCgga-t-acTGGAAC-------		-51	4.27	GTTcCggatacTGGAAC
				TGTLGKAMAVLEAVAQRFTDILQTVRQPRGTLHRLLGHLVEEGLLVQRLSYEPGL	-------GTTcCAgT-A-TccGGAAC-------	SMc00879	-91	4.74	GTTcCAgTATccGGAAC
				TGTLGKAMAVLEAVAQRFTDILQTVRQPRGTLHRLLGHLVEEGLLVQRLSYEPGL	-------GTTTtATT-A-aATGGAAt-------		-71	5.20	GTTTtATTAaATGGAAt
	Sinorhizobium medicae WSM419	7036875	Smed_0439	TGTLGKAMAVLEVVAQRFTDILMALRQPRGTLHRLLGHLVEEGLLVQRLSYEPGL	-------aTTcCAga-t-agTaaAAC-------	Smed_0438	-71	4.21	aTTcCAgatagTaaAAC
				TGTLGKAMAVLEVVAQRFTDILMALRQPRGTLHRLLGHLVEEGLLVQRLSYEPGL	-------GTTcCATa-t-acTGGAAC-------		-51	5.06	GTTcCATatacTGGAAC
				TGTLGKAMAVLEVVAQRFTDILMALRQPRGTLHRLLGHLVEEGLLVQRLSYEPGL	-------GTTcCAgT-A-TATGGAAC-------	Smed_0439	-86	5.28	GTTcCAgTATATGGAAC
				TGTLGKAMAVLEVVAQRFTDILMALRQPRGTLHRLLGHLVEEGLLVQRLSYEPGL	-------GTTTtAcT-A-TcTGGAAt-------		-66	4.99	GTTTtAcTATcTGGAAt
	Hoeflea phototrophica DFL-43	5029700	HPDFL43_02425	TGTLGKAVSVLDIVAMRFTDILAVSDQPRGTLHRQLSNLVEEGLLSLNHSYSLGL	-------GTTTgATT-A-TtctaAAt-------	HPDFL43_02420	-102	4.18	GTTTgATTATtctaAAt
				TGTLGKAVSVLDIVAMRFTDILAVSDQPRGTLHRQLSNLVEEGLLSLNHSYSLGL	-------aTTctAaa-t-agTcaAAC-------		-94	3.83	aTTctAaatagTcaAAC
				TGTLGKAVSVLDIVAMRFTDILAVSDQPRGTLHRQLSNLVEEGLLSLNHSYSLGL	-------GTTcCAaa-t-aATGGAAC-------		-74	5.11	GTTcCAaataATGGAAC
				TGTLGKAVSVLDIVAMRFTDILAVSDQPRGTLHRQLSNLVEEGLLSLNHSYSLGL	-------GTTcCATT-A-TtTGGAAC-------	HPDFL43_02425	-109	5.57	GTTcCATTATtTGGAAC
				TGTLGKAVSVLDIVAMRFTDILAVSDQPRGTLHRQLSNLVEEGLLSLNHSYSLGL	-------GTTTgAcT-A-TtTaGAAt-------		-89	4.86	GTTTgAcTATtTaGAAt
	Agrobacterium tumefaciens C58	126707	Atu0706	TGTLGKVVSLLELIAMRFTDVVEASGQPRGTVHRQLAHLVAEGLVDHAQTYAVGL	-------aTTcCAcT-t-agTaaAAt-------	Atu0705	-49	4.48	aTTcCAcTtagTaaAAt
				TGTLGKVVSLLELIAMRFTDVVEASGQPRGTVHRQLAHLVAEGLVDHAQTYAVGL	-------GTTcCAaa-t-aATGGAAC-------		-29	5.11	GTTcCAaataATGGAAC
				TGTLGKVVSLLELIAMRFTDVVEASGQPRGTVHRQLAHLVAEGLVDHAQTYAVGL	-------GTTcCATT-A-TtTGGAAC-------	Atu0706	-88	5.57	GTTcCATTATtTGGAAC
				TGTLGKVVSLLELIAMRFTDVVEASGQPRGTVHRQLAHLVAEGLVDHAQTYAVGL	-------aTTTtAcT-A-agTGGAAt-------		-68	4.79	aTTTtAcTAagTGGAAt
	Beijerinckia indica subsp. indica ATCC 9039	5561348	Bind_2873	SSPITKALHLLDIVAARFSEIQQIAGLSKATLHRLLKQLEAERMLSFDQRYHLGL	-------GcTgCATT-t-TtTaGAAC-------	Bind_2868	-77	3.98	GcTgCATTtTtTaGAAC
				SSPITKALHLLDIVAARFSEIQQIAGLSKATLHRLLKQLEAERMLSFDQRYHLGL	-------GTTcatTT-t-aAcaaAAC-------	Bind_2872	-51	3.57	GTTcatTTtaAcaaAAC
				SSPITKALHLLDIVAARFSEIQQIAGLSKATLHRLLKQLEAERMLSFDQRYHLGL	-------GTTctgTT-c-aATGGAAC-------		-31	4.22	GTTctgTTcaATGGAAC
				SSPITKALHLLDIVAARFSEIQQIAGLSKATLHRLLKQLEAERMLSFDQRYHLGL	-------GTTcCATT-g-aATGGAAC-------	Bind_2873	-130	4.92	GTTcCATTgaATGGAAC
				SSPITKALHLLDIVAARFSEIQQIAGLSKATLHRLLKQLEAERMLSFDQRYHLGL	-------GTTcCATT-c-aATGGAAC-------	Bind_2874	-72	4.92	GTTcCATTcaATGGAAC
	Jannaschia sp. CCS1	1254083	Jann_3839	DGTVGKALSVLDAVAVRFGELLQDSPYPKATLYRLVQVLTKQSMLVYEQTYAPGL	-------aTTTCAaT-A-TAaGaAAC-------	Jann_3838	-67	4.69	aTTTCAaTATAaGaAAC
				DGTVGKALSVLDAVAVRFGELLQDSPYPKATLYRLVQVLTKQSMLVYEQTYAPGL	-------GTTTCAca-t-agTGGAAC-------		-47	5.04	GTTTCAcatagTGGAAC
				DGTVGKALSVLDAVAVRFGELLQDSPYPKATLYRLVQVLTKQSMLVYEQTYAPGL	-------GTTcCAcT-A-TgTGaAAC-------	Jann_3839	-155	5.25	GTTcCAcTATgTGaAAC
				DGTVGKALSVLDAVAVRFGELLQDSPYPKATLYRLVQVLTKQSMLVYEQTYAPGL	-------GTTTCtTa-t-atTGaAAt-------		-135	4.56	GTTTCtTatatTGaAAt
	Dinoroseobacter shibae DFL 12	3607841	Dshi_1249	DGTVGKALAVLDQVAVRFGELLAASPFPKATLYRFVQTLTSQGMLAFDQTYAPGL	-------aTTTCAac-A-TATaaAAC-------	Dshi_1248	-68	4.25	aTTTCAacATATaaAAC
				DGTVGKALAVLDQVAVRFGELLAASPFPKATLYRFVQTLTSQGMLAFDQTYAPGL	-------GTTTCAaa-t-aATGagAC-------		-48	4.37	GTTTCAaataATGagAC
				DGTVGKALAVLDQVAVRFGELLAASPFPKATLYRFVQTLTSQGMLAFDQTYAPGL	-------GTcTCATT-A-TtTGaAAC-------	Dshi_1249	-110	4.99	GTcTCATTATtTGaAAC
				DGTVGKALAVLDQVAVRFGELLAASPFPKATLYRFVQTLTSQGMLAFDQTYAPGL	-------GTTTtATa-t-gtTGaAAt-------		-90	4.56	GTTTtATatgtTGaAAt
	Roseobacter denitrificans OCh 114	2026416	RD1_2861	DGTVGKALDVLDQVAVRFATLLAQSQFPKATLYRFLQTLTSQGMLAYDQTYSLGV	-------GTTTCATT-A-TtTGaAAC-------	RD1_2861	-188	5.47	GTTTCATTATtTGaAAC
				DGTVGKALDVLDQVAVRFATLLAQSQFPKATLYRFLQTLTSQGMLAYDQTYSLGV	-------GTTTtATa-t-atTGaAAa-------		-168	4.57	GTTTtATatatTGaAAa
				DGTVGKALDVLDQVAVRFATLLAQSQFPKATLYRFLQTLTSQGMLAYDQTYSLGV	-------tTTTCAaT-A-TATaaAAC-------	RD1_2862	-80	4.58	tTTTCAaTATATaaAAC
				DGTVGKALDVLDQVAVRFATLLAQSQFPKATLYRFLQTLTSQGMLAYDQTYSLGV	-------GTTTCAaa-t-aATGaAAC-------		-60	5.01	GTTTCAaataATGaAAC
	Phaeobacter gallaeciensis BS107	5052563	Gal_02749	DGTVGKALAVLDQIAMRFGEVLAASDHPKATLYRLVQTLTNQGMLSYDQTYAPGL	-------GTTTCATa-t-agTGGAAC-------	Gal_02749	-103	5.13	GTTTCATatagTGGAAC
				DGTVGKALAVLDQIAMRFGEVLAASDHPKATLYRLVQTLTNQGMLSYDQTYAPGL	-------aTTcCAac-t-atTGaAAC-------		-83	4.35	aTTcCAactatTGaAAC
				DGTVGKALAVLDQIAMRFGEVLAASDHPKATLYRLVQTLTNQGMLSYDQTYAPGL	-------GTTTCAaT-A-gtTGGAAt-------	Gal_02750	-68	4.99	GTTTCAaTAgtTGGAAt
				DGTVGKALAVLDQIAMRFGEVLAASDHPKATLYRLVQTLTNQGMLSYDQTYAPGL	-------GTTcCAcT-A-TATGaAAC-------		-48	5.39	GTTcCAcTATATGaAAC
	Silicibacter TM1040	3411963	TM1040_3482	DGTVGKALEVLDQVAVRFGELLAASVHPKATLYRLVQTLTNQGMLSFDQTYAPGL	-------GTTTCATT-A-TATGGAAC-------	TM1040_3482	-108	5.60	GTTTCATTATATGGAAC
				DGTVGKALEVLDQVAVRFGELLAASVHPKATLYRLVQTLTNQGMLSFDQTYAPGL	-------tTTcCAac-t-atTGaAAC-------		-88	4.08	tTTcCAactatTGaAAC
				DGTVGKALEVLDQVAVRFGELLAASVHPKATLYRLVQTLTNQGMLSFDQTYAPGL	-------GTTTCAaT-A-gtTGGAAa-------	TM1040_3483	-69	4.74	GTTTCAaTAgtTGGAAa
				DGTVGKALEVLDQVAVRFGELLAASVHPKATLYRLVQTLTNQGMLSFDQTYAPGL	-------GTTcCATa-t-aATGaAAC-------		-49	5.15	GTTcCATataATGaAAC
	Acidiphilium cryptum JF-5	3515683	Acry_2240	SSSVAKALALLRAVSAGFNALLERTGLPKATLHRLLRELADAGLVRHHRTYRPAL	-------GTTcCATT-A-TAcGGAAC-------	Acry_2239	-66	5.25	GTTcCATTATAcGGAAC
				SSSVAKALALLRAVSAGFNALLERTGLPKATLHRLLRELADAGLVRHHRTYRPAL	-------GTTcCgTa-t-aATGGAAC-------	Acry_2240	-217	4.78	GTTcCgTataATGGAAC
	Marinomonas sp. MWYL1	7175563	Mmwyl1_2008	GSSLDKALSLLQEVCLRFAELVEKTDLPKATAHRTLNSLTDKGLVRFDQLYHPGY	-------GTTcCATT-t-TtTGcAAt-------	Mmwyl1_2008	-106	4.78	GTTcCATTtTtTGcAAt
				GSSLDKALSLLQEVCLRFAELVEKTDLPKATAHRTLNSLTDKGLVRFDQLYHPGY	-------aTTgCAaa-A-aATGGAAC-------	Mmwyl1_2009	-115	4.49	aTTgCAaaAaATGGAAC
BH1819 (kipR)	Bacillus halodurans C-125	64400	BH1819	NKTVIKSMNLLNLF-LTLQEMVKQSGMPKTSVHRMINSLEEMGFLQKRGAYELGV	-------aTTCtGAA-t-ATCGGAAC-------	BH1817	-81	4.97	aTTCtGAAtATCGGAAC
				NKTVIKSMNLLNLF-LTLQEMVKQSGMPKTSVHRMINSLEEMGFLQKRGAYELGV	-------aTTCCGtt-t-AgtaGAAt-------	BH1819	-48	4.11	aTTCCGtttAgtaGAAt
				NKTVIKSMNLLNLF-LTLQEMVKQSGMPKTSVHRMINSLEEMGFLQKRGAYELGV	-------aTTCtact-A-AaCGGAAt-------	BH1820	-112	4.30	aTTCtactAAaCGGAAt
	Bacillus pseudofirmus OF4	10175267	BpOF4_10170	NKTVIKSMKLLHLF-LTLNEMVDAAGLPKTSVHRMVTSLEEAGLLQRDGSYKLGL	-------tTTttaAA-A-ATCatAAt-------	BpOF4_10160	-135	3.65	tTTttaAAAATCatAAt
				NKTVIKSMKLLHLF-LTLNEMVDAAGLPKTSVHRMVTSLEEAGLLQRDGSYKLGL	-------GTTCCGAA-t-AatGGAAt-------		-31	5.29	GTTCCGAAtAatGGAAt
	Bacillus megaterium QM B1551	10316670	BMQ_2485	NKTVVKSMQILTLF-LTFTEMMEYSGVPKTSLHRMVGSLEEMGFLTKDGYYSLGL	-------GTTCCGAA-A-AaCGGAAC-------	BMQ_2492	-109	5.65	GTTCCGAAAAaCGGAAC
	Bacillus pumilus SAFR-032	3425256	BPUM_0384	NKTVVKSMEILRLF-LTLNEMIELSGMPKTSVHRMASSLTDMGLLEKHGVYRLGL	-------aTTCgaAt-A-TTCGGAct-------	BPUM_0379	-55	4.09	aTTCgaAtATTCGGAct
				NKTVVKSMEILRLF-LTLNEMIELSGMPKTSVHRMASSLTDMGLLEKHGVYRLGL	-------GTTCCGtt-A-TTCGGAAC-------		-34	5.24	GTTCCGttATTCGGAAC
	Bacillus licheniformis DSM 13	726548	BLi00503	NKTVVKAMTLLNLF-LSLGDMIELTGMPKTSVYRMVCSLEEMGFLDRDGMYSLGL	-------GTTtgatt-A-TTCGGAAt-------	BLi00498	-97	4.43	GTTtgattATTCGGAAt
				NKTVVKAMTLLNLF-LSLGDMIELTGMPKTSVYRMVCSLEEMGFLDRDGMYSLGL	-------GTTCCGAA-A-ATCGGAAC-------		-76	5.66	GTTCCGAAAATCGGAAC
	Bacillus amyloliquefaciens FZB42	3454810	RBAM_004330	NKTVIKSMELLHLF-LSLNELVSLSEMPKTSVHRMASSLEETGFLTRAGRYQLGL	-------aTcCaacA-A-TTCGGAAt-------	RBAM_004280	-78	3.59	aTcCaacAATTCGGAAt
				NKTVIKSMELLHLF-LSLNELVSLSEMPKTSVHRMASSLEETGFLTRAGRYQLGL	-------aTTCCGAA-t-AgCGGAAt-------		-57	4.97	aTTCCGAAtAgCGGAAt
	Bacillus subtilis subsp. subtilis str. 168	36943	BSU04100	NKTVVKSMALLNLF-LTLSELVSLTGMPKTSVHRMVSSLEEMGFLSRDGAYSLGL	-------GTTCaaAA-A-TTCGGAAt-------	BSU04050	-85	4.88	GTTCaaAAATTCGGAAt
				NKTVVKSMALLNLF-LTLSELVSLTGMPKTSVHRMVSSLEEMGFLSRDGAYSLGL	-------GTTCCGAA-t-TTCGGgAC-------		-64	5.03	GTTCCGAAtTTCGGgAC
	Bacillus cereus subsp. cytotoxis NVH 391-98	3422853	Bcer98_2063	NKTAIKTMDILALF-LTLTEMVQLAGMPKTTVHRLIGSLEEMEFLQKTGSYRLGF	-------aTTtCGAA-A-gatGGgAt-------	Bcer98_2063	-51	4.68	aTTtCGAAAgatGGgAt
				NKTAIKTMDILALF-LTLTEMVQLAGMPKTTVHRLIGSLEEMEFLQKTGSYRLGF	-------GTTCCatt-t-TTCaGAAC-------		-30	4.43	GTTCCatttTTCaGAAC
	Bacillus weihenstephanensis KBAB4	6902001	BcerKBAB4_2875	NKTAVKTMDILELF-LSLTEMVQLTSMPKTSVYRLIGSLEEMDFLQKTGKYRLGV	-------GTTtCGAA-A-AaCGGAAt-------	BcerKBAB4_2875	-51	5.61	GTTtCGAAAAaCGGAAt
				NKTAVKTMDILELF-LSLTEMVQLTSMPKTSVYRLIGSLEEMDFLQKTGKYRLGV	-------GTTCCGAA-A-TTCGGAAC-------		-30	5.66	GTTCCGAAATTCGGAAC
	Bacillus cereus ATCC 14579	360353	BC3069	NKTAVKTMDILELF-LSLTEMVQLTNMPKTSVYRLIGSLEEMEFLQKNGKYRLGV	-------aTTtCagA-A-gatGaAAt-------	BC3069	-226	4.11	aTTtCagAAgatGaAAt
				NKTAVKTMDILELF-LSLTEMVQLTNMPKTSVYRLIGSLEEMEFLQKNGKYRLGV	-------GTTtCGAA-A-AaCGGAAt-------		-51	5.61	GTTtCGAAAAaCGGAAt
				NKTAVKTMDILELF-LSLTEMVQLTNMPKTSVYRLIGSLEEMEFLQKNGKYRLGV	-------GTTCCGtA-A-TTCGGAAC-------		-30	5.44	GTTCCGtAATTCGGAAC
	Bacillus thuringiensis str. 97-27	598123	BT9727_2850	NKTAVKTMDILQLF-LSLTEMVQLTSMPKTSVYRLIGSLEEMEFLQKNGKYRLGV	-------GTTtCGgA-A-AatGGAAt-------	BT9727_2850	-51	5.38	GTTtCGgAAAatGGAAt
				NKTAVKTMDILQLF-LSLTEMVQLTSMPKTSVYRLIGSLEEMEFLQKNGKYRLGV	-------GTTCCGAA-A-TTtGGAAC-------		-30	5.58	GTTCCGAAATTtGGAAC
	Bacillus thuringiensis str. Al Hakam	2118398	BALH_2763	NKTAVKTMDILELF-LSLTEMVQLTSMPKTSVYRLIGSLEEMEFLQKNGKYRLGV	-------aTTtCagA-A-gatGaAAt-------	BALH_2763	-157	4.11	aTTtCagAAgatGaAAt
				NKTAVKTMDILELF-LSLTEMVQLTSMPKTSVYRLIGSLEEMEFLQKNGKYRLGV	-------GTTtCGAA-A-AatGGAAt-------		3	5.53	GTTtCGAAAAatGGAAt
				NKTAVKTMDILELF-LSLTEMVQLTSMPKTSVYRLIGSLEEMEFLQKNGKYRLGV	-------GTTCCGAA-A-TTCGGAAC-------		24	5.66	GTTCCGAAATTCGGAAC
	Bacillus anthracis str. Ames	265699	BA3098	NKTAVKTMDILELF-LSLTEMVQLTSMPKTSVYRLIGSLEEMEFLQKNGKYRLGV	-------GTTtCGgA-A-AatGGAAt-------	BA3098	-51	5.38	GTTtCGgAAAatGGAAt
				NKTAVKTMDILELF-LSLTEMVQLTSMPKTSVYRLIGSLEEMEFLQKNGKYRLGV	-------GTTCCGAA-A-TTCGGAAC-------		-30	5.66	GTTCCGAAATTCGGAAC
	Bacillus anthracis str. Sterne	640740	BAS2883	NKTAVKTMDILELF-LSLTEMVQLTSMPKTSVYRLIGSLEEMEFLQKNGKYRLGV	-------GTTtCGgA-A-AatGGAAt-------	BAS2883	-51	5.38	GTTtCGgAAAatGGAAt
				NKTAVKTMDILELF-LSLTEMVQLTSMPKTSVYRLIGSLEEMEFLQKNGKYRLGV	-------GTTCCGAA-A-TTCGGAAC-------		-30	5.66	GTTCCGAAATTCGGAAC
	Geobacillus kaustophilus HTA426	853351	GK1499	NKTVLKTKELLDLF-LTLPEMVERLRMPKTSVYRMAQSLVVLGFLQKRDYYELGL	-------aactCGtA-t-TTtGGAAt-------	GK1499	-48	3.86	aactCGtAtTTtGGAAt
				NKTVLKTKELLDLF-LTLPEMVERLRMPKTSVYRMAQSLVVLGFLQKRDYYELGL	-------aTTCtGAt-A-TTCGGAAC-------		-27	5.04	aTTCtGAtATTCGGAAC
	Geobacillus sp. Y412MC61	7569527	GYMC61_2335	NKTVLKTKELLDLF-LTLPEMVERLRMPKTSVYRMAQSLVVLGFLQKRDHYELGL	-------aTTCtGAt-A-TTCGGAAC-------	GYMC61_2335	-30	5.04	aTTCtGAtATTCGGAAC
	Geobacillus thermodenitrificans NG80-2	3694859	GTNG_1350	NKTVLKTKELLDLF-LTLPEMVARLRMPKTSVYRMAQSLVALGFLQKQDQYELGL	-------aaTtCatA-t-TTCGGAAt-------	GTNG_1350	-50	4.36	aaTtCatAtTTCGGAAt
				NKTVLKTKELLDLF-LTLPEMVARLRMPKTSVYRMAQSLVALGFLQKQDQYELGL	-------aTTCCGAt-A-TTCGGAAC-------		-29	5.31	aTTCCGAtATTCGGAAC
	Ilyobacter polytropus CuHBu1, DSM 2926	11235961	Ilyop_1151	NQSLDKALSLLEYFDRGLSEISRLSSIPKATVYRLLNTFEKNGYLIKVGQYKLGM	-------GgTttaAt-A-TgtGGAAC-------	Ilyop_1150	-43	4.04	GgTttaAtATgtGGAAC
				NQSLDKALSLLEYFDRGLSEISRLSSIPKATVYRLLNTFEKNGYLIKVGQYKLGM	-------GgTtCGAt-A-TTtaaAAC-------	Ilyop_1152	-44	3.79	GgTtCGAtATTtaaAAC
	Brevibacillus brevis NBRC 100599	6994932	BBR47_26450	NRSVLKTLEFLEYF-LSLAELVELSDMPKSTVFRILQTLEMRGFVSKTPKYQLGL	-------GTTCCGtA-t-TTtGGgAC-------	BBR47_26450	-37	4.73	GTTCCGtAtTTtGGgAC
	Lysinibacillus sphaericus C3-41	5630141	Bsph_2122	SKTLEKGINILTLFTWRLDELAIETDIPKPTLHRFLKTFTDLGVLKRPDHYLLGN	-------aTTaCagt-A-AataGAAt-------	Bsph_2120	-98	4.00	aTTaCagtAAataGAAt
				SKTLEKGINILTLFTWRLDELAIETDIPKPTLHRFLKTFTDLGVLKRPDHYLLGN	-------aTTttaAA-A-AatGGAAt-------		-31	4.93	aTTttaAAAAatGGAAt
				SKTLEKGINILTLFTWRLDELAIETDIPKPTLHRFLKTFTDLGVLKRPDHYLLGN	-------GTTtCatA-A-TatGGAAC-------		-11	5.14	GTTtCatAATatGGAAC
Bphy_2370	Burkholderia phymatum STM815	7087281	Bphy_2370	NQSLEKGLNVLRAFSMTLAEVAEAASMSKSSAQRMVYTLEKLGYIRKHRRYQLTP	-----tCGTATCGAa-t-aTCGATACGC-----	Bphy_2369	-125	5.83	tCGTATCGAataTCGATACGC
				NQSLEKGLNVLRAFSMTLAEVAEAASMSKSSAQRMVYTLEKLGYIRKHRRYQLTP	-----GCGTATCGAT-A-TTCGATACGa-----	Bphy_2370	-58	6.67	GCGTATCGATATTCGATACGa
	Burkholderia cenocepacia AU 1054	1887677	Bcen_4028	NQSLEKGLNVLRAFSMTLAEVADAAGMTKSSAQRMVYTLEKLGYIRKHRRYQLTP	-----tCGTATCGAa-t-aTCGATACGC-----	Bcen_4027	-124	5.83	tCGTATCGAataTCGATACGC
				NQSLEKGLNVLRAFSMTLAEVADAAGMTKSSAQRMVYTLEKLGYIRKHRRYQLTP	-----GCGTATCGAT-A-TTCGATACGa-----	Bcen_4028	-57	6.67	GCGTATCGATATTCGATACGa
	Burkholderia xenovorans LB400	3361457	Bxe_A1499	NQSLEKGIAVLRAFSMTLPEVAEATAITKSSAQRMIYTLEKLGYVRKHRRYQLAP	-----aCaTATCGAa-t-aTCGATAtGC-----	Bxe_A1500	-67	5.55	aCaTATCGAataTCGATAtGC
				NQSLEKGIAVLRAFSMTLPEVAEATAITKSSAQRMIYTLEKLGYVRKHRRYQLAP	-----GaaTATCGAT-A-TgCaAatttC-----		-60	5.42	GaaTATCGATATgCaAatttC
				NQSLEKGIAVLRAFSMTLPEVAEATAITKSSAQRMIYTLEKLGYVRKHRRYQLAP	-----GCaTATCGAT-A-TTCGATAtGt-----	Bxe_A1499	-59	6.51	GCaTATCGATATTCGATAtGt
	Burkholderia phytofirmans PsJN	7149817	Bphyt_2746	NQSLEKGIAVLRAFSMTLPEVAEATSITKSSAQRMIYTLEKLGYVRKHKRYQLAP	-----GCaTATCGAa-t-aTCGATACGC-----	Bphyt_2745	-116	5.89	GCaTATCGAataTCGATACGC
				NQSLEKGIAVLRAFSMTLPEVAEATSITKSSAQRMIYTLEKLGYVRKHKRYQLAP	-----GaaTATCGAT-A-cgCaATttcC-----		-109	4.89	GaaTATCGATAcgCaATttcC
				NQSLEKGIAVLRAFSMTLPEVAEATSITKSSAQRMIYTLEKLGYVRKHKRYQLAP	-----GCGTATCGAT-A-TTCGATAtGC-----	Bphyt_2746	-59	6.69	GCGTATCGATATTCGATAtGC
	Burkholderia cepacia AMMD	1921608	Bamb_5574	NQSLEKGIAVLRAFSMTLPEVAEATSITKSSAQRMIYTLEKLGYVRKHKRYQLAP	-----GaaTATCGAT-A-TgCGATAtGC-----	Bamb_5574	-57	6.37	GaaTATCGATATgCGATAtGC
				NQSLEKGIAVLRAFSMTLPEVAEATSITKSSAQRMIYTLEKLGYVRKHKRYQLAP	-----GCaTATCGca-t-aTCGATAttC-----	Bamb_5575	-118	5.15	GCaTATCGcataTCGATAttC
				NQSLEKGIAVLRAFSMTLPEVAEATSITKSSAQRMIYTLEKLGYVRKHKRYQLAP	-----GCaTATCGAT-A-TTCaAgttaC-----		-111	5.42	GCaTATCGATATTCaAgttaC
	Pseudomonas fluorescens SBW25	7777311	PFLU3581	NQSLEKGLSVLKAFSMSLAEVAEAAGMTKSSAQRMVFTLESLGYLRKHRHYQLTP	-----tCGTATCGAT-A-TgCGATAttt-----	PFLU_3581	-88	6.25	tCGTATCGATATgCGATAttt
				NQSLEKGLSVLKAFSMSLAEVAEAAGMTKSSAQRMVFTLESLGYLRKHRHYQLTP	-----aaaTATCGca-t-aTCGATACGa-----	PFLU_3582	-148	4.83	aaaTATCGcataTCGATACGa
				NQSLEKGLSVLKAFSMSLAEVAEAAGMTKSSAQRMVFTLESLGYLRKHRHYQLTP	-----ctaTAgCGAc-A-TTCGATtttt-----		-106	4.69	ctaTAgCGAcATTCGATtttt
	Ralstonia solanacearum GMI1000	171686	RSc3411	NQSLEKGLAVLGAFNMTIAEVAAVAGINKSSAQRMVYTLEHLGYLRKHRRYQLTP	-----taGaATCGca-t-aTCGATtCat-----	RSc3410	-159	4.26	taGaATCGcataTCGATtCat
				NQSLEKGLAVLGAFNMTIAEVAAVAGINKSSAQRMVYTLEHLGYLRKHRRYQLTP	-----atGaATCGAT-A-TgCGATtCta-----	RSc3411	-66	5.62	atGaATCGATATgCGATtCta
	Pseudomonas fluorescens Pf-5	872916	PFL_2281	NQSLEKGLAVLRAFNMNLAEIATAADINKSSAQRMIHTLEQLGYVRKHKRFQLTP	-----aaaTATCGAa-t-aTCGATAttC-----	PFL_2281	-50	5.30	aaaTATCGAataTCGATAttC
				NQSLEKGLAVLRAFNMNLAEIATAADINKSSAQRMIHTLEQLGYVRKHKRFQLTP	-----GaaTATCGAT-A-TTCaAaACaC-----		-43	5.49	GaaTATCGATATTCaAaACaC
				NQSLEKGLAVLRAFNMNLAEIATAADINKSSAQRMIHTLEQLGYVRKHKRFQLTP	-----GaaTATCGAT-A-TTCGATAttt-----	PFL_2282	-142	6.26	GaaTATCGATATTCGATAttt
SGR_5846	Streptomyces griseus subsp. griseus NBRC 13350	5658479	SGR_5846	IQSLERAAAMLRLLALGLSDIASSLGLAKGTAHGILRTLQLEGFVEQDGRYQLGA	------CGgTCGGCA-T-TGTCGAACG------	SGR_5845	-174	6.61	CGgTCGGCATTGTCGAACG
				IQSLERAAAMLRLLALGLSDIASSLGLAKGTAHGILRTLQLEGFVEQDGRYQLGA	------tGTTCaGCA-T-TGTCGAACc------	SGR_5846	-39	5.46	tGTTCaGCATTGTCGAACc
	Streptomyces avermitilis MA-4680	229733	SAV_6666	IQSLERAAAMLRLLALGLSDIASSLGLAKGTAHGILRTLQQEGFVEQEGRYQLGA	------CGgTCGGCA-T-TGTCGAACa------	SAV6665	-145	6.52	CGgTCGGCATTGTCGAACa
				IQSLERAAAMLRLLALGLSDIASSLGLAKGTAHGILRTLQQEGFVEQEGRYQLGA	------tGTTCGaCA-T-TGcCGAACG------	SAV6666	-71	5.93	tGTTCGaCATTGcCGAACG
	Streptomyces scabiei 87.22	10445012	SCAB_73311	IQSLERAAAMLRLLALGLSDIASSLGLAKGTAHGILRTLQQEGFVEQDGRYQLGA	------CGgTCGaCA-T-TGTCGAACa------	SCAB_73301	-99	6.49	CGgTCGaCATTGTCGAACa
				IQSLERAAAMLRLLALGLSDIASSLGLAKGTAHGILRTLQQEGFVEQDGRYQLGA	------tGTTCGGCA-T-TGcCGAACG------	SCAB_73311	-69	5.96	tGTTCGGCATTGcCGAACG
	Streptomyces coelicolor A3(2)	242025	SCO1658	IQSLERAAAMLRLLALGLSDIASSLGLAKGTAHGILRTLQQEGFVEQDGRYQLGA	------tGTTCGGCA-T-TGcCGAACG------	SCO1658	-71	5.96	tGTTCGGCATTGcCGAACG
				IQSLERAAAMLRLLALGLSDIASSLGLAKGTAHGILRTLQQEGFVEQDGRYQLGA	------CGgTCGGCA-T-TGTCGAACa------	SCO1659	-149	6.52	CGgTCGGCATTGTCGAACa
	Kribbella flavida DSM 17836	10247888	Kfla_3202	VQSIERAAAVLRLLALGVADVGNALGLAKTTVHGILRTLHQVGFVEQDAHYHLSD	------CGTTCGaCA-T-TGTCGAACG------	Kfla_3194	-157	6.61	CGTTCGaCATTGTCGAACG
				VQSIERAAAVLRLLALGVADVGNALGLAKTTVHGILRTLHQVGFVEQDAHYHLSD	------CGTTCGaCA-a-TGTCGAACG------	Kfla_3195	-98	6.25	CGTTCGaCAaTGTCGAACG
				VQSIERAAAVLRLLALGVADVGNALGLAKTTVHGILRTLHQVGFVEQDAHYHLSD	------tGgcCGcCA-T-gGcCGAACG------	Kfla_3208	-7	4.33	tGgcCGcCATgGcCGAACG
				VQSIERAAAVLRLLALGVADVGNALGLAKTTVHGILRTLHQVGFVEQDAHYHLSD	------CGTTCGGCc-a-TGgCGgcCa------	Kfla_3209	-130	4.46	CGTTCGGCcaTGgCGgcCa
	Catenulispora acidiphila DSM 44928	7430571	Caci_5126	VQSIERAAAILRLLALGVGEIAASLGLAKGTTHGILRTLQGVGFVEQDGKYQLGA	------aGTTCGaCA-a-TGTCGAcCG------	Caci_5125	-144	5.95	aGTTCGaCAaTGTCGAcCG
				VQSIERAAAILRLLALGVGEIAASLGLAKGTTHGILRTLQGVGFVEQDGKYQLGA	------CGgTCGaCA-T-TGTCGAACt------	Caci_5126	-209	6.08	CGgTCGaCATTGTCGAACt
				VQSIERAAAILRLLALGVGEIAASLGLAKGTTHGILRTLQGVGFVEQDGKYQLGA	------CGTTCGaCg-a-cGTCGgcCa------		-46	4.64	CGTTCGaCgacGTCGgcCa
	Streptosporangium roseum DSM 43021	10239138	Sros_7484	VQSIERGAAILRLLALGIGEIAGSLGLARSTAHGIVRTLQRVGFVEQDAKYGLGA	------CGTTCGaCA-a-TGTCGgcac------	Sros_7483	-296	4.84	CGTTCGaCAaTGTCGgcac
				VQSIERGAAILRLLALGIGEIAGSLGLARSTAHGIVRTLQRVGFVEQDAKYGLGA	------tGTTCGaCA-T-TGTCGtcaG------		-179	5.79	tGTTCGaCATTGTCGtcaG
				VQSIERGAAILRLLALGIGEIAGSLGLARSTAHGIVRTLQRVGFVEQDAKYGLGA	------CtgaCGaCA-a-TGTCGAACa------	Sros_7484	-164	5.23	CtgaCGaCAaTGTCGAACa
				VQSIERGAAILRLLALGIGEIAGSLGLARSTAHGIVRTLQRVGFVEQDAKYGLGA	------gtgcCGaCA-T-TGTCGAACG------		-47	5.41	gtgcCGaCATTGTCGAACG
				VQSIERGAAILRLLALGIGEIAGSLGLARSTAHGIVRTLQRVGFVEQDAKYGLGA	------gGgcCGaCA-T-TcTtGAgCa------	Sros_7486	-54	4.05	gGgcCGaCATTcTtGAgCa
	Salinispora arenicola CNS205	3590456	Sare_4608	VQSIARAAAILRLLALGIGEIARSLNLPKGTAHGIIRTLQDVGFVEQDGKYQLGA	------CGgTCGaCA-a-TGcCGAACa------	Sare_4608	-55	5.56	CGgTCGaCAaTGcCGAACa
				VQSIARAAAILRLLALGIGEIARSLNLPKGTAHGIIRTLQDVGFVEQDGKYQLGA	------tGTTCGGCA-T-TGTCGAcCG------	Sare_4609	-147	6.50	tGTTCGGCATTGTCGAcCG
	Salinispora tropica CNB-440	7046085	Strop_0496	VQSIARAAAILRLLALGIGDIARSLNLPKGTAHGIIRTLQYVGFVEQDGKYQLGA	------tGTTCGGCA-T-TGTCGAcCG------	Strop_0495	-146	6.50	tGTTCGGCATTGTCGAcCG
				VQSIARAAAILRLLALGIGDIARSLNLPKGTAHGIIRTLQYVGFVEQDGKYQLGA	------CGgTCGaCA-a-TGcCGAACa------	Strop_0496	39	5.56	CGgTCGaCAaTGcCGAACa
	Geodermatophilus obscurus DSM 43160	10303571	Gobs_5039	VQSIERAATLLHAIVMGVTELAAAVGLPKTTTHGLLRTLLSVGFVEQDGRYALGA	------tGTaCGaCg-a-TGTCGAACG------	Gobs_5038	-87	5.00	tGTaCGaCgaTGTCGAACG
				VQSIERAATLLHAIVMGVTELAAAVGLPKTTTHGLLRTLLSVGFVEQDGRYALGA	------CGTTCGaCA-T-cGTCGtACa------	Gobs_5039	-43	5.80	CGTTCGaCATcGTCGtACa
	Nakamurella multipartita DSM 44233	7425302	Namu_5303	MQSVERAAAILRLLALALAQIAAALALAKPTAHGILRTLEDVGFVEQDGPYRVAG	------CGTTCGGCA-T-gGTCGAACG------	Namu_5302	-308	6.08	CGTTCGGCATgGTCGAACG
				MQSVERAAAILRLLALALAQIAAALALAKPTAHGILRTLEDVGFVEQDGPYRVAG	------CGTTCGaCc-a-TGcCGAACG------	Namu_5303	-62	5.11	CGTTCGaCcaTGcCGAACG
	Mycobacterium smegmatis str. MC2 155	1751337	MSMEG_6757	VQSVERAAAILQLLGLGLVQIAGALGLAKGTAHGLLRTLHGVGFVEQDGRYRLGP	------CGTTCGGCA-T-cGcCGAACa------	MSMEG_6757	-85	5.62	CGTTCGGCATcGcCGAACa
				VQSVERAAAILQLLGLGLVQIAGALGLAKGTAHGLLRTLHGVGFVEQDGRYRLGP	------CGgTCGaCA-a-TGcCGAcCc------		-60	5.12	CGgTCGaCAaTGcCGAcCc
				VQSVERAAAILQLLGLGLVQIAGALGLAKGTAHGLLRTLHGVGFVEQDGRYRLGP	------gGgTCGaCA-T-gGTCGAACG------		-38	5.75	gGgTCGaCATgGTCGAACG
				VQSVERAAAILQLLGLGLVQIAGALGLAKGTAHGLLRTLHGVGFVEQDGRYRLGP	------CGTTCGaCc-a-TGTCGAcCc------	MSMEG_6758	-163	5.15	CGTTCGaCcaTGTCGAcCc
				VQSVERAAAILQLLGLGLVQIAGALGLAKGTAHGLLRTLHGVGFVEQDGRYRLGP	------gGgTCGGCA-T-TGTCGAcCG------		-141	6.31	gGgTCGGCATTGTCGAcCG
				VQSVERAAAILQLLGLGLVQIAGALGLAKGTAHGLLRTLHGVGFVEQDGRYRLGP	------tGTTCGGCg-a-TGcCGAACG------		-116	5.03	tGTTCGGCgaTGcCGAACG
	Catenulispora acidiphila DSM 44928	7426525	Caci_1099	VQSVQRAVRVLRELALGVTELAERVGVAKPTVHALLRTLEGEGLVVQDGRYQLGP	------CaTTCGGtA-T-TGatGAACa------	Caci_1098	-45	4.51	CaTTCGGtATTGatGAACa
				VQSVQRAVRVLRELALGVTELAERVGVAKPTVHALLRTLEGEGLVVQDGRYQLGP	------tGTTCatCA-a-TacCGAAtG------	Caci_1099	-34	3.97	tGTTCatCAaTacCGAAtG
	Saccharopolyspora erythraea NRRL 2338	3655978	SACE_5292	IQSVDRAIRVLGVL-LSLSEVAARLELPPSTVHGIIKTLLAHGMVVQDARYRLGP	------CtTTCGaCA-T-cGTCGAAta------	SACE_5291	-89	5.60	CtTTCGaCATcGTCGAAta
				IQSVDRAIRVLGVL-LSLSEVAARLELPPSTVHGIIKTLLAHGMVVQDARYRLGP	------taTTCGaCg-a-TGTCGAAaG------	SACE_5292	-113	4.92	taTTCGaCgaTGTCGAAaG
	Mycobacterium smegmatis str. MC2 155	1746706	MSMEG_2125	IQAVDRALRILTVL-MSLGEIASAIELAPSTVHGLVRTLLAHGMVQQEGRYRLGP	------CaTTCGaCA-T-TaTCGAAtG------	MSMEG_2124	-77	5.69	CaTTCGaCATTaTCGAAtG
				IQAVDRALRILTVL-MSLGEIASAIELAPSTVHGLVRTLLAHGMVQQEGRYRLGP	------CaTcCGaCA-T-TacCGAcCG------		-57	4.75	CaTcCGaCATTacCGAcCG
				IQAVDRALRILTVL-MSLGEIASAIELAPSTVHGLVRTLLAHGMVQQEGRYRLGP	------CGgTCGGtA-a-TGTCGgAtG------	MSMEG_2125	-115	4.89	CGgTCGGtAaTGTCGgAtG
				IQAVDRALRILTVL-MSLGEIASAIELAPSTVHGLVRTLLAHGMVQQEGRYRLGP	------CaTTCGatA-a-TGTCGAAtG------		-95	5.12	CaTTCGatAaTGTCGAAtG
Rpic_4039	Ralstonia pickettii 12J	7178409	Rpic_4039	VAALDRAFSILFAFRLTLAELAARTGLYKSTILRLAGSLIQHRMLFRLGRYQIGA	-------GTTCTGTc-t-GttgaAAt-------	Rpic_4035	-225	4.07	GTTCTGTctGttgaAAt
				VAALDRAFSILFAFRLTLAELAARTGLYKSTILRLAGSLIQHRMLFRLGRYQIGA	-------GTTCTtTT-A-GAagaAAt-------		-99	4.45	GTTCTtTTAGAagaAAt
				VAALDRAFSILFAFRLTLAELAARTGLYKSTILRLAGSLIQHRMLFRLGRYQIGA	-------GTTCTGTT-A-GtCAGAAt-------		-79	5.18	GTTCTGTTAGtCAGAAt
				VAALDRAFSILFAFRLTLAELAARTGLYKSTILRLAGSLIQHRMLFRLGRYQIGA	-------aTTCTGac-t-aACAGAAC-------	Rpic_4036	-196	4.57	aTTCTGactaACAGAAC
				VAALDRAFSILFAFRLTLAELAARTGLYKSTILRLAGSLIQHRMLFRLGRYQIGA	-------aTTtctTc-t-aAaAGAAC-------		-176	3.86	aTTtctTctaAaAGAAC
				VAALDRAFSILFAFRLTLAELAARTGLYKSTILRLAGSLIQHRMLFRLGRYQIGA	-------aTTtcaac-A-GACAGAAC-------		-50	4.08	aTTtcaacAGACAGAAC
	Burkholderia phytofirmans PsJN	7143796	Bphyt_4012	VAVIDRACAILFAFRLTLAELAARTGLYKSTLLRLAGSLIQHRLLLRLGRYQLGS	-------GTTCTaTT-c-aACAGAAC-------	Bphyt_4015	-50	5.26	GTTCTaTTcaACAGAAC
PMI0171	Proteus mirabilis HI4320	5782221	PMI0171	VNSVDIAVTILEFLAARSSEIAKACSLSKSRLHKYLVSLCRSDMLYQEGQYCLGS	-------GTTtAttA-t-TAaTGAAC-------	PMI0170	-59	5.24	GTTtAttAtTAaTGAAC
				VNSVDIAVTILEFLAARSSEIAKACSLSKSRLHKYLVSLCRSDMLYQEGQYCLGS	-------GTTtAtAt-A-TAGTtAAC-------		-39	5.45	GTTtAtAtATAGTtAAC
				VNSVDIAVTILEFLAARSSEIAKACSLSKSRLHKYLVSLCRSDMLYQEGQYCLGS	-------GTTCAttA-A-TAaTaAAC-------	PMI0171	-188	5.18	GTTCAttAATAaTaAAC
Arth_3729	Arthrobacter sp. FB24	1818309	Arth_3729	TSVIVNAIAVLRSFTLGVTEIANRVGLHKSTVSRILATFEQEHLVERDRRFRLGL	-----gCGTTGCgCT-G-AaTGCAACCa-----	Arth_3727	-41	6.59	gCGTTGCgCTGAaTGCAACCa
	Arthrobacter chlorophenolicus A6	7355224	Achl_3302	ASVVVNAIAVLRTFSLGVTEIAGRVGMHKSSVSRILATLEQEGLVERDRRFRLGL	-----atGTTGCttT-c-AgTGCAACat-----	Achl_3304	-185	4.67	atGTTGCttTcAgTGCAACat
				ASVVVNAIAVLRTFSLGVTEIAGRVGMHKSSVSRILATLEQEGLVERDRRFRLGL	-----aCGTTGCAaT-a-AgTGCAACtC-----		-40	5.91	aCGTTGCAaTaAgTGCAACtC
	Arthrobacter aurescens TC1	1810560	AAur_3821	TSVIVNAIAVLRSFTLGVTEIAGRIGLHKSTVSRILATLEQENLVERDRRFRLGL	-----gCGTTGggtT-t-AgTGCAACag-----	AAur_3823	-184	4.75	gCGTTGggtTtAgTGCAACag
				TSVIVNAIAVLRSFTLGVTEIAGRIGLHKSTVSRILATLEQENLVERDRRFRLGL	-----CCGTTGCgCT-G-AaTGCAACCC-----		-40	6.79	CCGTTGCgCTGAaTGCAACCC
	Kocuria rhizophila DC2201	5177510	KRH_02990	TPVVSNAIGVLRCFTLGVTDIAGRVGLHKSTVSRILTSLEQENLVERDLKYTLGL	-----ggGTTGCACT-c-cTTGCAACCC-----	KRH_03010	-38	6.20	ggGTTGCACTccTTGCAACCC
	Rhodococcus opacus B4	7719187	ROP_15080	PSVLLNGLRVLESFSLGVTEIARKVDLHKSSVSRMLATLEKAGYVERDGRYRLGL	-----CaGTTGCACT-G-ATaGCAACaa-----	ROP_15100	-71	6.37	CaGTTGCACTGATaGCAACaa
	Rubrobacter xylanophilus DSM 9941	1769140	Rxyl_0465	TSALRHGIRVLQTFTLGVSEIARRVGLHKSTVSRILATLEEAMLVERHGRFRLGV	-----CaGTTGCtCa-t-ATTGCAACaC-----	Rxyl_0464	-52	6.13	CaGTTGCtCatATTGCAACaC
				TSALRHGIRVLQTFTLGVSEIARRVGLHKSTVSRILATLEEAMLVERHGRFRLGV	-----CtGTTGCAaa-a-tcaGCAACgC-----	Rxyl_0469	-81	4.04	CtGTTGCAaaatcaGCAACgC
				TSALRHGIRVLQTFTLGVSEIARRVGLHKSTVSRILATLEEAMLVERHGRFRLGV	-----gCGTTGCtga-t-tTTGCAACag-----	Rxyl_0470	-113	4.56	gCGTTGCtgattTTGCAACag
Aaci_1624	Alicyclobacillus acidocaldarius subsp. acidocaldarius DSM 446	7519197	Aaci_1624	LSSLRHALQALRCFSLGITEISRKLGLSKSTVHRIMATLAEEGFVHRDHRYRLGL	------cGTTCCGCA-T-AGAGaAACA------	Aaci_1623	-127	5.67	cGTTCCGCATAGAGaAACA
				LSSLRHALQALRCFSLGITEISRKLGLSKSTVHRIMATLAEEGFVHRDHRYRLGL	------TGTTtCtCt-a-tGcGGAACg------	Aaci_1624	-71	5.05	TGTTtCtCtatGcGGAACg
				LSSLRHALQALRCFSLGITEISRKLGLSKSTVHRIMATLAEEGFVHRDHRYRLGL	------caTTCCGCA-T-cacGGAACA------	Aaci_1625	-106	5.11	caTTCCGCATcacGGAACA
	Bacillus pseudofirmus OF4	10175765	BpOF4_12575	LQSVHNGLMILHLFSWGVTEISEELSLSKSTVSRLVSELVEEGFLEKNKKYQLGV	------TGTTgCACc-T-AcAaGAACg------	BpOF4_12550	-130	5.11	TGTTgCACcTAcAaGAACg
	Geobacillus sp. Y412MC61	7569500	GYMC61_2308	LSSVKNGMRILRLFSLGVTEMAQRLGLHKTTVHRLVTLLEKEGFLEQNRKYRLGL	------TGTTtCAtA-T-AGAGGAgtA------	GYMC61_2302	-191	5.10	TGTTtCAtATAGAGGAgtA
	Sulfobacillus acidophilus DSM 10332	11004729	Sulac_2990 (SulacDRAFT_1405)	LQSVTAALKILRLFSLGITEVARHLNVAKSTAHRLMTSLMEEGFVYQDRRYHLGL	------TGTTCCGaA-g-gacGGAACA------	Sulac_2990	-145	4.58	TGTTCCGaAggacGGAACA
				LQSVTAALKILRLFSLGITEVARHLNVAKSTAHRLMTSLMEEGFVYQDRRYHLGL	------TGTTCCGtc-T-AtcGGAACA------	Sulac_2999	-138	5.36	TGTTCCGtcTAtcGGAACA
	Bacillus pseudofirmus OF4	10175768	BpOF4_12590	LSSVKNALRILRRFSLKITDLAKDLELGKSTVSRLMSTLASEGFVEKNQRYRLGL	------TcTTtCAtA-T-gGAacAAtA------	BpOF4_12590	-132	4.14	TcTTtCAtATgGAacAAtA
				LSSVKNALRILRRFSLKITDLAKDLELGKSTVSRLMSTLASEGFVEKNQRYRLGL	------TGTTCCtat-a-tGAaGAACA------		-30	4.85	TGTTCCtatatGAaGAACA
				LSSVKNALRILRRFSLKITDLAKDLELGKSTVSRLMSTLASEGFVEKNQRYRLGL	------TGTTCttCA-T-AtAGGAACA------	BpOF4_12595	-200	5.26	TGTTCttCATAtAGGAACA
				LSSVKNALRILRRFSLKITDLAKDLELGKSTVSRLMSTLASEGFVEKNQRYRLGL	------TGTTCCAtA-T-gaAaGAACt------		-95	5.32	TGTTCCAtATgaAaGAACt
				LSSVKNALRILRRFSLKITDLAKDLELGKSTVSRLMSTLASEGFVEKNQRYRLGL	------cGTTCtctA-T-AGAGGAACg------	BpOF4_12630	-187	4.58	cGTTCtctATAGAGGAACg
	Bacillus licheniformis DSM 13	729960	BLi03995	LGSVKNALRLLQSFTKKLTELASSLGLGKSTVSRLLSTLESEGFVMKDRRYKLGL	------TGTTCCGCA-T-AGAGGAACA------	BLi03994	-90	6.28	TGTTCCGCATAGAGGAACA
				LGSVKNALRLLQSFTKKLTELASSLGLGKSTVSRLLSTLESEGFVMKDRRYKLGL	------TGTTCCtCt-a-tGcGGAACA------	BLi03995	-130	5.32	TGTTCCtCtatGcGGAACA
	Geobacillus sp. Y412MC61	7569486	GYMC61_2294	LSSVKNALRILRSFSKKVTELASSLGLSKSTVSRLLHTLASEGFVTKDQKYRLGL	------aGTTtCAtA-T-AaAaGAACA------	GYMC61_2295	-208	5.58	aGTTtCAtATAaAaGAACA
				LSSVKNALRILRSFSKKVTELASSLGLSKSTVSRLLHTLASEGFVTKDQKYRLGL	------TaTTtCttA-T-AtcatAACA------		-188	4.47	TaTTtCttATAtcatAACA
				LSSVKNALRILRSFSKKVTELASSLGLSKSTVSRLLHTLASEGFVTKDQKYRLGL	------aGTTtCAtA-T-AtAaGAACA------		-115	5.41	aGTTtCAtATAtAaGAACA
	Bacillus pseudofirmus OF4	10175764	BpOF4_12570	YSSFRNALRLLNLFSLNLSEIAERLNVATSTAHRLVHTLMNNGFLVKDKCFRPAS	------TGTTtCACA-T-AaAaGAAaA------	BpOF4_12580	-102	5.72	TGTTtCACATAaAaGAAaA
	Geobacillus sp. Y412MC61	7569501	GYMC61_2309	FSSLENALRLLQLFSLSITDISERLNISKSAAHRLLQTLKSEGFVKKDNLYSLGA	------TaTTCCtCt-a-tacGaAACA------	GYMC61_2309	-72	4.46	TaTTCCtCtatacGaAACA
				FSSLENALRLLQLFSLSITDISERLNISKSAAHRLLQTLKSEGFVKKDNLYSLGA	------TGTTtCGtA-T-AGAGGAAtA------	GYMC61_2310	-123	5.73	TGTTtCGtATAGAGGAAtA
RER_24070 (ltbR)	Rhodococcus erythropolis PR4	6801730	RER_24070	IGVLDKAMGVLHAVACSLTELCARTGLPRATAHRLAVGLEVHRLLTRDGQWCPGP	------CGTCcCAgA-a-TcTGAGAta------	RER_23960	-66	5.15	CGTCcCAgAaTcTGAGAta
				IGVLDKAMGVLHAVACSLTELCARTGLPRATAHRLAVGLEVHRLLTRDGQWCPGP	------taTCTCAgA-T-TcTGgGAcG------	RER_23970	-219	5.25	taTCTCAgATTcTGgGAcG
				IGVLDKAMGVLHAVACSLTELCARTGLPRATAHRLAVGLEVHRLLTRDGQWCPGP	------CaTCcCAct-a-TgcGAGAAa------	RER_24070	-31	4.97	CaTCcCActaTgcGAGAAa
				IGVLDKAMGVLHAVACSLTELCARTGLPRATAHRLAVGLEVHRLLTRDGQWCPGP	------tTTCTCgcA-T-agTGgGAtG------	RER_24080	-166	5.14	tTTCTCgcATagTGgGAtG
	Rhodococcus opacus B4	7724258	ROP_65490	IGVLDKAVGVLHAVACSLTELCSRTGLPRATAHRLAVGLEVHRLLTRDGLWCPGP	------CGTCcCAgA-a-TATGAGAta------	ROP_65380	-66	5.23	CGTCcCAgAaTATGAGAta
				IGVLDKAVGVLHAVACSLTELCSRTGLPRATAHRLAVGLEVHRLLTRDGLWCPGP	------taTCTCATA-T-TcTGgGAcG------	ROP_65390	-220	5.38	taTCTCATATTcTGgGAcG
				IGVLDKAVGVLHAVACSLTELCSRTGLPRATAHRLAVGLEVHRLLTRDGLWCPGP	------aaTCctAgA-T-atTGAGAtG------	ROP_65440	-20	4.15	aaTCctAgATatTGAGAtG
				IGVLDKAVGVLHAVACSLTELCSRTGLPRATAHRLAVGLEVHRLLTRDGLWCPGP	------CaTCTCAat-a-TcTagGAtt------	ROP_65450	-114	4.11	CaTCTCAataTcTagGAtt
				IGVLDKAVGVLHAVACSLTELCSRTGLPRATAHRLAVGLEVHRLLTRDGLWCPGP	------gaTCcCAat-a-TgcGAGAAa------	ROP_65490	-31	4.37	gaTCcCAataTgcGAGAAa
				IGVLDKAVGVLHAVACSLTELCSRTGLPRATAHRLAVGLEVHRLLTRDGLWCPGP	------tTTCTCgcA-T-atTGgGAtc------	ROP_65500	-126	4.70	tTTCTCgcATatTGgGAtc
	Rhodococcus sp. RHA1	1944734	RHA1_ro06498	IGVLDKAVGVLHAVACSLTELCSRTGLPRATAHRLAVGLEVHRLLTRDGLWCPGP	------gaTCcCAgt-a-TgcGAGAAa------	RHA1_ro06498	-31	4.47	gaTCcCAgtaTgcGAGAAa
				IGVLDKAVGVLHAVACSLTELCSRTGLPRATAHRLAVGLEVHRLLTRDGLWCPGP	------tTTCTCgcA-T-acTGgGAtc------	RHA1_ro06499	-45	4.78	tTTCTCgcATacTGgGAtc
				IGVLDKAVGVLHAVACSLTELCSRTGLPRATAHRLAVGLEVHRLLTRDGLWCPGP	------aGTCTCATA-T-atTGgGgAG------	RHA1_ro06492	-93	4.42	aGTCTCATATatTGgGgAG
				IGVLDKAVGVLHAVACSLTELCSRTGLPRATAHRLAVGLEVHRLLTRDGLWCPGP	------CTcCcCAat-a-TATGAGAct------	RHA1_ro06491	-41	4.15	CTcCcCAataTATGAGAct
				IGVLDKAVGVLHAVACSLTELCSRTGLPRATAHRLAVGLEVHRLLTRDGLWCPGP	------taTCTCATA-T-TcTGgGAcG------	RHA1_ro06486	-220	5.38	taTCTCATATTcTGgGAcG
	Nocardia farcinica IFM 10152	769933	nfa42130	IGVLDKAVAVLHAVACGLNELCARTGLPRATAHRLAVGLEVHRLLARDGIWRPGP	------CGTCTCgTA-T-acTGgGAAa------	nfa42120	-140	5.11	CGTCTCgTATacTGgGAAa
				IGVLDKAVAVLHAVACGLNELCARTGLPRATAHRLAVGLEVHRLLARDGIWRPGP	------tTTCcCAgt-a-TAcGAGAcG------	nfa42130	-33	5.00	tTTCcCAgtaTAcGAGAcG
				IGVLDKAVAVLHAVACGLNELCARTGLPRATAHRLAVGLEVHRLLARDGIWRPGP	------aaTCTCAat-a-TgTaAGAtG------	nfa42170	-179	4.29	aaTCTCAataTgTaAGAtG
				IGVLDKAVAVLHAVACGLNELCARTGLPRATAHRLAVGLEVHRLLARDGIWRPGP	------CaTCTtAcA-T-atTGAGAtt------	nfa42180	-41	4.26	CaTCTtAcATatTGAGAtt
				IGVLDKAVAVLHAVACGLNELCARTGLPRATAHRLAVGLEVHRLLARDGIWRPGP	------tGTCcCAcA-T-aATGgGAcG------	nfa42320	-302	5.15	tGTCcCAcATaATGgGAcG
				IGVLDKAVAVLHAVACGLNELCARTGLPRATAHRLAVGLEVHRLLARDGIWRPGP	------CGTCcCATt-a-TgTGgGAca------	nfa42330	-65	5.09	CGTCcCATtaTgTGgGAca
	Gordonia bronchialis DSM 43247	7541347	Gbro_3216	IGVLDKSVAVLHAIARNLTELCAHTGLPRATAHRLAVGLETHRLLARDGRWQPGP	------CaatcCAaA-T-acTGAGAtG------	Gbro_3215	-125	3.78	CaatcCAaATacTGAGAtG
				IGVLDKSVAVLHAIARNLTELCAHTGLPRATAHRLAVGLETHRLLARDGRWQPGP	------CaTCTCAgt-a-TtTGgattG------	Gbro_3216	-33	4.08	CaTCTCAgtaTtTGgattG
				IGVLDKSVAVLHAIARNLTELCAHTGLPRATAHRLAVGLETHRLLARDGRWQPGP	------gGTCTCAaA-T-agTGgaAca------	Gbro_3220	-104	4.09	gGTCTCAaATagTGgaAca
				IGVLDKSVAVLHAIARNLTELCAHTGLPRATAHRLAVGLETHRLLARDGRWQPGP	------CGTCTtgac-a-ggTGgGAAa------		-42	3.57	CGTCTtgacaggTGgGAAa
				IGVLDKSVAVLHAIARNLTELCAHTGLPRATAHRLAVGLETHRLLARDGRWQPGP	------tTTCcCAcc-T-gtcaAGAcG------	Gbro_3221	-106	3.62	tTTCcCAccTgtcaAGAcG
				IGVLDKSVAVLHAIARNLTELCAHTGLPRATAHRLAVGLETHRLLARDGRWQPGP	------tGTtcCAct-a-TtTGAGAcc------		-44	4.05	tGTtcCActaTtTGAGAcc
				IGVLDKSVAVLHAIARNLTELCAHTGLPRATAHRLAVGLETHRLLARDGRWQPGP	------CGTCcgAgA-g-atcGAGAtc------	Gbro_3225	-52	3.71	CGTCcgAgAgatcGAGAtc
				IGVLDKSVAVLHAIARNLTELCAHTGLPRATAHRLAVGLETHRLLARDGRWQPGP	------gaTCTCgat-c-TcTcgGAcG------	Gbro_3226	-292	3.68	gaTCTCgatcTcTcgGAcG
	Mycobacterium sp. JLS	2145478	Mjls_1900	IGVLDKAVGVLHTVACALAELCERTGLPRATAHRLAAGLETHRLLARDGRWRLGP	------aaTCTCAcA-T-TgcGgGAgG------	Mjls_1900	-31	4.89	aaTCTCAcATTgcGgGAgG
				IGVLDKAVGVLHTVACALAELCERTGLPRATAHRLAAGLETHRLLARDGRWRLGP	------CTTCTCgat-T-ctcGAtAcG------		-72	3.74	CTTCTCgatTctcGAtAcG
				IGVLDKAVGVLHTVACALAELCERTGLPRATAHRLAAGLETHRLLARDGRWRLGP	------CcTCcCgcA-a-TgTGAGAtt------	Mjls_1901	-64	4.53	CcTCcCgcAaTgTGAGAtt
				IGVLDKAVGVLHTVACALAELCERTGLPRATAHRLAAGLETHRLLARDGRWRLGP	------CGTaTCgag-a-atcGAGAAG------		-23	3.70	CGTaTCgagaatcGAGAAG
				IGVLDKAVGVLHTVACALAELCERTGLPRATAHRLAAGLETHRLLARDGRWRLGP	------CTTCTCgTc-T-cAcGAGAAG------	Mjls_1882	-39	4.57	CTTCTCgTcTcAcGAGAAG
				IGVLDKAVGVLHTVACALAELCERTGLPRATAHRLAAGLETHRLLARDGRWRLGP	------tTgtcCAcA-T-cATGAGAcG------	Mjls_1896	-10	3.44	tTgtcCAcATcATGAGAcG
				IGVLDKAVGVLHTVACALAELCERTGLPRATAHRLAAGLETHRLLARDGRWRLGP	------tGTCTCATA-T-gtTtgaAcc------	Mjls_1897	-119	3.46	tGTCTCATATgtTtgaAcc
				IGVLDKAVGVLHTVACALAELCERTGLPRATAHRLAAGLETHRLLARDGRWRLGP	------CGTCTCATg-a-TgTGgacAa------		-98	3.66	CGTCTCATgaTgTGgacAa
	Mycobacterium abscessus ATCC 19977	3346447	MAB_3295	IGVLDKAVQVLTAIGCGLAELCERTGLPRATAHRLAAGLEVHRLLSRDGQWQLGA	------tGTCTCAcg-T-aAcGAtAct------	MAB_3294c	-59	3.52	tGTCTCAcgTaAcGAtAct
				IGVLDKAVQVLTAIGCGLAELCERTGLPRATAHRLAAGLEVHRLLSRDGQWQLGA	------CGTtcCAaA-T-atTGAGAcG------		-38	4.40	CGTtcCAaATatTGAGAcG
				IGVLDKAVQVLTAIGCGLAELCERTGLPRATAHRLAAGLEVHRLLSRDGQWQLGA	------CGTCTCAat-a-TtTGgaAcG------	MAB_3295	-33	4.68	CGTCTCAataTtTGgaAcG
				IGVLDKAVQVLTAIGCGLAELCERTGLPRATAHRLAAGLEVHRLLSRDGQWQLGA	------aGTaTCgTt-a-cgTGAGAca------		-12	3.55	aGTaTCgTtacgTGAGAca
				IGVLDKAVQVLTAIGCGLAELCERTGLPRATAHRLAAGLEVHRLLSRDGQWQLGA	------CGTCTCATA-T-atTGAGAca------	MAB_3302	-52	5.14	CGTCTCATATatTGAGAca
	Mycobacterium vanbaalenii PYR-1	1949690	Mvan_2134	IGVLDKAVTVLHAVACGLADLCERTNLPRATAHRLAVGLEVHRLLAREGQWRLGP	------tGTCTCAcA-T-TATGAGAAt------	Mvan_2131	2	5.14	tGTCTCAcATTATGAGAAt
				IGVLDKAVTVLHAVACGLADLCERTNLPRATAHRLAVGLEVHRLLAREGQWRLGP	------aTTCTCATA-a-TgTGAGAca------	Mvan_2132	-78	5.09	aTTCTCATAaTgTGAGAca
				IGVLDKAVTVLHAVACGLADLCERTNLPRATAHRLAVGLEVHRLLAREGQWRLGP	------tGTCTCAcA-a-TcTGgGAAG------	Mvan_2134	-31	5.39	tGTCTCAcAaTcTGgGAAG
				IGVLDKAVTVLHAVACGLADLCERTNLPRATAHRLAVGLEVHRLLAREGQWRLGP	------aaTaTCtcc-T-TgTGAGAca------		-10	3.37	aaTaTCtccTTgTGAGAca
				IGVLDKAVTVLHAVACGLADLCERTNLPRATAHRLAVGLEVHRLLAREGQWRLGP	------CTTCcCAgA-T-TgTGAGAca------	Mvan_2135	-26	5.20	CTTCcCAgATTgTGAGAca
				IGVLDKAVTVLHAVACGLADLCERTNLPRATAHRLAVGLEVHRLLAREGQWRLGP	------tGTCTCAcA-a-ggaGAtAtt------		-47	3.35	tGTCTCAcAaggaGAtAtt
	Mycobacterium flavescens PYR-GCK	6973812	Mflv_4228	IGVLDKAITVLHAVACGLADLCERTDLPRATAHRLAVGLEVHRLLARDGLWRLGP	------CTTCcCAgA-a-TgTGAGAAa------	Mflv_4227	-24	5.20	CTTCcCAgAaTgTGAGAAa
				IGVLDKAITVLHAVACGLADLCERTDLPRATAHRLAVGLEVHRLLARDGLWRLGP	------tGTCTCAcA-a-ggaGAtAct------		-45	3.33	tGTCTCAcAaggaGAtAct
				IGVLDKAITVLHAVACGLADLCERTDLPRATAHRLAVGLEVHRLLARDGLWRLGP	------tTTCTCAcA-T-TcTGgGAAG------	Mflv_4228	-33	5.43	tTTCTCAcATTcTGgGAAG
				IGVLDKAITVLHAVACGLADLCERTDLPRATAHRLAVGLEVHRLLARDGLWRLGP	------aGTaTCtcc-T-TgTGAGAca------		-12	3.42	aGTaTCtccTTgTGAGAca
				IGVLDKAITVLHAVACGLADLCERTDLPRATAHRLAVGLEVHRLLARDGLWRLGP	------gaTCTCgaA-a-TATGAGAcG------	Mflv_4230	-75	4.95	gaTCTCgaAaTATGAGAcG
				IGVLDKAITVLHAVACGLADLCERTDLPRATAHRLAVGLEVHRLLARDGLWRLGP	------CGTCTCAaA-a-TActgaAca------		-96	3.92	CGTCTCAaAaTActgaAca
				IGVLDKAITVLHAVACGLADLCERTDLPRATAHRLAVGLEVHRLLARDGLWRLGP	------CGTCTCATA-T-TtcGAGAtc------	Mflv_4231	-60	5.19	CGTCTCATATTtcGAGAtc
				IGVLDKAITVLHAVACGLADLCERTDLPRATAHRLAVGLEVHRLLARDGLWRLGP	------tGTtcagTA-T-TtTGAGAcG------		-39	3.84	tGTtcagTATTtTGAGAcG
	Mycobacterium smegmatis str. MC2 155	1746967	MSMEG_2386	IGVLDKAVGVLHTVACGLAELCERTGLPRATAHRLAAGLETHRLLARDGRWRLGP	------taTCTCAaA-a-TAcGAGAcG------	MSMEG_2386	-31	5.12	taTCTCAaAaTAcGAGAcG
				IGVLDKAVGVLHTVACGLAELCERTGLPRATAHRLAAGLETHRLLARDGRWRLGP	------aGTaTCtct-c-TgTGAGAAa------		-10	3.36	aGTaTCtctcTgTGAGAAa
				IGVLDKAVGVLHTVACGLAELCERTGLPRATAHRLAAGLETHRLLARDGRWRLGP	------CGTCTCgTA-T-TtTGAGAta------	MSMEG_2387	-99	5.26	CGTCTCgTATTtTGAGAta
				IGVLDKAVGVLHTVACGLAELCERTGLPRATAHRLAAGLETHRLLARDGRWRLGP	------gaTtcgAcA-T-TtTGAGAAG------	MSMEG_2380	11	3.70	gaTtcgAcATTtTGAGAAG
				IGVLDKAVGVLHTVACGLAELCERTGLPRATAHRLAAGLETHRLLARDGRWRLGP	------CTTCTCAaA-a-TgTcgaAtc------	MSMEG_2381	-80	3.96	CTTCTCAaAaTgTcgaAtc
	Mycobacterium avium 104	2231585	MAV_3839	-------MGVLHTVACGLAELCERTELPRATAYRLAAALEVHRLLARGGRWRLGP	------CGTCTCgcA-T-TATGAGAtc------	MAV_3838	-72	5.33	CGTCTCgcATTATGAGAtc
				-------MGVLHTVACGLAELCERTELPRATAYRLAAALEVHRLLARGGRWRLGP	------tGTCTCAcA-a-ggaGAtAct------		-93	3.33	tGTCTCAcAaggaGAtAct
				-------MGVLHTVACGLAELCERTELPRATAYRLAAALEVHRLLARGGRWRLGP	------gaTCTCATA-a-TgcGAGAcG------	MAV_3839	-72	5.11	gaTCTCATAaTgcGAGAcG
				-------MGVLHTVACGLAELCERTELPRATAYRLAAALEVHRLLARGGRWRLGP	------aGTaTCtcc-T-TgTGAGAca------		-51	3.42	aGTaTCtccTTgTGAGAca
				-------MGVLHTVACGLAELCERTELPRATAYRLAAALEVHRLLARGGRWRLGP	------CaTCcCggA-c-TtcGtcAAG------	MAV_3851	-248	3.55	CaTCcCggAcTtcGtcAAG
	Mycobacterium bovis AF2122/97	541337	Mb3013	IGVLDKAVGVLHAVACGLAELCDRTDLPRATAYRLAAALEVHRLLGRGGHWRLGP	------CGTCTCgTA-T-TtTGAGAtG------	Mb3012c	-57	5.54	CGTCTCgTATTtTGAGAtG
				IGVLDKAVGVLHAVACGLAELCDRTDLPRATAYRLAAALEVHRLLGRGGHWRLGP	------CaTCTCAaA-a-TAcGAGAcG------	Mb3013	-33	5.34	CaTCTCAaAaTAcGAGAcG
	Mycobacterium tuberculosis F11	3479625	TBFG_13004	IGVLDKAVGVLHAVACGLAELCDRTDLPRATAYRLAAALEVHRLLGRGGHWRLGP	------CGTCTCgTA-T-TtTGAGAtG------	TBFG_13003	-57	5.54	CGTCTCgTATTtTGAGAtG
				IGVLDKAVGVLHAVACGLAELCDRTDLPRATAYRLAAALEVHRLLGRGGHWRLGP	------CaTCTCAaA-a-TAcGAGAcG------	TBFG_13004	-33	5.34	CaTCTCAaAaTAcGAGAcG
	Mycobacterium bovis BCG str. Pasteur 1173P2	2101319	BCG_3010	IGVLDKAVGVLHAVACGLAELCDRTDLPRATAYRLAAALEVHRLLGRGGHWRLGP	------CGTCTCgTA-T-TtTGAGAtG------	BCG_3009c	-57	5.54	CGTCTCgTATTtTGAGAtG
				IGVLDKAVGVLHAVACGLAELCDRTDLPRATAYRLAAALEVHRLLGRGGHWRLGP	------CaTCTCAaA-a-TAcGAGAcG------	BCG_3010	-33	5.34	CaTCTCAaAaTAcGAGAcG
	Mycobacterium tuberculosis H37Rv	34762	Rv2989	IGVLDKAVGVLHAVACGLAELCDRTDLPRATAYRLAAALEVHRLLGRGGHWRLGP	------CGTCTCgTA-T-TtTGAGAtG------	Rv2988c	-57	5.54	CGTCTCgTATTtTGAGAtG
				IGVLDKAVGVLHAVACGLAELCDRTDLPRATAYRLAAALEVHRLLGRGGHWRLGP	------CaTCTCAaA-a-TAcGAGAcG------	Rv2989	-33	5.34	CaTCTCAaAaTAcGAGAcG
	Mycobacterium ulcerans Agy99	1985789	MUL_1967	IGVIDKAVGLLRATACGLAELCERTGLPRATAYRLAAALEVHRLLGRDGRWGLGP	------CaTCgCATA-a-TAcGAGAcG------	MUL_1967	-31	5.17	CaTCgCATAaTAcGAGAcG
				IGVIDKAVGLLRATACGLAELCERTGLPRATAYRLAAALEVHRLLGRDGRWGLGP	------CGTCTCgTA-T-TATGcGAtG------	MUL_1968	-70	5.32	CGTCTCgTATTATGcGAtG
	Mycobacterium marinum M	5931393	MMAR_1725	IGVIDKAVGLLRATACGLAELCERTGLPRATAYRLAAALEVHRLLGRDGRWGLGP	------CaTCTCATA-a-TAcGAGAcG------	MMAR_1725	-31	5.57	CaTCTCATAaTAcGAGAcG
				IGVIDKAVGLLRATACGLAELCERTGLPRATAYRLAAALEVHRLLGRDGRWGLGP	------aGTaTCtcc-T-TgTGAGAca------		-10	3.42	aGTaTCtccTTgTGAGAca
				IGVIDKAVGLLRATACGLAELCERTGLPRATAYRLAAALEVHRLLGRDGRWGLGP	------CGTCTCgTA-T-TATGAGAtG------	MMAR_1726	-70	5.70	CGTCTCgTATTATGAGAtG
				IGVIDKAVGLLRATACGLAELCERTGLPRATAYRLAAALEVHRLLGRDGRWGLGP	------tGTCTCAcA-a-ggaGAtAct------		-91	3.33	tGTCTCAcAaggaGAtAct
	Actinosynnema mirum DSM 43827	7340045	Amir_6007	IGVLDKAVAVLNAVACGLAELCNRTGLPRATAHRLAVGLEVHRLLRRGGRWRPGA	------CTTCcCATt-g-acTGgGAAG------	Amir_6006	-64	4.86	CTTCcCATtgacTGgGAAG
				IGVLDKAVAVLNAVACGLAELCNRTGLPRATAHRLAVGLEVHRLLRRGGRWRPGA	------tGTCcCAcA-a-gccGAtAct------		-85	3.66	tGTCcCAcAagccGAtAct
				IGVLDKAVAVLNAVACGLAELCNRTGLPRATAHRLAVGLEVHRLLRRGGRWRPGA	------CTTCcCAgt-c-aATGgGAAG------	Amir_6007	-33	4.81	CTTCcCAgtcaATGgGAAG
				IGVLDKAVAVLNAVACGLAELCNRTGLPRATAHRLAVGLEVHRLLRRGGRWRPGA	------aGTaTCggc-T-TgTGgGAca------		-12	3.77	aGTaTCggcTTgTGgGAca
				IGVLDKAVAVLNAVACGLAELCNRTGLPRATAHRLAVGLEVHRLLRRGGRWRPGA	------taaCcCAcc-T-ggTGgGAAa------	Amir_6013	-218	3.51	taaCcCAccTggTGgGAAa
				IGVLDKAVAVLNAVACGLAELCNRTGLPRATAHRLAVGLEVHRLLRRGGRWRPGA	------tGTCcCgcA-g-TccGgGAga------	Amir_6014	-127	4.15	tGTCcCgcAgTccGgGAga
				IGVLDKAVAVLNAVACGLAELCNRTGLPRATAHRLAVGLEVHRLLRRGGRWRPGA	------aGTCcCgTg-a-atTGgGAct------		-38	3.77	aGTCcCgTgaatTGgGAct
	Saccharopolyspora erythraea NRRL 2338	3656766	SACE_6145	----------MQAVACGLAELCSRTGLPRATAHRLAVGLEVHRLLRRGGRWRPGA	------CTTCTCgTc-a-TcTGgGAAG------	SACE_6144	-75	5.14	CTTCTCgTcaTcTGgGAAG
				----------MQAVACGLAELCSRTGLPRATAHRLAVGLEVHRLLRRGGRWRPGA	------tGTCcCAcg-T-accGAtAct------		-96	3.32	tGTCcCAcgTaccGAtAct
				----------MQAVACGLAELCSRTGLPRATAHRLAVGLEVHRLLRRGGRWRPGA	------CTTCcCAgA-T-gAcGAGAAG------	SACE_6145	-81	5.03	CTTCcCAgATgAcGAGAAG
				----------MQAVACGLAELCSRTGLPRATAHRLAVGLEVHRLLRRGGRWRPGA	------aGTaTCggt-a-cgTGgGAca------		-60	3.37	aGTaTCggtacgTGgGAca
				----------MQAVACGLAELCSRTGLPRATAHRLAVGLEVHRLLRRGGRWRPGA	------CGTCcCgcA-T-ggTttGAcG------	SACE_6159	-300	3.81	CGTCcCgcATggTttGAcG
				----------MQAVACGLAELCSRTGLPRATAHRLAVGLEVHRLLRRGGRWRPGA	------CGTCaaAcc-a-TgcGgGAcG------	SACE_6160	-184	3.81	CGTCaaAccaTgcGgGAcG
				----------MQAVACGLAELCSRTGLPRATAHRLAVGLEVHRLLRRGGRWRPGA	------gTcaTCggA-a-TccGgGAcG------	SACE_6161	-235	3.51	gTcaTCggAaTccGgGAcG
				----------MQAVACGLAELCSRTGLPRATAHRLAVGLEVHRLLRRGGRWRPGA	------tGTCcCgcc-a-atcGgGAga------	SACE_6154	-127	3.78	tGTCcCgccaatcGgGAga
				----------MQAVACGLAELCSRTGLPRATAHRLAVGLEVHRLLRRGGRWRPGA	------gaTCcCAgg-T-gAcGgGAtc------		15	3.57	gaTCcCAggTgAcGgGAtc
				----------MQAVACGLAELCSRTGLPRATAHRLAVGLEVHRLLRRGGRWRPGA	------CGTCctgat-c-gccGAGAAG------	SACE_6155	24	3.57	CGTCctgatcgccGAGAAG
	Saccharomonospora viridis DSM 43017	7408418	Svir_09050	-------MSVLHAVACGLAELCTRTGLPRATAHRLAVGLEVHRMLRRGGRWHPGP	------gGcCcCAat-c-TcTGAGAcG------	Svir_08910	-31	3.76	gGcCcCAatcTcTGAGAcG
				-------MSVLHAVACGLAELCTRTGLPRATAHRLAVGLEVHRMLRRGGRWHPGP	------taTCcCAaA-T-cgcGAGAtt------	Svir_09050	-106	3.97	taTCcCAaATcgcGAGAtt
				-------MSVLHAVACGLAELCTRTGLPRATAHRLAVGLEVHRMLRRGGRWHPGP	------aGTaTCgct-T-TgTGgGAca------		-85	4.12	aGTaTCgctTTgTGgGAca
				-------MSVLHAVACGLAELCTRTGLPRATAHRLAVGLEVHRMLRRGGRWHPGP	------tGTCcCAcA-a-agcGAtAct------	Svir_09060	-101	3.91	tGTCcCAcAaagcGAtAct
				-------MSVLHAVACGLAELCTRTGLPRATAHRLAVGLEVHRMLRRGGRWHPGP	------aaTCTCgcg-a-TtTGgGAta------		-80	4.16	aaTCTCgcgaTtTGgGAta
	Nakamurella multipartita DSM 44233	7421441	Namu_1477	IGVLDKAVAVLTAAALTLAELCAVTGLPRATAHRLAVGLEVHGLLTRDGRWCQGP	------CaTCTCAct-a-TgTGgGAAt------	Namu_1477	-31	5.02	CaTCTCActaTgTGgGAAt
				IGVLDKAVAVLTAAALTLAELCAVTGLPRATAHRLAVGLEVHGLLTRDGRWCQGP	------aGTaTCgcc-T-cATGgGAca------		-10	3.29	aGTaTCgccTcATGgGAca
				IGVLDKAVAVLTAAALTLAELCAVTGLPRATAHRLAVGLEVHGLLTRDGRWCQGP	------aTTCcCAcA-T-agTGAGAtG------	Namu_1478	-78	5.07	aTTCcCAcATagTGAGAtG
	Stackebrandtia nassauensis DSM 44728	10204317	Snas_5000	VGVLDKAVLILTSCAASLAELVDKSGLPRATAHRLAQALEAHRMLVRDNRWRPGP	---gtaCcTCcCAat-a-TtcGgGACGtCc---	Snas_4999	-38	3.60	gtaCcTCcCAataTtcGgGACGtCc
				VGVLDKAVLILTSCAASLAELVDKSGLPRATAHRLAQALEAHRMLVRDNRWRPGP	---gGaCGTCcCgaA-T-atTGgGAgGtac---	Snas_5000	-36	3.57	gGaCGTCcCgaATatTGgGAgGtac
	Salinispora arenicola CNS205	3586964	Sare_1148	VGVLDKAVVILAACVASLAELVERTKLPRATAHRLAQALEIHRMLVRDGRWRPGP	---gtatGTtTCggg-T-TGTGgGACacag---	Sare_1148	-25	3.77	gtatGTtTCgggTTGTGgGACacag
				VGVLDKAVVILAACVASLAELVERTKLPRATAHRLAQALEIHRMLVRDGRWRPGP	---ctGtGTCcCACA-a-cccGAaACatac---	Sare_1149	-49	3.83	ctGtGTCcCACAacccGAaACatac
	Salinispora tropica CNB-440	7046860	Strop_1257	VGVLDKAVVILAACVASLAELVERTKLPRATAHRLAQALEIHRMLVRDGRWRPGP	---gGaCtTCctAaA-T-TcTGgGAgGtat---	Strop_1257	-46	2.91	gGaCtTCctAaATTcTGgGAgGtat
				VGVLDKAVVILAACVASLAELVERTKLPRATAHRLAQALEIHRMLVRDGRWRPGP	---gtatGTtTCgac-T-TGTGgGACacag---		-25	3.65	gtatGTtTCgacTTGTGgGACacag
				VGVLDKAVVILAACVASLAELVERTKLPRATAHRLAQALEIHRMLVRDGRWRPGP	---ctGtGTCcCACA-a-gtcGAaACatac---	Strop_1258	-49	3.61	ctGtGTCcCACAagtcGAaACatac
				VGVLDKAVVILAACVASLAELVERTKLPRATAHRLAQALEIHRMLVRDGRWRPGP	---ataCcTCcCAgA-a-TtTagGAaGtCc---		-28	2.83	ataCcTCcCAgAaTtTagGAaGtCc
Franean1_1112 (ltbR)	Frankia sp. EAN1pec	6881064	Franean1_1112	VGVLDKAALVLSAVEAGLADLVARTGLTRATAHRLALALETHRLLTRDGRFVPGP	---gtGCaTCTCAgg-a-gaTGAGAtGGCA---	Franean1_1112	77	5.38	gtGCaTCTCAggagaTGAGAtGGCA
				VGVLDKAALVLSAVEAGLADLVARTGLTRATAHRLALALETHRLLTRDGRFVPGP	---TGcCaTCTCAtc-T-ccTGAGAtGcac---	Franean1_1113	-158	5.56	TGcCaTCTCAtcTccTGAGAtGcac
	Frankia alni ACN14a	1882647	FRAAL5830	VGVLDKAALVLAVVEASLADLVARTGLTRATAHRLASALEIHRLVGRDGRFVPGP	---TGcCaTCcCAaA-T-aaTGgGAtaGCA---	FRAAL5829	-145	5.41	TGcCaTCcCAaATaaTGgGAtaGCA
				VGVLDKAALVLAVVEASLADLVARTGLTRATAHRLASALEIHRLVGRDGRFVPGP	---TGctaTCcCAtt-a-TtTGgGAtGGCA---	FRAAL5830	-36	5.53	TGctaTCcCAttaTtTGgGAtGGCA
	Frankia sp. CcI3	1249175	Francci3_3622	VGVLDKAALVLTAVEASLADLVARTGLTRATAHRLAQALEVHRLLGRTGRFVSGP	---TGtCaTCcCACA-T-caTGAGACaaCA---	Francci3_3621	-80	5.24	TGtCaTCcCACATcaTGAGACaaCA
				VGVLDKAALVLTAVEASLADLVARTGLTRATAHRLAQALEVHRLLGRTGRFVSGP	---TGttGTCTCAtg-a-TGTGgGAtGaCA---	Francci3_3622	-36	5.28	TGttGTCTCAtgaTGTGgGAtGaCA
	Streptomyces griseus subsp. griseus NBRC 13350	5654495	SGR_1930	VGVLDKAALVLSALEATLAGLVAATGLARPTAHRLAVALEHHRMVARDGRFILGP	---TccCGTCTCACt-c-TGTGAaACGcaA---	SGR_1929	-163	5.84	TccCGTCTCACtcTGTGAaACGcaA
				VGVLDKAALVLSALEATLAGLVAATGLARPTAHRLAVALEHHRMVARDGRFILGP	---TtGCGTtTCACA-g-aGTGAGACGGgA---	SGR_1930	-36	6.02	TtGCGTtTCACAgaGTGAGACGGgA
	Streptomyces avermitilis MA-4680	225754	SAV_2687	VGVLDKAALVLSALEATLAGLVAATGLARPTAHRLAVALEHHRMVARDGRFILGP	---TcGCGTCTCACt-c-TGTGAaACGcaA---	SAV2686	-180	5.86	TcGCGTCTCACtcTGTGAaACGcaA
				VGVLDKAALVLSALEATLAGLVAATGLARPTAHRLAVALEHHRMVARDGRFILGP	---TtGCGTtTCACA-g-aGTGAGACGcgA---	SAV2687	-36	6.00	TtGCGTtTCACAgaGTGAGACGcgA
	Streptomyces scabiei 87.22	10440394	SCAB_26621	-------------------------------------MALEHHRMVARGRFILGP	---TcGCGTCTCACt-c-TGTGAaACGcaA---	SCAB_26611	-187	5.86	TcGCGTCTCACtcTGTGAaACGcaA
				-------------------------------------MALEHHRMVARGRFILGP	---TtGCGTtTCACA-g-aGTGAGACGcgA---	SCAB_26621	-36	6.00	TtGCGTtTCACAgaGTGAGACGcgA
	Streptomyces coelicolor A3(2)	245778	SCO5552	VGVLDKAALVLSALEATLAGLVGATGLARPTAHRLAVALEHHRMVARDGRFILGP	---TtGCGTtTCACA-g-aGTGAGACGGgA---	SCO5552	-34	6.02	TtGCGTtTCACAgaGTGAGACGGgA
				VGVLDKAALVLSALEATLAGLVGATGLARPTAHRLAVALEHHRMVARDGRFILGP	---TccCGTCTCACt-c-TGTGAaACGcaA---	SCO5553	-188	5.84	TccCGTCTCACtcTGTGAaACGcaA
	Catenulispora acidiphila DSM 44928	7433519	Caci_8050	VGVLDKAAVVLSALETTLAGLVTATGLARPTAHRLAVALEHHRLVSRDGRFILGP	---TGcCGTCTCAgA-T-cccGAGACGcaA---	Caci_8049	-117	6.09	TGcCGTCTCAgATcccGAGACGcaA
				VGVLDKAAVVLSALETTLAGLVTATGLARPTAHRLAVALEHHRLVSRDGRFILGP	---TtGCGTCTCggg-a-TcTGAGACGGCA---	Caci_8050	-37	6.12	TtGCGTCTCgggaTcTGAGACGGCA
	Sanguibacter keddieii DSM 10542	10196589	Sked_11090	VGVLDKAASVLGALEATLAQLVAATRLARPTAHRLAVALEHHRLVTRDGRFVLGP	---TtGCaTCTCAgc-c-TtcGAGACtGCA---	Sked_11090	-34	5.43	TtGCaTCTCAgccTtcGAGACtGCA
				VGVLDKAASVLGALEATLAQLVAATRLARPTAHRLAVALEHHRLVTRDGRFVLGP	---TGcaGTCTCgaA-g-gcTGAGAtGcaA---	Sked_11100	-108	5.32	TGcaGTCTCgaAggcTGAGAtGcaA
	Jonesia denitrificans DSM 20603	7406612	Jden_1686	VGVLDKAAAVLGALEATLAQLVAATQLARPTAHRLAVALEHHRLVTRDGRFILGP	---TGcatTCTCAgc-c-gtTGAGACtGCA---	Jden_1686	-36	4.63	TGcatTCTCAgccgtTGAGACtGCA
	Renibacterium salmoninarum ATCC 33209	3398047	RSal33209_1791	VGVIDKAAQVLDALETTLAQLVAATGLARPTVHRLAQALAHHRLVSRDGRFVLGG	---TaGCGTCTCAgA-a-TaTGAGAtGcac---	RSal33209_1790	-88	5.52	TaGCGTCTCAgAaTaTGAGAtGcac
				VGVIDKAAQVLDALETTLAQLVAATGLARPTVHRLAQALAHHRLVSRDGRFVLGG	---gtGCaTCTCAtA-T-TcTGAGACGctA---	RSal33209_1791	-36	5.70	gtGCaTCTCAtATTcTGAGACGctA
				VGVIDKAAQVLDALETTLAQLVAATGLARPTVHRLAQALAHHRLVSRDGRFVLGG	---aattGTCTCAag-a-TGTGAGACGcgg---	RSal33209_0843	-100	4.04	aattGTCTCAagaTGTGAGACGcgg
	Arthrobacter aurescens TC1	1809226	AAur_2487	VGVIDKAAQVLDALETTLAQLVAATGLARPTVHRLALALVHHRLVSRDGRFVLGS	---TGcCGTCTCAat-a-TcTGAGAtGcaA---	AAur_2486	-155	6.19	TGcCGTCTCAataTcTGAGAtGcaA
				VGVIDKAAQVLDALETTLAQLVAATGLARPTVHRLALALVHHRLVSRDGRFVLGS	---TtGCaTCTCAgA-T-atTGAGACGGCA---	AAur_2487	-15	6.31	TtGCaTCTCAgATatTGAGACGGCA
				VGVIDKAAQVLDALETTLAQLVAATGLARPTVHRLALALVHHRLVSRDGRFVLGS	---actCGTCTCACt-a-TcTGgGAtaaat---	AAur_3061	-95	3.83	actCGTCTCACtaTcTGgGAtaaat
	Arthrobacter sp. FB24	1817104	Arth_2520	VGVIDKAAHVLDALETTLAQLVAATGLARPTVHRLALALVHHRLVSRDGRFVLGS	---TGcCGTCTCAat-a-TcTGAGAtGcaA---	Arth_2519	-101	6.19	TGcCGTCTCAataTcTGAGAtGcaA
				VGVIDKAAHVLDALETTLAQLVAATGLARPTVHRLALALVHHRLVSRDGRFVLGS	---TtGCaTCTCAgA-T-atTGAGACGGCA---	Arth_2520	-36	6.31	TtGCaTCTCAgATatTGAGACGGCA
				VGVIDKAAHVLDALETTLAQLVAATGLARPTVHRLALALVHHRLVSRDGRFVLGS	---cGcCGTCTCACt-a-TccGgGAtaaat---	Arth_3085	-98	4.15	cGcCGTCTCACtaTccGgGAtaaat
	Arthrobacter chlorophenolicus A6	7354166	Achl_2257	VGVIDKAAQVLDALETTLAQLVAATGLARPTVHRLALALVHHRLVSRDGRFVLGS	---TGcCGTCTCAtt-a-TcTGAGAtGcaA---	Achl_2256	-102	6.24	TGcCGTCTCAttaTcTGAGAtGcaA
				VGVIDKAAQVLDALETTLAQLVAATGLARPTVHRLALALVHHRLVSRDGRFVLGS	---TtGCaTCTCAgA-T-aaTGAGACGGCA---	Achl_2257	-36	6.29	TtGCaTCTCAgATaaTGAGACGGCA
				VGVIDKAAQVLDALETTLAQLVAATGLARPTVHRLALALVHHRLVSRDGRFVLGS	---gGcCGTCTCACt-a-TtcGgGACGatt---	Achl_2785	-94	4.41	gGcCGTCTCACtaTtcGgGACGatt
	Thermomonospora curvata DSM 43183	10225938	Tcur_3464	VGVLDKAVRVLNALEASLASLVQTTGLARPTAHRLAVALEYHRLVHRDGRFVLGP	---TGcaGTCTtgaA-a-TaTGAGAtGcaA---	Tcur_3463	-232	5.29	TGcaGTCTtgaAaTaTGAGAtGcaA
				VGVLDKAVRVLNALEASLASLVQTTGLARPTAHRLAVALEYHRLVHRDGRFVLGP	---TtGCaTCTCAtA-T-TtcaAGACtGCA---	Tcur_3464	-36	5.49	TtGCaTCTCAtATTtcaAGACtGCA
	Streptosporangium roseum DSM 43021	10239677	Sros_8019	VGVLDKAVLVLNALEASLAQLVQATGLARPTAHRLAVALEHHRIVSRDGRFVLGP	---TGcCGTCTCgac-a-TaTGAGAaaGCA---	Sros_8018	-59	5.07	TGcCGTCTCgacaTaTGAGAaaGCA
				VGVLDKAVLVLNALEASLAQLVQATGLARPTAHRLAVALEHHRIVSRDGRFVLGP	---TGcttTCTCAtA-T-gtcGAGACGGCA---	Sros_8019	-36	5.35	TGcttTCTCAtATgtcGAGACGGCA
	Thermobifida fusca YX	935652	Tfu_0625	VGVLDKTMSVLTALEASLAQLVRLTGLSRPTAHRLAVALERHRMVARDGRFILGP	---TtGCaTtcCAaA-T-aGcGAGACGGCA---	Tfu_0625	-34	5.78	TtGCaTtcCAaATaGcGAGACGGCA
				VGVLDKTMSVLTALEASLAQLVRLTGLSRPTAHRLAVALERHRMVARDGRFILGP	---TGcCGTCTCgCt-a-TtTGgaAtGcaA---	Tfu_0626	-142	5.65	TGcCGTCTCgCtaTtTGgaAtGcaA
	Acidothermus cellulolyticus 11B	1955266	Acel_1592	VGVLDKAVAILTALEATLASLVASTGLSRPTAHRLAVALERHRLVSRDGRFVLGP	---TacgaTCTCACA-a-TGTGAGACGcaA---	Acel_1591	-45	5.72	TacgaTCTCACAaTGTGAGACGcaA
				VGVLDKAVAILTALEATLASLVASTGLSRPTAHRLAVALERHRLVSRDGRFVLGP	---TtGCGTCTCACA-T-TGTGAGAtcGtA---	Acel_1592	-36	5.84	TtGCGTCTCACATTGTGAGAtcGtA
	Brachybacterium faecium DSM 4810	7343004	Bfae_18570	VGVLDKAAIVLGALEATLAQLVQSTGLARPTAHRLAVALEFHHLVARDGRFVLGP	---TGcCGTCTtgtt-T-TGTGAGACGcaA---	Bfae_18560	-131	5.84	TGcCGTCTtgttTTGTGAGACGcaA
				VGVLDKAAIVLGALEATLAQLVQSTGLARPTAHRLAVALEFHHLVARDGRFVLGP	---TtGCGTCTCACA-a-aacaAGACGGCA---	Bfae_18570	-36	5.85	TtGCGTCTCACAaaacaAGACGGCA
	Beutenbergia cavernae DSM 12333	7393483	Bcav_1572	VGVLDKAAVVLGALEATLAQLVSATHLARPTAHRLAVALEHHRLVARDGRFVLGP	---TtGCGTCTCAtg-g-TGcGAGACGGCA---	Bcav_1572	-34	6.08	TtGCGTCTCAtggTGcGAGACGGCA
				VGVLDKAAVVLGALEATLAQLVSATHLARPTAHRLAVALEHHRLVARDGRFVLGP	---TGcCGTCTCgCA-c-caTGAGACGcaA---	Bcav_1573	-93	5.99	TGcCGTCTCgCAccaTGAGACGcaA
				VGVLDKAAVVLGALEATLAQLVSATHLARPTAHRLAVALEHHRLVARDGRFVLGP	---cGtgGTCcCAgg-a-TGcGAGACGGac---	Bcav_1408	-226	4.20	cGtgGTCcCAggaTGcGAGACGGac
	Xylanimonas cellulosilytica DSM 15894	10208333	Xcel_2358	VGVLDKAASVLGALEATLAQLVASTGLARPTAHRLAVALEHHRLVARDGRFILGP	---TGcCGTCTCggc-a-cGTGAGAttGCA---	Xcel_2357	-84	5.52	TGcCGTCTCggcacGTGAGAttGCA
				VGVLDKAASVLGALEATLAQLVASTGLARPTAHRLAVALEHHRLVARDGRFILGP	---TGcaaTCTCACg-T-gccGAGACGGCA---	Xcel_2358	-36	5.54	TGcaaTCTCACgTgccGAGACGGCA
	Kribbella flavida DSM 17836	10249558	Kfla_4860	VGVLDKAALVLSALEATLAGLVAATGLARPTAHRLAVALEHHRLVGRDGRFVLGP	---TGcCGTCTCgaA-T-cGTGgaACGcaA---	Kfla_4859	-121	5.69	TGcCGTCTCgaATcGTGgaACGcaA
				VGVLDKAALVLSALEATLAGLVAATGLARPTAHRLAVALEHHRLVGRDGRFVLGP	---TtGCGTtcCACg-a-TtcGAGACGGCA---	Kfla_4860	-36	5.76	TtGCGTtcCACgaTtcGAGACGGCA
	Nocardioides sp. JS614	2172794	Noca_3299	VGVLDKAALVLTALEATLAGLVAATGLARPTAHRLAVALEHHRLVARDGRFVLGP	---TGGCGTCTCAgA-T-caTGgGAtGcaA---	Noca_3298	-101	5.95	TGGCGTCTCAgATcaTGgGAtGcaA
				VGVLDKAALVLTALEATLAGLVAATGLARPTAHRLAVALEHHRLVARDGRFVLGP	---TtGCaTCcCAtg-a-TcTGAGACGcCA---	Noca_3299	-36	6.03	TtGCaTCcCAtgaTcTGAGACGcCA
	Bifidobacterium angulatum DSM 20098	6334956	BBAG_0284	VGVLDKTVKILDALESTLGQLVSATGLARPTAHRLAIALERHRFVLRDGRFVLGS	---TGcCaTtTCACt-a-TGTGAGAtGGCA---	BBAG_0284	-37	6.23	TGcCaTtTCACtaTGTGAGAtGGCA
				VGVLDKTVKILDALESTLGQLVSATGLARPTAHRLAIALERHRFVLRDGRFVLGS	---TGcCaTCTCACA-T-aGTGAaAtGGCA---	BBAG_0285	-172	6.19	TGcCaTCTCACATaGTGAaAtGGCA
	Bifidobacterium longum NCC2705	281476	BL1261	VGVLDKTVKILDALESTLGQLVAATGLARPTAHRLAIALERHRFVLRDGRFVLGS	---TGctaTtTCACt-a-TGTGAGAtGGCA---	BL1261	-62	5.98	TGctaTtTCACtaTGTGAGAtGGCA
				VGVLDKTVKILDALESTLGQLVAATGLARPTAHRLAIALERHRFVLRDGRFVLGS	---TGcCaTCTCACA-T-aGTGAaAtaGCA---	BL1262	-280	5.87	TGcCaTCTCACATaGTGAaAtaGCA
	Bifidobacterium dentium Bd1	10177870	BDP_0267	VGVLDKTVKILDALEATLGQLVAATGLARPTAHRLAIALERHRFVLRDGRFVLGS	---TtGCaTtTCAat-a-TGTGAGAtGGCA---	BDP_0267	-35	6.11	TtGCaTtTCAataTGTGAGAtGGCA
				VGVLDKTVKILDALEATLGQLVAATGLARPTAHRLAIALERHRFVLRDGRFVLGS	---TGcCaTCTCACA-T-atTGAaAtGcaA---	BDP_0268	-274	6.02	TGcCaTCTCACATatTGAaAtGcaA
	Bifidobacterium catenulatum DSM 16992	6310097	BBCT_0160	VGVLDKTVKILDALEATLGQLVSSTGLARPTAHRLAIALERHRFVLRDGRFVLGS	---TtGCaTtTCAat-a-TGTGAGAtGGCA---	BBCT_0160	-35	6.11	TtGCaTtTCAataTGTGAGAtGGCA
				VGVLDKTVKILDALEATLGQLVSSTGLARPTAHRLAIALERHRFVLRDGRFVLGS	---TGcCaTCTCACA-T-atTGAaAtGcaA---	BBCT_0161	-339	6.02	TGcCaTCTCACATatTGAaAtGcaA
	Bifidobacterium adolescentis ATCC 15703	2002850	BAD_0178	VGVLDKTVKILDALEATLGQLVSATGLARPTAHRLAIALERHRFVLRDGRFVLGS	---TtGCaTtTCAat-a-TGTGAGAtGGCA---	BAD_0178	-35	6.11	TtGCaTtTCAataTGTGAGAtGGCA
				VGVLDKTVKILDALEATLGQLVSATGLARPTAHRLAIALERHRFVLRDGRFVLGS	---TGcCaTCTCACA-T-atTGAaAtGcaA---	BAD_0179	-306	6.02	TGcCaTCTCACATatTGAaAtGcaA
	Bifidobacterium animalis subsp. lactis DSM 10140	7585193	Balat_0240	VGVLDKTVKILDALEATLGQLVAATHLARPTAHRLAIALERHRFVVRDGRFVLGS	---TactaTgTCAgA-a-TGcGAGAtGtgA---	Balat_0240	-170	4.44	TactaTgTCAgAaTGcGAGAtGtgA
				VGVLDKTVKILDALEATLGQLVAATHLARPTAHRLAIALERHRFVVRDGRFVLGS	---TtGCGTtTCgaA-T-acTGAGAtGcaA---		-34	5.86	TtGCGTtTCgaATacTGAGAtGcaA
				VGVLDKTVKILDALEATLGQLVAATHLARPTAHRLAIALERHRFVVRDGRFVLGS	---TtGCaTCTCAgt-a-TtcGAaACGcaA---	Balat_0241	-292	5.79	TtGCaTCTCAgtaTtcGAaACGcaA
				VGVLDKTVKILDALEATLGQLVAATHLARPTAHRLAIALERHRFVVRDGRFVLGS	---TcaCaTCTCgCA-T-TcTGAcAtaGtA---		-156	4.50	TcaCaTCTCgCATTcTGAcAtaGtA
	Kocuria rhizophila DC2201	5178259	KRH_10310	VGVIDKASLILDALEASLADLVDATGLSRPTAHRLAVALAHHRFVGRDGRFVLGS	---cGcCGTCTCACc-a-TGcGgaACGagc---	KRH_10250	-72	4.24	cGcCGTCTCACcaTGcGgaACGagc
				VGVIDKASLILDALEASLADLVDATGLSRPTAHRLAVALAHHRFVGRDGRFVLGS	---gGagGTtTCACg-a-TGTGAGACGGgg---	KRH_10210	-287	4.25	gGagGTtTCACgaTGTGAGACGGgg
				VGVIDKASLILDALEASLADLVDATGLSRPTAHRLAVALAHHRFVGRDGRFVLGS	---TtGCtTCTCgCA-T-TtTGAGACtGCA---	KRH_10310	-34	5.63	TtGCtTCTCgCATTtTGAGACtGCA
				VGVIDKASLILDALEASLADLVDATGLSRPTAHRLAVALAHHRFVGRDGRFVLGS	---TGcaGTCTCAaA-a-TGcGAGAaGcaA---	KRH_10320	-142	5.32	TGcaGTCTCAaAaTGcGAGAaGcaA
Rxyl_0276 (ltbR)	Rubrobacter radiotolerans DSM 5868	10974334	RradDRAFT_0434	VGVLDRSVAILARLSATLGEVVSGTGLPRPTAHRLLSALEKHHLVARAGRYTLGS	---TCGTGTCTCATT-A-TTTGAGATATTC---	RradDRAFT_0434	-92	6.53	TCGTGTCTCATTATTTGAGATATTC
				VGVLDRSVAILARLSATLGEVVSGTGLPRPTAHRLLSALEKHHLVARAGRYTLGS	---GAATATCTCAAA-T-AATGAGACACGA---	RradDRAFT_0435	-52	4.17	GAATATCTCAAATAATGAGACACGA
	Rubrobacter xylanophilus DSM 9941	1768953	Rxyl_0276	VGVLDKAVAVLSLLALPLAGVVEATGLPRPTAHRILAALEAHHLVVRDRGYSLGL	---ACGgCTCTCgCa-t-aGTGAGATATCT---	Rxyl_0276	-34	6.39	ACGgCTCTCgCataGTGAGATATCT
				VGVLDKAVAVLSLLALPLAGVVEATGLPRPTAHRILAALEAHHLVVRDRGYSLGL	---AgaTATCTCACT-A-TGcGAGAgccGT---	Rxyl_0277	-81	6.25	AgaTATCTCACTATGcGAGAgccGT
PA4341	Pseudomonas aeruginosa PAO1	60791	PA4341	VRSVERALAILDLLGLGLEELHYLTELPKATVSRLLHTLLEQGWLYRGRRYRLRS	-----GGGTTCCACC-C-AGTGGAACCg-----	PA4344	-135	7.29	GGGTTCCACCCAGTGGAACCg
	Pseudomonas aeruginosa LESB58	5821675	PLES_47191	VRSVERALAILDLLGLGLEELHYLTELPKATVSRLLHTLLEQGWLYRGRRYRLRS	-----GGGTTCCACC-C-AGTGGAACCg-----	PLES_47221	-135	7.29	GGGTTCCACCCAGTGGAACCg
	Pseudomonas fluorescens Pf-5	871983	PFL_1347	VRSVERALAIVELIGLGLEELHYLTGLAKATVSRMLLTLQEQGWIYRGRRYRLSA	-----GtGTTCCAtC-C-AGTGGAACCA-----	PFL_1344	-144	6.90	GtGTTCCAtCCAGTGGAACCA
				VRSVERALAIVELIGLGLEELHYLTGLAKATVSRMLLTLQEQGWIYRGRRYRLSA	-----GGGTTCCAtt-C-tGcGGAACCA-----	PFL_1348	-118	5.99	GGGTTCCAttCtGcGGAACCA
	Pseudomonas fluorescens Pf0-1	10486714	Pfl01_1294	VRSVERALAIVELLGLGLEELHYLTALPKATVSRMLATLQEQGWVYRGRRYRLCA	-----cGGTTCCACC-C-tGTGGAACCA-----	Pfl_1291	-142	6.89	cGGTTCCACCCtGTGGAACCA
	Pseudomonas putida W619	7076023	PputW619_2552	VRSVERALAIVELLGLGLEELHYLTALPKATVSRMLATLQEQGWVYRGRRYRLCA	-----atGTTCCACC-a-cGTGaAACCA-----	PputW619_2549	-141	6.18	atGTTCCACCacGTGaAACCA
	Pseudomonas putida GB-1	7015509	PputGB1_2750	VRSVERALAIVDLLGLGLEELHYLTALPKATVSRMLATLQEQGWVYRGRRYRLCA	-----tGGTTCCgCt-g-gGTGGAACCA-----	PputGB1_2753	-141	6.05	tGGTTCCgCtggGTGGAACCA
CV3919	Chromobacterium violaceum ATCC 12472	519167	CV3919	VTALARGLEVLAAFRLSNQELARRTGLPKSTVSRLSYTLTRLGYLQQEGQYRLGL	------AaTTcCGCA-A-TGCGGAACT------	CV3918	-34	6.33	AaTTcCGCAATGCGGAACT
				VTALARGLEVLAAFRLSNQELARRTGLPKSTVSRLSYTLTRLGYLQQEGQYRLGL	------AGTTcCGCA-t-TGCGGAATT------	CV3919	-117	6.42	AGTTcCGCAtTGCGGAATT
	Psychrobacter cryohalolentis K5	1900479	Pcryo_0814	VTALGRGLMILAAFELSHQQLCQMTKLPKATITRLIHTLMTLGFLRVTGQYQLGS	------AaTTcCGCt-A-TGCGaAACT------	Pcryo_0814	-92	5.54	AaTTcCGCtATGCGaAACT
				VTALGRGLMILAAFELSHQQLCQMTKLPKATITRLIHTLMTLGFLRVTGQYQLGS	------AGTTTCGCA-t-AGCGGAATT------	Pcryo_0815	-102	6.64	AGTTTCGCAtAGCGGAATT
	Psychrobacter arcticum 273-4	888419	Psyc_0804	VTALGRGLVILAAFELSHQKLCQMTTLPKATITRLIHTLMTLGFLRTTGQYQLGS	------taTTcCGCt-g-TGCGaAACT------	Psyc_0804	-92	4.55	taTTcCGCtgTGCGaAACT
				VTALGRGLVILAAFELSHQKLCQMTTLPKATITRLIHTLMTLGFLRTTGQYQLGS	------AGTTTCGCA-c-AGCGGAATA------	Psyc_0805	-102	6.64	AGTTTCGCAcAGCGGAATA
	Psychrobacter sp. PRwf-1	6961593	PsycPRwf_1537	ITALGRGLLLLSAFELTHQRLCDKTALPKATVSRLLHTLQQLNFIKRNDSYKLGK	------AGTTTCaCt-A-TGCGGAACA------	PsycPRwf_1536	-122	6.33	AGTTTCaCtATGCGGAACA
				ITALGRGLLLLSAFELTHQRLCDKTALPKATVSRLLHTLQQLNFIKRNDSYKLGK	------tGTTcCGCA-t-AGtGaAACT------	PsycPRwf_1537	-167	4.71	tGTTcCGCAtAGtGaAACT
Bpet0265	Bordetella petrii DSM 12804	3489308	Bpet0265	SMNLARGLEVLRAFTLGNREIADRTGLPKPTVSRLTYTLTLLGYLSRDQKYRLGP	-------GTTTCGCT-G-TGCaaAAC-------	Bpet0264	-83	5.73	GTTTCGCTGTGCaaAAC
				SMNLARGLEVLRAFTLGNREIADRTGLPKPTVSRLTYTLTLLGYLSRDQKYRLGP	-------GTTTtGCA-C-AGCGaAAC-------	Bpet0265	-60	6.09	GTTTtGCACAGCGaAAC
	Ralstonia eutropha JMP134	894405	Reut_B3880	AINLARGLDVLRAFTLGNQDIVAQTGLPKATVSRLTYTLSLLGFLSRVQKYRLGA	-------GTTcCGCT-G-TGCGaAAC-------	Reut_B3879	53	5.73	GTTcCGCTGTGCGaAAC
				AINLARGLDVLRAFTLGNQDIVAQTGLPKATVSRLTYTLSLLGFLSRVQKYRLGA	-------GTTTCGCA-C-AGCGGAAC-------	Reut_B3880	-87	6.55	GTTTCGCACAGCGGAAC
	Ralstonia eutropha H16	2040485	h16_B0487	ATNLARGLEVLRAFTLGNQDIVARTGLPKATVSRLTYTLGLLGFLSRVQKYRLGA	-------GTTTCGCT-G-TGCGGAAC-------	H16_B0487	-85	6.55	GTTTCGCTGTGCGGAAC
				ATNLARGLEVLRAFTLGNQDIVARTGLPKATVSRLTYTLGLLGFLSRVQKYRLGA	-------GTTcCGCA-C-AGCGaAAC-------	H16_B0488	-84	5.73	GTTcCGCACAGCGaAAC
	Cupriavidus taiwanensis	5905068	RALTA_B0321	ATNLSRGLEVLRAFTLGNQDIVARTGLPKATVSRLTYTLGLLGFLSRVQKYRLGA	-------GTTTCGCT-G-TGCGGAAC-------	RALTA_B0321	-85	6.55	GTTTCGCTGTGCGGAAC
				ATNLSRGLEVLRAFTLGNQDIVARTGLPKATVSRLTYTLGLLGFLSRVQKYRLGA	-------GTTcCGCA-C-AGCGaAAC-------	RALTA_B0322	-83	5.73	GTTcCGCACAGCGaAAC
ROP_14880	Rhodococcus opacus B4	7719167	ROP_14880	VHAVERAIDVLEIVAVGATEIAMRLGVHKSTVSRLIASLQQRGFVEEAGKYQLGF	------TGTTGCGCt-a-TGCGCgACg------	ROP_14880	-122	5.03	TGTTGCGCtaTGCGCgACg
				VHAVERAIDVLEIVAVGATEIAMRLGVHKSTVSRLIASLQQRGFVEEAGKYQLGF	------TGTTGCaCA-g-cttGCAAgt------	ROP_14890	-114	4.60	TGTTGCaCAgcttGCAAgt
				VHAVERAIDVLEIVAVGATEIAMRLGVHKSTVSRLIASLQQRGFVEEAGKYQLGF	------cGTcGCGCA-T-aGCGCAACA------		-95	5.77	cGTcGCGCATaGCGCAACA
	Rhodococcus sp. RHA1	1940085	RHA1_ro01811	VHAVERAIDVLEIVAVGASEIAVRLGVHKSTVSRLIASLQQRGFVEEAGKYQLGF	------cGTTGCtgA-T-gaCGCAACA------	RHA1_ro01810	-207	4.83	cGTTGCtgATgaCGCAACA
				VHAVERAIDVLEIVAVGASEIAVRLGVHKSTVSRLIASLQQRGFVEEAGKYQLGF	------TGTTGCGCt-a-TGCGCgACg------	RHA1_ro01811	-122	5.03	TGTTGCGCtaTGCGCgACg
				VHAVERAIDVLEIVAVGASEIAVRLGVHKSTVSRLIASLQQRGFVEEAGKYQLGF	------TGTTGCaCA-g-cttGCAAgt------	RHA1_ro01812	-87	4.60	TGTTGCaCAgcttGCAAgt
				VHAVERAIDVLEIVAVGASEIAVRLGVHKSTVSRLIASLQQRGFVEEAGKYQLGF	------cGTcGCGCA-T-aGCGCAACA------		-68	5.77	cGTcGCGCATaGCGCAACA
	Rhodococcus sp. RHA1	1940088	RHA1_ro01814	VQSVDRALAVLEILAAGVTEIADELGVHKSTASRLVAVLDSRGYVAQLGKFQLGN	------aacTGtGaA-T-TGCGaAACg------	RHA1_ro01814	-249	3.55	aacTGtGaATTGCGaAACg
				VQSVDRALAVLEILAAGVTEIADELGVHKSTASRLVAVLDSRGYVAQLGKFQLGN	------cGTTtCGCA-a-TtCaCAgtt------	RHA1_ro01815	-108	3.81	cGTTtCGCAaTtCaCAgtt
	Rhodococcus opacus B4	7719170	ROP_14910	VQSVDRALAVLEILAAGVTEIADELGVHKSTASRLVAVLDSRGYVSQLGKFQLGN	------cGTTGCcaA-T-gaCGCAACA------	ROP_14870	-206	4.93	cGTTGCcaATgaCGCAACA
				VQSVDRALAVLEILAAGVTEIADELGVHKSTASRLVAVLDSRGYVSQLGKFQLGN	------cGTcGCGgA-T-cGgGCAcCc------		-135	3.98	cGTcGCGgATcGgGCAcCc
	Mycobacterium marinum M	5934114	MMAR_4423	VQSVDRALLVLELLAAGVTEVADELGVHKSTASRLITALEARGYVEQLGKYQLGI	------TGTTGCGCA-T-TaCaaAACt------	MMAR_4420	-59	5.15	TGTTGCGCATTaCaaAACt
				VQSVDRALLVLELLAAGVTEVADELGVHKSTASRLITALEARGYVEQLGKYQLGI	------TGTTcCGCA-T-TaCGgAACA------		-40	5.39	TGTTcCGCATTaCGgAACA
	Mycobacterium flavescens PYR-GCK	6972661	Mflv_3087	VQSVDRALQVLEIVAAGVTEIAAELGVHKSTVSRLVAVLEARGYVEQVGKYRLGF	------TGTTGCGtA-T-aaCGCgcaA------	Mflv_3080	-85	3.90	TGTTGCGtATaaCGCgcaA
				VQSVDRALQVLEIVAAGVTEIAAELGVHKSTVSRLVAVLEARGYVEQVGKYRLGF	------cGTTGCGtt-c-TaCGCAACA------		-66	4.78	cGTTGCGttcTaCGCAACA
	Mycobacterium sp. JLS	2146085	Mjls_2503	VQSVDRALVVLEILAAGVTEIAAALDVHKSTVSRLIAVLESRGYVEQVGKYRLGF	------TGTTGCGtc-a-TaaaCAtCg------	Mjls_2496	-3	3.56	TGTTGCGtcaTaaaCAtCg
				VQSVDRALVVLEILAAGVTEIAAALDVHKSTVSRLIAVLESRGYVEQVGKYRLGF	------TGTTGCaaA-g-aaCGCAACA------		16	5.06	TGTTGCaaAgaaCGCAACA
	Saccharomonospora viridis DSM 43017	7409377	Svir_18740	SQSVDRALSILTLLALGVTDLARHLGVHKSTATRLLATLEKFRFVEQDGKFRLGF	------TGTTGCttA-T-cGCGgAACA------	Svir_18740	-112	4.75	TGTTGCttATcGCGgAACA
				SQSVDRALSILTLLALGVTDLARHLGVHKSTATRLLATLEKFRFVEQDGKFRLGF	------cGcTGtGCA-a-TGCaCAACA------		-93	4.58	cGcTGtGCAaTGCaCAACA
				SQSVDRALSILTLLALGVTDLARHLGVHKSTATRLLATLEKFRFVEQDGKFRLGF	------aGTTGCaaA-a-TGtGCAACA------		-8	4.79	aGTTGCaaAaTGtGCAACA
				SQSVDRALSILTLLALGVTDLARHLGVHKSTATRLLATLEKFRFVEQDGKFRLGF	------TGTTGCaCA-T-TttGCAACt------	Svir_18750	-134	5.40	TGTTGCaCATTttGCAACt
				SQSVDRALSILTLLALGVTDLARHLGVHKSTATRLLATLEKFRFVEQDGKFRLGF	------TGTTGtGCA-T-TGCaCAgCg------		-49	4.98	TGTTGtGCATTGCaCAgCg
				SQSVDRALSILTLLALGVTDLARHLGVHKSTATRLLATLEKFRFVEQDGKFRLGF	------TGTTcCGCg-a-TaaGCAACA------		-30	4.79	TGTTcCGCgaTaaGCAACA
	Brachybacterium faecium DSM 4810	7343117	Bfae_19700	VQSVDRAARVLEILASAVGRLAHELGVHQSTASRLISALEAHDLVERQGPVRLGI	------TGgTGCGcA-A-TgCGCAAtG------	Bfae_19700	-60	5.14	TGgTGCGcAATgCGCAAtG
				VQSVDRAARVLEILASAVGRLAHELGVHQSTASRLISALEAHDLVERQGPVRLGI	------caTTGCGcA-t-TgCGCAcCA------	Bfae_19710	-62	4.49	caTTGCGcAtTgCGCAcCA
	Saccharopolyspora erythraea NRRL 2338	3656242	SACE_5608	MQSVDRAVTVLELLAAGITEIAGELGVHKSTASRLVSVLEARGLVEQLGKYAIGF	------cGTTGCGCA-T-TagGgAACA------	SACE_5608	-165	4.81	cGTTGCGCATTagGgAACA
				MQSVDRAVTVLELLAAGITEIAGELGVHKSTASRLVSVLEARGLVEQLGKYAIGF	------TGTTcCctA-a-TGCGCAACg------	SACE_5609	-64	5.02	TGTTcCctAaTGCGCAACg
	Saccharomonospora viridis DSM 43017	7410595	Svir_30950	VQSVDRAINVLELLAAGITEIAAELGVHKSTASRLVSALETRNLVEQLGKYVIGF	------aGTTcCGCA-T-aaCGCAACA------	Svir_30940	-174	5.35	aGTTcCGCATaaCGCAACA
				VQSVDRAINVLELLAAGITEIAAELGVHKSTASRLVSALETRNLVEQLGKYVIGF	------TGTTGCGtt-a-TGCGgAACt------	Svir_30950	-10	4.73	TGTTGCGttaTGCGgAACt
	Geodermatophilus obscurus DSM 43160	10301392	Gobs_2890	VQSVDRALSVLEILAAGVTEVAAELGVHKSTAFRLVAALESRGFVEQLGKYRLGF	------TGTTGCaCt-g-atCGCgAac------	Gobs_2892	-109	3.58	TGTTGCaCtgatCGCgAac
				VQSVDRALSVLEILAAGVTEVAAELGVHKSTAFRLVAALESRGFVEQLGKYRLGF	------TGTTcCaCA-T-aGCGCgACt------	Gobs_2893	-146	5.09	TGTTcCaCATaGCGCgACt
				VQSVDRALSVLEILAAGVTEVAAELGVHKSTAFRLVAALESRGFVEQLGKYRLGF	------TGcTtCagA-T-gGCaCAACc------		-124	3.35	TGcTtCagATgGCaCAACc
				VQSVDRALSVLEILAAGVTEVAAELGVHKSTAFRLVAALESRGFVEQLGKYRLGF	------TGTTGCGtA-g-TGCGaAACt------	Gobs_2905	-283	5.13	TGTTGCGtAgTGCGaAACt
				VQSVDRALSVLEILAAGVTEVAAELGVHKSTAFRLVAALESRGFVEQLGKYRLGF	------aGTTtCGCA-c-TaCGCAACA------	Gobs_2906	-36	4.62	aGTTtCGCAcTaCGCAACA
	Geodermatophilus obscurus DSM 43160	10301414	Gobs_2912	VQSVDRALSVLEILAAGVTEVAAELGVHKSTAFRLVAALESRGFVEQLGKYRLGF	------cGTTGCcag-a-ctCGCgACt------	Gobs_2912	-106	3.77	cGTTGCcagactCGCgACt
				VQSVDRALSVLEILAAGVTEVAAELGVHKSTAFRLVAALESRGFVEQLGKYRLGF	------TtTTGCcgA-T-gaCGCAACA------		-88	4.20	TtTTGCcgATgaCGCAACA
				VQSVDRALSVLEILAAGVTEVAAELGVHKSTAFRLVAALESRGFVEQLGKYRLGF	------TGTTGCGtc-a-TcgGCAAaA------	Gobs_2913	-58	3.60	TGTTGCGtcaTcgGCAAaA
				VQSVDRALSVLEILAAGVTEVAAELGVHKSTAFRLVAALESRGFVEQLGKYRLGF	------aGTcGCGag-T-ctgGCAACg------		-40	3.64	aGTcGCGagTctgGCAACg
				VQSVDRALSVLEILAAGVTEVAAELGVHKSTAFRLVAALESRGFVEQLGKYRLGF	------gGTctCGgA-T-gaCGCAACA------	Gobs_2914	-174	4.19	gGTctCGgATgaCGCAACA
	Streptomyces avermitilis MA-4680	230021	SAV_6954	VQSVDRAVSVLEILAAGVTEIAEELDVHKSTAFRLLGVLENRGLVAQAGKYYLGA	------TGTTcCtCA-T-cGCGCAACc------	SAV6953	-47	5.27	TGTTcCtCATcGCGCAACc
				VQSVDRAVSVLEILAAGVTEIAEELDVHKSTAFRLLGVLENRGLVAQAGKYYLGA	------caTcGtGCA-T-TGCGCAACA------		-28	5.25	caTcGtGCATTGCGCAACA
				VQSVDRAVSVLEILAAGVTEIAEELDVHKSTAFRLLGVLENRGLVAQAGKYYLGA	------TGTTtCGtA-T-gGCGCAcgA------	SAV6954	-120	4.10	TGTTtCGtATgGCGCAcgA
				VQSVDRAVSVLEILAAGVTEIAEELDVHKSTAFRLLGVLENRGLVAQAGKYYLGA	------gGgaGCGCt-a-TGCGCAACA------		-101	4.40	gGgaGCGCtaTGCGCAACA
				VQSVDRAVSVLEILAAGVTEIAEELDVHKSTAFRLLGVLENRGLVAQAGKYYLGA	------TGTTGCGCA-T-aGCGCtcCc------	SAV6955	-181	4.73	TGTTGCGCATaGCGCtcCc
				VQSVDRAVSVLEILAAGVTEIAEELDVHKSTAFRLLGVLENRGLVAQAGKYYLGA	------TcgTGCGCc-a-TaCGaAACA------		-162	3.84	TcgTGCGCcaTaCGaAACA
	Stackebrandtia nassauensis DSM 44728	10201126	Snas_1825	VQSVTRAVSILEFLASGVTEVGTELGVHKSTASRLLNTLESRGLVEQHGKYRLGL	------aGTTGCGCA-g-gGaaCAACA------	Snas_1818	-99	4.52	aGTTGCGCAggGaaCAACA
				VQSVTRAVSILEFLASGVTEVGTELGVHKSTASRLLNTLESRGLVEQHGKYRLGL	------aGTTcCttA-a-TaCGCAACA------		-81	4.56	aGTTcCttAaTaCGCAACA
	Rubrobacter xylanophilus DSM 9941	1769438	Rxyl_0769	VQSVDRAITVLEFLASGVTEVANELGIHKSTAYRLLTTLRDRGLVEQDEKYRLGF	------cGgTGCGCA-T-ccaGCtACA------	Rxyl_0757	-48	3.87	cGgTGCGCATccaGCtACA
				VQSVDRAITVLEFLASGVTEVANELGIHKSTAYRLLTTLRDRGLVEQDEKYRLGF	------aGcTtCGCt-a-TGCGCAACA------	Rxyl_0758	-10	3.84	aGcTtCGCtaTGCGCAACA
				VQSVDRAITVLEFLASGVTEVANELGIHKSTAYRLLTTLRDRGLVEQDEKYRLGF	------TGTTGCGCA-c-TGCGatAag------	Rxyl_0761	-205	3.86	TGTTGCGCAcTGCGatAag
				VQSVDRAITVLEFLASGVTEVANELGIHKSTAYRLLTTLRDRGLVEQDEKYRLGF	------TGTTttatA-T-TaCagAACA------		-63	3.61	TGTTttatATTaCagAACA
				VQSVDRAITVLEFLASGVTEVANELGIHKSTAYRLLTTLRDRGLVEQDEKYRLGF	------TGTTctGtA-a-TataaAACA------	Rxyl_0762	-227	3.91	TGTTctGtAaTataaAACA
				VQSVDRAITVLEFLASGVTEVANELGIHKSTAYRLLTTLRDRGLVEQDEKYRLGF	------ctTatCGCA-g-TGCGCAACA------		-85	4.10	ctTatCGCAgTGCGCAACA
				VQSVDRAITVLEFLASGVTEVANELGIHKSTAYRLLTTLRDRGLVEQDEKYRLGF	------TcTTGCtCA-T-TGCGCAACA------	Rxyl_0770	-286	5.08	TcTTGCtCATTGCGCAACA
				VQSVDRAITVLEFLASGVTEVANELGIHKSTAYRLLTTLRDRGLVEQDEKYRLGF	------TGTTGCGCA-a-TGaGCAAgA------	Rxyl_0771	-217	5.24	TGTTGCGCAaTGaGCAAgA
				VQSVDRAITVLEFLASGVTEVANELGIHKSTAYRLLTTLRDRGLVEQDEKYRLGF	------aGTaGCtCA-T-gGCagAACA------		-199	3.84	aGTaGCtCATgGCagAACA
	Arthrobacter chlorophenolicus A6	7355378	Achl_3456	VQSVERALAVLEILAAGVSEIAEEMGIHKSTVSRLMGSLVSRDMVQQNGKYQLGF	------TGTTGaccc-t-TgCGaAACA------	Achl_3457	-183	4.01	TGTTGaccctTgCGaAACA
	Arthrobacter sp. FB24	1818292	Arth_3712	VQSVDRAMAVLEILAAGVSEIAEEMGIHKSTVSRLLGSLVSREMVHQNGKYQLGF	------TGTTGCttA-T-gGCGagACg------	Arth_3716	-190	4.12	TGTTGCttATgGCGagACg
				VQSVDRAMAVLEILAAGVSEIAEEMGIHKSTVSRLLGSLVSREMVHQNGKYQLGF	------TGTTGCtCt-T-TaCGgAACA------		-171	4.67	TGTTGCtCtTTaCGgAACA
				VQSVDRAMAVLEILAAGVSEIAEEMGIHKSTVSRLLGSLVSREMVHQNGKYQLGF	------gGTTGCGCt-g-gaaGCgACg------	Arth_3726	-261	3.80	gGTTGCGCtggaaGCgACg
				VQSVDRAMAVLEILAAGVSEIAEEMGIHKSTVSRLLGSLVSREMVHQNGKYQLGF	------TGTTGtGtA-a-TaCGCAAtt------		-109	4.85	TGTTGtGtAaTaCGCAAtt
	Arthrobacter aurescens TC1	1807218	AAur_0478	VQSVDRALQILEILAAGVSEIAEEMGIHKSTVSRLVGSLVNRDIVRQNGKYQLGF	------TGTTGCatA-g-cGCGgAtgt------	AAur_0477	-257	3.58	TGTTGCatAgcGCGgAtgt
				VQSVDRALQILEILAAGVSEIAEEMGIHKSTVSRLVGSLVNRDIVRQNGKYQLGF	------TGTTGattc-c-TGCGgAACA------		-238	3.51	TGTTGattccTGCGgAACA
	Streptosporangium roseum DSM 43021	10235476	Sros_3853	VQSVDRAISILEILSAGVSEVAVEIGVHKSTAFRLLGALESRGLVEQAGKYRLSF	------cGTactGaA-T-aGCGCAAtt------	Sros_3853	-91	4.33	cGTactGaATaGCGCAAtt
				VQSVDRAISILEILSAGVSEVAVEIGVHKSTAFRLLGALESRGLVEQAGKYRLSF	------caTTGCaCc-a-TcCGCAACg------		-72	4.49	caTTGCaCcaTcCGCAACg
				VQSVDRAISILEILSAGVSEVAVEIGVHKSTAFRLLGALESRGLVEQAGKYRLSF	------aGTccCGCt-a-TGgGCAACg------		-8	4.07	aGTccCGCtaTGgGCAACg
				VQSVDRAISILEILSAGVSEVAVEIGVHKSTAFRLLGALESRGLVEQAGKYRLSF	------cGTTGCcCA-T-aGCGggACt------	Sros_3854	-144	4.53	cGTTGCcCATaGCGggACt
				VQSVDRAISILEILSAGVSEVAVEIGVHKSTAFRLLGALESRGLVEQAGKYRLSF	------cGTTGCGgA-T-gGtGCAAtg------		-80	4.71	cGTTGCGgATgGtGCAAtg
				VQSVDRAISILEILSAGVSEVAVEIGVHKSTAFRLLGALESRGLVEQAGKYRLSF	------TGTTGCGgg-a-aGCGCActA------	Sros_3855	-51	4.15	TGTTGCGggaaGCGCActA
				VQSVDRAISILEILSAGVSEVAVEIGVHKSTAFRLLGALESRGLVEQAGKYRLSF	------cGTTtCGaA-g-TGCGCAACg------		-32	4.83	cGTTtCGaAgTGCGCAACg
	Streptomyces scabiei 87.22	10438499	SCAB_6901	VQSVDRAVSVLEILAAGVSEVAAEIDVHKSTAFRLLGALEARGLVEQTGKYRLGF	------aGTTGCGtt-c-gatGCAACt------	SCAB_6861	-141	3.89	aGTTGCGttcgatGCAACt
				VQSVDRAVSVLEILAAGVSEVAAEIDVHKSTAFRLLGALEARGLVEQTGKYRLGF	------TGTTGCGCA-T-aaCGCgtgt------		-57	4.30	TGTTGCGCATaaCGCgtgt
				VQSVDRAVSVLEILAAGVSEVAAEIDVHKSTAFRLLGALEARGLVEQTGKYRLGF	------cGTTGtGCc-a-TGtGagACA------		-38	4.05	cGTTGtGCcaTGtGagACA
				VQSVDRAVSVLEILAAGVSEVAAEIDVHKSTAFRLLGALEARGLVEQTGKYRLGF	------cGTTGCtCA-T-aGCGaAgat------	SCAB_6891	-207	3.85	cGTTGCtCATaGCGaAgat
				VQSVDRAVSVLEILAAGVSEVAAEIDVHKSTAFRLLGALEARGLVEQTGKYRLGF	------gGTTGCGCt-a-TatGgAACA------		-188	4.38	gGTTGCGCtaTatGgAACA
				VQSVDRAVSVLEILAAGVSEVAAEIDVHKSTAFRLLGALEARGLVEQTGKYRLGF	------TGTTcCatA-T-aGCGCAACc------	SCAB_6901	-233	5.15	TGTTcCatATaGCGCAACc
				VQSVDRAVSVLEILAAGVSEVAAEIDVHKSTAFRLLGALEARGLVEQTGKYRLGF	------aGTTGCaCt-a-TGaGCAACt------		-10	4.46	aGTTGCaCtaTGaGCAACt
				VQSVDRAVSVLEILAAGVSEVAAEIDVHKSTAFRLLGALEARGLVEQTGKYRLGF	------cGTTGCGtA-a-acaGCAACt------	SCAB_6961	-56	4.58	cGTTGCGtAaacaGCAACt
				VQSVDRAVSVLEILAAGVSEVAAEIDVHKSTAFRLLGALEARGLVEQTGKYRLGF	------cGgTGCGtA-T-TGCaCAACA------	SCAB_7001	-204	4.94	cGgTGCGtATTGCaCAACA
				VQSVDRAVSVLEILAAGVSEVAAEIDVHKSTAFRLLGALEARGLVEQTGKYRLGF	------aGgTGaGCg-a-TaCGCAACA------		-185	3.88	aGgTGaGCgaTaCGCAACA
				VQSVDRAVSVLEILAAGVSEVAAEIDVHKSTAFRLLGALEARGLVEQTGKYRLGF	------gGgTGCaCg-a-TGCGCAACg------		-42	4.49	gGgTGCaCgaTGCGCAACg
				VQSVDRAVSVLEILAAGVSEVAAEIDVHKSTAFRLLGALEARGLVEQTGKYRLGF	------cGTTGCGCA-T-cGtGCAcCc------	SCAB_7011	-200	5.03	cGTTGCGCATcGtGCAcCc
				VQSVDRAVSVLEILAAGVSEVAAEIDVHKSTAFRLLGALEARGLVEQTGKYRLGF	------TGTTGCGtA-T-cGCtCAcCt------		-57	4.44	TGTTGCGtATcGCtCAcCt
				VQSVDRAVSVLEILAAGVSEVAAEIDVHKSTAFRLLGALEARGLVEQTGKYRLGF	------TGTTGtGCA-a-TaCGCAcCg------		-38	5.02	TGTTGtGCAaTaCGCAcCg
	Streptomyces scabiei 87.22	10438513	SCAB_7041	VQSVDRAISVLEILAAGVSEVAAEIEVHKSTAFRLLGALEARGLVEQAGKYRLGF	------aGTTGCtCA-c-aGtGaAACt------	SCAB_7031	-159	4.04	aGTTGCtCAcaGtGaAACt
				VQSVDRAISVLEILAAGVSEVAAEIEVHKSTAFRLLGALEARGLVEQAGKYRLGF	------aGTTGCGCc-g-TtCGCAACc------		-85	4.91	aGTTGCGCcgTtCGCAACc
				VQSVDRAISVLEILAAGVSEVAAEIEVHKSTAFRLLGALEARGLVEQAGKYRLGF	------TGgTGCGtA-T-aGCGCgACc------		-66	4.62	TGgTGCGtATaGCGCgACc
				VQSVDRAISVLEILAAGVSEVAAEIEVHKSTAFRLLGALEARGLVEQAGKYRLGF	------gGTcGCGCt-a-TaCGCAcCA------	SCAB_7041	-154	4.45	gGTcGCGCtaTaCGCAcCA
				VQSVDRAISVLEILAAGVSEVAAEIEVHKSTAFRLLGALEARGLVEQAGKYRLGF	------gGTTGCGaA-c-gGCGCAACt------		-135	4.91	gGTTGCGaAcgGCGCAACt
				VQSVDRAISVLEILAAGVSEVAAEIEVHKSTAFRLLGALEARGLVEQAGKYRLGF	------cGTTGCtCc-a-TGtaCAACg------	SCAB_7051	-82	4.43	cGTTGCtCcaTGtaCAACg
				VQSVDRAISVLEILAAGVSEVAAEIEVHKSTAFRLLGALEARGLVEQAGKYRLGF	------aGTTttGgA-T-acCGCAACg------	SCAB_7071	-127	3.81	aGTTttGgATacCGCAACg
				VQSVDRAISVLEILAAGVSEVAAEIEVHKSTAFRLLGALEARGLVEQAGKYRLGF	------TGTTGCGCt-T-acCGCAAac------		-45	4.40	TGTTGCGCtTacCGCAAac
				VQSVDRAISVLEILAAGVSEVAAEIEVHKSTAFRLLGALEARGLVEQAGKYRLGF	------cGTTGCGtA-T-cGCGgcACt------	SCAB_7091	-108	4.35	cGTTGCGtATcGCGgcACt
				VQSVDRAISVLEILAAGVSEVAAEIEVHKSTAFRLLGALEARGLVEQAGKYRLGF	------TGTTGtGCA-g-TGtGCAACt------		-90	5.37	TGTTGtGCAgTGtGCAACt
Caur_1349 (mhpR)	Chloroflexus aurantiacus J-10-fl	3451756	Caur_1349	LQTLQKAARALTLFTWSVGDMAKALELPKSSVSELLSSLAEQNLLRRVGRYRLGW	-------aTTCGACa-T-aGtCGAAC-------	Caur_1346	-108	4.64	aTTCGACaTaGtCGAAC
				LQTLQKAARALTLFTWSVGDMAKALELPKSSVSELLSSLAEQNLLRRVGRYRLGW	-------GTTCGACT-A-TGtCGAAT-------	Caur_1347	-138	5.68	GTTCGACTATGtCGAAT
	Chloroflexus sp. Y-400-fl	5683053	Chy400_1471	LQTLQKAARALTLFTWSVGDMAKALELPKSSVSELLSSLAEQNLLRRVGRYRLGW	-------aTTCGACa-T-aGtCGAAC-------	Chy400_1468	-141	4.64	aTTCGACaTaGtCGAAC
				LQTLQKAARALTLFTWSVGDMAKALELPKSSVSELLSSLAEQNLLRRVGRYRLGW	-------GTTCGACT-A-TGtCGAAT-------	Chy400_1469	-138	5.68	GTTCGACTATGtCGAAT
	Chloroflexus aggregans DSM 9485	6941627	Cagg_2032	LQTLQKAARALTLFTWSVGEMAKALELPKSSVSELLSSLAEQGLLRRVGRYRLGW	-------aTTCGGta-T-aACCGAAC-------	Cagg_2029	-144	4.64	aTTCGGtaTaACCGAAC
				LQTLQKAARALTLFTWSVGEMAKALELPKSSVSELLSSLAEQGLLRRVGRYRLGW	-------GTTCGGtT-A-TACCGAAT-------	Cagg_2030	-135	5.68	GTTCGGtTATACCGAAT
	Roseiflexus sp. RS-1	6990084	RoseRS_2571	LQTLQKAVEVLSLFSWTVGDIARALEQPKSSTSELLSSMAGQGLLRRTGRYRLGW	-------GTTCGGta-T-aGtCGAAC-------	RoseRS_2568	-80	5.13	GTTCGGtaTaGtCGAAC
				LQTLQKAVEVLSLFSWTVGDIARALEQPKSSTSELLSSMAGQGLLRRTGRYRLGW	-------GTTCGACT-A-TACCGAAC-------	RoseRS_2569	-229	5.83	GTTCGACTATACCGAAC
	Roseiflexus castenholzii DSM 13941	3573160	Rcas_2412	LQTLQKAVEVLSLFSWTVGDIARALEQPKSSTSELLSSMAGQGLLRRTGRYRLGW	-------GTTCGGCT-A-TACCGAAT-------	Rcas_2414	-220	5.83	GTTCGGCTATACCGAAT
	Thermaerobacter marianensis DSM 12885	11050818	TmarDRAFT_0136 (Tmar_1779)	LKTLARAGAVLDLFTLGVTEIARRLGIPKSNAHALVHSLCKIGLLRRTNRYALGW	-------GTTCtGga-T-atgCGAAC-------	Tmar_1779	-68	4.08	GTTCtGgaTatgCGAAC
	Thermomicrobium roseum DSM 5159	5472751	trd_1394	LQTVQKAAQVLRLFTWGVTEVAAALEIPKSGAHALLRTLAAEGLLQRTGRYRLGW	-------GTTCGGCT-A-TcatGAAC-------	trd_1394	-131	4.24	GTTCGGCTATcatGAAC
				LQTVQKAAQVLRLFTWGVTEVAAALEIPKSGAHALLRTLAAEGLLQRTGRYRLGW	-------GTTCaCga-T-gGCtGAAC-------	trd_1395	-161	4.07	GTTCaCgaTgGCtGAAC
				LQTVQKAAQVLRLFTWGVTEVAAALEIPKSGAHALLRTLAAEGLLQRTGRYRLGW	-------GTTCaTga-T-aGCCGAAC-------		-100	5.03	GTTCaTgaTaGCCGAAC
	Thermus thermophilus HB8	942827	TTHB248	IRSVKKAMELLDLFTWGVTELAQALGLPKATVHGLLCSLVEGGVLHRLGRYRLGW	-------GTTCGCtg-A-aGgCGAAC-------	TTHB248	-114	4.81	GTTCGCtgAaGgCGAAC
				IRSVKKAMELLDLFTWGVTELAQALGLPKATVHGLLCSLVEGGVLHRLGRYRLGW	-------GTTCGGtT-A-TGgCGAAC-------		-7	5.53	GTTCGGtTATGgCGAAC
				IRSVKKAMELLDLFTWGVTELAQALGLPKATVHGLLCSLVEGGVLHRLGRYRLGW	-------GTTCGCCa-T-aACCGAAC-------	TTHB249	-203	5.43	GTTCGCCaTaACCGAAC
				IRSVKKAMELLDLFTWGVTELAQALGLPKATVHGLLCSLVEGGVLHRLGRYRLGW	-------GTTCGCCT-T-cAgCGAAC-------		-96	5.53	GTTCGCCTTcAgCGAAC
				IRSVKKAMELLDLFTWGVTELAQALGLPKATVHGLLCSLVEGGVLHRLGRYRLGW	-------GTTtGACT-A-TGgCGAAC-------	TTHB250	-148	5.04	GTTtGACTATGgCGAAC
Spro_1334	Serratia proteamaculans 568	3619325	Spro_1334	IQVITRAAKILDALGMSLGEIALAVDLPRSTVQRIVNALDSVQLVRGGGGVRLGP	------cacATTGCA-A-tACagTgCA------	Spro_1333	-93	5.55	cacATTGCAAtACagTgCA
				IQVITRAAKILDALGMSLGEIALAVDLPRSTVQRIVNALDSVQLVRGGGGVRLGP	------TGTATcGCt-A-tgCaATACA------		-51	5.41	TGTATcGCtAtgCaATACA
				IQVITRAAKILDALGMSLGEIALAVDLPRSTVQRIVNALDSVQLVRGGGGVRLGP	------TGTATTGCA-t-AgCGATACA------	Spro_1334	-128	6.30	TGTATTGCAtAgCGATACA
				IQVITRAAKILDALGMSLGEIALAVDLPRSTVQRIVNALDSVQLVRGGGGVRLGP	------TGTATTGCA-A-tgtGgTACA------		-81	6.00	TGTATTGCAAtgtGgTACA
	Pantoea ananatis LMG 20103	10474202	PANA_2736	IQVIARAAKILNALGMSLGEIAQVVDLPRSTVQRIVAALDSAELVRSSGGLRLGP	------TGTATTGCA-A-tgCGATACA------	PANA_2736	-121	6.30	TGTATTGCAAtgCGATACA
				IQVIARAAKILNALGMSLGEIAQVVDLPRSTVQRIVAALDSAELVRSSGGLRLGP	------TacATgGCA-A-tAtGcTgtA------		-90	4.30	TacATgGCAAtAtGcTgtA
				IQVIARAAKILNALGMSLGEIAQVVDLPRSTVQRIVAALDSAELVRSSGGLRLGP	------TGTATTGCA-A-tgCGgTACA------		-75	6.15	TGTATTGCAAtgCGgTACA
	Francisella philomiragia subsp. philomiragia ATCC 25017	3804052	Fphi_1606	IQVISRAVNVLQSISMSLGDIAKKVDLPRSTVQRIVAALEAEGFTRSEGKILLGS	------TGTATcatt-t-tgCGATACA------	Fphi_1605	-307	4.23	TGTATcattttgCGATACA
				IQVISRAVNVLQSISMSLGDIAKKVDLPRSTVQRIVAALEAEGFTRSEGKILLGS	------TGTATcGCA-A-AAtGATACA------	Fphi_1606	-99	6.30	TGTATcGCAAAAtGATACA
Reut_B5543	Ralstonia eutropha JMP134	896071	Reut_B5543	LKTLDGALALLTHFNWGVRELARESGVHHAVVHRVLATFAANGFLVQDGRYGLGL	------TGTCTCTat-a-taAGAGACA------	Reut_B5543	-31	6.16	TGTCTCTatataAGAGACA
	Cupriavidus taiwanensis	5904891	RALTA_B0144	LKTLDGALALLTHFTWGVRELARHSGVHHAVVHRVLATFAANGFLVQDGRYALGL	------TGTCTCTTA-T-ATAGAGACA------	RALTA_B0144	-44	7.13	TGTCTCTTATATAGAGACA
	Ralstonia eutropha H16	2040145	h16_B0138	---------MQDALG----------------------------------RYGLGL	------TGTCTCTTA-T-ATAGAGACA------	H16_B0138	-194	7.13	TGTCTCTTATATAGAGACA
	Burkholderia sp. 383	1063251	Bcep18194_B2316	LKTLSSALQLMQYFTWGVRELAKESGVHHAIVHRVLATFAAEGYLVQDGRYALGL	------TGTCTCTcA-T-ATAGAGACg------	Bcep18194_B2316	-26	6.79	TGTCTCTcATATAGAGACg
	Ralstonia eutropha JMP134	896073	Reut_B5545	LKTLDGALALLTHFTWGVRELAKHSGVHYAVVHRVLATFAANGFLVQDGKYSLGL	------TGTCTCTTA-T-ATAGAGACA------	Reut_B5544	-187	7.13	TGTCTCTTATATAGAGACA
	Ralstonia eutropha H16	2040147	h16_B0140	LKTLDGALALLTHFTWGVRELAKHSGVHYAVVHRVLATFAANGFLVQDGKYSLGL	------TGTCTCTat-a-taAGAGACA------	H16_B0139	-179	6.16	TGTCTCTatataAGAGACA
	Cupriavidus taiwanensis	5904894	RALTA_B0147	LKTLDGALALLTYFTWGVRELAKHSGVHYAVVHRVLATFAANGFLVQDGKYSLGL	------TGTCTCTat-a-taAGAGACA------	RALTA_B0145	-124	6.16	TGTCTCTatataAGAGACA
Pden_4604	Paracoccus denitrificans PD1222	1842641	Pden_4604	DKAFIKGLRLIEALARGVTDLANALGLTKSNVHRLLATLIAQGYVRQVSHYELTT	------CGTTCCgTA-t-TgTaGAACG------	Pden_4600	-193	5.14	CGTTCCgTAtTgTaGAACG
				DKAFIKGLRLIEALARGVTDLANALGLTKSNVHRLLATLIAQGYVRQVSHYELTT	------tGTTCCgTA-t-TtTGGAACa------		-36	5.01	tGTTCCgTAtTtTGGAACa
				DKAFIKGLRLIEALARGVTDLANALGLTKSNVHRLLATLIAQGYVRQVSHYELTT	------tGTTCCAaA-A-TAcGGAACa------	Pden_4601	-189	5.67	tGTTCCAaAATAcGGAACa
				DKAFIKGLRLIEALARGVTDLANALGLTKSNVHRLLATLIAQGYVRQVSHYELTT	------CGTTCtAcA-A-TAcGGAACG------		-32	5.76	CGTTCtAcAATAcGGAACG
	Rhodopseudomonas palustris TIE-1	7138703	Rpal_5128	DKAFIKGLRLLETLARGVTDLANELKFTKSNVHRLLATLQSQGYVRQISTYELTT	------tGTTCtATA-t-TgTaGAACG------	Rpal_5131	-235	5.13	tGTTCtATAtTgTaGAACG
				DKAFIKGLRLLETLARGVTDLANELKFTKSNVHRLLATLQSQGYVRQISTYELTT	------CGTTtCATA-A-TATaGAACG------		-48	6.11	CGTTtCATAATATaGAACG
				DKAFIKGLRLLETLARGVTDLANELKFTKSNVHRLLATLQSQGYVRQISTYELTT	------CGTTCtATA-t-TATGaAACG------	Rpal_5132	-226	5.23	CGTTCtATAtTATGaAACG
				DKAFIKGLRLLETLARGVTDLANELKFTKSNVHRLLATLQSQGYVRQISTYELTT	------CGTTCtAcA-A-TATaGAACa------		-39	5.63	CGTTCtAcAATATaGAACa
	Rhodobacter sphaeroides KD131	5825291	RSKD131_4365	DKAFIKGLRLLECLARGVSDLAAELAMTKSNVHRLLQTLQAQGYVRQVSTYELTT	------TGTTCCACG-T-TGTGGAACG------	RSKD131_4361	-227	4.97	TGTTCCACGTTGTGGAACG
				DKAFIKGLRLLECLARGVSDLAAELAMTKSNVHRLLQTLQAQGYVRQVSTYELTT	------CGTTCTGCA-A-TGTGGAACG------		-67	5.07	CGTTCTGCAATGTGGAACG
				DKAFIKGLRLLECLARGVSDLAAELAMTKSNVHRLLQTLQAQGYVRQVSTYELTT	------CGTTCCACA-T-TGCAGAACG------	RSKD131_4362	-250	5.5	CGTTCCACATTGCAGAACG
				DKAFIKGLRLLECLARGVSDLAAELAMTKSNVHRLLQTLQAQGYVRQVSTYELTT	------CGTTCCACA-A-CGTGGAACA------		-90	5.63	CGTTCCACAACGTGGAACA
	Oligotropha carboxidovorans OM5	7496340	OCAR_6782	DATFLKGLRMLQALARGVTELGRELGVTKSNAHRLLKTLVHSGFAQNNGKYSATL	------CagatCAaA-A-TcTGGAACG------	OCAR_6782	-50	4.43	CagatCAaAATcTGGAACG
				DATFLKGLRMLQALARGVTELGRELGVTKSNAHRLLKTLVHSGFAQNNGKYSATL	------tGTatCAat-A-TtTGGAACa------		-30	4.99	tGTatCAatATtTGGAACa
				DATFLKGLRMLQALARGVTELGRELGVTKSNAHRLLKTLVHSGFAQNNGKYSATL	------tGTTCCAaA-t-atTGatACa------	OCAR_6783	-52	4.22	tGTTCCAaAtatTGatACa
				DATFLKGLRMLQALARGVTELGRELGVTKSNAHRLLKTLVHSGFAQNNGKYSATL	------tGTTtCAgt-A-TtTGGAACc------	OCAR_6784	-121	4.59	tGTTtCAgtATtTGGAACc
				DATFLKGLRMLQALARGVTELGRELGVTKSNAHRLLKTLVHSGFAQNNGKYSATL	------CGTTCCATt-t-TtTtGAAaa------	OCAR_6794	-148	4.46	CGTTCCATttTtTtGAAaa
				DATFLKGLRMLQALARGVTELGRELGVTKSNAHRLLKTLVHSGFAQNNGKYSATL	------ttTTCaAaA-A-aATGGAACG------	OCAR_6795	-28	4.68	ttTTCaAaAAaATGGAACG
	Methylibium petroleiphilum PM1	2132416	Mpe_A3670	DTTFVKGLQVIEALATGVTELAKHLGLTKSNAHRLLQTLVACGYVRNLGKYELTL	------tGTTCtAaA-t-aATGGAACa------	Mpe_A3670	-271	5.21	tGTTCtAaAtaATGGAACa
				DTTFVKGLQVIEALATGVTELAKHLGLTKSNAHRLLQTLVACGYVRNLGKYELTL	------aGTatCAat-A-TtcaGAACG------		-31	4.78	aGTatCAatATtcaGAACG
				DTTFVKGLQVIEALATGVTELAKHLGLTKSNAHRLLQTLVACGYVRNLGKYELTL	------tGTTCCATt-A-TtTaGAACa------	Mpe_A3671	51	5.29	tGTTCCATtATtTaGAACa
FRAAL5586	Frankia alni ACN14a	1882410	FRAAL5586	-------------MFLRLTTIAARTGLPLPTALRLVRELVAWGGLERQGSYRLGT	-------GTTTCATC-A-GGTGAAAg-------	FRAAL5586	-159	6.28	GTTTCATCAGGTGAAAg
				-------------MFLRLTTIAARTGLPLPTALRLVRELVAWGGLERQGSYRLGT	-------cTTTCACC-T-GATGAAAC-------	FRAAL5587	-98	6.28	cTTTCACCTGATGAAAC
	Frankia sp. EAN1pec	6884051	Franean1_4100	MSAVGRALSVLDAFALRLTTIAARAELPLPTALRLVRELVAWGGLERQGSYRLGT	-------tTTTCACC-T-GATGAAAC-------	Franean1_4099	-94	6.28	tTTTCACCTGATGAAAC
				MSAVGRALSVLDAFALRLTTIAARAELPLPTALRLVRELVAWGGLERQGSYRLGT	-------GTTTCATC-A-GGTGAAAa-------	Franean1_4100	-101	6.28	GTTTCATCAGGTGAAAa
PST_0105	Pseudomonas stutzeri A1501	3557868	PST_0105	VEALARGLDVLRAFTMGNQDIARITGLPKPTVSRMTYTLTKLGYLSYSEKYQLDS	-----cAGTTTCGcA-g-AGCGgAACat-----	PST_0102	-128	5.06	cAGTTTCGcAgAGCGgAACat
				VEALARGLDVLRAFTMGNQDIARITGLPKPTVSRMTYTLTKLGYLSYSEKYQLDS	-----TtGTTTtacT-g-tGCGAAACTg-----	PST_0105	-71	4.51	TtGTTTtacTgtGCGAAACTg
				VEALARGLDVLRAFTMGNQDIARITGLPKPTVSRMTYTLTKLGYLSYSEKYQLDS	-----cAGTTTCGcA-c-AGtaAAACaA-----	PST_0106	-44	4.96	cAGTTTCGcAcAGtaAAACaA
MSMEG_6864	Mycobacterium smegmatis str. MC2 155	1751444	MSMEG_6864	RAAAVKVLDVLAALSHRIVDLAARTELPKATVYRLLQHLVSQGFVVAESTYRIGP	-----CgGTTTCATC-T-GACGAAACGC-----	MSMEG_6864	-37	6.45	CgGTTTCATCTGACGAAACGC
				RAAAVKVLDVLAALSHRIVDLAARTELPKATVYRLLQHLVSQGFVVAESTYRIGP	-----GCGTTTCGTC-A-GATGAAACcG-----	MSMEG_6865	-121	6.45	GCGTTTCGTCAGATGAAACcG
	Streptomyces coelicolor A3(2)	247697	SCO7562	KGPVDKAMEVLDALVHRLGEIARRTGLTKPTVHRHLRTMAEYGFAEPAGSYRPGP	-----CCGTTCCGTC-A-GATGGAAtGC-----	SCO7562	-41	6.45	CCGTTCCGTCAGATGGAAtGC
				KGPVDKAMEVLDALVHRLGEIARRTGLTKPTVHRHLRTMAEYGFAEPAGSYRPGP	-----GCaTTCCATC-T-GACGGAACGG-----	SCO7563	-61	6.45	GCaTTCCATCTGACGGAACGG
Btus_2542	Bacillus tusciae DSM 2912	10329978	Btus_2542	VRAVERAMDILLCFSLGLSEISKRVGLHKSTVHRLLASLESRGFIRRDDKYRLGW	------gaTTTtgTA-a-GtcGAAtCc------	Btus_2540	-51	4.21	gaTTTtgTAaGtcGAAtCc
				VRAVERAMDILLCFSLGLSEISKRVGLHKSTVHRLLASLESRGFIRRDDKYRLGW	------tGTTTCAcc-t-tacaAAACt------	Btus_2541	-126	4.11	tGTTTCAccttacaAAACt
				VRAVERAMDILLCFSLGLSEISKRVGLHKSTVHRLLASLESRGFIRRDDKYRLGW	------CcTTTtATc-a-GcTGAAAaG------		-81	4.34	CcTTTtATcaGcTGAAAaG
				VRAVERAMDILLCFSLGLSEISKRVGLHKSTVHRLLASLESRGFIRRDDKYRLGW	------aGTTTtgTA-a-GGTGAAACa------	Btus_2542	-40	6.13	aGTTTtgTAaGGTGAAACa
	Brevibacillus brevis NBRC 100599	6996518	BBR47_42030	VRAVDRALDILLCFTLGLSEIASRLSLHKSTVHRLLATLENKGFLIRDEKYRLGF	------aGTTTCATc-t-GGTGAAACG------	BBR47_41950	-258	5.91	aGTTTCATctGGTGAAACG
				VRAVDRALDILLCFTLGLSEIASRLSLHKSTVHRLLATLENKGFLIRDEKYRLGF	------CGTTTCAcc-a-GaTGAAACt------	BBR47_41960	-48	5.65	CGTTTCAccaGaTGAAACt
				VRAVDRALDILLCFTLGLSEIASRLSLHKSTVHRLLATLENKGFLIRDEKYRLGF	------ttTTTCgTA-t-acTGAAAaG------	BBR47_42030	-81	4.19	ttTTTCgTAtacTGAAAaG
				VRAVDRALDILLCFTLGLSEIASRLSLHKSTVHRLLATLENKGFLIRDEKYRLGF	------CGTTTCATc-a-GaTGAAACG------		-53	6.03	CGTTTCATcaGaTGAAACG
				VRAVDRALDILLCFTLGLSEIASRLSLHKSTVHRLLATLENKGFLIRDEKYRLGF	------CGTTTCATc-t-GaTGAAACG------	BBR47_42040	-193	5.91	CGTTTCATctGaTGAAACG
	Paenibacillus sp. JDR-2	6922519	Pjdr2_0810	VRAVERALDILLCFTLAMSEIADKVGLHKSTVHRMLATLENRGFVERDERYHLGM	------gGTTTCgcA-C-aaTGAAACt------	Pjdr2_0809	-203	5.64	gGTTTCgcACaaTGAAACt
				VRAVERALDILLCFTLAMSEIADKVGLHKSTVHRMLATLENRGFVERDERYHLGM	------aGTTTCATt-g-tGcGAAACc------	Pjdr2_0810	-53	5.12	aGTTTCATtgtGcGAAACc
	Geobacillus sp. Y412MC10	7438614	GYMC10_0864	VRAVERALDILMCFTLALTEISSLIGLHKSTVHRLLTTLEDKGFVVRNEKYRLGL	------tGTTTCATt-g-taTGAAACc------	GYMC10_0863	-202	5.26	tGTTTCATtgtaTGAAACc
				VRAVERALDILMCFTLALTEISSLIGLHKSTVHRLLTTLEDKGFVVRNEKYRLGL	------gGTTTCATA-C-aaTGAAACa------	GYMC10_0864	-38	6.00	gGTTTCATACaaTGAAACa
				VRAVERALDILMCFTLALTEISSLIGLHKSTVHRLLTTLEDKGFVVRNEKYRLGL	------gGTTTCATc-t-aGTGAAACc------	GYMC10_0866	-80	5.46	gGTTTCATctaGTGAAACc
				VRAVERALDILMCFTLALTEISSLIGLHKSTVHRLLTTLEDKGFVVRNEKYRLGL	------gGTTTCAct-a-GaTGAAACc------	GYMC10_0867	-255	5.45	gGTTTCActaGaTGAAACc
	Alicyclobacillus acidocaldarius subsp. acidocaldarius DSM 446	7518004	Aaci_0451	VRAVERALDILLLFTWSLSEIARATGLHKSTVHRLLLALQQKGFVRREDRYVLGW	------CGTTTtgcA-C-GtTGAAACG------	Aaci_0451	-35	6.11	CGTTTtgcACGtTGAAACG
				VRAVERALDILLLFTWSLSEIARATGLHKSTVHRLLLALQQKGFVRREDRYVLGW	------CGTTTCAac-g-tGcaAAACG------	Aaci_0452	-126	4.22	CGTTTCAacgtGcaAAACG
BH2137	Bacillus halodurans C-125	64718	BH2137	VKSVDRALTIISLVSLGVTDVAAKLSLTKSSAYKLLATLVEHGFIEQDKKYRLGY	-----GaGTTTCTTA-T-TAaGAAACtt-----	BH2136	-37	6.07	GaGTTTCTTATTAaGAAACtt
	Anoxybacillus flavithermus WK1	5700423	Aflv_1569	VKSVSRALQIVDMVSVGVTEIAKQIGIHKSSVYRLLSTLVEHGYIEQDERYKLGY	-----ATGTTTCgTA-a-TACGcAACAA-----	Aflv_1570	-37	5.86	ATGTTTCgTAaTACGcAACAA
	Bacillus megaterium QM B1551	10317040	BMQ_2855	VKSVSRALDIVTIVSVGVTEIAKQMDINKSSVYRILTTLAQYGYIEQDGRYKLGY	-----cTGTTTtgTA-a-TAaGAAACAg-----	BMQ_2857	-113	4.75	cTGTTTtgTAaTAaGAAACAg
				VKSVSRALDIVTIVSVGVTEIAKQMDINKSSVYRILTTLAQYGYIEQDGRYKLGY	-----TTGTTTgcTA-T-TACaAAACgA-----	BMQ_2860	-40	6.31	TTGTTTgcTATTACaAAACgA
				VKSVSRALDIVTIVSVGVTEIAKQMDINKSSVYRILTTLAQYGYIEQDGRYKLGY	-----TTtcTTCTTA-T-cAacAAAaAA-----	BMQ_2861	-198	4.01	TTtcTTCTTATcAacAAAaAA
				VKSVSRALDIVTIVSVGVTEIAKQMDINKSSVYRILTTLAQYGYIEQDGRYKLGY	-----TgGTTTCgTt-T-TACtAAAttt-----		-55	4.40	TgGTTTCgTtTTACtAAAttt
	Geobacillus sp. WCH70	7390301	GWCH70_1911	VKSVSRALHIIDIVSLGVTEIAKQMDINKSSVYRILSTLAQYGYIEQDERYKLGY	-----TcGTTTCgTA-a-TAaGAAACgA-----	GWCH70_1913	-47	5.79	TcGTTTCgTAaTAaGAAACgA
				VKSVSRALHIIDIVSLGVTEIAKQMDINKSSVYRILSTLAQYGYIEQDERYKLGY	-----GcGTTTCTTA-T-TACGAAACAA-----	GWCH70_1916	-35	6.73	GcGTTTCTTATTACGAAACAA
	Geobacillus thermodenitrificans NG80-2	3694896	GTNG_1387	VKSVSRALQIIDIVSLGVTEIAKQMDINKSSVYRILTTLAQHGYIEQHERYKLGY	-----TTGTTTCgTA-T-TACGgAACAA-----	GTNG_1381	-35	6.77	TTGTTTCgTATTACGgAACAA
				VKSVSRALQIIDIVSLGVTEIAKQMDINKSSVYRILTTLAQHGYIEQHERYKLGY	-----GTGTTTCgTA-a-TAaGAAACAA-----	GTNG_1384	-39	6.10	GTGTTTCgTAaTAaGAAACAA
	Geobacillus kaustophilus HTA426	853388	GK1536	VKSVRRALQIIEIVSLGVTEIAKQMDINKSSVYRILTTLAQYGYIEQHERYKLGY	-----ATGTTTCTTA-T-TACGAAACgg-----	GK1530	-34	6.42	ATGTTTCTTATTACGAAACgg
				VKSVRRALQIIEIVSLGVTEIAKQMDINKSSVYRILTTLAQYGYIEQHERYKLGY	-----ATGTTTCgTA-a-TAaGAAACAA-----	GK1533	-39	6.10	ATGTTTCgTAaTAaGAAACAA
	Geobacillus sp. Y412MC61	7569565	GYMC61_2373	VKSVRRALQIIEIVSLGVTEIAKQMDINKSSVYRILTTLAQYGYIEQHERYKLGY	-----ATGTTTCTTA-T-TACGAAACgA-----	GYMC61_2367	-34	6.90	ATGTTTCTTATTACGAAACgA
				VKSVRRALQIIEIVSLGVTEIAKQMDINKSSVYRILTTLAQYGYIEQHERYKLGY	-----ATGTTTCgTA-a-TAaGAAACAA-----	GYMC61_2370	-39	6.10	ATGTTTCgTAaTAaGAAACAA
	Alicyclobacillus acidocaldarius subsp. acidocaldarius DSM 446	7520123	Aaci_2531	VKSVDKALLLLEVVSIAITELAQSVGMYKSTVHRLLGTMMRRGYIEQDGRYKLGY	-----cTGTTctgaA-T-TACagAACAg-----	Aaci_2529	-276	4.45	cTGTTctgaATTACagAACAg
				VKSVDKALLLLEVVSIAITELAQSVGMYKSTVHRLLGTMMRRGYIEQDGRYKLGY	-----cTGTTctgTA-a-TtCagAACAg-----	Aaci_2530	-91	3.89	cTGTTctgTAaTtCagAACAg
				VKSVDKALLLLEVVSIAITELAQSVGMYKSTVHRLLGTMMRRGYIEQDGRYKLGY	-----GTGTTTCTTc-T-TgCacAACgA-----		-71	5.17	GTGTTTCTTcTTgCacAACgA
				VKSVDKALLLLEVVSIAITELAQSVGMYKSTVHRLLGTMMRRGYIEQDGRYKLGY	-----GTaTTctgcA-T-TgCagAACcc-----	Aaci_2534	-59	3.49	GTaTTctgcATTgCagAACcc
	Bacillus tusciae DSM 2912	10330052	Btus_2616	VKSVDRALVILERVSVGITELAAEVSMYKSTVHRLLTTLARRGYVEQDGRYKLGY	-----ATGTTcCgTA-T-TAtagAACAc-----	Btus_2620	-50	5.88	ATGTTcCgTATTAtagAACAc
	Moorella thermoacetica ATCC 39073	1111344	Moth_0417	VQSLEKALKILEALAIGLSELSRRLNLNKSTVYRMLSTLKAYGYVDQEEKYVLGL	-----ATtTTTgcTA-a-aACagAAggA-----	Moth_0420	-95	3.94	ATtTTTgcTAaaACagAAggA
				VQSLEKALKILEALAIGLSELSRRLNLNKSTVYRMLSTLKAYGYVDQEEKYVLGL	-----TTGTTTtaTA-T-aAtGAAcCAA-----		-33	4.66	TTGTTTtaTATaAtGAAcCAA
				VQSLEKALKILEALAIGLSELSRRLNLNKSTVYRMLSTLKAYGYVDQEEKYVLGL	-----TTcTTTCTTA-T-acaaAAAaAc-----	Moth_0421	-278	4.12	TTcTTTCTTATacaaAAAaAc
	Thermoanaerobacter ethanolicus ATCC 33223	6948746	Teth39_1975	VQSLERALKILEVLGLGVTELAREVDLPKSTVYRLLSTLAKWGYVEQEEKYKLGL	-----TTGTTTCgTA-a-TgtagAACAt-----	Teth39_1977	-121	5.04	TTGTTTCgTAaTgtagAACAt
				VQSLERALKILEVLGLGVTELAREVDLPKSTVYRLLSTLAKWGYVEQEEKYKLGL	-----ATaTTTtgTA-a-TgtGAAACAt-----	Teth39_1974	-58	4.22	ATaTTTtgTAaTgtGAAACAt
	Desulfitobacterium hafniense DCB-2	6824415	Dhaf_4386	VQTLERSLDILEVLALGVTEIGNRISLHKSTVHRILQTLCYRGYVEKEERYKLGI	-----GaGTTTCggt-T-gAtGAAACtt-----	Dhaf_4386	-45	4.32	GaGTTTCggtTgAtGAAACtt
				VQTLERSLDILEVLALGVTEIGNRISLHKSTVHRILQTLCYRGYVEKEERYKLGI	-----TTtTcaCcTg-T-TAaGgAACAA-----	Dhaf_4394	-171	4.22	TTtTcaCcTgTTAaGgAACAA
	Desulfitobacterium hafniense Y51	1227549	DSY3220	VQTLERSLDILEVLALGVTEIGNRISLHKSTVHRILQTLCYRGYVEKEERYKLGI	-----GaGTTTCggt-T-gAtGAAACtt-----	DSY3220	-45	4.32	GaGTTTCggtTgAtGAAACtt
				VQTLERSLDILEVLALGVTEIGNRISLHKSTVHRILQTLCYRGYVEKEERYKLGI	-----TTtTcaCcTg-T-TAaGgAACAA-----	DSY3227	-171	4.22	TTtTcaCcTgTTAaGgAACAA
h16_A2299	Ralstonia eutropha H16	2038599	h16_A2299	MSILEGVESVLDMFGITFNDVLDELGLAKSSASRLLAQMVRYRLLELQRRYRPGA	------GGTTCCAAA-A-AATGGAACc------	H16_A2299	-58	6.70	GGTTCCAAAAAATGGAACc
	Cupriavidus taiwanensis	5902779	RALTA_A1843	MSILEGVESVLDLFGITFNDVLDELGLAKSSASRLLAQMVRYRLLELQRRYRPGA	------GGTTCCgAA-A-AAcGGAACa------	RALTA_A1843	-48	6.28	GGTTCCgAAAAAcGGAACa
h16_B1825	Ralstonia eutropha H16	2041808	h16_B1825	PSPIQRALAVLRALSRRMSDVARATGLDPATASRMLDLLVQEGFATRDRRYGIGP	------ATTTTCAaC-C-AATGAAAAT------	H16_B1822	-132	6.26	ATTTTCAaCCAATGAAAAT
				PSPIQRALAVLRALSRRMSDVARATGLDPATASRMLDLLVQEGFATRDRRYGIGP	------AGTTTCcCT-C-AAcGAAACC------		-59	6.01	AGTTTCcCTCAAcGAAACC
	Ralstonia eutropha JMP134	895154	Reut_B4627	PSPVQRALAVLRALSRRMSDVARATGLDPATTSRMLDMLVQEGFATRDRCYGIGP	------ATTTTCATC-C-AATGAAAAT------	Reut_B4624	-126	6.38	ATTTTCATCCAATGAAAAT
				PSPVQRALAVLRALSRRMSDVARATGLDPATTSRMLDMLVQEGFATRDRCYGIGP	------AGTTTCtCT-C-gATGAAACC------		-54	6.06	AGTTTCtCTCgATGAAACC
	Ralstonia metallidurans CH34	1776992	Rmet_4612	SSPVQRALAVLRALSRRMSDVARATGLDPATTSRLLDLLVQEGFATRDRHYGIGP	------ATTTTCATC-C-AtTGAAAAT------	Rmet_4609	-118	6.09	ATTTTCATCCAtTGAAAAT
				SSPVQRALAVLRALSRRMSDVARATGLDPATTSRLLDLLVQEGFATRDRHYGIGP	------AGTTTCcgT-C-gATGAAACC------		-45	6.05	AGTTTCcgTCgATGAAACC
	Diaphorobacter sp. TPSY	5789246	Dtpsy_3321	TSTVERAMRVLRVMSARLTDIAAAAELDKATTLRLLEVMVRDGFVARDKQFSLGP	------tGTTTCtTT-g-gATGAAACg------	Dtpsy_3320	-122	4.48	tGTTTCtTTggATGAAACg
				TSTVERAMRVLRVMSARLTDIAAAAELDKATTLRLLEVMVRDGFVARDKQFSLGP	------tGTTTtAgC-C-AtTGAAAtT------	Dtpsy_3321	-101	4.39	tGTTTtAgCCAtTGAAAtT
				TSTVERAMRVLRVMSARLTDIAAAAELDKATTLRLLEVMVRDGFVARDKQFSLGP	------cGTTTCATC-C-AAaGAAACa------		-26	4.83	cGTTTCATCCAAaGAAACa
	Acidovorax sp. JS42	2218427	Ajs_3971	TSTVERAMRVLRVMSARLTDIAAAAELDKATTLRLLEVMVRDGFVARDKQFSLGP	------tGTTTCtTT-g-gATGAAACg------	Ajs_3970	-212	4.48	tGTTTCtTTggATGAAACg
				TSTVERAMRVLRVMSARLTDIAAAAELDKATTLRLLEVMVRDGFVARDKQFSLGP	------tGTTTtAgC-C-AtTGAAAtT------	Ajs_3971	-65	4.39	tGTTTtAgCCAtTGAAAtT
				TSTVERAMRVLRVMSARLTDIAAAAELDKATTLRLLEVMVRDGFVARDKQFSLGP	------cGTTTCATC-C-AAaGAAACa------		10	4.83	cGTTTCATCCAAaGAAACa
	Ralstonia eutropha JMP134	894414	Reut_B3889	STSLQKACRLLRALTSRLTDLANAAGVDKASALRLLETLVAEGMVQRDKAFMPGP	------gGTTTCAag-C-gAcGAAAAC------	Reut_B3889	-38	4.83	gGTTTCAagCgAcGAAAAC
	Bordetella petrii DSM 12804	3489096	Bpet0054	VSATKKTCRVLASLSHRLTDIAQSAALDISTARRILKDLEAEGFVERDKHYMLGP	------ATTgTCgCT-g-ggcGAAAAT------	Bpet0054	-99	3.84	ATTgTCgCTgggcGAAAAT
	Verminephrobacter eiseniae EF01-2	2071212	Veis_4007	PRSVQKVCRILSELTHRLSNIVANTRLNKATVLRLLESLIEDGFVLRDKTYSLGN	------cTTTTCtCC-C-AAcGcAAga------	Veis_4012	-23	3.88	cTTTTCtCCCAAcGcAAga
				PRSVQKVCRILSELTHRLSNIVANTRLNKATVLRLLESLIEDGFVLRDKTYSLGN	------AaTTcCtTT-C-gcTGgAACC------	Veis_4013	-129	3.94	AaTTcCtTTCgcTGgAACC
	Bordetella bronchiseptica RB50	502416	BB0655	VQSVRRALEILRILSMRFSDLQAQSGLSKGTLHRFLKTLSAEGFVEQARVYYLGL	-------GTTCCGCG-A-TACGGAAC-------	BB0655	-93	6.40	GTTCCGCGATACGGAAC
				VQSVRRALEILRILSMRFSDLQAQSGLSKGTLHRFLKTLSAEGFVEQARVYYLGL	-------GTTCCGTA-T-CGCGGAAC-------	BB0656	-111	6.40	GTTCCGTATCGCGGAAC
	Bordetella parapertussis 12822	507483	BPP0647	VQSVRRALEILRILSMRFSDLQAQSGLSKGTLHRFLKTLSAEGFVEQARVYYLGL	-------GTTCCGCG-A-TACGGAAC-------	BPP0647	-92	6.40	GTTCCGCGATACGGAAC
				VQSVRRALEILRILSMRFSDLQAQSGLSKGTLHRFLKTLSAEGFVEQARVYYLGL	-------GTTCCGTA-T-CGCGGAAC-------	BPP0648	-111	6.40	GTTCCGTATCGCGGAAC
	Leptothrix cholodnii SP-6	5550635	Lcho_2369	AQTLRRGLAVLRLLTLRMNEIGRRLALNKSTAIRLTRTLVDEGFVLHDGAYRLGP	------cgGTtCACg-a-tGTGGACca------	Lcho_2369	-32	3.53	cgGTtCACgatGTGGACca
				AQTLRRGLAVLRLLTLRMNEIGRRLALNKSTAIRLTRTLVDEGFVLHDGAYRLGP	------TgGTCCACA-T-cGTGaACcg------	Lcho_2370	-164	4.06	TgGTCCACATcGTGaACcg
Noca_1652	Nocardioides sp. JS614	2171128	Noca_1652	DTVLGKAVTMLRAFTLSLAELVRRTGLAKATVHRVAGDLVDNRLLDRTLGYRLSG	------CGTaCCGCT-G-AGtGGAACG------	Noca_1651	-60	6.20	CGTaCCGCTGAGtGGAACG
				DTVLGKAVTMLRAFTLSLAELVRRTGLAKATVHRVAGDLVDNRLLDRTLGYRLSG	------CGTTCCACT-C-AGCGGtACG------	Noca_1652	-28	6.50	CGTTCCACTCAGCGGtACG
	Rhodococcus erythropolis PR4	6805123	RER_57550	DTVLGKAVTILRAFRLPLATLVQRTGLHKATVHRLANELVANRLLDRIGGYRLSG	------tGTctCACT-C-AGCGatACG------	RER_57550	-26	5.34	tGTctCACTCAGCGatACG
				DTVLGKAVTILRAFRLPLATLVQRTGLHKATVHRLANELVANRLLDRIGGYRLSG	------CGTatCGCT-G-AGtGagACa------	RER_57560	-62	4.69	CGTatCGCTGAGtGagACa
	Nocardia farcinica IFM 10152	769028	nfa33170	PTVLGKVMAVLEAFSLSLAEIARRTGLAKGTLHRILADLVAVRLLERTRGYRLGG	------CGTTCCGCT-G-AcCGGAACG------	nfa33170	-39	6.37	CGTTCCGCTGAcCGGAACG
				PTVLGKVMAVLEAFSLSLAEIARRTGLAKGTLHRILADLVAVRLLERTRGYRLGG	------CGTTCCGgT-C-AGCGGAACG------	nfa33180	-93	6.37	CGTTCCGgTCAGCGGAACG
	Rhodococcus sp. RHA1	1945596	RHA1_ro08086	TTVLGKVMAVLHAFTLPLAELARRTSIPKGTLHRILSDMAAVRLLDRSTNYRLGG	------CGTTCgGCT-C-AGtGGAACG------	RHA1_ro08085	-93	6.17	CGTTCgGCTCAGtGGAACG
				TTVLGKVMAVLHAFTLPLAELARRTSIPKGTLHRILSDMAAVRLLDRSTNYRLGG	------CGTTCCACT-G-AGCcGAACG------	RHA1_ro08086	-73	6.50	CGTTCCACTGAGCcGAACG
	Mycobacterium sp. KMS	2159704	Mkms_5832	LSQLEKSALVLDAFPLTLAQVCTRTGLARSTVHRLLVDLATLGWIGRSNTFELGI	-------ATCCCATG-T-CACGGGAT-------	Mkms_5832	-4	6.30	ATCCCATGTCACGGGAT
				LSQLEKSALVLDAFPLTLAQVCTRTGLARSTVHRLLVDLATLGWIGRSNTFELGI	-------ATCCCGTG-a-CAtGGGAT-------	Mkms_5833	-51	5.55	ATCCCGTGaCAtGGGAT
	Mycobacterium sp. MCS	2143364	Mmcs_5435	LSQLEKSALVLDAFPLTLAQVCTRTGLARSTVHRLLVDLATLGWIGRSNTFELGI	-------ATCCCATG-T-CACGGGAT-------	Mmcs_5435	-4	6.30	ATCCCATGTCACGGGAT
				LSQLEKSALVLDAFPLTLAQVCTRTGLARSTVHRLLVDLATLGWIGRSNTFELGI	-------ATCCCGTG-a-CAtGGGAT-------	Mmcs_5436	-51	5.55	ATCCCGTGaCAtGGGAT
	Frankia sp. EAN1pec	6882839	Franean1_2885	--MLQKAMWILEAFRFRLAELVERSGLTKTTVHRLSAELVEIGLLERVVGYRLGP	-------gTtCCGTG-T-CACGGAAT-------	Franean1_2884	-84	5.82	gTtCCGTGTCACGGAAT
				--MLQKAMWILEAFRFRLAELVERSGLTKTTVHRLSAELVEIGLLERVVGYRLGP	-------ATtCCGTG-a-CACGGAAC-------	Franean1_2885	-33	5.92	ATtCCGTGaCACGGAAC
	Streptosporangium roseum DSM 43021	10240796	Sros_9117	LSVLEKSWLVLDSFRLRLADVAERCHLPKTTAFRLLTELTEIGAIARRDGYYLGR	-------gTtCCGTG-a-gAtGGAAC-------	Sros_9106	-112	4.53	gTtCCGTGagAtGGAAC
				LSVLEKSWLVLDSFRLRLADVAERCHLPKTTAFRLLTELTEIGAIARRDGYYLGR	-------gTtCCATc-T-CACGGAAC-------		-88	5.28	gTtCCATcTCACGGAAC
				LSVLEKSWLVLDSFRLRLADVAERCHLPKTTAFRLLTELTEIGAIARRDGYYLGR	-------ATCtCAcG-g-aACGGGgC-------		-83	4.09	ATCtCAcGgaACGGGgC
				LSVLEKSWLVLDSFRLRLADVAERCHLPKTTAFRLLTELTEIGAIARRDGYYLGR	-------cTCCCGTG-g-ggCGGAAC-------	Sros_9116	-158	4.47	cTCCCGTGgggCGGAAC
				LSVLEKSWLVLDSFRLRLADVAERCHLPKTTAFRLLTELTEIGAIARRDGYYLGR	-------gTtCCGTt-T-CACGGAAC-------		-94	5.28	gTtCCGTtTCACGGAAC
				LSVLEKSWLVLDSFRLRLADVAERCHLPKTTAFRLLTELTEIGAIARRDGYYLGR	-------gTtCCGTG-a-aACGGAAC-------	Sros_9117	3	5.44	gTtCCGTGaaACGGAAC
Smon_0569/Amet_1260 (kdgR)	Streptobacillus moniliformis DSM 12112	10283060	Smon_0569	VQSIDRAMQLLEILSFALSDLCKKSKLNKTTAFRILHSLKENGYVKQNGLYSLTF	-------ATTTCtTA-T-TATGtAAC-------	Smon_0114	-138	4.98	ATTTCtTATTATGtAAC
				VQSIDRAMQLLEILSFALSDLCKKSKLNKTTAFRILHSLKENGYVKQNGLYSLTF	-------GTaTaGTA-T-aATGAtAC-------	Smon_0139	-47	4.42	GTaTaGTATaATGAtAC
				VQSIDRAMQLLEILSFALSDLCKKSKLNKTTAFRILHSLKENGYVKQNGLYSLTF	-------ATTTCacA-T-TATGAgAa-------		-11	4.22	ATTTCacATTATGAgAa
	Alkaliphilus metalliredigenes QYMF	6855611	Amet_1260	VQSVDRALTILEVLSLGITEISTKIVLHKSTVHRLLATLIYKGYVEQNNKYKLTL	-------GTTTtGaA-a-TAcGAAAC-------	Amet_1261	-83	4.58	GTTTtGaAaTAcGAAAC
				VQSVDRALTILEVLSLGITEISTKIVLHKSTVHRLLATLIYKGYVEQNNKYKLTL	-------ATTTCGTA-T-aATGAAAC-------		-63	5.93	ATTTCGTATaATGAAAC
	Clostridium novyi NT	2054794	NT01CX_1476	VQSVDRSLSILEVLSLGITEISEKVNLHKSTVHRLLATLIYKGYVEQENKYKLTL	-------ATTTtGTA-T-aATGAAAt-------	NT01CX_1477	-48	5.39	ATTTtGTATaATGAAAt
LSEI_2670	Lactobacillus casei ATCC 334	1868940	LSEI_2670	GTVLIKAKDILDFLLPTLSDISRGLHASKPTILKILGTLESLGFVWRDKQYFLGT	-------GTTTCctA-t-aAgGAAAT-------	LSEI_2669	-32	5.70	GTTTCctAtaAgGAAAT
				GTVLIKAKDILDFLLPTLSDISRGLHASKPTILKILGTLESLGFVWRDKQYFLGT	-------aTTTCctt-A-TAgGAAAc-------	LSEI_2670	-199	5.19	aTTTCcttATAgGAAAc
				GTVLIKAKDILDFLLPTLSDISRGLHASKPTILKILGTLESLGFVWRDKQYFLGT	-------GTTTCcAA-A-TAAtAAAc-------		-40	5.20	GTTTCcAAATAAtAAAc
				GTVLIKAKDILDFLLPTLSDISRGLHASKPTILKILGTLESLGFVWRDKQYFLGT	-------GTTTCTAt-A-TAAGAAAT-------	LSEI_2671	-34	6.38	GTTTCTAtATAAGAAAT
	Lactobacillus rhamnosus Lc 705	7622995	LC705_02690	GTVLIKAKEILDFLLPTLSDISRGLHSPKPTTLKILSTLETLGFVWRDKRYFLGT	-------aTTTaTtA-t-TtAGAAAT-------	LC705_02689	-200	4.82	aTTTaTtAtTtAGAAAT
				GTVLIKAKEILDFLLPTLSDISRGLHSPKPTTLKILSTLETLGFVWRDKRYFLGT	-------GTTTaTtA-t-aAAGAAAc-------		-38	4.82	GTTTaTtAtaAAGAAAc
				GTVLIKAKEILDFLLPTLSDISRGLHSPKPTTLKILSTLETLGFVWRDKRYFLGT	-------GTTTCTtt-A-TAAtAAAc-------	LC705_02690	-202	5.05	GTTTCTttATAAtAAAc
				GTVLIKAKEILDFLLPTLSDISRGLHSPKPTTLKILSTLETLGFVWRDKRYFLGT	-------aTTTCTAA-A-TAAtAAAT-------		-40	5.71	aTTTCTAAATAAtAAAT
				GTVLIKAKEILDFLLPTLSDISRGLHSPKPTTLKILSTLETLGFVWRDKRYFLGT	-------GTTTCTAt-A-TAAGAAAT-------	LC705_02691	-33	6.38	GTTTCTAtATAAGAAAT
	Lactobacillus brevis ATCC 367	2057471	LVIS_0327	GTVVVRAKEILDFIAPSLKEISAGINMTKPTVLKILTTLDVLGLVTRSKQYRLGM	-------aTTTCTtt-t-TtAGAAAc-------	LVIS_0326	-62	4.75	aTTTCTtttTtAGAAAc
				GTVVVRAKEILDFIAPSLKEISAGINMTKPTVLKILTTLDVLGLVTRSKQYRLGM	-------aTTTCctA-t-TcAGAAAT-------	LVIS_0327	-35	5.34	aTTTCctAtTcAGAAAT
				GTVVVRAKEILDFIAPSLKEISAGINMTKPTVLKILTTLDVLGLVTRSKQYRLGM	-------GTTTCTtt-A-TAAGAAAT-------	LVIS_0328	-123	6.23	GTTTCTttATAAGAAAT
	Enterococcus faecium DO	2243948	HMPREF0351_10217 (EfaeDRAFT_1341)	GTVLIKASKILDYLAVSLQTIAKGVGMTSSTVLKILDTLLMIGYVNKNKNYRLGA	-------tTTTCTtA-t-aAAGAAAT-------	HMPREF0351_10217	-31	5.48	tTTTCTtAtaAAGAAAT
				GTVLIKASKILDYLAVSLQTIAKGVGMTSSTVLKILDTLLMIGYVNKNKNYRLGA	-------aTTTCTAA-A-TAgGAAAT-------	HMPREF0351_10218	-20	6.07	aTTTCTAAATAgGAAAT
	Enterococcus faecalis V583	354700	EF0422	GTVLLKAAKIMDCLSQTLQEIAKNTEMTASTAIKILETLTLIGYVQKDKTYRLGT	-------GTTTCgAt-g-aAAGAAAc-------	EF0422	-7	4.63	GTTTCgAtgaAAGAAAc
				GTVLLKAAKIMDCLSQTLQEIAKNTEMTASTAIKILETLTLIGYVQKDKTYRLGT	-------aTTTCTtt-A-TAAtAAAT-------	EF0423	-50	5.49	aTTTCTttATAAtAAAT
				GTVLLKAAKIMDCLSQTLQEIAKNTEMTASTAIKILETLTLIGYVQKDKTYRLGT	-------aTTTCTAA-A-TAAGAAAT-------		-29	6.30	aTTTCTAAATAAGAAAT
BC1002_7091	Burkholderia sp. CCGE1002	10418719	BC1002_7091	VAVLDRAFAILNAFGLTLTELSRRTGLYKSTALRLLGALEHGGFIRKLGQYGVGH	-------GTTCTATT-G-GACAGACC-------	BC1002_7091	-126	5.5	GTTCTATTGGACAGACC
				VAVLDRAFAILNAFGLTLTELSRRTGLYKSTALRLLGALEHGGFIRKLGQYGVGH	-------GTTTCATT-T-AACAGAAC-------		-106	4.98	GTTTCATTTAACAGAAC
				VAVLDRAFAILNAFGLTLTELSRRTGLYKSTALRLLGALEHGGFIRKLGQYGVGH	-------GTTCTGCG-A-GATAGAAC-------		-32	5.57	GTTCTGCGAGATAGAAC
				VAVLDRAFAILNAFGLTLTELSRRTGLYKSTALRLLGALEHGGFIRKLGQYGVGH	-------GTTCTATC-T-CGCAGAAC-------	BC1002_7090	-124	5.16	GTTCTATCTCGCAGAAC
				VAVLDRAFAILNAFGLTLTELSRRTGLYKSTALRLLGALEHGGFIRKLGQYGVGH	-------GTTCTGTT-A-AATGAAAC-------		-50	4.73	GTTCTGTTAAATGAAAC
				VAVLDRAFAILNAFGLTLTELSRRTGLYKSTALRLLGALEHGGFIRKLGQYGVGH	-------GGTCTGTC-C-AATAGAAC-------		-30	4.48	GGTCTGTCCAATAGAAC
	Burkholderia cenocepacia AU 1054	1889028	Bcen_5395	VAVLDRAFAILRAFGLSLAELSRRTGLYKSTILRLLAALEHGGFMRKLGQYAVGH	-------GTTCTGcc-t-GAaAGAAC-------	Bcen_5395	-159	5.81	GTTCTGcctGAaAGAAC
				VAVLDRAFAILRAFGLSLAELSRRTGLYKSTILRLLAALEHGGFMRKLGQYAVGH	-------GTTCTGTT-t-GACAGAAC-------		-139	6.09	GTTCTGTTtGACAGAAC
				VAVLDRAFAILRAFGLSLAELSRRTGLYKSTILRLLAALEHGGFMRKLGQYAVGH	-------GTTCTGTc-A-GAtAGAAC-------		-55	5.92	GTTCTGTcAGAtAGAAC
				VAVLDRAFAILRAFGLSLAELSRRTGLYKSTILRLLAALEHGGFMRKLGQYAVGH	-------GTTCTaTc-t-GACAGAAC-------	Bcen_5396	-135	5.97	GTTCTaTctGACAGAAC
				VAVLDRAFAILRAFGLSLAELSRRTGLYKSTILRLLAALEHGGFMRKLGQYAVGH	-------GTTCTGTc-A-aACAGAAC-------		-51	5.78	GTTCTGTcAaACAGAAC
				VAVLDRAFAILRAFGLSLAELSRRTGLYKSTILRLLAALEHGGFMRKLGQYAVGH	-------GTTCTtTc-A-GgCAGAAC-------		-31	5.30	GTTCTtTcAGgCAGAAC
	Burkholderia cepacia AMMD	1920844	Bamb_4808	VAVLDRAFAILHAFGLSLAELSRRTGLYKSTILRLLAALEHGGFVRKLGQYAVGH	-------GTTCTGTc-t-GgCAGAAC-------	Bamb_4807	-133	5.60	GTTCTGTctGgCAGAAC
				VAVLDRAFAILHAFGLSLAELSRRTGLYKSTILRLLAALEHGGFVRKLGQYAVGH	-------GTTCcGTc-A-aACAGAAC-------		-49	5.45	GTTCcGTcAaACAGAAC
				VAVLDRAFAILHAFGLSLAELSRRTGLYKSTILRLLAALEHGGFVRKLGQYAVGH	-------GTTCTtTc-A-GAtAGAAC-------		-29	5.58	GTTCTtTcAGAtAGAAC
				VAVLDRAFAILHAFGLSLAELSRRTGLYKSTILRLLAALEHGGFVRKLGQYAVGH	-------GTTCTaTc-t-GAaAGAAC-------	Bamb_4808	-162	5.82	GTTCTaTctGAaAGAAC
				VAVLDRAFAILHAFGLSLAELSRRTGLYKSTILRLLAALEHGGFVRKLGQYAVGH	-------GTTCTGTT-t-GACgGAAC-------		-142	5.66	GTTCTGTTtGACgGAAC
				VAVLDRAFAILHAFGLSLAELSRRTGLYKSTILRLLAALEHGGFVRKLGQYAVGH	-------GTTCTGcc-A-GACAGAAC-------		-58	6.00	GTTCTGccAGACAGAAC
	Cupriavidus taiwanensis	5906589	RALTA_B1874	VAVLDRAFAILGAFGLSLTELSRRTNLYKSTVLRLLGALEHGGFIRKLGQYAIGP	-------GTTCTGTc-t-agtAGAAC-------	RALTA_B1873	-134	5.16	GTTCTGTctagtAGAAC
				VAVLDRAFAILGAFGLSLTELSRRTNLYKSTVLRLLGALEHGGFIRKLGQYAIGP	-------GTTCTtTg-c-agtAGAAC-------		-49	4.06	GTTCTtTgcagtAGAAC
				VAVLDRAFAILGAFGLSLTELSRRTNLYKSTVLRLLGALEHGGFIRKLGQYAIGP	-------agTCTaTc-t-GAtAGAAC-------		-29	4.56	agTCTaTctGAtAGAAC
				VAVLDRAFAILGAFGLSLTELSRRTNLYKSTVLRLLGALEHGGFIRKLGQYAIGP	-------GTTCTaTc-A-GAtAGAct-------	RALTA_B1874	-136	5.20	GTTCTaTcAGAtAGAct
				VAVLDRAFAILGAFGLSLTELSRRTNLYKSTVLRLLGALEHGGFIRKLGQYAIGP	-------GTTCTacT-g-cAaAGAAC-------		-116	5.23	GTTCTacTgcAaAGAAC
				VAVLDRAFAILGAFGLSLTELSRRTNLYKSTVLRLLGALEHGGFIRKLGQYAIGP	-------GTTCTacT-A-GACAGAAC-------		-31	6.00	GTTCTacTAGACAGAAC
	Acinetobacter sp. ADP1	590147	ACIAD2817	VAAVDRALLILSSFDLSLAEISRRTKLYKSTILRLLNSLERHGYIRKNGLYSLSI	-------GTTCTaTc-t-agtAGAgC-------	ACIAD2819	-181	4.49	GTTCTaTctagtAGAgC
				VAAVDRALLILSSFDLSLAEISRRTKLYKSTILRLLNSLERHGYIRKNGLYSLSI	-------GTTCTaTa-c-aAtAGAAC-------		-39	4.58	GTTCTaTacaAtAGAAC
				VAAVDRALLILSSFDLSLAEISRRTKLYKSTILRLLNSLERHGYIRKNGLYSLSI	-------GTTCTaTT-g-tAtAGAAC-------	ACIAD2820	-170	5.39	GTTCTaTTgtAtAGAAC
				VAAVDRALLILSSFDLSLAEISRRTKLYKSTILRLLNSLERHGYIRKNGLYSLSI	-------GcTCTacT-A-GAtAGAAC-------		-28	5.22	GcTCTacTAGAtAGAAC
	Comamonas testosteroni CNB-2	10458766	CtCNB1_1782	VAAVDRALSVLSAFQLSLAELAERTRLYKSTVLRLLASLEHGGWVQRQGRYAVGS	-------GTTCTATC-a-GAcAGAAC-------	CtCNB1_1781	-72	5.37	GTTCTATCaGAcAGAAC
				VAAVDRALSVLSAFQLSLAELAERTRLYKSTVLRLLASLEHGGWVQRQGRYAVGS	-------GTTCTgTC-T-GATAGAAC-------	CtCNB1_1782	-86	5.86	GTTCTgTCTGATAGAAC
				VAAVDRALSVLSAFQLSLAELAERTRLYKSTVLRLLASLEHGGWVQRQGRYAVGS	-------aTTCTtTC-T-atTgaAAt-------		-66	5.44	aTTCTtTCTatTgaAAt
	Delftia acidovorans SPH-1	3603431	Daci_2968	VAAVDRALSLLAAFRLTLAQLSERTRLYKSTVLRLLASLEHGGWVLRMGRYAVGP	-------GTTCTATC-T-atTAGAAC-------	Daci_2967	-30	5.73	GTTCTATCTatTAGAAC
				VAAVDRALSLLAAFRLTLAQLSERTRLYKSTVLRLLASLEHGGWVLRMGRYAVGP	-------aTTtcAat-a-GAgAGAAt-------		-50	2.93	aTTtcAataGAgAGAAt
				VAAVDRALSLLAAFRLTLAQLSERTRLYKSTVLRLLASLEHGGWVLRMGRYAVGP	-------GTTCTAat-a-GATAGAAC-------	Daci_2968	-102	4.88	GTTCTAataGATAGAAC
				VAAVDRALSLLAAFRLTLAQLSERTRLYKSTVLRLLASLEHGGWVLRMGRYAVGP	-------aTTCTcTC-T-atTgaAAt-------		-82	5.27	aTTCTcTCTatTgaAAt
	Polaromonas sp. JS666	1824162	Bpro_4515	AAAVDRALTLLCAFQLSLAELASRTQLYKSTALRLLASLEHARLIQKLGRYGLGS	-------GTTCTATC-T-tAcAGAAt-------	Bpro_4514	-22	5.32	GTTCTATCTtAcAGAAt
				AAAVDRALTLLCAFQLSLAELASRTQLYKSTALRLLASLEHARLIQKLGRYGLGS	-------aTTtcAaC-a-GAaAGAAC-------		-42	3.33	aTTtcAaCaGAaAGAAC
				AAAVDRALTLLCAFQLSLAELASRTQLYKSTALRLLASLEHARLIQKLGRYGLGS	-------aTTCTgTa-a-GATAGAAC-------	Bpro_4515	-106	5.15	aTTCTgTaaGATAGAAC
				AAAVDRALTLLCAFQLSLAELASRTQLYKSTALRLLASLEHARLIQKLGRYGLGS	-------GTTCTtTC-T-GtTgaAAt-------		-86	5.58	GTTCTtTCTGtTgaAAt
	Variovorax paradoxus S110	7555505	Vapar_0454	AAAVDRALSLLSAFQLSLAQFAERTQLYKSTVLRLLASLEHARLIRRQGRYALGA	-------GTTCTATC-T-tAcAGAAC-------	Vapar_0454	-73	5.35	GTTCTATCTtAcAGAAC
				AAAVDRALSLLSAFQLSLAQFAERTQLYKSTVLRLLASLEHARLIRRQGRYALGA	-------aTTCcgTt-a-aAcAGAAt-------		-53	4.15	aTTCcgTtaaAcAGAAt
				AAAVDRALSLLSAFQLSLAQFAERTQLYKSTVLRLLASLEHARLIRRQGRYALGA	-------aTTCTgTt-T-aAcgGAAt-------	Vapar_0455	-89	4.94	aTTCTgTtTaAcgGAAt
				AAAVDRALSLLSAFQLSLAQFAERTQLYKSTVLRLLASLEHARLIRRQGRYALGA	-------GTTCTgTa-a-GATAGAAC-------		-69	5.22	GTTCTgTaaGATAGAAC
	Ralstonia metallidurans CH34	1776527	Rmet_4142	AVAVDRALFVLSAFRLGLAELAQRSGLYKSTLLRLLASLEHARLIQRHGRYGLGP	-------GTTCTgTt-c-tATAGAAC-------	Rmet_4146	-38	4.61	GTTCTgTtctATAGAAC
	Ralstonia eutropha JMP134	895489	Reut_B4961	AVAVDRALFVLSAFRLGLADLAQRSGLYKSTLLRLLASLEHAALVQRRGRYSLGP	-------GTTCTtTC-T-ataAGAtC-------	Reut_B4957	-60	4.46	GTTCTtTCTataAGAtC
				AVAVDRALFVLSAFRLGLADLAQRSGLYKSTLLRLLASLEHAALVQRRGRYSLGP	-------GTTCTATC-T-tATAGAAC-------		-40	5.62	GTTCTATCTtATAGAAC
				AVAVDRALFVLSAFRLGLADLAQRSGLYKSTLLRLLASLEHAALVQRRGRYSLGP	-------GTTCTcTC-a-atTAGAAC-------	Reut_C6374	-205	5.24	GTTCTcTCaatTAGAAC
				AVAVDRALFVLSAFRLGLADLAQRSGLYKSTLLRLLASLEHAALVQRRGRYSLGP	-------GTTCTcat-T-GtTAGAAC-------	Reut_B5279	-149	4.82	GTTCTcatTGtTAGAAC
	Ralstonia eutropha H16	2042196	h16_B2213	AIAVDRALFVLSVFRLGLAELAQRSGLYKSTLLRLLASLEHAGLVRRQGRYGLGP	-------aTTCTgTt-g-tAcAGAAC-------	H16_B2210	21	4.27	aTTCTgTtgtAcAGAAC
				AIAVDRALFVLSVFRLGLAELAQRSGLYKSTLLRLLASLEHAGLVRRQGRYGLGP	-------GTTCTcTg-T-tAaAGAtC-------		1	3.59	GTTCTcTgTtAaAGAtC
				AIAVDRALFVLSVFRLGLAELAQRSGLYKSTLLRLLASLEHAGLVRRQGRYGLGP	-------GTTCTATa-c-GtTgGcgC-------	H16_B2213	-59	3.47	GTTCTATacGtTgGcgC
	Bordetella parapertussis 12822	507541	BPP0706	VTAVDRALTLLTAFRLSLSELSERASLVPSTVLRLLASLMHFGFVLRRGRYALGP	-------tTTCTATC-T-GATAaAAt-------	BPP0706	-79	5.56	tTTCTATCTGATAaAAt
				VTAVDRALTLLTAFRLSLSELSERASLVPSTVLRLLASLMHFGFVLRRGRYALGP	-------cTTCTgct-T-aATAGAAt-------		-59	4.27	cTTCTgctTaATAGAAt
				VTAVDRALTLLTAFRLSLSELSERASLVPSTVLRLLASLMHFGFVLRRGRYALGP	-------aTTtTATC-a-GATAGAAa-------	BPP0707	-30	4.43	aTTtTATCaGATAGAAa
				VTAVDRALTLLTAFRLSLSELSERASLVPSTVLRLLASLMHFGFVLRRGRYALGP	-------aTTCTATt-a-agcAGAAg-------		-50	3.81	aTTCTATtaagcAGAAg
	Bordetella bronchiseptica RB50	502474	BB0713	VTAVDRALTLLTAFRLSLSELSERASLVPSTVLRLLASLMHFGFVLRRGRYALGP	-------tTTCTATC-T-GATAaAAt-------	BB0713	-79	5.56	tTTCTATCTGATAaAAt
				VTAVDRALTLLTAFRLSLSELSERASLVPSTVLRLLASLMHFGFVLRRGRYALGP	-------cTTCTgct-T-aATAGAAt-------		-59	4.27	cTTCTgctTaATAGAAt
				VTAVDRALTLLTAFRLSLSELSERASLVPSTVLRLLASLMHFGFVLRRGRYALGP	-------aTTtTATC-a-GATAGAAa-------	BB0714	-30	4.43	aTTtTATCaGATAGAAa
				VTAVDRALTLLTAFRLSLSELSERASLVPSTVLRLLASLMHFGFVLRRGRYALGP	-------aTTCTATt-a-agcAGAAg-------		-50	3.81	aTTCTATtaagcAGAAg
	Oligotropha carboxidovorans OM5	7494552	OCAR_4994	VAAVERALSIVEAVEQTLAEIAQRTDLYKSTILRLLVTLEGRGLIVRWGRYALGP	-------GTTCTgTt-a-GAcAGAAC-------	OCAR_4993	-33	4.95	GTTCTgTtaGAcAGAAC
				VAAVERALSIVEAVEQTLAEIAQRTDLYKSTILRLLVTLEGRGLIVRWGRYALGP	-------GTaCTATa-a-aAgAGAAt-------		-54	3.95	GTaCTATaaaAgAGAAt
				VAAVERALSIVEAVEQTLAEIAQRTDLYKSTILRLLVTLEGRGLIVRWGRYALGP	-------GTTCTgTC-T-aAcAGAAC-------	OCAR_4994	-90	5.52	GTTCTgTCTaAcAGAAC
				VAAVERALSIVEAVEQTLAEIAQRTDLYKSTILRLLVTLEGRGLIVRWGRYALGP	-------aTTCTcTt-T-tATAGtAC-------		-69	4.33	aTTCTcTtTtATAGtAC
				VAAVERALSIVEAVEQTLAEIAQRTDLYKSTILRLLVTLEGRGLIVRWGRYALGP	-------GTTCTgTt-a-GAcAGAAC-------	OCAR_4995	-63	4.95	GTTCTgTtaGAcAGAAC
	Ralstonia metallidurans CH34	1776815	Rmet_4432	VAAVDRAFAIAVALAQTLADLARATGMYKSTLLRLLASLERSSLVVQRKRYTLGS	-------aTTCTcTt-T-agcgGAAC-------	Rmet_4430	-191	4.26	aTTCTcTtTagcgGAAC
				VAAVDRAFAIAVALAQTLADLARATGMYKSTLLRLLASLERSSLVVQRKRYTLGS	-------GTTCTtgt-a-GATAGAAC-------		-170	4.61	GTTCTtgtaGATAGAAC
				VAAVDRAFAIAVALAQTLADLARATGMYKSTLLRLLASLERSSLVVQRKRYTLGS	-------GTgCgtaC-a-aATAaAAC-------	Rmet_4428	-21	3.84	GTgCgtaCaaATAaAAC
[truncated: 1,938 more rows]

## Sheet: group 2
Orthologous group	Genome	VIMSS ID TF	locus_tag TF	HTH domain amino acid sequences	aligned sites	regulated gene	position (start)	score	site
RALTA_A1211	Cupriavidus taiwanensis	5902152	RALTA_A1211	VEAVDEALGLLMLVAEHPLGVTELARRAGLTKARAFRLLTTLEHRGLIARESPAAVYKLSY	------------GAtACA-C-gGTaTC------------	RALTA_A1212	-54	5.18	GAtACACgGTaTC
				VEAVDEALGLLMLVAEHPLGVTELARRAGLTKARAFRLLTTLEHRGLIARESPAAVYKLSY	------------GAAACA-a-TGTTTC------------		-34	5.33	GAAACAaTGTTTC
	Ralstonia eutropha H16	2037643	h16_A1299	VEAVDEALGLLMLVAEHPLGVTELARRAGLTKARAFRLLTTLEHRGLIARESPAAVYKLSY	------------GAtACg-C-gGTaTC------------	H16_A1300	-54	4.94	GAtACgCgGTaTC
				VEAVDEALGLLMLVAEHPLGVTELARRAGLTKARAFRLLTTLEHRGLIARESPAAVYKLSY	------------GAAACA-t-TGTTTC------------		-34	5.33	GAAACAtTGTTTC
	Ralstonia eutropha JMP134	891699	Reut_A1239	VDAVDEALGLLMLVAKHPLGVTELARRAGLTKARAFRLLSTLEHRGMIAREAPAAVYKLSY	------------GAtACA-C-aGTaTC------------	Reut_A1240	-27	5.05	GAtACACaGTaTC
				VDAVDEALGLLMLVAKHPLGVTELARRAGLTKARAFRLLSTLEHRGMIAREAPAAVYKLSY	------------GAAACA-a-TGTTTC------------		-7	5.33	GAAACAaTGTTTC
	Thermaerobacter marianensis DSM 12885	11051137	TmarDRAFT_0979 (Tmar_1462)	VQSLGRALRLLQHFSASTWSVGELAAATGLPKGTVSKILATFQEHGYLLQDPVTRRYRLGP	------------GAAACg-t-cGTTTC------------	Tmar_1462	-42	5.01	GAAACgtcGTTTC
Ajs_0111	Acidovorax sp. JS42	2214505	Ajs_0111	VSALVRGVSILRCFSNKTLSAKELMDLTGLPKPTLFRLTDTLCELGLLRYSERLSKYVPGL	-----tGTTTaTGAGACaa-aTGatcCAttAAAa-----	Ajs_0104	-196	5.13	tGTTTaTGAGACaaaTGatcCAttAAAa
				VSALVRGVSILRCFSNKTLSAKELMDLTGLPKPTLFRLTDTLCELGLLRYSERLSKYVPGL	-----aaaaTgcGAaAtGC-aTGTCTCAcAAAAa-----	Ajs_0105	-158	5.24	aaaaTgcGAaAtGCaTGTCTCAcAAAAa
				VSALVRGVSILRCFSNKTLSAKELMDLTGLPKPTLFRLTDTLCELGLLRYSERLSKYVPGL	-----ttTTaaTGgatCat-tTGTCTCAtAAAca-----		-41	5.09	ttTTaaTGgatCattTGTCTCAtAAAca
	Diaphorobacter sp. TPSY	5785984	Dtpsy_0128	VSALVRGVSILRCFSSKCLSAKELMDLTGLPKPTLFRLTDTLCELGLLRYSERLSKYVPGL	-----GtTTTgTGgaACca-aTGatcCAttAAAa-----	Dtpsy_0121	-185	4.58	GtTTTgTGgaACcaaTGatcCAttAAAa
				VSALVRGVSILRCFSSKCLSAKELMDLTGLPKPTLFRLTDTLCELGLLRYSERLSKYVPGL	-----caaaTgcGgaAtGC-tTGTCTCAtAAAAC-----	Dtpsy_0122	-159	5.07	caaaTgcGgaAtGCtTGTCTCAtAAAAC
				VSALVRGVSILRCFSSKCLSAKELMDLTGLPKPTLFRLTDTLCELGLLRYSERLSKYVPGL	-----ttTTaaTGgatCat-tgGTtcCAcAAAAC-----		-42	4.65	ttTTaaTGgatCattgGTtcCAcAAAAC
	Delftia acidovorans SPH-1	3601124	Daci_0691	VAALVRGISVLQCFSNKHLSARELMDMTGLPKPTLFRLIDTLCELNLMRYSERLSKYVPGV	-----atTTcaTGAacCtC-caGTCTCAttAAAt-----	Daci_0695	-31	4.54	atTTcaTGAacCtCcaGTCTCAttAAAt
				VAALVRGISVLQCFSNKHLSARELMDMTGLPKPTLFRLIDTLCELNLMRYSERLSKYVPGV	-----atTTaaTGAGACtg-GaGgtTCAtgAAAt-----	Daci_0696	-160	5.23	atTTaaTGAGACtgGaGgtTCAtgAAAt
				VAALVRGISVLQCFSNKHLSARELMDMTGLPKPTLFRLIDTLCELNLMRYSERLSKYVPGV	-----tGaaTTcGAGACGg-cgGatTCAAAAAAa-----		-44	5.52	tGaaTTcGAGACGgcgGatTCAAAAAAa
	Cupriavidus taiwanensis	5902513	RALTA_A1579	VSALARGVSILNCFSPTVLSSRELMERTGLAKPTLFRLLDTLCGLGLLHYSERLSRYVPGV	-----GGaTaTTGAGACGt-cTGTaTCgAAAAgt-----	RALTA_A1579	-173	6.19	GGaTaTTGAGACGtcTGTaTCgAAAAgt
				VSALARGVSILNCFSPTVLSSRELMERTGLAKPTLFRLLDTLCGLGLLHYSERLSRYVPGV	-----GGgTTTTGAGACaC-GaGTaTCAAAAAAC-----		-46	6.69	GGgTTTTGAGACaCGaGTaTCAAAAAAC
				VSALARGVSILNCFSPTVLSSRELMERTGLAKPTLFRLLDTLCGLGLLHYSERLSRYVPGV	-----GtTTTTTGAtACtC-GTGTCTCAAAAccC-----	RALTA_A1580	-197	6.20	GtTTTTTGAtACtCGTGTCTCAAAAccC
				VSALARGVSILNCFSPTVLSSRELMERTGLAKPTLFRLLDTLCGLGLLHYSERLSRYVPGV	-----acTTTTcGAtACag-acGTCTCAAtAtcC-----		-70	4.82	acTTTTcGAtACagacGTCTCAAtAtcC
	Ralstonia eutropha H16	2038191	h16_A1886	VSALARGISILNCFSPTVLSSRELMERTGLAKPTLFRLLDTLCELGLLHYSERLSRYVPGV	-----GGaTaTTGAGACGt-cTGTacCgAAAtgt-----	H16_A1886	-173	5.71	GGaTaTTGAGACGtcTGTacCgAAAtgt
				VSALARGISILNCFSPTVLSSRELMERTGLAKPTLFRLLDTLCELGLLHYSERLSRYVPGV	-----GGgTTTTGAGACGC-acGTaTCAAAAAAC-----		-46	6.59	GGgTTTTGAGACGCacGTaTCAAAAAAC
				VSALARGISILNCFSPTVLSSRELMERTGLAKPTLFRLLDTLCELGLLHYSERLSRYVPGV	-----GtTTTTTGAtACGt-GcGTCTCAAAAccC-----	H16_A1887	-198	6.14	GtTTTTTGAtACGtGcGTCTCAAAAccC
				VSALARGISILNCFSPTVLSSRELMERTGLAKPTLFRLLDTLCELGLLHYSERLSRYVPGV	-----acaTTTcGgtACag-acGTCTCAAtAtcC-----		-71	4.56	acaTTTcGgtACagacGTCTCAAtAtcC
	Ralstonia eutropha JMP134	892138	Reut_A1670	VSALARGISILNCFSPTVLSSRELMERTGLAKPTLFRLLDTLCELGLLHYSERLSRYVPGV	-----GtTTTTcGAtACca-GcGTCTCAAAAcct-----	Reut_A1669	-204	5.63	GtTTTTcGAtACcaGcGTCTCAAAAcct
				VSALARGISILNCFSPTVLSSRELMERTGLAKPTLFRLLDTLCELGLLHYSERLSRYVPGV	-----aGaTagTGAGACct-cgGTgcCAgAAAAt-----	Reut_A1670	-176	5.33	aGaTagTGAGACctcgGTgcCAgAAAAt
				VSALARGISILNCFSPTVLSSRELMERTGLAKPTLFRLLDTLCELGLLHYSERLSRYVPGV	-----aGgTTTTGAGACGC-tgGTaTCgAAAAAC-----		-48	6.26	aGgTTTTGAGACGCtgGTaTCgAAAAAC
	Ralstonia metallidurans CH34	1777534	Rmet_5157	VSALARGIGILGCFSTTVLSGKELMELTGLPKPTLFRLLDTLCELGLLRYSERLSKYVPGL	-----GtTTTTcGgcACtt-GTGTCTCAtAAAtt-----	Rmet_5156	-180	5.54	GtTTTTcGgcACttGTGTCTCAtAAAtt
				VSALARGIGILGCFSTTVLSGKELMELTGLPKPTLFRLLDTLCELGLLRYSERLSKYVPGL	-----GaaaaaTGAGAtag-GTGgCTCAAAAtAt-----	Rmet_5157	-186	5.40	GaaaaaTGAGAtagGTGgCTCAAAAtAt
				VSALARGIGILGCFSTTVLSGKELMELTGLPKPTLFRLLDTLCELGLLRYSERLSKYVPGL	-----aaTTTaTGAGACaC-aaGTgcCgAAAAAC-----		-59	5.80	aaTTTaTGAGACaCaaGTgcCgAAAAAC
ABC0571	Bacillus clausii KSM-K16	822020	ABC0571	LKTVHQALEILKMFTKEKWGGRELSNATGINHTKIYRILETLEAQNFLTKDAETKKYSLGF	-----------TGAATCA-t-TGATTCg-----------	ABC0564	-294	4.95	TGAATCAtTGATTCg
				LKTVHQALEILKMFTKEKWGGRELSNATGINHTKIYRILETLEAQNFLTKDAETKKYSLGF	-----------aGAATCA-A-TGtTTCA-----------		-47	5.61	aGAATCAATGtTTCA
				LKTVHQALEILKMFTKEKWGGRELSNATGINHTKIYRILETLEAQNFLTKDAETKKYSLGF	-----------TGAAaCA-t-TGATTCt-----------	ABC0565	-284	4.80	TGAAaCAtTGATTCt
				LKTVHQALEILKMFTKEKWGGRELSNATGINHTKIYRILETLEAQNFLTKDAETKKYSLGF	-----------cGAATCA-A-TGATTCA-----------		-37	5.83	cGAATCAATGATTCA
	Lysinibacillus sphaericus C3-41	5632218	Bsph_4257	LKTLNLSIEVLKMFTKEKWGGRELAMAMNMNHTNLYRILETFENNGFITKDPVTKKYSLGI	-----------TGAAcCg-t-TGATTCA-----------	Bsph_4263	-184	4.71	TGAAcCgtTGATTCA
				LKTLNLSIEVLKMFTKEKWGGRELAMAMNMNHTNLYRILETFENNGFITKDPVTKKYSLGI	-----------TGAAcCA-c-TGATTCt-----------		-40	5.48	TGAAcCAcTGATTCt
				LKTLNLSIEVLKMFTKEKWGGRELAMAMNMNHTNLYRILETFENNGFITKDPVTKKYSLGI	-----------aGAATCA-g-TGgTTCA-----------	Bsph_4264	-193	5.14	aGAATCAgTGgTTCA
				LKTLNLSIEVLKMFTKEKWGGRELAMAMNMNHTNLYRILETFENNGFITKDPVTKKYSLGI	-----------TGAATCA-A-cGgTTCA-----------		-49	5.86	TGAATCAAcGgTTCA
PBPRB1738 (kdgR)	Photobacterium profundum SS9	777069	PBPRB1738	VSSVLKVFSILQTLGDQKIGVSELSQRLMMSKATTYRFLQTMKTLGYVAQEGEADKYSLTL	-----------TGAAcCG-t-tgTTTCg-----------	PBPRB1723	-145	4.26	TGAAcCGttgTTTCg
				VSSVLKVFSILQTLGDQKIGVSELSQRLMMSKATTYRFLQTMKTLGYVAQEGEADKYSLTL	-----------TaAAACG-G-CgTTTCg-----------		-81	5.01	TaAAACGGCgTTTCg
				VSSVLKVFSILQTLGDQKIGVSELSQRLMMSKATTYRFLQTMKTLGYVAQEGEADKYSLTL	-----------TaAAACG-c-CgTTTCA-----------	PBPRB1726	-118	5.48	TaAAACGcCgTTTCA
				VSSVLKVFSILQTLGDQKIGVSELSQRLMMSKATTYRFLQTMKTLGYVAQEGEADKYSLTL	-----------TaAAACG-G-CgTTTtA-----------		-28	5.32	TaAAACGGCgTTTtA
				VSSVLKVFSILQTLGDQKIGVSELSQRLMMSKATTYRFLQTMKTLGYVAQEGEADKYSLTL	-----------TGAAACG-a-tgTaTCA-----------	PBPRB1731	-120	4.81	TGAAACGatgTaTCA
				VSSVLKVFSILQTLGDQKIGVSELSQRLMMSKATTYRFLQTMKTLGYVAQEGEADKYSLTL	-----------TGAAcCG-a-tgTTTtA-----------	PBPRB1733	-77	4.45	TGAAcCGatgTTTtA
				VSSVLKVFSILQTLGDQKIGVSELSQRLMMSKATTYRFLQTMKTLGYVAQEGEADKYSLTL	-----------TaAAAaG-c-CtTTTCA-----------	PBPRB1737	-190	5.21	TaAAAaGcCtTTTCA
				VSSVLKVFSILQTLGDQKIGVSELSQRLMMSKATTYRFLQTMKTLGYVAQEGEADKYSLTL	-----------TaAAACG-t-tATTTCA-----------		-117	5.62	TaAAACGttATTTCA
				VSSVLKVFSILQTLGDQKIGVSELSQRLMMSKATTYRFLQTMKTLGYVAQEGEADKYSLTL	-----------TGAAAta-a-CgTTTtA-----------	PBPRB1738	-156	4.44	TGAAAtaaCgTTTtA
				VSSVLKVFSILQTLGDQKIGVSELSQRLMMSKATTYRFLQTMKTLGYVAQEGEADKYSLTL	-----------TGAAAaG-G-CtTTTtA-----------		-83	5.11	TGAAAaGGCtTTTtA
				VSSVLKVFSILQTLGDQKIGVSELSQRLMMSKATTYRFLQTMKTLGYVAQEGEADKYSLTL	-----------TGAAACa-G-CgTTTtA-----------	PBPRB1739	-29	4.79	TGAAACaGCgTTTtA
	Vibrio parahaemolyticus RIMD 2210633	341668	VPA0076	VSSVLKVFHILQALGEQKIGVSELSQRLMMSKATTYRFLQTMKSLGYVSQEGEADKYSLTL	-----------TGAAACa-c-CggTTCA-----------	VPA0075	-29	4.28	TGAAACacCggTTCA
				VSSVLKVFHILQALGEQKIGVSELSQRLMMSKATTYRFLQTMKSLGYVSQEGEADKYSLTL	-----------TGAAAaG-G-CgTTTtA-----------	VPA0076	-136	5.11	TGAAAaGGCgTTTtA
				VSSVLKVFHILQALGEQKIGVSELSQRLMMSKATTYRFLQTMKSLGYVSQEGEADKYSLTL	-----------TGAAAaG-G-CATTTtA-----------		-63	5.19	TGAAAaGGCATTTtA
				VSSVLKVFHILQALGEQKIGVSELSQRLMMSKATTYRFLQTMKSLGYVSQEGEADKYSLTL	-----------TaAAAtG-c-CtTTTCA-----------	VPA0077	-192	5.33	TaAAAtGcCtTTTCA
				VSSVLKVFHILQALGEQKIGVSELSQRLMMSKATTYRFLQTMKSLGYVSQEGEADKYSLTL	-----------TaAAACG-c-CtTTTCA-----------		-119	5.48	TaAAACGcCtTTTCA
				VSSVLKVFHILQALGEQKIGVSELSQRLMMSKATTYRFLQTMKSLGYVSQEGEADKYSLTL	-----------TGAAcCG-t-tgTTTtA-----------	VPA0082	-80	4.57	TGAAcCGttgTTTtA
				VSSVLKVFHILQALGEQKIGVSELSQRLMMSKATTYRFLQTMKSLGYVSQEGEADKYSLTL	-----------TGAAACa-c-CATTTtA-----------	VPA0084	-126	4.67	TGAAACacCATTTtA
				VSSVLKVFHILQALGEQKIGVSELSQRLMMSKATTYRFLQTMKSLGYVSQEGEADKYSLTL	-----------TaAAACG-G-tgTTTtA-----------		-36	5.26	TaAAACGGtgTTTtA
				VSSVLKVFHILQALGEQKIGVSELSQRLMMSKATTYRFLQTMKSLGYVSQEGEADKYSLTL	-----------TaAAACa-c-CgTTTtA-----------	VPA0085	-108	4.53	TaAAACacCgTTTtA
				VSSVLKVFHILQALGEQKIGVSELSQRLMMSKATTYRFLQTMKSLGYVSQEGEADKYSLTL	-----------TaAAAtG-G-tgTTTCA-----------		-18	5.47	TaAAAtGGtgTTTCA
				VSSVLKVFHILQALGEQKIGVSELSQRLMMSKATTYRFLQTMKSLGYVSQEGEADKYSLTL	-----------TGAAAat-a-tAaTTtA-----------	VPA0087	-49	4.07	TGAAAatatAaTTtA
				VSSVLKVFHILQALGEQKIGVSELSQRLMMSKATTYRFLQTMKSLGYVSQEGEADKYSLTL	-----------TaAAACa-G-CgTTTCg-----------		-27	4.42	TaAAACaGCgTTTCg
	Vibrio vulnificus YJ016	677712	VVA1402	VSSVMKVFHILQALGEQKIGVSELSQRLMMSKATTYRFLQTMKSLGYVSQEGEADKYSLTL	-----------TaAAACa-t-CgTTTCg-----------	VVA1379	-24	4.34	TaAAACatCgTTTCg
				VSSVMKVFHILQALGEQKIGVSELSQRLMMSKATTYRFLQTMKSLGYVSQEGEADKYSLTL	-----------TaAAACa-G-CgTTTCA-----------	VVA1381	-106	5.09	TaAAACaGCgTTTCA
				VSSVMKVFHILQALGEQKIGVSELSQRLMMSKATTYRFLQTMKSLGYVSQEGEADKYSLTL	-----------TaAAACG-a-aATTTaA-----------		-38	4.41	TaAAACGaaATTTaA
				VSSVMKVFHILQALGEQKIGVSELSQRLMMSKATTYRFLQTMKSLGYVSQEGEADKYSLTL	-----------caAAACG-G-tgTTTCA-----------		-16	4.95	caAAACGGtgTTTCA
				VSSVMKVFHILQALGEQKIGVSELSQRLMMSKATTYRFLQTMKSLGYVSQEGEADKYSLTL	-----------TtAAAtt-t-CgTTTtA-----------	VVA1382	-105	4.43	TtAAAtttCgTTTtA
				VSSVMKVFHILQALGEQKIGVSELSQRLMMSKATTYRFLQTMKSLGYVSQEGEADKYSLTL	-----------TGAAACG-c-tgTTTtA-----------		-37	5.12	TGAAACGctgTTTtA
				VSSVMKVFHILQALGEQKIGVSELSQRLMMSKATTYRFLQTMKSLGYVSQEGEADKYSLTL	-----------aaAAACa-t-CgTTTCA-----------	VVA1383	-96	4.34	aaAAACatCgTTTCA
				VSSVMKVFHILQALGEQKIGVSELSQRLMMSKATTYRFLQTMKSLGYVSQEGEADKYSLTL	-----------TGAAcCG-t-CgTTTtA-----------	VVA1388	-20	4.63	TGAAcCGtCgTTTtA
				VSSVMKVFHILQALGEQKIGVSELSQRLMMSKATTYRFLQTMKSLGYVSQEGEADKYSLTL	-----------TaAAACG-a-CggTTCA-----------	VVA1389	-118	4.81	TaAAACGaCggTTCA
				VSSVMKVFHILQALGEQKIGVSELSQRLMMSKATTYRFLQTMKSLGYVSQEGEADKYSLTL	-----------TaAAAta-c-CtTTTCA-----------	VVA1401	-185	4.74	TaAAAtacCtTTTCA
				VSSVMKVFHILQALGEQKIGVSELSQRLMMSKATTYRFLQTMKSLGYVSQEGEADKYSLTL	-----------TGAAACG-t-CtTTTCA-----------		-111	5.66	TGAAACGtCtTTTCA
				VSSVMKVFHILQALGEQKIGVSELSQRLMMSKATTYRFLQTMKSLGYVSQEGEADKYSLTL	-----------caAAACG-t-CggTTCA-----------		-35	4.26	caAAACGtCggTTCA
				VSSVMKVFHILQALGEQKIGVSELSQRLMMSKATTYRFLQTMKSLGYVSQEGEADKYSLTL	-----------TGAAAaG-a-CgTTTCA-----------	VVA1402	-96	5.27	TGAAAaGaCgTTTCA
				VSSVMKVFHILQALGEQKIGVSELSQRLMMSKATTYRFLQTMKSLGYVSQEGEADKYSLTL	-----------TGAAAaG-G-tATTTtA-----------		-22	5.13	TGAAAaGGtATTTtA
				VSSVMKVFHILQALGEQKIGVSELSQRLMMSKATTYRFLQTMKSLGYVSQEGEADKYSLTL	-----------TGAAACG-c-CgTTTtA-----------	VVA1404	-31	5.18	TGAAACGcCgTTTtA
	Vibrio vulnificus YJ016	673476	VV0550	VSSVMKVFSILQALSEQKIGVSELSQRLMMSKATTYRFLQTMKMLGYVAQEDEADKYSLTL	-----------TaAAgCG-t-CgTTTtA-----------	VV0550	-124	4.57	TaAAgCGtCgTTTtA
				VSSVMKVFSILQALSEQKIGVSELSQRLMMSKATTYRFLQTMKMLGYVAQEDEADKYSLTL	-----------TaAAACG-a-CgcTTtA-----------	VV0552	-119	4.45	TaAAACGaCgcTTtA
	Psychromonas sp. CNPT3	2858698	PCNPT3_00565 (PCNPT3_01610)	VSSVLKVFSILEALGEQKIGVSELSQRLMTSKATTYRFLQTMMSLGYVSQEGQADKYSLTL	-----------TGAAACG-c-CtTTTtA-----------	PCNPT3_00565	-155	5.18	TGAAACGcCtTTTtA
				VSSVLKVFSILEALGEQKIGVSELSQRLMTSKATTYRFLQTMMSLGYVSQEGQADKYSLTL	-----------TaAAAaG-G-CgTTTCA-----------	PCNPT3_00570	-115	5.41	TaAAAaGGCgTTTCA
	Mannheimia succiniciproducens MBEL55E	760046	MS0562	VSSVLKVFGIIEALAEQKIGITELAQRLMMSKSTTYRFLQTMKTLGFVSQEGETEKYTLTL	-----------TaAAAta-t-tgTTTtA-----------	MS0561	-168	4.44	TaAAAtattgTTTtA
				VSSVLKVFGIIEALAEQKIGITELAQRLMMSKSTTYRFLQTMKTLGFVSQEGETEKYTLTL	-----------TGAcAta-G-tgTTTCA-----------		-105	4.27	TGAcAtaGtgTTTCA
				VSSVLKVFGIIEALAEQKIGITELAQRLMMSKSTTYRFLQTMKTLGFVSQEGETEKYTLTL	-----------TGAAAtt-t-atTTcCA-----------		-72	4.12	TGAAAtttatTTcCA
				VSSVLKVFGIIEALAEQKIGITELAQRLMMSKSTTYRFLQTMKTLGFVSQEGETEKYTLTL	-----------TaAAACa-t-aATTTCA-----------	MS0562	-122	4.56	TaAAACataATTTCA
				VSSVLKVFGIIEALAEQKIGITELAQRLMMSKSTTYRFLQTMKTLGFVSQEGETEKYTLTL	-----------TGAAAtt-a-tgTTTtA-----------	MS0563	-86	4.78	TGAAAttatgTTTtA
				VSSVLKVFGIIEALAEQKIGITELAQRLMMSKSTTYRFLQTMKTLGFVSQEGETEKYTLTL	-----------TaAAACa-a-tgTTTtA-----------	MS1741	-95	4.47	TaAAACaatgTTTtA
				VSSVLKVFGIIEALAEQKIGITELAQRLMMSKSTTYRFLQTMKTLGFVSQEGETEKYTLTL	-----------TaAAACa-t-tATTTCA-----------	MS1742	-115	5.03	TaAAACattATTTCA
	Actinobacillus succinogenes 130Z	3488387	Asuc_1475	VSSVLKVFGIIEALAEQKIGITELAQRLMMSKSTTYRFLQTMKILGFVTQEGETEKYSLTL	-----------TaAAAaG-c-agTTTtA-----------	Asuc_1468	-135	4.32	TaAAAaGcagTTTtA
				VSSVLKVFGIIEALAEQKIGITELAQRLMMSKSTTYRFLQTMKILGFVTQEGETEKYSLTL	-----------TaAAAta-t-ttTaTCA-----------		-115	4.13	TaAAAtatttTaTCA
				VSSVLKVFGIIEALAEQKIGITELAQRLMMSKSTTYRFLQTMKILGFVTQEGETEKYSLTL	-----------TaAAAtt-t-tgTTTCA-----------		-93	5.20	TaAAAttttgTTTCA
				VSSVLKVFGIIEALAEQKIGITELAQRLMMSKSTTYRFLQTMKILGFVTQEGETEKYSLTL	-----------TaAAAta-a-tgTTTCA-----------	Asuc_1469	-113	4.68	TaAAAtaatgTTTCA
				VSSVLKVFGIIEALAEQKIGITELAQRLMMSKSTTYRFLQTMKILGFVTQEGETEKYSLTL	-----------TaAAAtt-G-tgTTatA-----------		-69	4.25	TaAAAttGtgTTatA
				VSSVLKVFGIIEALAEQKIGITELAQRLMMSKSTTYRFLQTMKILGFVTQEGETEKYSLTL	-----------TGAAAtt-G-tATTTCA-----------	Asuc_1474	-118	5.42	TGAAAttGtATTTCA
				VSSVLKVFGIIEALAEQKIGITELAQRLMMSKSTTYRFLQTMKILGFVTQEGETEKYSLTL	-----------TaAAAat-a-ttTTgCA-----------	Asuc_1475	-146	4.29	TaAAAatattTTgCA
				VSSVLKVFGIIEALAEQKIGITELAQRLMMSKSTTYRFLQTMKILGFVTQEGETEKYSLTL	-----------TGAAAta-c-aATTTCA-----------		-124	4.35	TGAAAtacaATTTCA
				VSSVLKVFGIIEALAEQKIGITELAQRLMMSKSTTYRFLQTMKILGFVTQEGETEKYSLTL	-----------TtAAAaG-t-aATTTtA-----------	Asuc_1477	-285	4.05	TtAAAaGtaATTTtA
				VSSVLKVFGIIEALAEQKIGITELAQRLMMSKSTTYRFLQTMKILGFVTQEGETEKYSLTL	-----------TGAAACt-G-aATTTtA-----------		-258	4.74	TGAAACtGaATTTtA
				VSSVLKVFGIIEALAEQKIGITELAQRLMMSKSTTYRFLQTMKILGFVTQEGETEKYSLTL	-----------TaAAACc-a-tATTTCA-----------		-144	4.91	TaAAACcatATTTCA
				VSSVLKVFGIIEALAEQKIGITELAQRLMMSKSTTYRFLQTMKILGFVTQEGETEKYSLTL	-----------TaAAgtt-t-CtTTTtA-----------		-72	4.23	TaAAgtttCtTTTtA
				VSSVLKVFGIIEALAEQKIGITELAQRLMMSKSTTYRFLQTMKILGFVTQEGETEKYSLTL	-----------TaAAAtt-c-agTTTCA-----------	Asuc_1478	-255	4.61	TaAAAttcagTTTCA
				VSSVLKVFGIIEALAEQKIGITELAQRLMMSKSTTYRFLQTMKILGFVTQEGETEKYSLTL	-----------TaAAAtt-a-CtTTTaA-----------		-228	4.52	TaAAAttaCtTTTaA
				VSSVLKVFGIIEALAEQKIGITELAQRLMMSKSTTYRFLQTMKILGFVTQEGETEKYSLTL	-----------TGAAACa-a-aATTTCA-----------		-213	4.50	TGAAACaaaATTTCA
blr2275	Bradyrhizobium japonicum USDA 110	317486	blr2275	VSAAERALAVLTAFRRGDLSLAELAERTGLVKSTILRLALSLQRYRLLARLPD-GSYRLDA	--------AAAcGcAACG-a-CGTTtCATtt--------	blr2276	-72	6.13	AAAcGcAACGaCGTTtCATtt
				VSAAERALAVLTAFRRGDLSLAELAERTGLVKSTILRLALSLQRYRLLARLPD-GSYRLDA	--------AAATGAAACt-g-CGTTtCATtA--------	blr2278	-3	6.65	AAATGAAACtgCGTTtCATtA
				VSAAERALAVLTAFRRGDLSLAELAERTGLVKSTILRLALSLQRYRLLARLPD-GSYRLDA	--------AAtTGcAACa-t-CGTTctATtt--------		20	4.73	AAtTGcAACatCGTTctATtt
				VSAAERALAVLTAFRRGDLSLAELAERTGLVKSTILRLALSLQRYRLLARLPD-GSYRLDA	--------tAATGAAACG-t-CGTTctAaAA--------	bll2282	-49	5.42	tAATGAAACGtCGTTctAaAA
				VSAAERALAVLTAFRRGDLSLAELAERTGLVKSTILRLALSLQRYRLLARLPD-GSYRLDA	--------tttTagAACG-a-CGTTtCATtA--------	blr2283	-92	4.24	tttTagAACGaCGTTtCATtA
	Rhodopseudomonas palustris BisB18	1277390	RPC_2721	VSAAERALAVLTAFRRGDLSLAELAERTGLVKSTILRLALSLQRYRLIARLPD-GSYRLDA	--------AAATGAAACG-a-CGTTctATAA--------	RPC_2713	-48	6.00	AAATGAAACGaCGTTctATAA
				VSAAERALAVLTAFRRGDLSLAELAERTGLVKSTILRLALSLQRYRLIARLPD-GSYRLDA	--------AAAcGAAACa-t-CGTTtCATAA--------	RPC_2717	-97	6.65	AAAcGAAACatCGTTtCATAA
				VSAAERALAVLTAFRRGDLSLAELAERTGLVKSTILRLALSLQRYRLIARLPD-GSYRLDA	--------AAtTGcAACG-a-CGTTctATtt--------		-74	4.84	AAtTGcAACGaCGTTctATtt
				VSAAERALAVLTAFRRGDLSLAELAERTGLVKSTILRLALSLQRYRLIARLPD-GSYRLDA	--------AAATagAACG-t-CGTTGCAatt--------	RPC_2718	-141	5.54	AAATagAACGtCGTTGCAatt
				VSAAERALAVLTAFRRGDLSLAELAERTGLVKSTILRLALSLQRYRLIARLPD-GSYRLDA	--------ttATGAAACG-a-tGTTtCgTtt--------		-118	4.46	ttATGAAACGatGTTtCgTtt
	Azospirillum sp. B510	10185237	AZL_a09290	VSAVERALTLLTAFQRGDVSLAELTKRTGLVKTTVMRMALSLESFGLIKRVDD-GGYRLDA	--------AAATGAAACG-A-CGTTGCATTA--------	AZL_a09360	-64	6.92	AAATGAAACGACGTTGCATTA
				VSAVERALTLLTAFQRGDVSLAELTKRTGLVKTTVMRMALSLESFGLIKRVDD-GGYRLDA	--------AAATGAAACG-C-CGTTGCAATT--------	AZL_a09310	-133	6.79	AAATGAAACGCCGTTGCAATT
				VSAVERALTLLTAFQRGDVSLAELTKRTGLVKTTVMRMALSLESFGLIKRVDD-GGYRLDA	--------AATTGCAACG-G-CGTTTCATTT--------	AZL_a09300	-127	6.12	AATTGCAACGGCGTTTCATTT
	Bradyrhizobium sp. ORS278	3665905	BRADO3858	VSAVDRALSVLTAFQRGDVSLAELTRRTGLIKTTVMRMALSLESFGLIRRVDD-GGYRLDA	--------AAtTGAAACG-g-CGTTGCATtt--------	BRADO3859	-102	6.10	AAtTGAAACGgCGTTGCATtt
				VSAVDRALSVLTAFQRGDVSLAELTRRTGLIKTTVMRMALSLESFGLIRRVDD-GGYRLDA	--------AAATGcAACG-C-CGTTtCAatt--------	BRADO3860	-125	6.45	AAATGcAACGCCGTTtCAatt
				VSAVDRALSVLTAFQRGDVSLAELTRRTGLIKTTVMRMALSLESFGLIRRVDD-GGYRLDA	--------AAATGcAACa-C-CGTTGCATtt--------	BRADO3865	-93	6.44	AAATGcAACaCCGTTGCATtt
	Methylobacterium radiotolerans JCM 2831	5601072	Mrad2831_4142	VASADRVLTVLTAFRRGDLELSELARRTSLVKSTIMRLCISLEKFDLIERLDD-GRYRLGV	--------AAAcGAAACG-C-CGTTtCAaAA--------	Mrad2831_4141	-43	6.92	AAAcGAAACGCCGTTtCAaAA
				VASADRVLTVLTAFRRGDLELSELARRTSLVKSTIMRLCISLEKFDLIERLDD-GRYRLGV	--------tttTGAAACG-g-CGTTtCgTtt--------	Mrad2831_4142	-103	4.46	tttTGAAACGgCGTTtCgTtt
	Methylobacterium sp. 4-46	7250653	M446_5624	VASADRVLTVLTAFRRGDLELSELARRTGLVKSTIMRLCISLEKFDLIERLDD-GRYRLGV	--------AAATGAAACG-C-CGTTGCAaAA--------	M446_5623	-49	7.13	AAATGAAACGCCGTTGCAaAA
	Methylobacterium nodulans ORS 2060	7374108	Mnod_8325	VASAERVLTVLTAFRRGDLELSELARRTSLVKSTIMRLCISLEKFDLIERLDD-GRYRLGV	--------AAATGAAACG-C-CGTTGCAAAA--------	Mnod_8324	-41	7.13	AAATGAAACGCCGTTGCAAAA
				VASAERVLTVLTAFRRGDLELSELARRTSLVKSTIMRLCISLEKFDLIERLDD-GRYRLGV	--------TTTTGCAACG-G-CGTTTCATTT--------	Mnod_8325	-455	4.7	TTTTGCAACGGCGTTTCATTT
	Acinetobacter baumannii ACICU	5213491	ACICU_01897	NASADRLLTLLTAFRIGDLTLAELAERTELNKATIMRLIVSLEDFGFVNRLSD-GRYTLAS	--------tAAaGcAACa-C-CGTgGaATtt--------	ACICU_01886	-158	4.37	tAAaGcAACaCCGTgGaATtt
				NASADRLLTLLTAFRIGDLTLAELAERTELNKATIMRLIVSLEDFGFVNRLSD-GRYTLAS	--------tAAatAAACt-a-CaTTtCAaAA--------		-45	4.58	tAAatAAACtaCaTTtCAaAA
				NASADRLLTLLTAFRIGDLTLAELAERTELNKATIMRLIVSLEDFGFVNRLSD-GRYTLAS	--------tAtTaAAACG-C-taTTtCAaAA--------	ACICU_01894	-152	4.43	tAtTaAAACGCtaTTtCAaAA
				NASADRLLTLLTAFRIGDLTLAELAERTELNKATIMRLIVSLEDFGFVNRLSD-GRYTLAS	--------AAATGAAAtG-a-CaTTtCAaAA--------		-69	5.81	AAATGAAAtGaCaTTtCAaAA
				NASADRLLTLLTAFRIGDLTLAELAERTELNKATIMRLIVSLEDFGFVNRLSD-GRYTLAS	--------tttTGAAAta-g-CGTTttAatA--------	ACICU_01895	-78	4.06	tttTGAAAtagCGTTttAatA
				NASADRLLTLLTAFRIGDLTLAELAERTELNKATIMRLIVSLEDFGFVNRLSD-GRYTLAS	--------AAATGAAACt-C-aaTTGttTct--------	ACICU_01896	-74	4.11	AAATGAAACtCaaTTGttTct
	Pseudomonas fluorescens SBW25	7776058	PFLU2305	VASADRVLTVLTAFKMGDLELAELAARTGLIKSTIMRLMVSLEDHGLITRLAD-GRYQLAT	--------AAATGAAACG-C-taTTtCAaAA--------	PFLU_2307	-273	6.02	AAATGAAACGCtaTTtCAaAA
				VASADRVLTVLTAFKMGDLELAELAARTGLIKSTIMRLMVSLEDHGLITRLAD-GRYQLAT	--------tAtTGAAACG-C-CaTTtCATtA--------		-96	5.49	tAtTGAAACGCCaTTtCATtA
				VASADRVLTVLTAFKMGDLELAELAARTGLIKSTIMRLMVSLEDHGLITRLAD-GRYQLAT	--------tAATGAAAtG-g-CGTTtCAatA--------	PFLU_2308	-241	5.76	tAATGAAAtGgCGTTtCAatA
				VASADRVLTVLTAFKMGDLELAELAARTGLIKSTIMRLMVSLEDHGLITRLAD-GRYQLAT	--------tttTGAAAta-g-CGTTtCATtt--------		-64	4.35	tttTGAAAtagCGTTtCATtt
KP1_1360 (allR)	Klebsiella pneumoniae NTUH-K2044	7445430	KP1_1360	AQALERGIAILQYLEKSGSSVSDISLNLDLPLSTTFRLLKVLEGADFVYQDSQLGWWHIGL	---------gTTGGAAtA-A-TTTTCCAAA---------	KP1_1357	-107	6.30	gTTGGAAtAATTTTCCAAA
				AQALERGIAILQYLEKSGSSVSDISLNLDLPLSTTFRLLKVLEGADFVYQDSQLGWWHIGL	---------TTTGGAAAA-T-TaTTCCAAc---------	KP1_1359	-120	6.64	TTTGGAAAATTaTTCCAAc
				AQALERGIAILQYLEKSGSSVSDISLNLDLPLSTTFRLLKVLEGADFVYQDSQLGWWHIGL	---------TTTGGAAAA-A-TTTTCCAAt---------	KP1_1361	-37	6.85	TTTGGAAAAATTTTCCAAt
	Salmonella typhimurium LT2	147892	STM0516	AQALERGIAILQYLERSGSSVSDISGSLDLPLSTTFRLLKVLQAADFVYQDSQLGWWHIGL	---------gTTGGAAtA-T-TTTTCCAAA---------	STM0514	-122	6.30	gTTGGAAtATTTTTCCAAA
				AQALERGIAILQYLERSGSSVSDISGSLDLPLSTTFRLLKVLQAADFVYQDSQLGWWHIGL	---------TTTGGAAAA-A-TaTTCCAAc---------	STM0515	-123	6.64	TTTGGAAAAATaTTCCAAc
				AQALERGIAILQYLERSGSSVSDISGSLDLPLSTTFRLLKVLQAADFVYQDSQLGWWHIGL	---------gTTGGAAAc-T-TTTTCCAAt---------	STM0517	-39	6.47	gTTGGAAAcTTTTTCCAAt
	Salmonella enterica subsp. enterica serovar Typhi str. CT18	152337	STY0564	AQALERGIAILQYLERSGSSVSDISGSLDLPLSTTFRLLKVLQAADFVYQDSQLGWWHIGL	---------cTTGGAAtA-T-TTTTCCAAA---------	STY0562	-122	6.10	cTTGGAAtATTTTTCCAAA
				AQALERGIAILQYLERSGSSVSDISGSLDLPLSTTFRLLKVLQAADFVYQDSQLGWWHIGL	---------TTTGGAAAA-A-TaTTCCAAg---------	STY0563	-123	6.55	TTTGGAAAAATaTTCCAAg
				AQALERGIAILQYLERSGSSVSDISGSLDLPLSTTFRLLKVLQAADFVYQDSQLGWWHIGL	---------gTTGGAAAc-T-TTTTCCAAt---------	STY0565	-39	6.47	gTTGGAAAcTTTTTCCAAt
	Shigella flexneri 2a str. 301	285706	SF0445	AQALERGIAILQYLEKSGSSVSDISLNLDLPLSTTFRLLKVLQAADFVYQDSQLGWWHIGL	---------gTTGGAAtg-T-TTTTCCAAA---------	SF0443	-124	5.75	gTTGGAAtgTTTTTCCAAA
				AQALERGIAILQYLEKSGSSVSDISLNLDLPLSTTFRLLKVLQAADFVYQDSQLGWWHIGL	---------TTTGGAAAA-A-caTTCCAAc---------	SF0444	-124	6.08	TTTGGAAAAAcaTTCCAAc
				AQALERGIAILQYLEKSGSSVSDISLNLDLPLSTTFRLLKVLQAADFVYQDSQLGWWHIGL	---------gTTGGAAAA-T-TTTTCCAAc---------	SF0446	-39	6.75	gTTGGAAAATTTTTCCAAc
	Shigella flexneri 5 str. 8401	2019327	SFV_0473	AQALERGIAILQYLEKSGSSVSDISLNLDLPLSTTFRLLKVLQAADFVYQDSQLGWWHIGL	---------gTTGGAAtg-T-TTTTCCAAA---------	SFV_0471	-124	5.75	gTTGGAAtgTTTTTCCAAA
				AQALERGIAILQYLEKSGSSVSDISLNLDLPLSTTFRLLKVLQAADFVYQDSQLGWWHIGL	---------TTTGGAAAA-A-caTTCCAAc---------	SFV_0472	-124	6.08	TTTGGAAAAAcaTTCCAAc
				AQALERGIAILQYLEKSGSSVSDISLNLDLPLSTTFRLLKVLQAADFVYQDSQLGWWHIGL	---------gTTGGAAAA-T-TTTTCCAAc---------	SFV_0474	15	6.75	gTTGGAAAATTTTTCCAAc
	Shigella boydii Sb227	1149772	SBO_0410	AQALERGIAILQYLEKSGSSVSDISLNLDLPLSTTFRLLKVLQAADFVYQDSQLGWWHIGL	---------TTTGGAAAA-A-TaTTCCAAc---------	SBO_0409	-124	6.64	TTTGGAAAAATaTTCCAAc
				AQALERGIAILQYLEKSGSSVSDISLNLDLPLSTTFRLLKVLQAADFVYQDSQLGWWHIGL	---------gTTGGAAAA-A-TTTTCCAAt---------	SBO_0411	-39	6.81	gTTGGAAAAATTTTCCAAt
	Escherichia coli str. K-12 substr. MG1655	14643	b0506	AQALERGIAILQYLEKSGSSVSDISLNLDLPLSTTFRLLKVLQAADFVYQDSQLGWWHIGL	---------gTTGGAAtA-T-TTTTCCAAA---------	allS	-124	6.30	gTTGGAAtATTTTTCCAAA
				AQALERGIAILQYLEKSGSSVSDISLNLDLPLSTTFRLLKVLQAADFVYQDSQLGWWHIGL	---------TTTGGAAAA-A-TaTTCCAAc---------	allA	-124	6.64	TTTGGAAAAATaTTCCAAc
				AQALERGIAILQYLEKSGSSVSDISLNLDLPLSTTFRLLKVLQAADFVYQDSQLGWWHIGL	---------gTTGGAAAA-A-TTTTCCAAt---------	gcl	-39	6.81	gTTGGAAAAATTTTCCAAt
	Shigella dysenteriae Sd197	1154224	SDY_0396	AQALERGIAILQYLEKSGSSVSDISLNLDLPLSTTFRLLKVLQAADFVYQDSQLGWWHIGL	---------gTTaGAAAA-A-TTTTCCAAt---------	SDY_0395	-37	6.25	gTTaGAAAAATTTTCCAAt
				AQALERGIAILQYLEKSGSSVSDISLNLDLPLSTTFRLLKVLQAADFVYQDSQLGWWHIGL	---------TTTGGAAAA-A-TaTTtCAAc---------	SDY_0397	-122	6.08	TTTGGAAAAATaTTtCAAc
BPSS2158	Burkholderia pseudomallei K96243	745632	BPSS2158	VAAVNRALAALVAFGEAPLTLAQVSEASGVNMSTLLRMFESLERFRFIKRLND-GRYVLGP	---------AATGAAAGT-C-ACTTTCATT---------	BPSS2158	-229	7.20	AATGAAAGTCACTTTCATT
				VAAVNRALAALVAFGEAPLTLAQVSEASGVNMSTLLRMFESLERFRFIKRLND-GRYVLGP	---------AATGAAAGT-a-ACTTTCAaa---------		-93	6.75	AATGAAAGTaACTTTCAaa
				VAAVNRALAALVAFGEAPLTLAQVSEASGVNMSTLLRMFESLERFRFIKRLND-GRYVLGP	---------ttTGAAAGT-t-ACTTTCATT---------	BPSS2159	-169	5.64	ttTGAAAGTtACTTTCATT
				VAAVNRALAALVAFGEAPLTLAQVSEASGVNMSTLLRMFESLERFRFIKRLND-GRYVLGP	---------AATGAAAGT-g-ACTTTCATT---------		-33	7.03	AATGAAAGTgACTTTCATT
	Burkholderia mallei ATCC 23344	739740	BMAA1950	VAAVNRALAALVAFGEAPLTLAQVSEASGVNMSTLLRMFESLERFRFIKRLND-GRYVLGP	---------AATGAAAGT-C-ACTTTCATT---------	BMAA1950	-229	7.20	AATGAAAGTCACTTTCATT
				VAAVNRALAALVAFGEAPLTLAQVSEASGVNMSTLLRMFESLERFRFIKRLND-GRYVLGP	---------AATGAAAGT-a-ACTTTCAaa---------		-93	6.75	AATGAAAGTaACTTTCAaa
				VAAVNRALAALVAFGEAPLTLAQVSEASGVNMSTLLRMFESLERFRFIKRLND-GRYVLGP	---------ttTGAAAGT-t-ACTTTCATT---------	BMAA1951	-169	5.64	ttTGAAAGTtACTTTCATT
				VAAVNRALAALVAFGEAPLTLAQVSEASGVNMSTLLRMFESLERFRFIKRLND-GRYVLGP	---------AATGAAAGT-g-ACTTTCATT---------		-33	7.03	AATGAAAGTgACTTTCATT
	Burkholderia thailandensis E264	1076112	BTH_II2234	VAAVNRALAALVAFGEAPLTLAQVSEASGVNMSTLLRMFESLERFRFIKRLND-GRYVLGP	---------AATGAAAGT-C-ACTTTCATT---------	BTH_II2234	-207	7.20	AATGAAAGTCACTTTCATT
				VAAVNRALAALVAFGEAPLTLAQVSEASGVNMSTLLRMFESLERFRFIKRLND-GRYVLGP	---------AATGAAAGT-g-ACTTTCAaa---------		-71	6.75	AATGAAAGTgACTTTCAaa
				VAAVNRALAALVAFGEAPLTLAQVSEASGVNMSTLLRMFESLERFRFIKRLND-GRYVLGP	---------ttTGAAAGT-C-ACTTTCATT---------	BTH_II2235	-170	6.10	ttTGAAAGTCACTTTCATT
				VAAVNRALAALVAFGEAPLTLAQVSEASGVNMSTLLRMFESLERFRFIKRLND-GRYVLGP	---------AATGAAAGT-g-ACTTTCATT---------		-34	7.03	AATGAAAGTgACTTTCATT
	Burkholderia sp. 383	1062657	Bcep18194_B1720	VSAVNRALSALLAFGDAPLMLAQVSEATGLNMSTLLRLFESLEMFQFVKRMPD-GRYVLGP	---------AATGAAAGT-C-ACTTTCATT---------	Bcep18194_B1720	-214	7.20	AATGAAAGTCACTTTCATT
				VSAVNRALSALLAFGDAPLMLAQVSEATGLNMSTLLRLFESLEMFQFVKRMPD-GRYVLGP	---------AATGAAAGT-C-ACTTTtgTT---------		-73	6.54	AATGAAAGTCACTTTtgTT
				VSAVNRALSALLAFGDAPLMLAQVSEATGLNMSTLLRLFESLEMFQFVKRMPD-GRYVLGP	---------AAcaAAAGT-g-ACTTTCATT---------	Bcep18194_B1721	-168	5.93	AAcaAAAGTgACTTTCATT
				VSAVNRALSALLAFGDAPLMLAQVSEATGLNMSTLLRLFESLEMFQFVKRMPD-GRYVLGP	---------AATGAAAGT-g-ACTTTCATT---------		-27	7.03	AATGAAAGTgACTTTCATT
Pnap_2705	Polaromonas naphthalenivorans CJ2	2001230	Pnap_2705	NGVLERTLGILELLAQHGMEMAAIADQLDIPRSAVHRLLADLARCGYVRQTRDHGDYLLTT	---------ACTGGAATa-C-tATTCaAcT---------	Pnap_2705	-65	5.68	ACTGGAATaCtATTCaAcT
				NGVLERTLGILELLAQHGMEMAAIADQLDIPRSAVHRLLADLARCGYVRQTRDHGDYLLTT	---------taTtGAATT-t-AATTCtAtT---------		-47	5.32	taTtGAATTtAATTCtAtT
				NGVLERTLGILELLAQHGMEMAAIADQLDIPRSAVHRLLADLARCGYVRQTRDHGDYLLTT	---------AaTaGAATT-a-AATTCaAta---------	Pnap_2706	-83	5.40	AaTaGAATTaAATTCaAta
				NGVLERTLGILELLAQHGMEMAAIADQLDIPRSAVHRLLADLARCGYVRQTRDHGDYLLTT	---------AgTtGAATa-g-tATTCCAGT---------		-65	5.59	AgTtGAATagtATTCCAGT
	Leptothrix cholodnii SP-6	5550693	Lcho_2426	SGVMERTLAILERLALDVVPLATLADELNIPRSAAHRLLLELTEHGYVRQSRERGDYMLTT	---------ACTGGAAca-a-cATTCaAGT---------	Lcho_2425	-80	5.32	ACTGGAAcaacATTCaAGT
				SGVMERTLAILERLALDVVPLATLADELNIPRSAAHRLLLELTEHGYVRQSRERGDYMLTT	---------taTtGAATT-t-tgTTCtcaT---------		-62	4.60	taTtGAATTttgTTCtcaT
				SGVMERTLAILERLALDVVPLATLADELNIPRSAAHRLLLELTEHGYVRQSRERGDYMLTT	---------AtgaGAAca-a-AATTCaAta---------	Lcho_2426	-74	4.63	AtgaGAAcaaAATTCaAta
				SGVMERTLAILERLALDVVPLATLADELNIPRSAAHRLLLELTEHGYVRQSRERGDYMLTT	---------ACTtGAATg-t-tgTTCCAGT---------		-56	5.40	ACTtGAATgttgTTCCAGT
				SGVMERTLAILERLALDVVPLATLADELNIPRSAAHRLLLELTEHGYVRQSRERGDYMLTT	---------AgTtGAATT-g-tgTTCCAca---------	Lcho_1214	-84	4.92	AgTtGAATTgtgTTCCAca
				SGVMERTLAILERLALDVVPLATLADELNIPRSAAHRLLLELTEHGYVRQSRERGDYMLTT	---------tgTGGAAca-C-AATTCaAcT---------	Lcho_1215	-28	4.88	tgTGGAAcaCAATTCaAcT
	Bradyrhizobium japonicum USDA 110	318876	blr3665	SGLLERTLGVLELLATNAMQLFEIADSLHIPRSATHRVLTSLIEHGYVKQEREQGAYQLTA	---------AtTGGAATT-g-gATTCCAtT---------	bll3663	-131	5.88	AtTGGAATTggATTCCAtT
				SGLLERTLGVLELLATNAMQLFEIADSLHIPRSATHRVLTSLIEHGYVKQEREQGAYQLTA	---------AtTGGAATc-C-AATTCCAGT---------		-98	6.09	AtTGGAATcCAATTCCAGT
				SGLLERTLGVLELLATNAMQLFEIADSLHIPRSATHRVLTSLIEHGYVKQEREQGAYQLTA	---------ACTGGAATT-g-gATTCCAaT---------	blr3664	-35	5.92	ACTGGAATTggATTCCAaT
				SGLLERTLGVLELLATNAMQLFEIADSLHIPRSATHRVLTSLIEHGYVKQEREQGAYQLTA	---------AaTGGAATc-C-AATTCCAaT---------		-2	6.05	AaTGGAATcCAATTCCAaT
	Xanthobacter autotrophicus Py2	3444022	Xaut_2707	SGLLERTLAVLELLAVHALPLYEVADHLRIPRSATHRILNSLVEHGYVRQERQLGAYLLTA	---------ACTGGAATc-C-AgTTCCAaa---------	Xaut_2706	-153	5.63	ACTGGAATcCAgTTCCAaa
				SGLLERTLAVLELLAVHALPLYEVADHLRIPRSATHRILNSLVEHGYVRQERQLGAYLLTA	---------AtTGGAATc-C-gATTCCAGT---------		-128	5.97	AtTGGAATcCgATTCCAGT
				SGLLERTLAVLELLAVHALPLYEVADHLRIPRSATHRILNSLVEHGYVRQERQLGAYLLTA	---------ACTGGAATc-g-gATTCCAaT---------	Xaut_2707	-285	5.88	ACTGGAATcggATTCCAaT
				SGLLERTLAVLELLAVHALPLYEVADHLRIPRSATHRILNSLVEHGYVRQERQLGAYLLTA	---------ttTGGAAcT-g-gATTCCAGT---------		-260	5.30	ttTGGAAcTggATTCCAGT
	Pseudomonas aeruginosa PAO1	56687	PA0236	GSLIERALGLLELLASDALPLQQLADRLDIPKSAAHRMLAELIRLGYVRQDDDTSRYRLST	-------ATTcTaGAAtc-t-GGTTCCgGAtT-------	PA0235	-272	5.63	ATTcTaGAAtctGGTTCCgGAtT
				GSLIERALGLLELLASDALPLQQLADRLDIPKSAAHRMLAELIRLGYVRQDDDTSRYRLST	-------AaTccGGAACc-A-GaTTCtAGAAT-------	PA0236	-56	5.44	AaTccGGAACcAGaTTCtAGAAT
				GSLIERALGLLELLASDALPLQQLADRLDIPKSAAHRMLAELIRLGYVRQDDDTSRYRLST	-------AaTcTGGAACG-A-cGTTCtgGAAT-------	PA0237	-61	6.59	AaTcTGGAACGAcGTTCtgGAAT
				GSLIERALGLLELLASDALPLQQLADRLDIPKSAAHRMLAELIRLGYVRQDDDTSRYRLST	-------ATaaTGGAACG-g-GGTTCtAtAgT-------	PA0239	-120	5.32	ATaaTGGAACGgGGTTCtAtAgT
	Pseudomonas aeruginosa LESB58	5817124	PLES_02331	GSLIERALGLLELLASDALPLQQLADRLDIPKSAAHRMLAELIRLGYVRQDDDTSRYRLST	-------ATTcTaGAAtc-t-GGTTCCgGAtT-------	PLES_02321	-272	5.63	ATTcTaGAAtctGGTTCCgGAtT
				GSLIERALGLLELLASDALPLQQLADRLDIPKSAAHRMLAELIRLGYVRQDDDTSRYRLST	-------AaTccGGAACc-A-GaTTCtAGAAT-------	PLES_02331	-56	5.44	AaTccGGAACcAGaTTCtAGAAT
				GSLIERALGLLELLASDALPLQQLADRLDIPKSAAHRMLAELIRLGYVRQDDDTSRYRLST	-------AaTcTGGAACG-A-cGTTCtgGAAT-------	PLES_02341	-61	6.59	AaTcTGGAACGAcGTTCtgGAAT
				GSLIERALGLLELLASDALPLQQLADRLDIPKSAAHRMLAELIRLGYVRQDDDTSRYRLST	-------ATaaTGGAACG-g-GGTTCtAtAgT-------	PLES_02361	-120	5.32	ATaaTGGAACGgGGTTCtAtAgT
	Pseudomonas putida W619	7075620	PputW619_2147	GSQIERAFSLVESLAAEPLGLQTLADQLQIPKSAAHRMLAELARLGYVRQNRDNSRYQLSA	-------ATTcTGGAAga-t-GaTTCCAtAtc-------	PputW619_2146	-157	4.60	ATTcTGGAAgatGaTTCCAtAtc
				GSQIERAFSLVESLAAEPLGLQTLADQLQIPKSAAHRMLAELARLGYVRQNRDNSRYQLSA	-------AaTaTGGAACc-t-tGTTCCAatAa-------		-40	5.15	AaTaTGGAACcttGTTCCAatAa
				GSQIERAFSLVESLAAEPLGLQTLADQLQIPKSAAHRMLAELARLGYVRQNRDNSRYQLSA	-------tTaTTGGAACa-A-GGTTCCAtAtT-------	PputW619_2147	-168	6.18	tTaTTGGAACaAGGTTCCAtAtT
				GSQIERAFSLVESLAAEPLGLQTLADQLQIPKSAAHRMLAELARLGYVRQNRDNSRYQLSA	-------gaTaTGGAAtc-A-tcTTCCAGAAT-------		-51	4.90	gaTaTGGAAtcAtcTTCCAGAAT
				GSQIERAFSLVESLAAEPLGLQTLADQLQIPKSAAHRMLAELARLGYVRQNRDNSRYQLSA	-------ATTTTGGAACt-g-tGTTCagaAtT-------	PputW619_2148	-56	5.49	ATTTTGGAACtgtGTTCagaAtT
	Pseudomonas putida KT2440	218281	PP2601	GSQIERAFSLVESLTGEPLPLQTLAERLDIPKSAAHRMLTELVRLGYVRQNRENSRYQLSA	-------ATTcTaGAAga-t-GaTTCCAcAtc-------	PP_2600	-167	4.39	ATTcTaGAAgatGaTTCCAcAtc
				GSQIERAFSLVESLTGEPLPLQTLAERLDIPKSAAHRMLTELVRLGYVRQNRENSRYQLSA	-------AaTgTGGAACa-t-tGTTCtAatAa-------		-40	4.94	AaTgTGGAACattGTTCtAatAa
				GSQIERAFSLVESLTGEPLPLQTLAERLDIPKSAAHRMLTELVRLGYVRQNRENSRYQLSA	-------tTaTTaGAACa-A-tGTTCCAcAtT-------	PP_2601	-177	5.87	tTaTTaGAACaAtGTTCCAcAtT
				GSQIERAFSLVESLTGEPLPLQTLAERLDIPKSAAHRMLTELVRLGYVRQNRENSRYQLSA	-------gaTgTGGAAtc-A-tcTTCtAGAAT-------		-50	4.65	gaTgTGGAAtcAtcTTCtAGAAT
				GSQIERAFSLVESLTGEPLPLQTLAERLDIPKSAAHRMLTELVRLGYVRQNRENSRYQLSA	-------ATTTTGGAACc-c-GGTTtCAGAAT-------	PP_2602	-55	6.29	ATTTTGGAACccGGTTtCAGAAT
	Pseudomonas fluorescens Pf-5	876029	PFL_5393	GSQIERVFSVLERLTADPLPLQTLAEQLEIPKSATHRLLAELIRLGYVRQNPDNLRYQLST	-------AaagTGGAACt-g-GGTTCtAaAta-------	PFL_5392	-66	5.11	AaagTGGAACtgGGTTCtAaAta
				GSQIERVFSVLERLTADPLPLQTLAEQLEIPKSATHRLLAELIRLGYVRQNPDNLRYQLST	-------tTTaTGGAAgc-g-GGTTCCAaAAa-------	PFL_5393	-172	5.39	tTTaTGGAAgcgGGTTCCAaAAa
	Pseudomonas fluorescens Pf0-1	10490388	Pfl01_4910	GSQIERVFSVLESLTSDPLPMQTLAEQLDIPKSATHRLLAELIRLGYVRQNPETLRYHLST	-------AaTcTGGAACc-A-GGTTCtAaAtT-------	Pfl_4909	-133	6.16	AaTcTGGAACcAGGTTCtAaAtT
				GSQIERVFSVLESLTSDPLPMQTLAEQLDIPKSATHRLLAELIRLGYVRQNPETLRYHLST	-------tTTTTaGAAtc-A-tGTTCCAGAAa-------	Pfl_4910	-151	5.83	tTTTTaGAAtcAtGTTCCAGAAa
				GSQIERVFSVLESLTSDPLPMQTLAEQLDIPKSATHRLLAELIRLGYVRQNPETLRYHLST	-------tTTcTGGAACa-t-GaTTCtAaAAa-------	Pfl_4911	-49	5.33	tTTcTGGAACatGaTTCtAaAAa
	Chromohalobacter salexigens DSM 3043	1811242	Csal_0296	GSLIERTLRVLETLSSEPIPLQRLAERLEIPKSAAHRICNELGRQGYVRQETRTGHYRLST	-------ATTcTGGtACG-g-aGTTCCAGAAT-------	Csal_0291	-190	5.86	ATTcTGGtACGgaGTTCCAGAAT
				GSLIERTLRVLETLSSEPIPLQRLAERLEIPKSAAHRICNELGRQGYVRQETRTGHYRLST	-------ATTcTGGAACt-c-cGTaCCAGAAT-------	Csal_0292	-219	5.89	ATTcTGGAACtccGTaCCAGAAT
	Azotobacter vinelandii AvOP	6919468	Avin_30240	GSQIERALSLLESLTADPIPLQSLADQLRIPKSATHRMLADLIRLGYVRQDPHTSRYRLST	-------AaaaTaGAACt-t-aGTTCtAtttT-------	Avin_30210	-93	4.68	AaaaTaGAACttaGTTCtAtttT
				GSQIERALSLLESLTADPIPLQSLADQLRIPKSATHRMLADLIRLGYVRQDPHTSRYRLST	-------tTTTTGGAACt-t-GGTTCCgatAa-------	Avin_30240	-170	5.55	tTTTTGGAACttGGTTCCgatAa
				GSQIERALSLLESLTADPIPLQSLADQLRIPKSATHRMLADLIRLGYVRQDPHTSRYRLST	-------tTaTcGGAACc-A-aGTTCCAaAAa-------	Avin_30250	-83	5.39	tTaTcGGAACcAaGTTCCAaAAa
	Burkholderia sp. CCGE1002	10416159	BC1002_3353	AGNLERALAIIELLAKQGMQLAAIADTLNIPRSGTHRLLAELSDEGYVRQD-EHGEYVLAL	-------ATACTGGAATA-G-TATTCCAACAA-------	BC1002_3348	-105	4.35	ATACTGGAATAGTATTCCAACAA
				AGNLERALAIIELLAKQGMQLAAIADTLNIPRSGTHRLLAELSDEGYVRQD-EHGEYVLAL	-------TTGTTGGAATA-C-TATTCCAGTAT-------	BC1002_3347	-126	4.61	TTGTTGGAATACTATTCCAGTAT
	Burkholderia phymatum STM815	7091046	Bphy_6106	AGNLERALAVLELLAKNGMTLATIADTLNIPRSGTHRLLSMLIDEGFVRQDQDHGEYTLAL	-------tTTaTGGAAta-c-taTTCCAcAAa-------	Bphy_6101	-65	4.77	tTTaTGGAAtactaTTCCAcAAa
				AGNLERALAVLELLAKNGMTLATIADTLNIPRSGTHRLLSMLIDEGFVRQDQDHGEYTLAL	-------tTTgTGGAAta-g-taTTCCAtAAa-------	Bphy_6102	-63	4.60	tTTgTGGAAtagtaTTCCAtAAa
	Methylobacterium sp. 4-46	7249664	M446_4650	AGLLRRILDLVELLAAHPLHLQAIADALAMPKSGTHRLLADLSSYDYATQDPDSGRYLLTT	-------AaacTGGAACt-g-cGTTCaAttAc-------	M446_4650	-52	4.60	AaacTGGAACtgcGTTCaAttAc
	Methylobacterium nodulans ORS 2060	7376758	Mnod_2088	AGLLRRVLDLVELLAGHALPLQTIADSLDIPKSGAHRLLAELVSYEYVRQDPDSGRYLLTT	-------ATTccGGAACc-A-cGTTCtgGAAT-------	Mnod_2088	-32	6.02	ATTccGGAACcAcGTTCtgGAAT
Smed_4307	Sinorhizobium medicae WSM419	7034210	Smed_4307	VQVLDRSLSLLAIIAEGDSTLTTLSERSGMAPSTVHRLLTSLAQHGMVTNDTETGTWTVGV	---------tgTGGAAga-c-tacTCCATa---------	Smed_4307	-145	3.78	tgTGGAAgactacTCCATa
				VQVLDRSLSLLAIIAEGDSTLTTLSERSGMAPSTVHRLLTSLAQHGMVTNDTETGTWTVGV	---------tATGGAAAT-c-ATTcCCATc---------		-105	5.77	tATGGAAATcATTcCCATc
				VQVLDRSLSLLAIIAEGDSTLTTLSERSGMAPSTVHRLLTSLAQHGMVTNDTETGTWTVGV	---------gATGGgAAT-G-ATTTCCATa---------	Smed_4308	-77	5.75	gATGGgAATGATTTCCATa
				VQVLDRSLSLLAIIAEGDSTLTTLSERSGMAPSTVHRLLTSLAQHGMVTNDTETGTWTVGV	---------tATGGAgta-G-tcTTCCAca---------		-37	4.62	tATGGAgtaGtcTTCCAca
	Sinorhizobium meliloti 1021	132704	SMb20682	VQVLDRSLSLLAIIAEGDSTLTALSERSGMAPSTVHRLLTSLAQHEMVANDAEAGTWTVGV	---------AATGGgAAT-G-ATTTCCATa---------	SMb20681	-76	6.08	AATGGgAATGATTTCCATa
				VQVLDRSLSLLAIIAEGDSTLTALSERSGMAPSTVHRLLTSLAQHEMVANDAEAGTWTVGV	---------cATGGAttT-a-ccTTCCATT---------		-36	5.11	cATGGAttTaccTTCCATT
				VQVLDRSLSLLAIIAEGDSTLTALSERSGMAPSTVHRLLTSLAQHEMVANDAEAGTWTVGV	---------AATGGAAgg-T-AaaTCCATg---------	SMb20682	-152	4.26	AATGGAAggTAaaTCCATg
				VQVLDRSLSLLAIIAEGDSTLTALSERSGMAPSTVHRLLTSLAQHEMVANDAEAGTWTVGV	---------tATGGAAAT-c-ATTcCCATT---------		-112	5.97	tATGGAAATcATTcCCATT
	Rhizobium sp. NGR234	6788641	NGR_b20430	VQVLDRSLALFSLVADRDSTLTDLADETGLAPSTIHRLLTSLSSHGMVAHDPDTGEWTIGV	---------GATGGAACC-A-TAATCCATA---------	NGR_b20430	-61	3.59	GATGGAACCATAATCCATA
				VQVLDRSLALFSLVADRDSTLTDLADETGLAPSTIHRLLTSLSSHGMVAHDPDTGEWTIGV	---------AATGGAATT-A-ATTGCCATT---------		-21	5.81	AATGGAATTAATTGCCATT
				VQVLDRSLALFSLVADRDSTLTDLADETGLAPSTIHRLLTSLSSHGMVAHDPDTGEWTIGV	---------AATGGCAAT-T-AATTCCATT---------	NGR_b20420	-76	5.95	AATGGCAATTAATTCCATT
				VQVLDRSLALFSLVADRDSTLTDLADETGLAPSTIHRLLTSLSSHGMVAHDPDTGEWTIGV	---------TATGGATTA-T-GGTTCCATC---------		-36	4.77	TATGGATTATGGTTCCATC
	Ochrobactrum anthropi ATCC 49188	3731869	Oant_0457	VQVLDRSLKLLALIAENDSTLTDLADESGMAPSTVHRLLSSLANHGMVSHDLESGDWTIGV	---------tATGGAAtT-a-cTcTCCATT---------	Oant_0457	-100	5.13	tATGGAAtTacTcTCCATT
				VQVLDRSLKLLALIAENDSTLTDLADESGMAPSTVHRLLSSLANHGMVSHDLESGDWTIGV	---------AATGGAAAT-G-caTatCATT---------		-61	5.23	AATGGAAATGcaTatCATT
				VQVLDRSLKLLALIAENDSTLTDLADESGMAPSTVHRLLSSLANHGMVSHDLESGDWTIGV	---------AATGatAtg-c-ATTTCCATT---------	Oant_0458	-71	5.16	AATGatAtgcATTTCCATT
				VQVLDRSLKLLALIAENDSTLTDLADESGMAPSTVHRLLSSLANHGMVSHDLESGDWTIGV	---------AATGGAgAg-T-AaTTCCATa---------		-32	5.73	AATGGAgAgTAaTTCCATa
	Oligotropha carboxidovorans OM5	7496121	OCAR_6563	IQALDRGLALLRLVADADLTLTDLAQRSGLAPSTVHRLLFTLEAHRFVFHDEERGLWLIGV	---------tAcGGAAAc-a-tTTTttATT---------	OCAR_6562	-175	3.39	tAcGGAAAcatTTTttATT
				IQALDRGLALLRLVADADLTLTDLAQRSGLAPSTVHRLLFTLEAHRFVFHDEERGLWLIGV	---------AATaGAtAT-c-tTTataATa---------		-147	3.47	AATaGAtATctTTataATa
				IQALDRGLALLRLVADADLTLTDLAQRSGLAPSTVHRLLFTLEAHRFVFHDEERGLWLIGV	---------tATtatAAa-G-ATaTCtATT---------	OCAR_6563	-160	3.16	tATtatAAaGATaTCtATT
				IQALDRGLALLRLVADADLTLTDLAQRSGLAPSTVHRLLFTLEAHRFVFHDEERGLWLIGV	---------AATaaAAAa-T-gTTTCCgTa---------		-132	4.14	AATaaAAAaTgTTTCCgTa
	Mesorhizobium loti MAFF303099	82890	mll0250	VQSLDRALRILAIVAEGSLSLSEISAQSGLAASTAYRMLTTLENHGMVEFDTSDQLWSIGV	---------AgTGaAAAa-c-tTTTtCATT---------	mll0250	-50	4.37	AgTGaAAAactTTTtCATT
				VQSLDRALRILAIVAEGSLSLSEISAQSGLAASTAYRMLTTLENHGMVEFDTSDQLWSIGV	---------AATGaAAAa-G-tTTTtCAcT---------	mlr0251	-182	4.44	AATGaAAAaGtTTTtCAcT
	Azorhizobium caulinodans ORS 571	3727094	AZC_0465	VQSLDRAIHLLRILAEADMSLTDVARRAELPASTTHRLLATLQKRQLVNHDAETGLWTVGL	---------gAcGGAAAT-T-AaTctCAcg---------	AZC_0464	-109	3.65	gAcGGAAATTAaTctCAcg
				VQSLDRAIHLLRILAEADMSLTDVARRAELPASTTHRLLATLQKRQLVNHDAETGLWTVGL	---------cgTGagAtT-a-ATTTCCgTc---------	AZC_0465	-194	4.06	cgTGagAtTaATTTCCgTc
	Xanthobacter autotrophicus Py2	3441772	Xaut_0481	VQSLDRAIALLRVVADQDMALAEIARRAELPVSTVHRLLTTLEKRQLVNHDLSTGLWTVGL	---------tccGGAAtT-a-ATTTCCAcT---------	Xaut_0480	-108	4.33	tccGGAAtTaATTTCCAcT
				VQSLDRAIALLRVVADQDMALAEIARRAELPVSTVHRLLTTLEKRQLVNHDLSTGLWTVGL	---------AgTGGAAAT-T-AaTTCCgga---------	Xaut_0481	-116	4.99	AgTGGAAATTAaTTCCgga
Dshi_0886	Dinoroseobacter shibae DFL 12	3607473	Dshi_0886	IQALDRGLSVLSALARDGGTLSDVSMRLGMPASTAHRVLATLEKHGYVDMDEASQTWRVGL	-----------cGgAAAA-g-TTTTTCa-----------	Dshi_0886	-141	4.42	cGgAAAAgTTTTTCa
				IQALDRGLSVLSALARDGGTLSDVSMRLGMPASTAHRVLATLEKHGYVDMDEASQTWRVGL	-----------TGAAAAt-a-TTTccCa-----------		-51	4.67	TGAAAAtaTTTccCa
				IQALDRGLSVLSALARDGGTLSDVSMRLGMPASTAHRVLATLEKHGYVDMDEASQTWRVGL	-----------TGAAAAA-C-TTTTcCG-----------	Dshi_0887	-73	5.71	TGAAAAACTTTTcCG
				IQALDRGLSVLSALARDGGTLSDVSMRLGMPASTAHRVLATLEKHGYVDMDEASQTWRVGL	-----------TGAAAAA-t-gaTTcCG-----------		-51	4.58	TGAAAAAtgaTTcCG
	Roseobacter denitrificans OCh 114	2026446	RD1_2893	MQSLDRALGVLVAVAKSEATLTDLSLSLGVPTATTHRILTTLQKHRFVAFNEEHQSWSIGI	-----------TaAAAAt-a-aTTTcCa-----------	RD1_2892	-164	4.45	TaAAAAtaaTTTcCa
				MQSLDRALGVLVAVAKSEATLTDLSLSLGVPTATTHRILTTLQKHRFVAFNEEHQSWSIGI	-----------TGAAAAA-C-TaTTTCG-----------		-75	5.92	TGAAAAACTaTTTCG
				MQSLDRALGVLVAVAKSEATLTDLSLSLGVPTATTHRILTTLQKHRFVAFNEEHQSWSIGI	-----------cGAAAtA-g-TTTTTCa-----------	RD1_2893	-145	4.42	cGAAAtAgTTTTTCa
	Silicibacter pomeroyi DSS-3	911181	SPOA0143	NQSLDRAIDILECLASARLALSEVAERLDLAPATVYRALHTFESRRLTEIDPETQTWHIGP	-----------TGAcAAt-t-TTTTTga-----------	SPOA0143	-131	4.03	TGAcAAttTTTTTga
				NQSLDRAIDILECLASARLALSEVAERLDLAPATVYRALHTFESRRLTEIDPETQTWHIGP	-----------TGAAAtt-g-TTTTTCa-----------		-119	4.97	TGAAAttgTTTTTCa
				NQSLDRAIDILECLASARLALSEVAERLDLAPATVYRALHTFESRRLTEIDPETQTWHIGP	-----------TGAAAAA-C-aaTTTCa-----------	SPOA0144	-82	5.61	TGAAAAACaaTTTCa
				NQSLDRAIDILECLASARLALSEVAERLDLAPATVYRALHTFESRRLTEIDPETQTWHIGP	-----------TcAAAAA-a-aTTgTCa-----------		-70	4.20	TcAAAAAaaTTgTCa
	Paracoccus denitrificans PD1222	1841959	Pden_3922	IRALDRALDILDLIAVSSLTLTEIAQRLDMAPSTVHRVLVTLAARGVAESDSQTQAWHVGP	-----------gcgAAAt-a-TTTTTCa-----------	Pden_3921	-75	3.69	gcgAAAtaTTTTTCa
				IRALDRALDILDLIAVSSLTLTEIAQRLDMAPSTVHRVLVTLAARGVAESDSQTQAWHVGP	-----------ctgAAAA-a-TaTTTCG-----------	Pden_3922	-125	3.78	ctgAAAAaTaTTTCG
				IRALDRALDILDLIAVSSLTLTEIAQRLDMAPSTVHRVLVTLAARGVAESDSQTQAWHVGP	-----------TGAAAAA-t-aTTTcgc-----------		-124	3.81	TGAAAAAtaTTTcgc
	Methylobacterium radiotolerans JCM 2831	5603245	Mrad2831_6211	IQALDRALDVLDVLAGGDLTLSELAGRLEQSVATMHRVLATLERRGLVEISADKQEWHVGA	-----------TGgAAAA-t-TTTTTCt-----------	Mrad2831_6210	-148	4.33	TGgAAAAtTTTTTCt
				IQALDRALDVLDVLAGGDLTLSELAGRLEQSVATMHRVLATLERRGLVEISADKQEWHVGA	-----------TGAAAAA-g-TTTTTCa-----------		-75	5.70	TGAAAAAgTTTTTCa
				IQALDRALDVLDVLAGGDLTLSELAGRLEQSVATMHRVLATLERRGLVEISADKQEWHVGA	-----------TGAAAAA-C-TTTTTCa-----------	Mrad2831_6211	-127	5.92	TGAAAAACTTTTTCa
				IQALDRALDVLDVLAGGDLTLSELAGRLEQSVATMHRVLATLERRGLVEISADKQEWHVGA	-----------aGAAAAA-a-TTTTcCa-----------		-54	4.76	aGAAAAAaTTTTcCa
	Mesorhizobium sp. BNC1	1782182	Meso_3307	IQALDRALDVVEALASHDMTLTELSDHLRQSAATMYRVLSTLERRQYVEINPERQEWFIGP	-----------cGAAAtc-g-TTTTTCa-----------	Meso_3307	-132	3.90	cGAAAtcgTTTTTCa
				IQALDRALDVVEALASHDMTLTELSDHLRQSAATMYRVLSTLERRQYVEINPERQEWFIGP	-----------TGAAAtt-C-gaTTgCG-----------	Meso_3308	-144	4.08	TGAAAttCgaTTgCG
				IQALDRALDVVEALASHDMTLTELSDHLRQSAATMYRVLSTLERRQYVEINPERQEWFIGP	-----------TGAAAAA-C-gaTTTCG-----------		-69	5.40	TGAAAAACgaTTTCG
	Rhizobium sp. NGR234	6788554	NGR_b19560	IQSLDRALDVLEALALPEMTLSELAAHLGQSPATMHRVLSTLERRELVEISPDRQVWHIGP	-----------TGAAAGT-G-TTTTTCA-----------	NGR_b19560	-132	4.97	TGAAAGTGTTTTTCA
				IQSLDRALDVLEALALPEMTLSELAAHLGQSPATMHRVLSTLERRELVEISPDRQVWHIGP	-----------TGAAAAA-C-ACTTTCA-----------	NGR_b19550	-77	5.18	TGAAAAACACTTTCA
				IQSLDRALDVLEALALPEMTLSELAAHLGQSPATMHRVLSTLERRELVEISPDRQVWHIGP	-----------TGAAAAA-a-TcTaTat-----------		-131	3.47	TGAAAAAaTcTaTat
	Silicibacter TM1040	3414999	TM1040_2698	IKSLDRAMEVFEYLSQAQKPLTMIAEEMGQSPATVYRILVTLEGRGLVDFDAEEQLWHIGA	-----------TGAAAtc-g-TTTTTta-----------	TM1040_2698	-105	3.90	TGAAAtcgTTTTTta
				IKSLDRAMEVFEYLSQAQKPLTMIAEEMGQSPATVYRILVTLEGRGLVDFDAEEQLWHIGA	-----------TGAAtgt-g-TaTTTCG-----------		-34	4.33	TGAAtgtgTaTTTCG
				IKSLDRAMEVFEYLSQAQKPLTMIAEEMGQSPATVYRILVTLEGRGLVDFDAEEQLWHIGA	-----------TaAAAAA-C-gaTTTCa-----------	TM1040_2699	-77	4.67	TaAAAAACgaTTTCa
				IKSLDRAMEVFEYLSQAQKPLTMIAEEMGQSPATVYRILVTLEGRGLVDFDAEEQLWHIGA	-----------TcAAAAA-a-aTTTcCc-----------		-65	4.11	TcAAAAAaaTTTcCc
	Jannaschia sp. CCS1	1253498	Jann_3261	IKSLDRAMEVFEHLSATRATLSVLAKDLDQSPATVYRILVTLEGRGLVEFDPTAQHWHIGA	-----------TGAAAAA-t-caTTTCa-----------	Jann_3261	-24	5.09	TGAAAAAtcaTTTCa
				IKSLDRAMEVFEHLSATRATLSVLAKDLDQSPATVYRILVTLEGRGLVEFDPTAQHWHIGA	-----------TGAAAtg-a-TTTTTCa-----------	Jann_3262	-119	4.54	TGAAAtgaTTTTTCa
RHA1_ro03583/Daci_1993	Delftia acidovorans SPH-1	3602431	Daci_1993	DTPNLRLFALLEAIAQKNFTLQTMVEETGLPKPTMHRMLQQLEGAGILQREGNGRHYGTGR	--------TTcGagtCAA-t-TTGTTCCgAa--------	Daci_1992	-116	3.96	TTcGagtCAAtTTGTTCCgAa
				DTPNLRLFALLEAIAQKNFTLQTMVEETGLPKPTMHRMLQQLEGAGILQREGNGRHYGTGR	--------TTcGGAACAt-t-aaGTTCCAtT--------		-34	5.26	TTcGGAACAttaaGTTCCAtT
				DTPNLRLFALLEAIAQKNFTLQTMVEETGLPKPTMHRMLQQLEGAGILQREGNGRHYGTGR	--------aaTGGAACtt-A-aTGTTCCgAa--------	Daci_1993	-118	4.89	aaTGGAACttAaTGTTCCgAa
				DTPNLRLFALLEAIAQKNFTLQTMVEETGLPKPTMHRMLQQLEGAGILQREGNGRHYGTGR	--------TTcGGAACAA-A-TTGactCgAa--------		-36	4.92	TTcGGAACAAATTGactCgAa
	Comamonas testosteroni KF-1	3033877	CtesDRAFT_2760	DTPNLRLFALLEAVAQKSFTLQTMVEETGLPKPTMHRMLAQLESAGILQRDGNGRHYGTGQ	--------TTcGagtCAA-t-TTaTTCCAta--------	CtesDRAFT_PD0776 (CtesDRAFT_2761)	-119	3.65	TTcGagtCAAtTTaTTCCAta
				DTPNLRLFALLEAVAQKSFTLQTMVEETGLPKPTMHRMLAQLESAGILQRDGNGRHYGTGQ	--------TTcGGAACcA-t-agGTTtCAAa--------		-37	5.47	TTcGGAACcAtagGTTtCAAa
				DTPNLRLFALLEAVAQKSFTLQTMVEETGLPKPTMHRMLAQLESAGILQRDGNGRHYGTGQ	--------TTTGaAACct-A-TgGTTCCgAa--------	CtesDRAFT_PD0777 (CtesDRAFT_2760)	-118	4.67	TTTGaAACctATgGTTCCgAa
				DTPNLRLFALLEAVAQKSFTLQTMVEETGLPKPTMHRMLAQLESAGILQRDGNGRHYGTGQ	--------TaTGGAAtAA-A-TTGactCgAa--------		-36	4.91	TaTGGAAtAAATTGactCgAa
	Cupriavidus taiwanensis	5906315	RALTA_B1588	DTPALRLFGLLEVIAEKDFNLQALVEETGLPKPTLHRMLQQLEAAGLIQRNGDGRQYGTGL	--------aaTGGAACcA-g-aaGTTCCAAa--------	RALTA_B1588	-118	5.49	aaTGGAACcAgaaGTTCCAAa
				DTPALRLFGLLEVIAEKDFNLQALVEETGLPKPTLHRMLQQLEAAGLIQRNGDGRQYGTGL	--------TTTGGAACtt-c-TgGTTCCAtT--------	RALTA_B1589	-222	4.44	TTTGGAACttcTgGTTCCAtT
	Ralstonia eutropha JMP134	894279	Reut_B3754	DTPALRLFGLLEVIATKDFNLQALVEETGLPKPTLHRMLQQLEAAGMVQRNGDGRHYGTGL	--------TcaGatACAA-A-TcaTatCAAT--------	Reut_B3753	-280	3.60	TcaGatACAAATcaTatCAAT
				DTPALRLFGLLEVIATKDFNLQALVEETGLPKPTLHRMLQQLEAAGMVQRNGDGRHYGTGL	--------aTcGGAACAA-t-cTGTTCCgtT--------		-197	5.04	aTcGGAACAAtcTGTTCCgtT
				DTPALRLFGLLEVIATKDFNLQALVEETGLPKPTLHRMLQQLEAAGMVQRNGDGRHYGTGL	--------aacGGAACAg-A-TTGTTCCgAT--------	Reut_B3754	-136	5.39	aacGGAACAgATTGTTCCgAT
	Ralstonia eutropha H16	2041872	h16_B1889	DTPALRLFGLLEVIAEKDFNLQALVEETGLPKPTLHRMLQQLEAAGLIQRNGDGRQYGTGL	--------acTGGAACcA-g-aaGTTCCgAa--------	H16_B1889	-133	5.27	acTGGAACcAgaaGTTCCgAa
				DTPALRLFGLLEVIAEKDFNLQALVEETGLPKPTLHRMLQQLEAAGLIQRNGDGRQYGTGL	--------TTcGGAACtt-c-TgGTTCCAgT--------	H16_B1890	-221	4.02	TTcGGAACttcTgGTTCCAgT
	Rhodococcus opacus B4	7721037	ROP_33520	DTPTLRLFALLEMIASKDFTLQGLVEETGMAKPTLHRMLQQLEGAGLLTRQNNGRHYGTGV	--------TcacGAACGA-A-acGTTCCgAT--------	ROP_33510	-69	5.12	TcacGAACGAAacGTTCCgAT
				DTPTLRLFALLEMIASKDFTLQGLVEETGMAKPTLHRMLQQLEGAGLLTRQNNGRHYGTGV	--------aTcGGAACGt-t-TcGTTCgtga--------	ROP_33520	-152	3.53	aTcGGAACGttTcGTTCgtga
				DTPTLRLFALLEMIASKDFTLQGLVEETGMAKPTLHRMLQQLEGAGLLTRQNNGRHYGTGV	--------acTGGAACGg-g-aTGTatgAtT--------		-70	3.84	acTGGAACGggaTGTatgAtT
	Rhodococcus sp. RHA1	1941849	RHA1_ro03583	DTPTLRLFALLEMIASKDFTLQGLVEETGMAKPTLHRMLQQLEGAGLLTRQNNGRHYGTGV	--------TcacGAACGA-A-acGTTCCgAT--------	RHA1_ro03582	-69	5.12	TcacGAACGAAacGTTCCgAT
				DTPTLRLFALLEMIASKDFTLQGLVEETGMAKPTLHRMLQQLEGAGLLTRQNNGRHYGTGV	--------aTcGGAACGt-t-TcGTTCgtga--------	RHA1_ro03583	-151	3.53	aTcGGAACGttTcGTTCgtga
				DTPTLRLFALLEMIASKDFTLQGLVEETGMAKPTLHRMLQQLEGAGLLTRQNNGRHYGTGV	--------acTGGAACGA-g-aTGTatgAtT--------		-70	4.22	acTGGAACGAgaTGTatgAtT
	Variovorax paradoxus S110	7558912	Vapar_3826	DTPTMRLFGLLEVMAAKDYSLQGLVEETGMPKPTLHRMLQQLEGAGLLQREGDGRHYGIGT	--------aTcGGAACAA-c-ccGTTCCggc--------	Vapar_3825	-66	3.60	aTcGGAACAAcccGTTCCggc
				DTPTMRLFGLLEVMAAKDYSLQGLVEETGMPKPTLHRMLQQLEGAGLLQREGDGRHYGIGT	--------gccGGAACGg-g-TTGTTCCgAT--------	Vapar_3826	-113	4.63	gccGGAACGggTTGTTCCgAT
				DTPTMRLFGLLEVMAAKDYSLQGLVEETGMPKPTLHRMLQQLEGAGLLQREGDGRHYGIGT	--------aTcGGtACGt-g-TTGTcttgtT--------		-37	3.61	aTcGGtACGtgTTGTcttgtT
	Verminephrobacter eiseniae EF01-2	2071205	Veis_4000	DTPTMRLIGLLEVIAGKDYSLQGLVQETGLPKPTLHRMLQQLESTGLLQREGNGRHYGIGT	--------TTTcGtAtAA-A-TTaaTtCgga--------	Veis_3999	-78	3.52	TTTcGtAtAAATTaaTtCgga
				DTPTMRLIGLLEVIAGKDYSLQGLVQETGLPKPTLHRMLQQLESTGLLQREGNGRHYGIGT	--------TTcGGAAtAA-A-TgGTTCCgAa--------		-63	5.49	TTcGGAAtAAATgGTTCCgAa
				DTPTMRLIGLLEVIAGKDYSLQGLVQETGLPKPTLHRMLQQLESTGLLQREGNGRHYGIGT	--------TTcGGAACcA-t-TTaTTCCgAa--------	Veis_4000	-106	5.41	TTcGGAACcAtTTaTTCCgAa
	Oligotropha carboxidovorans OM5	7496303	OCAR_6745	LPGALKPLALLEAIAGLQASLAELAVNVGVPKPTMHRWLASLEQAGLIQRTPDGRRYELAM	--------agcaGAgCcA-A-TgGTTtCAga--------	OCAR_6744	-200	3.70	agcaGAgCcAATgGTTtCAga
				LPGALKPLALLEAIAGLQASLAELAVNVGVPKPTMHRWLASLEQAGLIQRTPDGRRYELAM	--------TcTGaAACcA-t-TgGcTCtgcT--------	OCAR_6745	19	3.34	TcTGaAACcAtTgGcTCtgcT
Ajs_0325	Acidovorax sp. JS42	2214720	Ajs_0325	IQVIARAGRIMRALSAHSMSLAAIAAEVDLPRSTVQRIINALVAENIVEPAGPT-GFRMGP	------------GgTgCA-A-TGTAtC------------	Ajs_0325	-118	4.50	GgTgCAATGTAtC
	Azotobacter vinelandii AvOP	6921577	Avin_51530	IQVIARAAAIMRTLGEHPLSLAAIAQAVKLPRSTVQRIVCALEAEYLVEAMGPSGGFRLGV	------------GgTtCA-g-TGTACC------------	Avin_51530	-161	3.57	GgTtCAgTGTACC
				IQVIARAAAIMRTLGEHPLSLAAIAQAVKLPRSTVQRIVCALEAEYLVEAMGPSGGFRLGV	------------GgTACA-c-TGaACC------------	Avin_51550	-78	4.71	GgTACAcTGaACC
				IQVIARAAAIMRTLGEHPLSLAAIAQAVKLPRSTVQRIVCALEAEYLVEAMGPSGGFRLGV	------------GATACA-c-TaCcgC------------		-58	4.13	GATACAcTaCcgC
	Marinobacter aqueolei	3525041	Maqu_3492	IQVIARAAAIMRELGEHPLSLAEIARAVALPRSTIQRIIGALEAEGFVEMVRAEGGYRLGP	------------GgTtCA-A-TGTAtt------------	Maqu_3492	-150	3.54	GgTtCAATGTAtt
				IQVIARAAAIMRELGEHPLSLAEIARAVALPRSTIQRIIGALEAEGFVEMVRAEGGYRLGP	------------aATgtA-T-TGTAtt------------		-145	3.10	aATgtATTGTAtt
				IQVIARAAAIMRELGEHPLSLAEIARAVALPRSTIQRIIGALEAEGFVEMVRAEGGYRLGP	------------GtTACA-A-TcCcgC------------	Maqu_3493	-69	3.82	GtTACAATcCcgC
				IQVIARAAAIMRELGEHPLSLAEIARAVALPRSTIQRIIGALEAEGFVEMVRAEGGYRLGP	------------aATACA-A-TaCAtt------------		-56	3.81	aATACAATaCAtt
				IQVIARAAAIMRELGEHPLSLAEIARAVALPRSTIQRIIGALEAEGFVEMVRAEGGYRLGP	------------aATACA-T-TGaACC------------		-51	4.63	aATACATTGaACC
	Methylobacillus flagellatus KT	1768454	Mfla_2558	IQVISKASLILRILAKNPLSLAKIAEIAHLPRSTVQRIVKALEEEELVSMLEGRRGFKLGM	------------ttTgCA-A-TGTACC------------	Mfla_2557	-59	4.10	ttTgCAATGTACC
				IQVISKASLILRILAKNPLSLAKIAEIAHLPRSTVQRIVKALEEEELVSMLEGRRGFKLGM	------------GATACA-T-TGCAtC------------		-39	4.88	GATACATTGCAtC
				IQVISKASLILRILAKNPLSLAKIAEIAHLPRSTVQRIVKALEEEELVSMLEGRRGFKLGM	------------GATgCA-A-TGTAtC------------	Mfla_2558	-105	4.66	GATgCAATGTAtC
				IQVISKASLILRILAKNPLSLAKIAEIAHLPRSTVQRIVKALEEEELVSMLEGRRGFKLGM	------------GgTACA-T-TGCAaa------------		-85	4.03	GgTACATTGCAaa
	Pseudomonas putida F1	6984988	Pput_2866	IQVIARAASIMRALGSHPLSLAAIAQVVDLPRSTVQRIINALGAEHLVEALGPSGGFRLGP	------------GATACA-c-TaTtCt------------	Pput_2867	-17	3.73	GATACAcTaTtCt
GTNG_1942	Geobacillus thermodenitrificans NG80-2	3695453	GTNG_1942	LRTVQRAIDILYCFTLEELSLTEIANKISLAKSTTTRLLATLEQNRLVIKNPETLKYRLGQ	GTTCCATtgtatGtAAct-t-AGTTaCtaTAtAtGGAAC	GTNG_1942	-277	5.80	GTTCCATtgtatGtAActtAGTTaCtaTAtAtGGAAC
				LRTVQRAIDILYCFTLEELSLTEIANKISLAKSTTTRLLATLEQNRLVIKNPETLKYRLGQ	GTTCCATCTAGAGAAAAC-g-ATTTCtgTTAAGCGGAAC		-56	8.70	GTTCCATCTAGAGAAAACgATTTCtgTTAAGCGGAAC
				LRTVQRAIDILYCFTLEELSLTEIANKISLAKSTTTRLLATLEQNRLVIKNPETLKYRLGQ	GTTCCATATATAGtAAct-A-AGTTaCATAcAAtGGAAC	GTNG_1943	-109	8.55	GTTCCATATATAGtAActAAGTTaCATAcAAtGGAAC
	Oceanobacillus iheyensis HTE831	280016	OB3233	IRTLQRSIDILNCFIEKNLTLTEISLYTGLAKSTTTRLLSTLEMNNFVEKDEVNAKYRLGK	GTTCCATtagTtGggAga-g-AaaTtCAcctAGtGGAAt	OB3233	-280	4.62	GTTCCATtagTtGggAgagAaaTtCAcctAGtGGAAt
				IRTLQRSIDILNCFIEKNLTLTEISLYTGLAKSTTTRLLSTLEMNNFVEKDEVNAKYRLGK	aTTCCActagGtGAAttt-c-tcTcCCAactAAtGGAAC	OB3234	-114	4.08	aTTCCActagGtGAAtttctcTcCCAactAAtGGAAC
Bphyt_2208 (kdgR)	Burkholderia phytofirmans PsJN	7149271	Bphyt_2208	ASSIGRVFAILGAIGDSGIGISELSQRLGMSKTTVHRVIQTLKALGYVTQEVETERYRLTI	---------TTCGGAACa-g-TGgTCCGaa---------	Bphyt_2205	-217	5.63	TTCGGAACagTGgTCCGaa
				ASSIGRVFAILGAIGDSGIGISELSQRLGMSKTTVHRVIQTLKALGYVTQEVETERYRLTI	---------aaCGGAACa-g-cGTTCCtTT---------		-120	5.12	aaCGGAACagcGTTCCtTT
				ASSIGRVFAILGAIGDSGIGISELSQRLGMSKTTVHRVIQTLKALGYVTQEVETERYRLTI	---------aaaGGAACG-C-TGTTCCGTT---------	Bphyt_2206	-168	6.05	aaaGGAACGCTGTTCCGTT
				ASSIGRVFAILGAIGDSGIGISELSQRLGMSKTTVHRVIQTLKALGYVTQEVETERYRLTI	---------TTCGGAcCa-C-TGTTCCGaa---------		-71	6.02	TTCGGAcCaCTGTTCCGaa
	Burkholderia sp. CCGE1002	10413197	BC1002_1641	ASSIGRVFAILGAIGDTGIGISELSQRLGMSKTTVHRVIQTLKALGYVTQEVETERYRLTI	---------TTCGGAACa-C-TGgTCCGaa---------	BC1002_1638	-217	5.78	TTCGGAACaCTGgTCCGaa
				ASSIGRVFAILGAIGDTGIGISELSQRLGMSKTTVHRVIQTLKALGYVTQEVETERYRLTI	---------aaCGGAACG-g-cGTTCCtTT---------		-120	5.27	aaCGGAACGgcGTTCCtTT
				ASSIGRVFAILGAIGDTGIGISELSQRLGMSKTTVHRVIQTLKALGYVTQEVETERYRLTI	---------aaaGGAACG-C-cGTTCCGTT---------	BC1002_1639	-188	5.98	aaaGGAACGCcGTTCCGTT
				ASSIGRVFAILGAIGDTGIGISELSQRLGMSKTTVHRVIQTLKALGYVTQEVETERYRLTI	---------TTCGGAcCa-g-TGTTCCGaa---------		-91	5.87	TTCGGAcCagTGTTCCGaa
	Burkholderia phymatum STM815	7090698	Bphy_5758	LSSVARVFAILGAIGDSGIGISELSQRLALSKTTVHRVLQTLKALGYVTQEVETERYRLTI	---------gcaGGAACG-C-TGTTCCGTT---------	Bphy_5760	-180	5.88	gcaGGAACGCTGTTCCGTT
				LSSVARVFAILGAIGDSGIGISELSQRLALSKTTVHRVLQTLKALGYVTQEVETERYRLTI	---------TTCGGAAtG-g-cGTTCCGTT---------		-81	5.82	TTCGGAAtGgcGTTCCGTT
				LSSVARVFAILGAIGDSGIGISELSQRLALSKTTVHRVLQTLKALGYVTQEVETERYRLTI	---------aaCGGAACG-C-caTTCCGaa---------	Bphy_5761	-214	5.31	aaCGGAACGCcaTTCCGaa
				LSSVARVFAILGAIGDSGIGISELSQRLALSKTTVHRVLQTLKALGYVTQEVETERYRLTI	---------aaCGGAACa-g-cGTTCCtgc---------		-115	4.37	aaCGGAACagcGTTCCtgc
	Burkholderia glumae BGR1	7715627	bglu_1g23760	ASATGKVFAVLEALGTHGSGISELSHRLGISKTTVHRFLQTLKTLGFVAQEDETERYRLTI	---------AATGGAATA-A-CGTTCCGAA---------	bglu_1g23750	-78	5.00	AATGGAATAACGTTCCGAA
				ASATGKVFAVLEALGTHGSGISELSHRLGISKTTVHRFLQTLKTLGFVAQEDETERYRLTI	---------TTCGGAACG-G-TGTTCCGTA---------		-185	6.18	TTCGGAACGGTGTTCCGTA
	Burkholderia cenocepacia J2315	5926054	BCAM0156	VAAVGKVFTILAALGERRIGISELSHQLGMSKTTVHRFLQTLKTLGYVAQEGETDRYRLTI	---------TTCGGAACG-t-cGaTCCGga---------	BCAM0153	-194	5.18	TTCGGAACGtcGaTCCGga
				VAAVGKVFTILAALGERRIGISELSHQLGMSKTTVHRFLQTLKTLGYVAQEGETDRYRLTI	---------aaCGGAcCa-t-cGTTCCGaa---------		-85	5.39	aaCGGAcCatcGTTCCGaa
				VAAVGKVFTILAALGERRIGISELSHQLGMSKTTVHRFLQTLKTLGYVAQEGETDRYRLTI	---------TTCGGAACG-a-TGgTCCGTT---------	BCAM0154	-215	5.89	TTCGGAACGaTGgTCCGTT
				VAAVGKVFTILAALGERRIGISELSHQLGMSKTTVHRFLQTLKTLGYVAQEGETDRYRLTI	---------TcCGGAtCG-a-cGTTCCGaa---------		-106	5.62	TcCGGAtCGacGTTCCGaa
Bphy_4303	Burkholderia phymatum STM815	7089238	Bphy_4303	APALDKGLDILELLAEQKLTRAEITKLLGRNASEMYRMLERLVARQYVVRSAGGDRYSLSL	-----------TGAATAA-t-acgTTCA-----------	Bphy_4302	-147	4.07	TGAATAAtacgTTCA
				APALDKGLDILELLAEQKLTRAEITKLLGRNASEMYRMLERLVARQYVVRSAGGDRYSLSL	-----------TGAAcGt-A-TTATTCA-----------	Bphy_4303	-108	5.98	TGAAcGtATTATTCA
	Burkholderia xenovorans LB400	3363095	Bxe_B2965	APALDKGLDILELLAEQKLTRAEITKLLGRNASEMYRMLERLVARQYVVRSAAGDRYSLSL	-----------TGAAcGt-A-TTATTCA-----------	Bxe_B2965	-128	5.98	TGAAcGtATTATTCA
				APALDKGLDILELLAEQKLTRAEITKLLGRNASEMYRMLERLVARQYVVRSAAGDRYSLSL	-----------TGAATAA-t-acgTTCA-----------	Bxe_B2964	-122	4.07	TGAATAAtacgTTCA
	Burkholderia phytofirmans PsJN	7146720	Bphyt_6921	APALDKGLDILELLAEQKLTRAEITKLLGRNASEMYRMPERLVARQYVVRSAGGDRYSLSL	-----------TGAATAA-t-acgTTCA-----------	Bphyt_6920	-129	4.07	TGAATAAtacgTTCA
				APALDKGLDILELLAEQKLTRAEITKLLGRNASEMYRMPERLVARQYVVRSAGGDRYSLSL	-----------TGAAcGt-A-TTATTCA-----------	Bphyt_6921	-159	5.98	TGAAcGtATTATTCA
	Burkholderia sp. CCGE1002	10417982	BC1002_5164	APALDKGLDILELLSEQKLTRAEITRQLGRNASEMYRMLERLVARQYVVRSAAGDRYSLSL	-----------TGAAcGt-A-TTATTCA-----------	BC1002_5164	-152	5.98	TGAAcGtATTATTCA
				APALDKGLDILELLSEQKLTRAEITRQLGRNASEMYRMLERLVARQYVVRSAAGDRYSLSL	-----------TGAATAA-t-acgTTCA-----------	BC1002_5165	-112	4.07	TGAATAAtacgTTCA
	Rhodoferax ferrireducens DSM 15236	1273497	Rfer_3127	APALDKGLDILELLATQPLTRAEIVKEMDRSANEIYRMLERLVARQYVMRNASGDRYALSL	-----------TGAATAA-A-TTATTCA-----------	Rfer_3127	-120	6.10	TGAATAAATTATTCA
				APALDKGLDILELLATQPLTRAEIVKEMDRSANEIYRMLERLVARQYVMRNASGDRYALSL	-----------TGAATAA-t-TTATTCA-----------	Rfer_3128	-46	5.92	TGAATAAtTTATTCA
	Verminephrobacter eiseniae EF01-2	2068258	Veis_1090	APALDKGLDILELLAEQPLTRAEIVKAMGRSPSEIYRMLERLVARHYVTRSQQGDRHALSL	-----------TGAATAA-A-TaATTCA-----------	Veis_1089	-77	5.76	TGAATAAATaATTCA
				APALDKGLDILELLAEQPLTRAEIVKAMGRSPSEIYRMLERLVARHYVTRSQQGDRHALSL	-----------TGAATtA-t-TTATTCA-----------	Veis_1090	-119	5.73	TGAATtAtTTATTCA
	Acidovorax avenae subsp. citrulli AAC00-1	2087788	Aave_2272	APALDKGLDILELLAGQPLTRAEIVKAMGRSPGEIYRMLERLVARDYVTRSPQGDRYALSL	-----------TGAAcGg-t-TgATTCA-----------	Aave_2272	-194	4.76	TGAAcGgtTgATTCA
SCAB_46301 (ssfR)	Streptomyces scabiei 87.22	10442334	SCAB_46301	---MQRAMRLLEAVAEREAPAKQLARDAGLALPTAYHLLRTLVHEGYLRREK--GLFFLGE	-----------TGgAAAA-c-CACTCCT-----------	SCAB_41191	12	5.32	TGgAAAAcCACTCCT
				---MQRAMRLLEAVAEREAPAKQLARDAGLALPTAYHLLRTLVHEGYLRREK--GLFFLGE	-----------TGAAAAA-T-CACTCCT-----------	SCAB_46311	-102	6.52	TGAAAAATCACTCCT
	Streptomyces coelicolor A3(2)	244202	SCO3925	---MQRAMRLLERVAEHEAPAKQLARETGLALPTAYHLLRTLVHEGYLRREK--GLFFLGE	-----------TGAAAAC-T-CACTCCT-----------	SCO3926	-131	6.52	TGAAAACTCACTCCT
	Streptomyces avermitilis MA-4680	227336	SAV_4268	---MQRAMRLLEAVAAREAPAKQLAREAGLALPTAYHLLRTLAHEGYLRREK--GLFFLGE	-----------TGAAAAC-T-CACTCCT-----------	SAV4267	-130	6.52	TGAAAACTCACTCCT
				---MQRAMRLLEAVAAREAPAKQLAREAGLALPTAYHLLRTLAHEGYLRREK--GLFFLGE	-----------TGgAAAA-c-CACTCCT-----------	SAV4604	14	5.32	TGgAAAAcCACTCCT
	Streptomyces griseus subsp. griseus NBRC 13350	5656241	SGR_3656	IGSVQRALRLLEAVGAHRAPAKQLAREAGLPLPTAYHLLRTLTHEGYLRREN--GVFLLGA	-----------TGAAAAA-T-CACTCCT-----------	SGR_3655	-130	6.52	TGAAAAATCACTCCT
Celal_2521	Cellulophaga algicola IC166, DSM 14237	11023113	CelalDRAFT_0833 (Celal_2521)	VPNLERGLLVIELLATKKLTLAEITETLALTKTSAFRVVSTLIFKNYLQKNETTKKITLSR	-----------TGAAACT-A-GTTTATT-----------	Celal_2520	-33	6.51	TGAAACTAGTTTATT
	Cellulophaga lytica Cy l20, DSM 7489	11214189	CellyDRAFT_3032 (Celly_0407)	VPNLERGLMVIEILATKKLTLAEITEALDLTKTTAFRVVSTLIFKNYLQKNETTKKITLSR	-----------TGAAACT-A-GTTTACT-----------	Celly_0408	-33	6.51	TGAAACTAGTTTACT
BamMC406_5796	Burkholderia ambifaria MC40-6	7154100	BamMC406_5796	------------------MRMSDIAAELELEKGPAHRVLAQLCEQGWAEQDENTSQYRLTL	-----------TGTAACA-C-cGTTCCA-----------	BamMC406_5796	-109	5.06	TGTAACACcGTTCCA
				------------------MRMSDIAAELELEKGPAHRVLAQLCEQGWAEQDENTSQYRLTL	-----------aGGAAgg-A-TGTTACt-----------		-92	4.41	aGGAAggATGTTACt
				------------------MRMSDIAAELELEKGPAHRVLAQLCEQGWAEQDENTSQYRLTL	-----------aGTAACA-T-ccTTCCt-----------	BamMC406_5797	-79	4.41	aGTAACATccTTCCt
				------------------MRMSDIAAELELEKGPAHRVLAQLCEQGWAEQDENTSQYRLTL	-----------TGGAACg-G-TGTTACA-----------		-62	5.06	TGGAACgGTGTTACA
	Burkholderia phytofirmans PsJN	7145582	Bphyt_5789	KGAVDRSLQAIELLAREAMRMSDIAAQLELEKGPAHRVLAQLCEQGWAEQDEQTSQYRLTL	-----------TGTAACA-C-cGTTCCA-----------	Bphyt_5789	-37	5.06	TGTAACACcGTTCCA
				KGAVDRSLQAIELLAREAMRMSDIAAQLELEKGPAHRVLAQLCEQGWAEQDEQTSQYRLTL	-----------TGGAACg-G-TGTTACA-----------	Bphyt_5790	-64	5.06	TGGAACgGTGTTACA
	Burkholderia phytofirmans PsJN	7145592	Bphyt_5799	KGAVDRSLQVIELFAREAIGMSNVGAERELENGPTHRVLALLCEQGWAEQGKDTSQYRLTL	-----------TGTAACA-A-cGTTCCA-----------	Bphyt_5799	-37	5.06	TGTAACAAcGTTCCA
				KGAVDRSLQVIELFAREAIGMSNVGAERELENGPTHRVLALLCEQGWAEQGKDTSQYRLTL	-----------aaGAACA-A-TGTTAtc-----------		-20	4.04	aaGAACAATGTTAtc
				KGAVDRSLQVIELFAREAIGMSNVGAERELENGPTHRVLALLCEQGWAEQGKDTSQYRLTL	-----------gaTAACA-T-TGTTCtt-----------	Bphyt_5800	-81	4.04	gaTAACATTGTTCtt
				KGAVDRSLQVIELFAREAIGMSNVGAERELENGPTHRVLALLCEQGWAEQGKDTSQYRLTL	-----------TGGAACg-T-TGTTACA-----------		-64	5.06	TGGAACgTTGTTACA
Dtur_0443 (kdgR)	Dictyoglomus turgidum DSM 6724	5757898	Dtur_0443	ISSANQTLEILEYIVLSGVSLKEIAEEIGLHVSTVHRYLSSLLEKGYVRKTQN-GLYKPGF	-----------TGAAAAT-a-ATTcTCa-----------	Dtur_0429	-32	4.80	TGAAAATaATTcTCa
				ISSANQTLEILEYIVLSGVSLKEIAEEIGLHVSTVHRYLSSLLEKGYVRKTQN-GLYKPGF	-----------TGcAAAT-a-tTTTgCa-----------	Dtur_0435	-43	3.71	TGcAAATatTTTgCa
				ISSANQTLEILEYIVLSGVSLKEIAEEIGLHVSTVHRYLSSLLEKGYVRKTQN-GLYKPGF	-----------TaAAAtT-c-ATTTTtT-----------	Dtur_0437	-35	4.11	TaAAAtTcATTTTtT
	Thermotoga naphthophila RKU-10	10362789	Tnap_0695	MNTLKKAFEILDFIVKNPVSVSEIAEKFNMSVSNAYKYMVVLEEKGFVLRKKD-KRYVPGY	-----------TGAgAAT-c-ATTcTCa-----------	Tnap_0680	-34	4.62	TGAgAATcATTcTCa
				MNTLKKAFEILDFIVKNPVSVSEIAEKFNMSVSNAYKYMVVLEEKGFVLRKKD-KRYVPGY	-----------cGAAAAc-a-ATTTTCg-----------	Tnap_0690	-28	4.24	cGAAAAcaATTTTCg
				MNTLKKAFEILDFIVKNPVSVSEIAEKFNMSVSNAYKYMVVLEEKGFVLRKKD-KRYVPGY	-----------aGAAAAc-c-ATTTTCa-----------	Tnap_0694	-29	5.53	aGAAAAccATTTTCa
				MNTLKKAFEILDFIVKNPVSVSEIAEKFNMSVSNAYKYMVVLEEKGFVLRKKD-KRYVPGY	-----------TGAAAAT-G-GTTTTCT-----------	Tnap_0695	-87	6.04	TGAAAATGGTTTTCT
				MNTLKKAFEILDFIVKNPVSVSEIAEKFNMSVSNAYKYMVVLEEKGFVLRKKD-KRYVPGY	-----------aGAAAAc-t-GgTTTCT-----------	Tnap_0710	7	4.59	aGAAAActGgTTTCT
	Thermotoga maritima MSB8	960	TM0065	MNTLKKAFEILDFIVKNPVSVSEIAEKFNMSVSNAYKYMVVLEEKGFVLRKKD-KRYVPGY	-----------TGAgAAT-c-ATTcTCa-----------	TM0050	-34	4.62	TGAgAATcATTcTCa
				MNTLKKAFEILDFIVKNPVSVSEIAEKFNMSVSNAYKYMVVLEEKGFVLRKKD-KRYVPGY	-----------cGAAAAc-a-ATTTTCg-----------	TM0060	-28	4.24	cGAAAAcaATTTTCg
				MNTLKKAFEILDFIVKNPVSVSEIAEKFNMSVSNAYKYMVVLEEKGFVLRKKD-KRYVPGY	-----------aGAAAAc-c-ATTTTCa-----------	TM0064	-29	5.53	aGAAAAccATTTTCa
				MNTLKKAFEILDFIVKNPVSVSEIAEKFNMSVSNAYKYMVVLEEKGFVLRKKD-KRYVPGY	-----------TGAAAAT-G-GTTTTCT-----------	TM0065	-87	6.04	TGAAAATGGTTTTCT
	Thermotoga petrophila RKU-1	3584817	Tpet_0859	MNTLKKAFEILDFIVKNPVSVSEIAEKFNMSVSNAYKYMIVLEEKGFVLRKKD-KRYVPGY	-----------aGAAAAc-t-GgTTTCT-----------	Tpet_0844	11	4.59	aGAAAActGgTTTCT
				MNTLKKAFEILDFIVKNPVSVSEIAEKFNMSVSNAYKYMIVLEEKGFVLRKKD-KRYVPGY	-----------TGAAAAT-G-GTTTTCT-----------	Tpet_0859	-85	6.04	TGAAAATGGTTTTCT
				MNTLKKAFEILDFIVKNPVSVSEIAEKFNMSVSNAYKYMIVLEEKGFVLRKKD-KRYVPGY	-----------aGAAAAc-c-ATTTTCa-----------	Tpet_0860	-31	5.53	aGAAAAccATTTTCa
				MNTLKKAFEILDFIVKNPVSVSEIAEKFNMSVSNAYKYMIVLEEKGFVLRKKD-KRYVPGY	-----------TGAAAAc-a-ATTTTCg-----------	Tpet_0864	-30	4.77	TGAAAAcaATTTTCg
				MNTLKKAFEILDFIVKNPVSVSEIAEKFNMSVSNAYKYMIVLEEKGFVLRKKD-KRYVPGY	-----------TGAgAAT-c-ATTcTCa-----------	Tpet_0874	-32	4.62	TGAgAATcATTcTCa
	Thermotoga lettingae TMO	3678112	Tlet_1864	IGSVEKALKIFEYVISRKARIQDIAQHMNLSPPAVYKHLETLVNCGYVYKEPQTHKYIASY	-----------TGAAAAT-G-AcTTTCa-----------	Tlet_1873	-180	5.33	TGAAAATGAcTTTCa
	Thermotoga lettingae TMO	3678129	Tlet_1881	LESPRKVLCIIDCIVKSSVSVSEVAEKFHMSISNAFKYLKLLEELGFVIKDEN-KKYLPGF	-----------TGAAAgT-c-ATTTTCa-----------	Tlet_1874	-61	5.23	TGAAAgTcATTTTCa
	Thermotoga neapolitana DSM 4359	5474929	CTN_0629	LNTLRKALEILDFIVKNPVSVTEVADRFGMSVSNAYKYLVVLEEKGLVLRKRD-KRYIPGY	-----------TGAAAAT-G-ATTTTCT-----------	CTN_0629	-45	6.04	TGAAAATGATTTTCT
				LNTLRKALEILDFIVKNPVSVTEVADRFGMSVSNAYKYLVVLEEKGLVLRKRD-KRYIPGY	-----------aGAAAAT-c-ATTTTCa-----------	CTN_0630	-32	5.74	aGAAAATcATTTTCa
				LNTLRKALEILDFIVKNPVSVTEVADRFGMSVSNAYKYLVVLEEKGLVLRKRD-KRYIPGY	-----------TGAAAgc-c-tTTTTCa-----------	CTN_0632	-88	4.54	TGAAAgcctTTTTCa
				LNTLRKALEILDFIVKNPVSVTEVADRFGMSVSNAYKYLVVLEEKGLVLRKRD-KRYIPGY	-----------TGAAAAa-G-GcTTTCa-----------	CTN_0633	-190	4.77	TGAAAAaGGcTTTCa
				LNTLRKALEILDFIVKNPVSVTEVADRFGMSVSNAYKYLVVLEEKGLVLRKRD-KRYIPGY	-----------TGAgAAT-G-ATTcTCa-----------	CTN_0644	-30	4.72	TGAgAATGATTcTCa
	Thermotoga sp. RQ2	7271502	TRQ2_0882	MNTLKKAFEILDFIVKNPVSVSEIAEKFNMSVSNAYKYMIVLEEKGFVLRKKD-KRYVPGY	-----------aGAAAAc-t-GgTTTCT-----------	TRQ2_0867	5	4.59	aGAAAActGgTTTCT
				MNTLKKAFEILDFIVKNPVSVSEIAEKFNMSVSNAYKYMIVLEEKGFVLRKKD-KRYVPGY	-----------TGAAAAT-G-GTTTTCT-----------	TRQ2_0882	-85	6.04	TGAAAATGGTTTTCT
				MNTLKKAFEILDFIVKNPVSVSEIAEKFNMSVSNAYKYMIVLEEKGFVLRKKD-KRYVPGY	-----------aGAAAAc-c-ATTTTCa-----------	TRQ2_0883	-31	5.53	aGAAAAccATTTTCa
				MNTLKKAFEILDFIVKNPVSVSEIAEKFNMSVSNAYKYMIVLEEKGFVLRKKD-KRYVPGY	-----------TGAAAAc-a-ATTTTCg-----------	TRQ2_0886	-30	4.77	TGAAAAcaATTTTCg
				MNTLKKAFEILDFIVKNPVSVSEIAEKFNMSVSNAYKYMIVLEEKGFVLRKKD-KRYVPGY	-----------TGAgAAT-c-ATTcTCa-----------	TRQ2_0896	-32	4.62	TGAgAATcATTcTCa
Smon_0569/Amet_1260 (kdgR)	Alkaliphilus metalliredigenes QYMF	6855611	Amet_1260	VQSVDRALTILEVLSDSELGITEISTKIVLHKSTVHRLLATLIYKGYVEQNEKTNKYKLTL	-----------TGAAACA-A-TGaTCCG-----------	Amet_1256	-55	4.71	TGAAACAATGaTCCG
				VQSVDRALTILEVLSDSELGITEISTKIVLHKSTVHRLLATLIYKGYVEQNEKTNKYKLTL	-----------cGAAACA-t-aATTTCG-----------	Amet_1261	-72	5.00	cGAAACAtaATTTCG
	Clostridium novyi NT	2054794	NT01CX_1476	VQSVDRSLSILEVLSDYELGITEISEKVNLHKSTVHRLLATLIYKGYVEQEDKANKYKLTL	-----------TGAAACt-A-TATTTtG-----------	NT01CX_1477	-57	4.82	TGAAACtATATTTtG
	Streptobacillus moniliformis DSM 12112	10283060	Smon_0569	VQSIDRAMQLLEILSQGTFALSDLCKKSKLNKTTAFRILHSLKENGYVKQNKK-GLYSLTF	-----------gGAAAtA-A-aATTTCa-----------	Smon_1247	-113	4.53	gGAAAtAAaATTTCa
				VQSIDRAMQLLEILSQGTFALSDLCKKSKLNKTTAFRILHSLKENGYVKQNKK-GLYSLTF	-----------TGAAAtA-A-aATTTCa-----------		-82	5.05	TGAAAtAAaATTTCa
ROP_33610	Rhodococcus opacus B4	7721046	ROP_33610	NKSVTKAVRLLRELASRPATVSTLAKAVGISRPTAFRLLHSFERTGLVDRID--NNYILGS	----------acGctCGt-g-CCGgTCAC----------	ROP_33620	-255	3.77	acGctCGtgCCGgTCAC
				NKSVTKAVRLLRELASRPATVSTLAKAVGISRPTAFRLLHSFERTGLVDRID--NNYILGS	----------TTGAACGA-A-gCGTTCAC----------		-92	6.22	TTGAACGAAgCGTTCAC
				NKSVTKAVRLLRELASRPATVSTLAKAVGISRPTAFRLLHSFERTGLVDRID--NNYILGS	----------TcGAACGt-t-aaGTTCgg----------	ROP_33630	-229	3.72	TcGAACGttaaGTTCgg
				NKSVTKAVRLLRELASRPATVSTLAKAVGISRPTAFRLLHSFERTGLVDRID--NNYILGS	----------gTGAACGt-A-aCGaTCAa----------	ROP_33660 (frameshifted)	-286	4.69	gTGAACGtAaCGaTCAa
				NKSVTKAVRLLRELASRPATVSTLAKAVGISRPTAFRLLHSFERTGLVDRID--NNYILGS	----------aTGAACGc-A-CTGTTCAC----------		-81	5.98	aTGAACGcACTGTTCAC
				NKSVTKAVRLLRELASRPATVSTLAKAVGISRPTAFRLLHSFERTGLVDRID--NNYILGS	----------ggaAtCGA-A-CTGTcCAC----------		-40	3.75	ggaAtCGAACTGTcCAC
				NKSVTKAVRLLRELASRPATVSTLAKAVGISRPTAFRLLHSFERTGLVDRID--NNYILGS	----------TTGAtCGt-t-aCGTTCAC----------	ROP_33670	-123	5.70	TTGAtCGttaCGTTCAC
	Rhodococcus opacus B4	7721053	ROP_33680	NKSVTKAVRLLRELAAHPATVTTLAKGVGISRPTAFRLLYSLERTGLVDRID--NNYILGW	----------cTGAACGA-t-gTGcTCAa----------	ROP_33710	-287	4.69	cTGAACGAtgTGcTCAa
				NKSVTKAVRLLRELAAHPATVTTLAKGVGISRPTAFRLLYSLERTGLVDRID--NNYILGW	----------TTGAACGA-g-CTGTTCAa----------		-80	5.98	TTGAACGAgCTGTTCAa
				NKSVTKAVRLLRELAAHPATVTTLAKGVGISRPTAFRLLYSLERTGLVDRID--NNYILGW	----------TTGAgCac-A-tCGTTCAg----------	ROP_33720	-248	4.08	TTGAgCacAtCGTTCAg
				NKSVTKAVRLLRELAAHPATVTTLAKGVGISRPTAFRLLYSLERTGLVDRID--NNYILGW	----------aTGAACtA-c-gTGTTCAa----------	ROP_33780	-36	4.68	aTGAACtAcgTGTTCAa
				NKSVTKAVRLLRELAAHPATVTTLAKGVGISRPTAFRLLYSLERTGLVDRID--NNYILGW	----------TTGAACat-A-CCGacCAC----------	ROP_23190	-266	4.39	TTGAACatACCGacCAC
				NKSVTKAVRLLRELAAHPATVTTLAKGVGISRPTAFRLLYSLERTGLVDRID--NNYILGW	----------cTGAACtA-t-tCGTTCAC----------		-78	4.62	cTGAACtAttCGTTCAC
				NKSVTKAVRLLRELAAHPATVTTLAKGVGISRPTAFRLLYSLERTGLVDRID--NNYILGW	----------gTGAACGA-A-taGTTCAg----------	ROP_23200	-236	4.37	gTGAACGAAtaGTTCAg
				NKSVTKAVRLLRELAAHPATVTTLAKGVGISRPTAFRLLYSLERTGLVDRID--NNYILGW	----------gTGgtCGg-t-aTGTTCAa----------		-48	4.00	gTGgtCGgtaTGTTCAa
	Saccharopolyspora erythraea NRRL 2338	3653499	SACE_2776	NKSVSKAVRLLRELAAQPATVTTLAKATGLSRPTAFRLLYSLEQAGLVDRID--TNYVLGW	----------cTGAACGA-t-aTGTTCgC----------	SACE_2777	-280	4.93	cTGAACGAtaTGTTCgC
				NKSVSKAVRLLRELAAQPATVTTLAKATGLSRPTAFRLLYSLEQAGLVDRID--TNYVLGW	----------gTGgtCat-t-gCGTTCAC----------		-175	3.94	gTGgtCattgCGTTCAC
				NKSVSKAVRLLRELAAQPATVTTLAKATGLSRPTAFRLLYSLEQAGLVDRID--TNYVLGW	----------aTGAACGA-A-taGaTCga----------		-155	3.75	aTGAACGAAtaGaTCga
				NKSVSKAVRLLRELAAQPATVTTLAKATGLSRPTAFRLLYSLEQAGLVDRID--TNYVLGW	----------acGAACGt-t-aCGTTCAC----------	SACE_2785	-281	5.09	acGAACGttaCGTTCAC
				NKSVSKAVRLLRELAAQPATVTTLAKATGLSRPTAFRLLYSLEQAGLVDRID--TNYVLGW	----------TTGAACGt-c-tCGTTCga----------		-142	4.47	TTGAACGtctCGTTCga
				NKSVSKAVRLLRELAAQPATVTTLAKATGLSRPTAFRLLYSLEQAGLVDRID--TNYVLGW	----------TcGAACGA-g-aCGTTCAa----------	SACE_2786	-282	5.23	TcGAACGAgaCGTTCAa
				NKSVSKAVRLLRELAAQPATVTTLAKATGLSRPTAFRLLYSLEQAGLVDRID--TNYVLGW	----------gTGAACGt-A-aCGTTCgt----------		-143	4.39	gTGAACGtAaCGTTCgt
				NKSVSKAVRLLRELAAQPATVTTLAKATGLSRPTAFRLLYSLEQAGLVDRID--TNYVLGW	----------TTGAACaA-t-aCGTTCAt----------	SACE_2788	-74	4.93	TTGAACaAtaCGTTCAt
Pden_4604	Paracoccus denitrificans PD1222	1842641	Pden_4604	DKAFIKGLRLIEALALSDRGVTDLANALGLTKSNVHRLLATLIAQGYVRQVPPQSHYELTT	-----------CAGAATA-G-CGTTCtA-----------	Pden_4601	-40	5.83	CAGAATAGCGTTCtA
	Rhodopseudomonas palustris TIE-1	7138703	Rpal_5128	DKAFIKGLRLLETLALSDRGVTDLANELKFTKSNVHRLLATLQSQGYVRQIPPHSTYELTT	-----------TAGAAcg-t-CtTTCCA-----------	Rpal_5131	-223	3.94	TAGAAcgtCtTTCCA
				DKAFIKGLRLLETLALSDRGVTDLANELKFTKSNVHRLLATLQSQGYVRQIPPHSTYELTT	-----------TGGAATA-G-CGTTTCA-----------		-56	6.07	TGGAATAGCGTTTCA
				DKAFIKGLRLLETLALSDRGVTDLANELKFTKSNVHRLLATLQSQGYVRQIPPHSTYELTT	-----------TGGAAag-a-CGTTCtA-----------	Rpal_5132	-47	4.33	TGGAAagaCGTTCtA
	Rhodobacter sphaeroides KD131	5825291	RSKD131_4365	DKAFIKGLRLLECLAVSERGVSDLAAELAMTKSNVHRLLQTLQAQGYVRQVPPNSTYELTT	-----------CGGAAAG-G-CGTTCTG-----------	RSKD131_4361	-75	4.33	CGGAAAGGCGTTCTG
				DKAFIKGLRLLECLAVSERGVSDLAAELAMTKSNVHRLLQTLQAQGYVRQVPPNSTYELTT	-----------CAGAACG-C-CTTTCCG-----------	RSKD131_4362	-238	3.31	CAGAACGCCTTTCCG
				DKAFIKGLRLLECLAVSERGVSDLAAELAMTKSNVHRLLQTLQAQGYVRQVPPNSTYELTT	-----------CAGAATG-G-CGTTCCA-----------		-98	5.83	CAGAATGGCGTTCCA
	Oligotropha carboxidovorans OM5	7496340	OCAR_6782	DATFLKGLRMLQALALSDRGVTELGRELGVTKSNAHRLLKTLVHSGFAQNNADAGKYSATL	-----------gtccATA-G-CGTTTCA-----------	OCAR_6783	-70	3.89	gtccATAGCGTTTCA
				DATFLKGLRMLQALALSDRGVTELGRELGVTKSNAHRLLKTLVHSGFAQNNADAGKYSATL	-----------TGatAcA-G-CGTTCCA-----------		-40	4.18	TGatAcAGCGTTCCA
	Methylibium petroleiphilum PM1	2132416	Mpe_A3670	DTTFVKGLQVIEALATHPTGVTELAKHLGLTKSNAHRLLQTLVACGYVRNLEQSGKYELTL	-----------TGGAAcA-G-CGTTTCg-----------	Mpe_A3670	-259	4.81	TGGAAcAGCGTTTCg
h16_A2299	Ralstonia eutropha H16	2038599	h16_A2299	MSILEGVESVLDMFGHHRITFNDVLDELGLAKSSASRLLAQMVRYRLLELQPSTRRYRPGA	-----------CGGAACCT-TGGTTCCA-----------	H16_A2299	-67	6.36	CGGAACCTTGGTTCCA
	Cupriavidus taiwanensis	5902779	RALTA_A1843	MSILEGVESVLDLFGHARITFNDVLDELGLAKSSASRLLAQMVRYRLLELQPTTRRYRPGA	-----------TGGAACTT-CGGTTCCG-----------	RALTA_A1843	-57	6.36	TGGAACTTCGGTTCCG
blr3939	Bradyrhizobium japonicum USDA 110	319150	blr3939	IQVVSRAFDVLRCFEGHELGNLEISNRCGLPRSTVSRLTHTLTRMGQLVYLPRDQKYRIGP	----------GCGGAATT-a-AATTCCaC----------	bsl3938	-69	6.33	GCGGAATTaAATTCCaC
				IQVVSRAFDVLRCFEGHELGNLEISNRCGLPRSTVSRLTHTLTRMGQLVYLPRDQKYRIGP	----------GtGGAATT-T-AATTCCGC----------	blr3939	-30	6.59	GtGGAATTTAATTCCGC
	Bradyrhizobium sp. BTAi1	6835005	BBta_3572	IQVVSRAFDVLRCFEGHELGNLEISNRCGLPRSTVSRLTHTLTRMGQLVYLPRDQKYRIGP	----------GCGGAATT-T-AATTCCGC----------	BBta_3572	-42	6.67	GCGGAATTTAATTCCGC
	Rhodopseudomonas palustris TIE-1	7137508	Rpal_3946	IQVVSRAFDVLRCFEGHDLGNLEISNRCGLPRSTVSRLTHTLTRMGQLVYLPRDQKYRIGP	----------GCGGAATT-a-tATTCCGC----------	Rpal_3946	-126	6.51	GCGGAATTatATTCCGC
				IQVVSRAFDVLRCFEGHDLGNLEISNRCGLPRSTVSRLTHTLTRMGQLVYLPRDQKYRIGP	----------GCGGAATa-T-AATTCCGC----------	Rpal_3947	-170	6.10	GCGGAATaTAATTCCGC
	Rhodopseudomonas palustris HaA2	1281788	RPB_2112	IQVVSRAFDVLRCFEGAELGNLEISNRCGLPRSTVSRLTHTLTRMGQLVYLPRDQKYRIGP	----------GCGGAATg-a-AATTCCaC----------	RPB_2111	-113	5.76	GCGGAATgaAATTCCaC
				IQVVSRAFDVLRCFEGAELGNLEISNRCGLPRSTVSRLTHTLTRMGQLVYLPRDQKYRIGP	----------GtGGAATT-T-cATTCCGC----------	RPB_2112	-111	6.13	GtGGAATTTcATTCCGC
Reut_B5543	Ralstonia eutropha JMP134	896071	Reut_B5543	LKTLDGALALLTHFNARQWGVRELARESGVHHAVVHRVLATFAANGFLVQDAA-GRYGLGL	-----------AGAGACG-T-TGTCTCT-----------	Reut_B5543	-39	6.40	AGAGACGTTGTCTCT
	Ralstonia eutropha JMP134	896073	Reut_B5545	LKTLDGALALLTHFTVRQWGVRELAKHSGVHYAVVHRVLATFAANGFLVQDAATGKYSLGL	-----------AGAGACa-a-cGTCTCT-----------	Reut_B5544	-175	5.11	AGAGACaacGTCTCT
	Ralstonia eutropha H16	2040145	h16_B0138	------------------------------------------------MQDA-LGRYGLGL	-----------AGAGACG-C-TGTCTCT-----------	H16_B0138	-202	6.40	AGAGACGCTGTCTCT
	Ralstonia eutropha H16	2040147	h16_B0140	LKTLDGALALLTHFTVRQWGVRELAKHSGVHYAVVHRVLATFAANGFLVQDAATGKYSLGL	-----------AGAGACa-g-cGTCTCT-----------	H16_B0139	-167	5.11	AGAGACagcGTCTCT
	Cupriavidus taiwanensis	5904891	RALTA_B0144	LKTLDGALALLTHFTVRQWGVRELARHSGVHHAVVHRVLATFAANGFLVQDAQ-GRYALGL	-----------AGAGACG-T-TGTCTCT-----------	RALTA_B0144	-52	6.40	AGAGACGTTGTCTCT
	Cupriavidus taiwanensis	5904894	RALTA_B0147	LKTLDGALALLTYFTVRQWGVRELAKHSGVHYAVVHRVLATFAANGFLVQDAATGKYSLGL	-----------AttGcCt-T-TGTCTCT-----------	RALTA_B0145	-132	4.03	AttGcCtTTGTCTCT
				LKTLDGALALLTYFTVRQWGVRELAKHSGVHYAVVHRVLATFAANGFLVQDAATGKYSLGL	-----------AGAGACa-a-cGTCTCT-----------		-112	5.11	AGAGACaacGTCTCT
	Burkholderia sp. 383	1063251	Bcep18194_B2316	LKTLSSALQLMQYFTAQQWGVRELAKESGVHHAIVHRVLATFAAEGYLVQDDA-GRYALGL	-----------cGAGACa-C-TGTCTCT-----------	Bcep18194_B2316	-34	5.92	cGAGACaCTGTCTCT
Arth_2571	Arthrobacter sp. FB24	1817155	Arth_2571	SQTLSRGIRALEILAEAELTIAELADAMGVHRSVAYRILRTLEDHSLLVRDDA-GKVQPGP	-----------gGAACTA-t-aTGTTCa-----------	Arth_2570	-130	4.52	gGAACTAtaTGTTCa
				SQTLSRGIRALEILAEAELTIAELADAMGVHRSVAYRILRTLEDHSLLVRDDA-GKVQPGP	-----------tGAACat-a-TaGTTCc-----------	Arth_2571	-99	4.50	tGAACataTaGTTCc
	Beutenbergia cavernae DSM 12333	7392772	Bcav_0872	SQTLSRGIRTLEVLADAALTIAEIATALGVHRSIAYRILRTLEDHGLVVRDSG-GAVALGP	-----------CGAACgC-a-aTGTTCG-----------	Bcav_0871	-83	4.72	CGAACgCaaTGTTCG
				SQTLSRGIRTLEVLADAALTIAEIATALGVHRSIAYRILRTLEDHGLVVRDSG-GAVALGP	-----------CGAACat-t-gcGTTCG-----------	Bcav_0872	-53	4.42	CGAACattgcGTTCG
	Nocardia farcinica IFM 10152	768492	nfa27820	SQTLSRGIRLLEILAAAGMSIDELAGALGVHRSVAYRLLRTLEDHGLIARDPA-GRLVLGA	-----------aGAAtTC-G-cTGTTCt-----------	nfa27810	-56	4.43	aGAAtTCGcTGTTCt
				SQTLSRGIRLLEILAAAGMSIDELAGALGVHRSVAYRLLRTLEDHGLIARDPA-GRLVLGA	-----------CGAAtag-t-gaacTCG-----------	nfa27820	-81	3.45	CGAAtagtgaacTCG
				SQTLSRGIRLLEILAAAGMSIDELAGALGVHRSVAYRLLRTLEDHGLIARDPA-GRLVLGA	-----------tGAACTC-G-gTaTTCt-----------		-74	4.66	tGAACTCGgTaTTCt
				SQTLSRGIRLLEILAAAGMSIDELAGALGVHRSVAYRLLRTLEDHGLIARDPA-GRLVLGA	-----------CGAACTC-G-aTagTaG-----------	nfa27830	-78	3.66	CGAACTCGaTagTaG
				SQTLSRGIRLLEILAAAGMSIDELAGALGVHRSVAYRLLRTLEDHGLIARDPA-GRLVLGA	-----------aGAAtaC-c-gaGTTCa-----------		-65	3.83	aGAAtaCcgaGTTCa
				SQTLSRGIRLLEILAAAGMSIDELAGALGVHRSVAYRLLRTLEDHGLIARDPA-GRLVLGA	-----------CGAgtTC-a-cTaTTCG-----------		-58	4.02	CGAgtTCacTaTTCG
	Renibacterium salmoninarum ATCC 33209	3398084	RSal33209_1828	SQTLSRGIQVLEILAAAPLSIDELTDQLSVHRSIAYRLIRTLEMHNLLTRDVA-GRIQLGS	-----------aGAAtTC-a-TTGTTCG-----------	RSal33209_1827	-57	4.60	aGAAtTCaTTGTTCG
				SQTLSRGIQVLEILAAAPLSIDELTDQLSVHRSIAYRLIRTLEMHNLLTRDVA-GRIQLGS	-----------CGAACaA-t-gaaTTCt-----------	RSal33209_1828	-57	4.26	CGAACaAtgaaTTCt
	Geodermatophilus obscurus DSM 43160	10300415	Gobs_1914	SQTLDRGLRVLEHLAAVGQPIAEIGQTLGLHRSITYRLLRTLEDHQLVERDPA-GHYRLGL	-----------tGAcCTC-G-ccGgTCc-----------	Gobs_1920	-156	3.40	tGAcCTCGccGgTCc
				SQTLDRGLRVLEHLAAVGQPIAEIGQTLGLHRSITYRLLRTLEDHQLVERDPA-GHYRLGL	-----------tGAACgC-t-TcaTTCG-----------		-48	4.08	tGAACgCtTcaTTCG
	Rhodococcus sp. RHA1	1946567	RHA1_ro09060	SQTLERGLAALEVVARTGCSATDVAQALGLHRSITYRLLTTLETRGYLERDDV-GRYQVGL	-----------CGAACTA-G-TaacTCG-----------	RHA1_ro09059	-35	4.43	CGAACTAGTaacTCG
				SQTLERGLAALEVVARTGCSATDVAQALGLHRSITYRLLTTLETRGYLERDDV-GRYQVGL	-----------CGAgtTA-c-TaGTTCG-----------	RHA1_ro09060	-90	4.30	CGAgtTAcTaGTTCG
CV3919	Chromobacterium violaceum ATCC 12472	519167	CV3919	VTALARGLEVLAAFRPGELSNQELARRTGLPKSTVSRLSYTLTRLGYLQQEGENGQYRLGL	----------gTGAAAtc-T-AaTTcCGC----------	CV3918	-43	5.54	gTGAAAtcTAaTTcCGC
				VTALARGLEVLAAFRPGELSNQELARRTGLPKSTVSRLSYTLTRLGYLQQEGENGQYRLGL	----------gcGgAAtT-a-gaTTTCaC----------	CV3919	-106	3.65	gcGgAAtTagaTTTCaC
	Psychrobacter cryohalolentis K5	1900479	Pcryo_0814	VTALGRGLMILAAFEHEELSHQQLCQMTKLPKATITRLIHTLMTLGFLRVTLH-GQYQLGS	----------gcGAAACT-T-AGTTTCat----------	Pcryo_0814	-81	4.94	gcGAAACTTAGTTTCat
				VTALGRGLMILAAFEHEELSHQQLCQMTKLPKATITRLIHTLMTLGFLRVTLH-GQYQLGS	----------ATGAAACT-a-AGTTTCGC----------	Pcryo_0815	-111	6.37	ATGAAACTaAGTTTCGC
	Psychrobacter arcticum 273-4	888419	Psyc_0804	VTALGRGLVILAAFEHEELSHQKLCQMTTLPKATITRLIHTLMTLGFLRTTEH-GQYQLGS	----------gcGAAACT-a-AGTTTCat----------	Psyc_0804	-81	4.71	gcGAAACTaAGTTTCat
				VTALGRGLVILAAFEHEELSHQKLCQMTTLPKATITRLIHTLMTLGFLRTTEH-GQYQLGS	----------ATGAAACT-T-AGTTTCGC----------	Psyc_0805	-111	6.60	ATGAAACTTAGTTTCGC
	Psychrobacter sp. PRwf-1	6961593	PsycPRwf_1537	ITALGRGLLLLSAFEDEQLTHQRLCDKTALPKATVSRLLHTLQQLNFIKRNSN-DSYKLGK	----------ATGAAACa-T-AGTTTCaC----------	PsycPRwf_1536	-131	6.23	ATGAAACaTAGTTTCaC
				ITALGRGLLLLSAFEDEQLTHQRLCDKTALPKATVSRLLHTLQQLNFIKRNSN-DSYKLGK	----------gTGAAACT-a-tGTTTCat----------	PsycPRwf_1537	-156	4.71	gTGAAACTatGTTTCat
Reut_B3600	Ralstonia eutropha JMP134	894120	Reut_B3600	VSPVIRGLRLLRFIAEGGANLSEVGRRIDVNRVTVMRLLATLEHEGMLERLPQ-GGHEIGF	----------ATGAACga-T-acGTTCAT----------	Reut_B3601	-27	6.00	ATGAACgaTacGTTCAT
	Cupriavidus taiwanensis	5905330	RALTA_B0586	VSPVIRGLRLLRFIAEGGANLSEVGRRIDVNRVTVMRLLDTLEHEGMVERLPQ-GGHQVGF	----------ATGAACAT-C-TAGTTCAT----------	RALTA_B0587	-50	6.60	ATGAACATCTAGTTCAT
	Ralstonia eutropha H16	2040747	h16_B0749	VSPVIRGLRLLRFIAEGGANLSEVGRRIDVNRVTVMRLLDTLEHEGMVERLPQ-GGHQVGF	----------ATGAACAT-A-TAGTTCAT----------	H16_B0750	-45	6.60	ATGAACATATAGTTCAT
	Burkholderia sp. 383	1061416	Bcep18194_B0480	PSPVERAFRLLRFIAEGGANLSDIARQIDVNRVTVKRLLDSLEAAELIEPHPSGGSYRLGM	----------taGAtCta-T-gtGTTCAT----------	Bcep18194_B0481	-52	3.18	taGAtCtaTgtGTTCAT
Rpal_1596	Rhodopseudomonas palustris TIE-1	7135134	Rpal_1596	VSALARGLDVLGAFRAGDLGNQELAERTGLPKPTISRMTHTLIQLGYLTYEPRSATYQLGA	---------TGCGAAAaT-c-gtTTTCgCA---------	Rpal_1594	-71	6.14	TGCGAAAaTcgtTTTCgCA
				VSALARGLDVLGAFRAGDLGNQELAERTGLPKPTISRMTHTLIQLGYLTYEPRSATYQLGA	---------TGCGAAAac-g-AtTTTCgCA---------	Rpal_1595	-68	6.22	TGCGAAAacgAtTTTCgCA
				VSALARGLDVLGAFRAGDLGNQELAERTGLPKPTISRMTHTLIQLGYLTYEPRSATYQLGA	---------TGCGAAATc-g-AtTTTCgCA---------	Rpal_1596	-60	6.33	TGCGAAATcgAtTTTCgCA
				VSALARGLDVLGAFRAGDLGNQELAERTGLPKPTISRMTHTLIQLGYLTYEPRSATYQLGA	---------TGCGAAAaT-c-gATTTCgCA---------	Rpal_1597	-78	6.16	TGCGAAAaTcgATTTCgCA
	Magnetospirillum magneticum AMB-1	1103523	amb2598	VVALSRGLEVLRCFRANDLGNQEIAARTGLPKPTVSRLTYTLTKLGYLVYMDHYSKYKLGT	---------TGtGAAAcg-c-gATTTCgCA---------	amb2597	-38	4.71	TGtGAAAcgcgATTTCgCA
				VVALSRGLEVLRCFRANDLGNQEIAARTGLPKPTVSRLTYTLTKLGYLVYMDHYSKYKLGT	---------TGCGAAATc-g-cgTTTCACA---------	amb2598	-113	5.86	TGCGAAATcgcgTTTCACA
	Rhodopseudomonas palustris TIE-1	7137804	Rpal_4239	VVALSRGLEVLRAFGPNDLGNQELAARTKLPKPTISRLTYTLTKLGYLTQVPRFEKYQLAP	---------TGtGgAATT-a-AtTTTCgCA---------	Rpal_4238	-59	5.24	TGtGgAATTaAtTTTCgCA
				VVALSRGLEVLRAFGPNDLGNQELAARTKLPKPTISRLTYTLTKLGYLTQVPRFEKYQLAP	---------TGCGAAAaT-T-AATTcCACA---------	Rpal_4239	-92	6.34	TGCGAAAaTTAATTcCACA
	Bradyrhizobium japonicum USDA 110	323033	blr7822	VVALSRGLDVLRAFQPSDLGNQEIAARTNLPKPTVSRLTYTLTKLGYLTPVPRFEKYQLAP	---------TGCGgAATT-a-AATTcCgCA---------	bll7821	-62	5.71	TGCGgAATTaAATTcCgCA
				VVALSRGLDVLRAFQPSDLGNQEIAARTNLPKPTVSRLTYTLTKLGYLTPVPRFEKYQLAP	---------TGCGgAATT-T-AATTcCgCA---------	blr7822	0	6.15	TGCGgAATTTAATTcCgCA
	Bradyrhizobium sp. BTAi1	6838392	BBta_7075	---MSRGLEVLRAFRPNDLGNQEIAARTNLPKATVSRLTYTLTKLGYLTPVPRFEKYQLAP	---------TGtGgAATT-a-gATTTCgCA---------	BBta_7074	-142	5.07	TGtGgAATTagATTTCgCA
				---MSRGLEVLRAFRPNDLGNQEIAARTNLPKATVSRLTYTLTKLGYLTPVPRFEKYQLAP	---------TGCGAAATc-T-AATTcCACA---------	BBta_7075	-139	6.34	TGCGAAATcTAATTcCACA
BH2137	Bacillus halodurans C-125	64718	BH2137	VKSVDRALTIISLVSEHKLGVTDVAAKLSLTKSSAYKLLATLVEHGFIEQDEETKKYRLGY	-----------gGAAACt-G-aGTTTCT-----------	BH2136	-44	4.53	gGAAACtGaGTTTCT
				VKSVDRALTIISLVSEHKLGVTDVAAKLSLTKSSAYKLLATLVEHGFIEQDEETKKYRLGY	-----------AGAAACt-t-aGTTagG-----------		-24	3.81	AGAAACttaGTTagG
	Anoxybacillus flavithermus WK1	5700423	Aflv_1569	VKSVSRALQIVDMVSNYRVGVTEIAKQIGIHKSSVYRLLSTLVEHGYIEQDEETERYKLGY	-----------tGAAACt-a-TGTTTCG-----------	Aflv_1570	-44	4.91	tGAAACtaTGTTTCG
	Bacillus megaterium QM B1551	10317040	BMQ_2855	VKSVSRALDIVTIVSMERVGVTEIAKQMDINKSSVYRILTTLAQYGYIEQDQETGRYKLGY	-----------taAAACG-c-TGTTTtG-----------	BMQ_2857	-120	4.15	taAAACGcTGTTTtG
				VKSVSRALDIVTIVSMERVGVTEIAKQMDINKSSVYRILTTLAQYGYIEQDQETGRYKLGY	-----------AGAAACt-t-TtTTTCa-----------	BMQ_2860	-239	4.20	AGAAACttTtTTTCa
				VKSVSRALDIVTIVSMERVGVTEIAKQMDINKSSVYRILTTLAQYGYIEQDQETGRYKLGY	-----------tGAAACG-t-TGTTTgc-----------		-47	4.95	tGAAACGtTGTTTgc
				VKSVSRALDIVTIVSMERVGVTEIAKQMDINKSSVYRILTTLAQYGYIEQDQETGRYKLGY	-----------tGAAAaa-a-aGTTTCT-----------	BMQ_2861	-164	3.99	tGAAAaaaaGTTTCT
	Geobacillus sp. WCH70	7390301	GWCH70_1911	VKSVSRALHIIDIVSSEKLGVTEIAKQMDINKSSVYRILSTLAQYGYIEQDKETERYKLGY	-----------CaAAACa-t-cGTTTCG-----------	GWCH70_1913	-54	4.62	CaAAACatcGTTTCG
				VKSVSRALHIIDIVSSEKLGVTEIAKQMDINKSSVYRILSTLAQYGYIEQDKETERYKLGY	-----------AGAAACa-G-cGTTTCT-----------	GWCH70_1916	-42	4.95	AGAAACaGcGTTTCT
	Geobacillus thermodenitrificans NG80-2	3694896	GTNG_1387	VKSVSRALQIIDIVSTKKLGVTEIAKQMDINKSSVYRILTTLAQHGYIEQHPETERYKLGY	-----------AGAAACG-t-TGTTTCG-----------	GTNG_1381	-42	5.35	AGAAACGtTGTTTCG
				VKSVSRALQIIDIVSTKKLGVTEIAKQMDINKSSVYRILTTLAQHGYIEQHPETERYKLGY	-----------AGAAACa-G-TGTTTCG-----------	GTNG_1384	-46	5.35	AGAAACaGTGTTTCG
				VKSVSRALQIIDIVSTKKLGVTEIAKQMDINKSSVYRILTTLAQHGYIEQHPETERYKLGY	-----------AGAAACG-a-TGaTTga-----------		-8	4.08	AGAAACGaTGaTTga
	Geobacillus kaustophilus HTA426	853388	GK1536	VKSVRRALQIIEIVSTKKLGVTEIAKQMDINKSSVYRILTTLAQYGYIEQHPETERYKLGY	-----------AGAAACG-a-TGTTTCT-----------	GK1530	-41	5.26	AGAAACGaTGTTTCT
				VKSVRRALQIIEIVSTKKLGVTEIAKQMDINKSSVYRILTTLAQYGYIEQHPETERYKLGY	-----------AGAAACG-a-TGTTTCG-----------	GK1533	-46	5.26	AGAAACGaTGTTTCG
	Geobacillus sp. Y412MC61	7569565	GYMC61_2373	VKSVRRALQIIEIVSTKKLGVTEIAKQMDINKSSVYRILTTLAQYGYIEQHPETERYKLGY	-----------AGAAAaG-G-TGTccCG-----------	GYMC61_2367	-126	3.80	AGAAAaGGTGTccCG
				VKSVRRALQIIEIVSTKKLGVTEIAKQMDINKSSVYRILTTLAQYGYIEQHPETERYKLGY	-----------AGAAACG-a-TGTTTCT-----------		-41	5.26	AGAAACGaTGTTTCT
				VKSVRRALQIIEIVSTKKLGVTEIAKQMDINKSSVYRILTTLAQYGYIEQHPETERYKLGY	-----------AGAAACa-a-TGTTTCG-----------	GYMC61_2370	-46	5.20	AGAAACaaTGTTTCG
	Alicyclobacillus acidocaldarius subsp. acidocaldarius DSM 446	7520123	Aaci_2531	VKSVDKALLLLEVVSEHPIAITELAQSVGMYKSTVHRLLGTMMRRGYIEQDPVSGRYKLGY	-----------AGAAACa-c-TGTTctG-----------	Aaci_2529	-283	4.29	AGAAACacTGTTctG
				VKSVDKALLLLEVVSEHPIAITELAQSVGMYKSTVHRLLGTMMRRGYIEQDPVSGRYKLGY	-----------CagAACa-G-TGTTTCT-----------	Aaci_2530	-78	4.93	CagAACaGTGTTTCT
				VKSVDKALLLLEVVSEHPIAITELAQSVGMYKSTVHRLLGTMMRRGYIEQDPVSGRYKLGY	-----------CagAACc-G-TaTTctG-----------	Aaci_2534	-66	3.94	CagAACcGTaTTctG
	Bacillus tusciae DSM 2912	10330052	Btus_2616	VKSVDRALVILERVSRYKVGITELAAEVSMYKSTVHRLLTTLARRGYVEQDPETGRYKLGY	-----------CGgAACa-a-TGTTcCG-----------	Btus_2620	-57	4.90	CGgAACaaTGTTcCG
	Moorella thermoacetica ATCC 39073	1111344	Moth_0417	VQSLEKALKILEALAAAGIGLSELSRRLNLNKSTVYRMLSTLKAYGYVDQEETTEKYVLGL	-----------taAAcCG-t-TGTTTta-----------	Moth_0420	-40	3.70	taAAcCGtTGTTTta
	Thermoanaerobacter ethanolicus ATCC 33223	6948746	Teth39_1975	VQSLERALKILEVLGKNPLGVTELAREVDLPKSTVYRLLSTLAKWGYVEQEKENEKYKLGL	-----------CaAAACa-a-TaTTTtG-----------	Teth39_1974	-65	4.30	CaAAACaaTaTTTtG
				VQSLERALKILEVLGKNPLGVTELAREVDLPKSTVYRLLSTLAKWGYVEQEKENEKYKLGL	-----------tGAAAta-t-TGTTTCG-----------	Teth39_1977	-128	4.48	tGAAAtatTGTTTCG
	Desulfitobacterium hafniense DCB-2	6824415	Dhaf_4386	VQTLERSLDILEVLAHTELGVTEIGNRISLHKSTVHRILQTLCYRGYVEKEKNSERYKLGI	-----------CGAAACa-G-aGTTTCG-----------	Dhaf_4386	-52	4.95	CGAAACaGaGTTTCG
	Desulfitobacterium hafniense Y51	1227549	DSY3220	VQTLERSLDILEVLAHTELGVTEIGNRISLHKSTVHRILQTLCYRGYVEKEKNSERYKLGI	-----------CGAAACa-G-aGTTTCG-----------	DSY3220	-52	4.95	CGAAACaGaGTTTCG
MSMEG_3784 (kdgR)	Mycobacterium smegmatis str. MC2 155	1748364	MSMEG_3784	SQSVARALHLLIQLGNGPATLDELAQSTGVHKTTVLRLLRTLADERFTFRDQS-NRYHLGS	-----------TGCAACGC-atGTTGCA-----------	MSMEG_3785	-92	5.59	TGCAACGCatGTTGCA
				SQSVARALHLLIQLGNGPATLDELAQSTGVHKTTVLRLLRTLADERFTFRDQS-NRYHLGS	-----------TGCAACat-gCGTTGCA-----------	MSMEG_3786	-59	5.10	TGCAACatgCGTTGCA
	Rhodococcus opacus B4	7719871	ROP_21860	SQSVSRALHLLVQLGNGPANLDQLAESTGVHKTTVLRLLRTLSEERFTFRDNS-NQYHLGS	-----------TGCAACGC-TgaTTGCA-----------	ROP_21870	-141	5.96	TGCAACGCTgaTTGCA
				SQSVSRALHLLVQLGNGPANLDQLAESTGVHKTTVLRLLRTLSEERFTFRDNS-NQYHLGS	-----------TGCAAtca-gCGTTGCA-----------	ROP_21880	-96	4.06	TGCAAtcagCGTTGCA
	Rhodococcus sp. RHA1	1940726	RHA1_ro02458	SQSVSRALHLLVQLGNGPANLDQLAESTGVHKTTVLRLLRTLSDERFTFRDNS-NQYHLGS	-----------TGCAACGt-TgaTTGCg-----------	RHA1_ro02459	-143	5.73	TGCAACGtTgaTTGCg
				SQSVSRALHLLVQLGNGPANLDQLAESTGVHKTTVLRLLRTLSDERFTFRDNS-NQYHLGS	-----------cGCAAtca-aCGTTGCA-----------	RHA1_ro02460	-93	3.89	cGCAAtcaaCGTTGCA
	Catenulispora acidiphila DSM 44928	7426145	Caci_0724	SQTVSRALRLLSELGEGERSLDQLAEVIGVHKTTVLRLLQSLEADRFVYRDAD-YRYHLGA	-----------TGCAACGa-gCGTTGCA-----------	Caci_0721	-49	5.26	TGCAACGagCGTTGCA
				SQTVSRALRLLSELGEGERSLDQLAEVIGVHKTTVLRLLQSLEADRFVYRDAD-YRYHLGA	-----------TGCAACGC-TCGTTGCA-----------	Caci_0722	-119	6.13	TGCAACGCTCGTTGCA
	Kribbella flavida DSM 17836	10250871	Kfla_6161	SQSLGRALQILVSLGEGDRSLDQLATELDVHKTTVLRLLRTMEAERFVRRDES-HRYRLGS	-----------TGCAACtC-TCGTTGCg-----------	Kfla_6162	-81	5.50	TGCAACtCTCGTTGCg
				SQSLGRALQILVSLGEGDRSLDQLATELDVHKTTVLRLLRTMEAERFVRRDES-HRYRLGS	-----------cGCAACGa-gaGTTGCA-----------	Kfla_6163	-19	4.35	cGCAACGagaGTTGCA
	Arthrobacter aurescens TC1	1810803	AAur_4064	SQSLMRAIDLLGELAAKPATLDELASKAAVHKTTVMRLLHAMEEKRFVVRDED-QRFMLGS	-----------TGCAACca-gCGTTGCA-----------	AAur_4062	-97	4.67	TGCAACcagCGTTGCA
				SQSLMRAIDLLGELAAKPATLDELASKAAVHKTTVMRLLHAMEEKRFVVRDED-QRFMLGS	-----------TGCAACGC-TgGTTGCA-----------	AAur_4063	-97	6.00	TGCAACGCTgGTTGCA
	Actinosynnema mirum DSM 43827	7339515	Amir_5478	SQSLDRALTLLGRLATGPKTLDELAGAVDVHKSTALRLLRTLESHRFAQRDGV-HHYRLGT	-----------TGaAACaC-gCGTTGCg-----------	Amir_0446	-50	4.62	TGaAACaCgCGTTGCg
				SQSLDRALTLLGRLATGPKTLDELAGAVDVHKSTALRLLRTLESHRFAQRDGV-HHYRLGT	-----------cGCAACGg-TCGTTGCg-----------	Amir_5479	-85	5.51	cGCAACGgTCGTTGCg
				SQSLDRALTLLGRLATGPKTLDELAGAVDVHKSTALRLLRTLESHRFAQRDGV-HHYRLGT	-----------cGCAACGa-cCGTTGCg-----------	Amir_5480	-42	5.16	cGCAACGacCGTTGCg
	Saccharopolyspora erythraea NRRL 2338	3655984	SACE_5298	SQSLERGLSVLTALATGQQTLDQLAERLGVHKSTVLRLLRTLESAGFVRRDGV-HHYRLGS	-----------TGCAACGC-agGTTGCA-----------	SACE_5298	-74	5.65	TGCAACGCagGTTGCA
				SQSLERGLSVLTALATGQQTLDQLAERLGVHKSTVLRLLRTLESAGFVRRDGV-HHYRLGS	-----------TGCAACct-gCGTTGCA-----------	SACE_5299	-40	4.78	TGCAACctgCGTTGCA
	Streptomyces coelicolor A3(2)	245233	SCO4989	SQTVDRALSILPLLAEGPADLGRVADRLGVHKSTALRLLRTLHDHGFVYRQSD-QRYRLGA	-----------TGCAACGg-TgaTTGCA-----------	SCO2298	-47	5.77	TGCAACGgTgaTTGCA
				SQTVDRALSILPLLAEGPADLGRVADRLGVHKSTALRLLRTLHDHGFVYRQSD-QRYRLGA	-----------cGaAACcg-TCaTTGCA-----------	SCO2946	-48	4.29	cGaAACcgTCaTTGCA
				SQTVDRALSILPLLAEGPADLGRVADRLGVHKSTALRLLRTLHDHGFVYRQSD-QRYRLGA	-----------cGCAACGa-TCGTTGCA-----------	SCO4987	-47	5.44	cGCAACGaTCGTTGCA
				SQTVDRALSILPLLAEGPADLGRVADRLGVHKSTALRLLRTLHDHGFVYRQSD-QRYRLGA	-----------TGCAACGa-TCGTTGCg-----------	SCO4988	-105	5.79	TGCAACGaTCGTTGCg
	Streptomyces avermitilis MA-4680	226346	SAV_3279	SQTVDRALSILPLLAEGPADLGQVADRLGVHKSTALRLLRTLHEHGLVHRQSD-QRYRLGA	-----------TGCAACGg-TCaTTGCg-----------	SAV3280	-100	5.86	TGCAACGgTCaTTGCg
				SQTVDRALSILPLLAEGPADLGQVADRLGVHKSTALRLLRTLHEHGLVHRQSD-QRYRLGA	-----------cGCAAtGa-cCGTTGCA-----------	SAV3281	-50	4.59	cGCAAtGacCGTTGCA
				SQTVDRALSILPLLAEGPADLGQVADRLGVHKSTALRLLRTLHEHGLVHRQSD-QRYRLGA	-----------TGCAACaC-cCtTTGCg-----------	SAV5878	-45	5.06	TGCAACaCcCtTTGCg
	Streptomyces scabiei 87.22	10441126	SCAB_33941	SQTVDRALSILPLLAEGPADLGRVADRLGVHKSTALRLLRTLHEHGLVYRQSD-QRYRLGA	-----------TGCAACat-cCaTTGCA-----------	SCAB_33951	-168	5.39	TGCAACatcCaTTGCA
				SQTVDRALSILPLLAEGPADLGRVADRLGVHKSTALRLLRTLHEHGLVYRQSD-QRYRLGA	-----------TGCAAtGg-atGTTGCA-----------	SCAB_33961	-50	4.79	TGCAAtGgatGTTGCA
				SQTVDRALSILPLLAEGPADLGRVADRLGVHKSTALRLLRTLHEHGLVYRQSD-QRYRLGA	-----------cagAACGC-cCGTTGCA-----------	SCAB_55981	-59	4.24	cagAACGCcCGTTGCA
				SQTVDRALSILPLLAEGPADLGRVADRLGVHKSTALRLLRTLHEHGLVYRQSD-QRYRLGA	-----------cGCAACGg-TCGTTGtg-----------	SCAB_65671	-198	4.88	cGCAACGgTCGTTGtg
	Streptomyces griseus subsp. griseus NBRC 13350	5655117	SGR_2544	SQTVDRALSILPLLAQGPADLGQVAERLGVHKSTALRLLRTLHEHGLVYRQED-QRYRLGA	-----------TGCAACaC-cCaTTGCg-----------	SGR_2545	-103	5.54	TGCAACaCcCaTTGCg
				SQTVDRALSILPLLAQGPADLGQVAERLGVHKSTALRLLRTLHEHGLVYRQED-QRYRLGA	-----------cGCAAtGg-gtGTTGCA-----------	SGR_2546	-47	4.18	cGCAAtGggtGTTGCA
				SQTVDRALSILPLLAQGPADLGQVAERLGVHKSTALRLLRTLHEHGLVYRQED-QRYRLGA	-----------cGaAACGC-aCGTTGCA-----------	SGR_4588	-50	4.76	cGaAACGCaCGTTGCA
				SQTVDRALSILPLLAQGPADLGQVAERLGVHKSTALRLLRTLHEHGLVYRQED-QRYRLGA	-----------cGCgAaGC-cCGTTGCg-----------	SGR_5216	-67	4.22	cGCgAaGCcCGTTGCg
				SQTVDRALSILPLLAQGPADLGQVAERLGVHKSTALRLLRTLHEHGLVYRQED-QRYRLGA	-----------cGCAACGC-TCGTTGCA-----------		-46	5.74	cGCAACGCTCGTTGCA
PA1630	Pseudomonas aeruginosa PAO1	58081	PA1630	VTALARGLELLRCFTPRELGNQELAKKTGLPKPTVSRLTHTLTRLGYLRHLPHSGKYQLEV	---------aACaAAATC-A-tATTTCGCA---------	PA1629	-209	5.81	aACaAAATCAtATTTCGCA
				VTALARGLELLRCFTPRELGNQELAKKTGLPKPTVSRLTHTLTRLGYLRHLPHSGKYQLEV	---------cAtGAAAcC-A-tATTTCGCA---------		-47	5.36	cAtGAAAcCAtATTTCGCA
				VTALARGLELLRCFTPRELGNQELAKKTGLPKPTVSRLTHTLTRLGYLRHLPHSGKYQLEV	---------gAtGAAtTg-A-tATTTCGCt---------	PA1630	-233	4.68	gAtGAAtTgAtATTTCGCt
				VTALARGLELLRCFTPRELGNQELAKKTGLPKPTVSRLTHTLTRLGYLRHLPHSGKYQLEV	---------TgCGAAATa-t-gATTTtGtt---------		-51	4.43	TgCGAAATatgATTTtGtt
	Pseudomonas aeruginosa LESB58	5820636	PLES_36961	VTALARGLELLRCFTPRELGNQELAKKTGLPKPTVSRLTHTLTRLGYLRHLPHSGKYQLEV	---------gAtGAAtTg-A-tATTTCGCt---------	PLES_36961	-231	4.68	gAtGAAtTgAtATTTCGCt
				VTALARGLELLRCFTPRELGNQELAKKTGLPKPTVSRLTHTLTRLGYLRHLPHSGKYQLEV	---------TgCGAAATa-t-AgTTTCatg---------		-211	4.01	TgCGAAATatAgTTTCatg
				VTALARGLELLRCFTPRELGNQELAKKTGLPKPTVSRLTHTLTRLGYLRHLPHSGKYQLEV	---------TgCGAAATa-t-gATTTtGtt---------		-49	4.43	TgCGAAATatgATTTtGtt
				VTALARGLELLRCFTPRELGNQELAKKTGLPKPTVSRLTHTLTRLGYLRHLPHSGKYQLEV	---------aACaAAATC-A-tATTTCGCA---------	PLES_36971	-211	5.81	aACaAAATCAtATTTCGCA
				VTALARGLELLRCFTPRELGNQELAKKTGLPKPTVSRLTHTLTRLGYLRHLPHSGKYQLEV	---------cAtGAAAct-A-tATTTCGCA---------		-49	5.33	cAtGAAActAtATTTCGCA
	Laribacter hongkongensis HLHK9	7587600	LHK_00991	VTALARGLELLRCFTPRELGNQDLARKTGLPKPTVTRLTHTLMRLGYLRQDVLSGKYQLDV	---------aACaAAATa-t-tATTTCGCA---------	LHK_00990	-219	5.56	aACaAAATattATTTCGCA
				VTALARGLELLRCFTPRELGNQDLARKTGLPKPTVTRLTHTLMRLGYLRQDVLSGKYQLDV	---------TgCGAAATa-A-tATTcCGCA---------		-59	5.48	TgCGAAATaAtATTcCGCA
				VTALARGLELLRCFTPRELGNQDLARKTGLPKPTVTRLTHTLMRLGYLRQDVLSGKYQLDV	---------TgCGgAATa-t-tATTTCGCA---------	LHK_00991	-210	5.29	TgCGgAATattATTTCGCA
				VTALARGLELLRCFTPRELGNQDLARKTGLPKPTVTRLTHTLMRLGYLRQDVLSGKYQLDV	---------TttGcAtgt-A-AATTTCGCt---------		-70	4.13	TttGcAtgtAAATTTCGCt
				VTALARGLELLRCFTPRELGNQDLARKTGLPKPTVTRLTHTLMRLGYLRQDVLSGKYQLDV	---------TgCGAAATa-A-tATTTtGtt---------		-50	5.08	TgCGAAATaAtATTTtGtt
	Brucella microti CCM 4915	7627630	BMI_II218	VTALARGLEVLRCFTPTELGNQEIAHKTGLPKPTVSRLTHTLVRLGYLRQDALSGLYQLDI	---------agCGAAATt-t-cATTTCatt---------	BMI_II218	-207	4.11	agCGAAATttcATTTCatt
				VTALARGLEVLRCFTPTELGNQEIAHKTGLPKPTVSRLTHTLVRLGYLRQDALSGLYQLDI	---------TgCGAAATt-t-gATTTCGtA---------		-52	4.86	TgCGAAATttgATTTCGtA
				VTALARGLEVLRCFTPTELGNQEIAHKTGLPKPTVSRLTHTLVRLGYLRQDALSGLYQLDI	---------TACGAAATC-A-AATTTCGCA---------	BMI_II219	-226	6.13	TACGAAATCAAATTTCGCA
				VTALARGLEVLRCFTPTELGNQEIAHKTGLPKPTVSRLTHTLVRLGYLRQDALSGLYQLDI	---------TAaaAAATt-A-tcTTTCcCc---------		-168	4.04	TAaaAAATtAtcTTTCcCc
				VTALARGLEVLRCFTPTELGNQEIAHKTGLPKPTVSRLTHTLVRLGYLRQDALSGLYQLDI	---------aAtGAAATg-A-AATTTCGCt---------		-71	5.82	aAtGAAATgAAATTTCGCt
	Brucella melitensis biovar Abortus 2308	1055228	BAB2_0215	VTALARGLEVLRCFTPTELGNQEIAHKTGLPKPTVSRLTHTLVRLGYLRQDALSGLYQLDI	---------agCGAAATt-t-cATTTCatt---------	BAB2_0215	-206	4.11	agCGAAATttcATTTCatt
				VTALARGLEVLRCFTPTELGNQEIAHKTGLPKPTVSRLTHTLVRLGYLRQDALSGLYQLDI	---------TgCGAAATt-t-gATTTCGtA---------		-51	4.86	TgCGAAATttgATTTCGtA
				VTALARGLEVLRCFTPTELGNQEIAHKTGLPKPTVSRLTHTLVRLGYLRQDALSGLYQLDI	---------TACGAAATC-A-AATTTCGCA---------	BAB2_0216	-227	6.13	TACGAAATCAAATTTCGCA
				VTALARGLEVLRCFTPTELGNQEIAHKTGLPKPTVSRLTHTLVRLGYLRQDALSGLYQLDI	---------TAaaAAATt-A-tcTTTCcCc---------		-170	4.04	TAaaAAATtAtcTTTCcCc
				VTALARGLEVLRCFTPTELGNQEIAHKTGLPKPTVSRLTHTLVRLGYLRQDALSGLYQLDI	---------aAtGAAATg-A-AATTTCGCt---------		-72	5.82	aAtGAAATgAAATTTCGCt
	Brucella ovis ATCC 25840	3754152	BOV_A0201	VTALARGLEVLRCFTPTELGNQEIAHKTGLPKPTVSRLTHTLVRLGYLRQDALSGLYQLDI	---------agCGAAATt-t-cATTTCatt---------	BOV_A0201	-206	4.11	agCGAAATttcATTTCatt
				VTALARGLEVLRCFTPTELGNQEIAHKTGLPKPTVSRLTHTLVRLGYLRQDALSGLYQLDI	---------TgCGAAATt-t-gATTTCGtA---------		-51	4.86	TgCGAAATttgATTTCGtA
	Brucella abortus biovar 1 str. 9-941	832512	BruAb2_0217	VTALARGLEVLRCFTPTELGNQEIAHKTGLPKPTVSRLTHTLVRLGYLRQDALSGLYQLDI	---------agCGAAATt-t-cATTTCatt---------	BruAb2_0217	-206	4.11	agCGAAATttcATTTCatt
				VTALARGLEVLRCFTPTELGNQEIAHKTGLPKPTVSRLTHTLVRLGYLRQDALSGLYQLDI	---------TgCGAAATt-t-gATTTCGtA---------		-51	4.86	TgCGAAATttgATTTCGtA
	Brucella melitensis 16M	181877	BMEII1022	VTALARGLEVLRCFTPTELGNQEIAHKTGLPKPTVSRLTHTLVRLGYLRQDALSGLYQLDI	---------TACGAAATC-A-AATTTCGCA---------	BMEII1021	-201	6.13	TACGAAATCAAATTTCGCA
				VTALARGLEVLRCFTPTELGNQEIAHKTGLPKPTVSRLTHTLVRLGYLRQDALSGLYQLDI	---------TAaaAAATt-A-tcTTTCcCc---------		-144	4.04	TAaaAAATtAtcTTTCcCc
				VTALARGLEVLRCFTPTELGNQEIAHKTGLPKPTVSRLTHTLVRLGYLRQDALSGLYQLDI	---------aAtGAAATg-A-AATTTCGCt---------		-46	5.82	aAtGAAATgAAATTTCGCt
				VTALARGLEVLRCFTPTELGNQEIAHKTGLPKPTVSRLTHTLVRLGYLRQDALSGLYQLDI	---------agCGAAATt-t-cATTTCatt---------	BMEII1022	-208	4.11	agCGAAATttcATTTCatt
				VTALARGLEVLRCFTPTELGNQEIAHKTGLPKPTVSRLTHTLVRLGYLRQDALSGLYQLDI	---------TgCGAAATt-t-gATTTCGtA---------		-53	4.86	TgCGAAATttgATTTCGtA
	Brucella canis ATCC 23365	3801121	BCAN_B0222	VTALARGLEVLRCFTPTELGNQEIAHKTGLPKPTVSRLTHTLVRLGYLRQDALSGLYQLDI	---------agCGAAATt-t-cATTTCatt---------	BCAN_B0222	-207	4.11	agCGAAATttcATTTCatt
				VTALARGLEVLRCFTPTELGNQEIAHKTGLPKPTVSRLTHTLVRLGYLRQDALSGLYQLDI	---------TgCGAAATt-t-gATTTCGtA---------		-51	4.86	TgCGAAATttgATTTCGtA
				VTALARGLEVLRCFTPTELGNQEIAHKTGLPKPTVSRLTHTLVRLGYLRQDALSGLYQLDI	---------TACGAAATC-A-AATTTCGCA---------	BCAN_B0223	-228	6.13	TACGAAATCAAATTTCGCA
				VTALARGLEVLRCFTPTELGNQEIAHKTGLPKPTVSRLTHTLVRLGYLRQDALSGLYQLDI	---------TAaaAAATt-A-tcTTTCcCc---------		-170	4.04	TAaaAAATtAtcTTTCcCc
				VTALARGLEVLRCFTPTELGNQEIAHKTGLPKPTVSRLTHTLVRLGYLRQDALSGLYQLDI	---------aAtGAAATg-A-AATTTCGCt---------		-72	5.82	aAtGAAATgAAATTTCGCt
	Brucella suis 1330	284339	BRA0221	VTALARGLEVLRCFTPTELGNQEIAHKTGLPKPTVSRLTHTLVRLGYLRQDALSGLYQLDI	---------agCGAAATt-t-cATTTCatt---------	BRA0221	-206	4.11	agCGAAATttcATTTCatt
				VTALARGLEVLRCFTPTELGNQEIAHKTGLPKPTVSRLTHTLVRLGYLRQDALSGLYQLDI	---------TgCGAAATt-t-AATTTCGtA---------		-51	5.40	TgCGAAATttAATTTCGtA
				VTALARGLEVLRCFTPTELGNQEIAHKTGLPKPTVSRLTHTLVRLGYLRQDALSGLYQLDI	---------TACGAAATt-A-AATTTCGCA---------	BRA0222	-227	6.10	TACGAAATtAAATTTCGCA
				VTALARGLEVLRCFTPTELGNQEIAHKTGLPKPTVSRLTHTLVRLGYLRQDALSGLYQLDI	---------TAaaAAATt-A-tcTTTCcCc---------		-170	4.04	TAaaAAATtAtcTTTCcCc
				VTALARGLEVLRCFTPTELGNQEIAHKTGLPKPTVSRLTHTLVRLGYLRQDALSGLYQLDI	---------aAtGAAATg-A-AATTTCGCt---------		-72	5.82	aAtGAAATgAAATTTCGCt
ACIAD1688 (dcaR/dcaS)	Acinetobacter sp. ADP1	589121	ACIAD1688	IASLARGLELLRCFSLQHLGNQELAKMTGLPKPTIARITNTLVSLGYLKQMPNSPKYMLDL	---------agCGAAAct-A-AATTTCttt---------	ACIAD1680	-22	4.46	agCGAAActAAATTTCttt
	Acinetobacter sp. ADP1	589118	ACIAD1684	ITALARGLELLRCFSAKQLGNQELSQMTGLPKPTITRLTHTLSRLGYIRQVPNSTKFQLSV	---------TgtaAAAat-A-AATaTCGCA---------	ACIAD1683	-226	4.62	TgtaAAAatAAATaTCGCA
			ACIAD1688	IASLARGLELLRCFSLQHLGNQELAKMTGLPKPTIARITNTLVSLGYLKQMPNSPKYMLDL	---------agtaAgATt-A-AATTTgGtt---------		-42	3.96	agtaAgATtAAATTTgGtt
			ACIAD1684	ITALARGLELLRCFSAKQLGNQELSQMTGLPKPTITRLTHTLSRLGYIRQVPNSTKFQLSV	---------aAtagAcTa-A-AATaTCGCA---------	ACIAD1685	-126	4.48	aAtagAcTaAAATaTCGCA
			ACIAD1688	IASLARGLELLRCFSLQHLGNQELAKMTGLPKPTIARITNTLVSLGYLKQMPNSPKYMLDL	---------TgCaAAATa-A-AATTTtatt---------		-106	4.33	TgCaAAATaAAATTTtatt
			ACIAD1684	ITALARGLELLRCFSAKQLGNQELSQMTGLPKPTITRLTHTLSRLGYIRQVPNSTKFQLSV	---------aAtaAAATt-t-tATTTtGCA---------	ACIAD1687	-93	5.19	aAtaAAATtttATTTtGCA
			ACIAD1688	IASLARGLELLRCFSLQHLGNQELAKMTGLPKPTIARITNTLVSLGYLKQMPNSPKYMLDL	---------aACGgAATC-A-AATcTCtaA---------	ACIAD1690	-29	4.10	aACGgAATCAAATcTCtaA
			ACIAD1684	ITALARGLELLRCFSAKQLGNQELSQMTGLPKPTITRLTHTLSRLGYIRQVPNSTKFQLSV	---------cACaAAATC-t-tgTTctGCt---------	ACIAD1692	-246	4.52	cACaAAATCttgTTctGCt
			ACIAD1688	IASLARGLELLRCFSLQHLGNQELAKMTGLPKPTIARITNTLVSLGYLKQMPNSPKYMLDL	---------aAtaAAAcC-A-tATTTtcaA---------		-203	3.99	aAtaAAAcCAtATTTtcaA
			ACIAD1684	ITALARGLELLRCFSAKQLGNQELSQMTGLPKPTITRLTHTLSRLGYIRQVPNSTKFQLSV	---------TttaAAAat-A-AATTTCGtt---------		-179	4.67	TttaAAAatAAATTTCGtt
			ACIAD1688	IASLARGLELLRCFSLQHLGNQELAKMTGLPKPTIARITNTLVSLGYLKQMPNSPKYMLDL	---------TgaGgAATa-t-AgTTTtGtt---------		-43	4.22	TgaGgAATatAgTTTtGtt
			ACIAD1684	ITALARGLELLRCFSAKQLGNQELSQMTGLPKPTITRLTHTLSRLGYIRQVPNSTKFQLSV	---------aACaAAAct-A-tATTcCtCA---------	ACIAD1693	-294	4.45	aACaAAActAtATTcCtCA
			ACIAD1688	IASLARGLELLRCFSLQHLGNQELAKMTGLPKPTIARITNTLVSLGYLKQMPNSPKYMLDL	---------TAtGgttTt-t-AATTTCGtt---------		-178	3.88	TAtGgttTttAATTTCGtt
			ACIAD1684	ITALARGLELLRCFSAKQLGNQELSQMTGLPKPTITRLTHTLSRLGYIRQVPNSTKFQLSV	---------aACGAAATt-t-AtTTTtaaA---------		-158	3.95	aACGAAATttAtTTTtaaA
			ACIAD1688	IASLARGLELLRCFSLQHLGNQELAKMTGLPKPTIARITNTLVSLGYLKQMPNSPKYMLDL	---------aAaaAAATt-t-cATaTtGCA---------	ACIAD1699	-233	3.94	aAaaAAATttcATaTtGCA
			ACIAD1684	ITALARGLELLRCFSAKQLGNQELSQMTGLPKPTITRLTHTLSRLGYIRQVPNSTKFQLSV	---------TgCaAAATt-A-AtTTcCGaA---------		-218	4.42	TgCaAAATtAAtTTcCGaA
			ACIAD1688	IASLARGLELLRCFSLQHLGNQELAKMTGLPKPTIARITNTLVSLGYLKQMPNSPKYMLDL	---------TgCagAATt-t-tATTTtGat---------		-70	4.31	TgCagAATtttATTTtGat
			ACIAD1684	ITALARGLELLRCFSAKQLGNQELSQMTGLPKPTITRLTHTLSRLGYIRQVPNSTKFQLSV	---------TAtaAAATC-t-tATTTatCA---------	ACIAD1700	-268	4.35	TAtaAAATCttATTTatCA
			ACIAD1688	IASLARGLELLRCFSLQHLGNQELAKMTGLPKPTIARITNTLVSLGYLKQMPNSPKYMLDL	---------atCaAAATa-A-AATTctGCA---------		-253	4.82	atCaAAATaAAATTctGCA
			ACIAD1684	ITALARGLELLRCFSAKQLGNQELSQMTGLPKPTITRLTHTLSRLGYIRQVPNSTKFQLSV	---------TtCGgAAat-t-AATTTtGCA---------		-105	4.52	TtCGgAAattAATTTtGCA
	Acinetobacter baumannii AYE	5751190	ABAYE2308	IASLARGLELLRCFSANNLGNQELAKMTGLPKPTIARITNTLVSLGYLKQLPNSTKYTLDI	---------TACGgAATa-A-AATTTtGCA---------	ABAYE2296	-265	5.43	TACGgAATaAAATTTtGCA
	Acinetobacter baumannii AYE	5751194	ABAYE2312	ITALARGLELLRCFTPKHLGNQELAQMTGLPKPTITRLTHTLSRLGYIKQVPNSSKFQLSV	---------TACaAAATa-A-AAaTTtatt---------		-245	3.91	TACaAAATaAAAaTTtatt
			ABAYE2308	IASLARGLELLRCFSANNLGNQELAKMTGLPKPTIARITNTLVSLGYLKQLPNSTKYTLDI	---------agtGAAAat-A-tATTTtGCt---------		-125	4.93	agtGAAAatAtATTTtGCt
			ABAYE2312	ITALARGLELLRCFTPKHLGNQELAQMTGLPKPTITRLTHTLSRLGYIKQVPNSSKFQLSV	---------agCaAAATa-t-AtTTTCaCt---------	ABAYE2297	-199	4.18	agCaAAATatAtTTTCaCt
			ABAYE2308	IASLARGLELLRCFSANNLGNQELAKMTGLPKPTIARITNTLVSLGYLKQLPNSTKYTLDI	---------aAtaAAtTt-t-tATTTtGtA---------		-79	4.27	aAtaAAtTtttATTTtGtA
			ABAYE2312	ITALARGLELLRCFTPKHLGNQELAQMTGLPKPTITRLTHTLSRLGYIKQVPNSSKFQLSV	---------TgCaAAATt-t-tATTcCGtA---------		-59	4.80	TgCaAAATtttATTcCGtA
			ABAYE2308	IASLARGLELLRCFSANNLGNQELAKMTGLPKPTIARITNTLVSLGYLKQLPNSTKYTLDI	---------aACGAAATt-A-AtTTTCaaA---------	ABAYE2303	-152	4.46	aACGAAATtAAtTTTCaaA
			ABAYE2312	ITALARGLELLRCFTPKHLGNQELAQMTGLPKPTITRLTHTLSRLGYIKQVPNSSKFQLSV	---------TttGAAAat-t-AATTTCGtt---------	ABAYE2304	-151	4.68	TttGAAAattAATTTCGtt
			ABAYE2308	IASLARGLELLRCFSANNLGNQELAKMTGLPKPTIARITNTLVSLGYLKQLPNSTKYTLDI	---------aAaGgAATa-t-AgTTTtGat---------		-15	4.28	aAaGgAATatAgTTTtGat
			ABAYE2312	ITALARGLELLRCFTPKHLGNQELAQMTGLPKPTITRLTHTLSRLGYIKQVPNSSKFQLSV	---------TgtGgtATa-A-AATTTtGtA---------	ABAYE2310	-118	4.21	TgtGgtATaAAATTTtGtA
			ABAYE2308	IASLARGLELLRCFSANNLGNQELAKMTGLPKPTIARITNTLVSLGYLKQLPNSTKYTLDI	---------TACaAAATt-t-tATacCaCA---------	ABAYE2311	-108	4.05	TACaAAATtttATacCaCA
			ABAYE2312	ITALARGLELLRCFTPKHLGNQELAQMTGLPKPTITRLTHTLSRLGYIKQVPNSSKFQLSV	---------TgCGAAAca-A-AATaTgGat---------	ABAYE2312	-28	3.78	TgCGAAAcaAAATaTgGat
			ABAYE2308	IASLARGLELLRCFSANNLGNQELAKMTGLPKPTIARITNTLVSLGYLKQLPNSTKYTLDI	---------TttGAAAat-t-AATTTCGCA---------	ABAYE2314	-227	5.08	TttGAAAattAATTTCGCA
			ABAYE2312	ITALARGLELLRCFTPKHLGNQELAQMTGLPKPTITRLTHTLSRLGYIKQVPNSSKFQLSV	---------TggaAAATt-A-AAgTTtGat---------		-122	3.96	TggaAAATtAAAgTTtGat
			ABAYE2308	IASLARGLELLRCFSANNLGNQELAKMTGLPKPTIARITNTLVSLGYLKQLPNSTKYTLDI	---------attaAAAat-A-tATaTCGCt---------		-83	4.24	attaAAAatAtATaTCGCt
			ABAYE2312	ITALARGLELLRCFTPKHLGNQELAQMTGLPKPTITRLTHTLSRLGYIKQVPNSSKFQLSV	---------atCcAttTa-A-AATTTCGCA---------	ABAYE2315	-287	3.85	atCcAttTaAAATTTCGCA
			ABAYE2308	IASLARGLELLRCFSANNLGNQELAKMTGLPKPTIARITNTLVSLGYLKQLPNSTKYTLDI	---------atCaAAcTt-t-AATTTtcCA---------		-228	4.03	atCaAAcTttAATTTtcCA
			ABAYE2312	ITALARGLELLRCFTPKHLGNQELAQMTGLPKPTITRLTHTLSRLGYIKQVPNSSKFQLSV	---------TgCGAAATt-A-AtTTTCaaA---------		-123	4.31	TgCGAAATtAAtTTTCaaA
			ABAYE2308	IASLARGLELLRCFSANNLGNQELAKMTGLPKPTIARITNTLVSLGYLKQLPNSTKYTLDI	---------cAaaAtATa-t-tgTTTtGCA---------		-108	3.99	cAaaAtATattgTTTtGCA
	Acinetobacter baumannii AB0057	5216896	AB57_1581	IASLARGLELLRCFSANNLGNQELAKMTGLPKPTIARITNTLVSLGYLKQLPNSTKYTLDI	---------atCcAttTa-A-AATTTCGCA---------	AB57_1575	-285	3.85	atCcAttTaAAATTTCGCA
	Acinetobacter baumannii AB0057	5216892	AB57_1577	ITALARGLELLRCFTPKHLGNQELAQMTGLPKPTITRLTHTLSRLGYIKQVPNSSKFQLSV	---------atCaAAcTt-t-AATTTtcCA---------		-226	4.03	atCaAAcTttAATTTtcCA
			AB57_1581	IASLARGLELLRCFSANNLGNQELAKMTGLPKPTIARITNTLVSLGYLKQLPNSTKYTLDI	---------TgCGAAATt-A-AtTTTCaaA---------		-121	4.31	TgCGAAATtAAtTTTCaaA
			AB57_1577	ITALARGLELLRCFTPKHLGNQELAQMTGLPKPTITRLTHTLSRLGYIKQVPNSSKFQLSV	---------cAaaAtATa-t-tgTTTtGCA---------		-106	3.99	cAaaAtATattgTTTtGCA
			AB57_1581	IASLARGLELLRCFSANNLGNQELAKMTGLPKPTIARITNTLVSLGYLKQLPNSTKYTLDI	---------TttGAAAat-t-AATTTCGCA---------	AB57_1576	-229	5.08	TttGAAAattAATTTCGCA
			AB57_1577	ITALARGLELLRCFTPKHLGNQELAQMTGLPKPTITRLTHTLSRLGYIKQVPNSSKFQLSV	---------TggaAAATt-A-AAgTTtGat---------		-124	3.96	TggaAAATtAAAgTTtGat
			AB57_1581	IASLARGLELLRCFSANNLGNQELAKMTGLPKPTIARITNTLVSLGYLKQLPNSTKYTLDI	---------attaAAAat-A-tATaTCGCt---------		-85	4.24	attaAAAatAtATaTCGCt
			AB57_1577	ITALARGLELLRCFTPKHLGNQELAQMTGLPKPTITRLTHTLSRLGYIKQVPNSSKFQLSV	---------TgCGAAAca-A-AATaTgGat---------	AB57_1577	-24	3.78	TgCGAAAcaAAATaTgGat
			AB57_1581	IASLARGLELLRCFSANNLGNQELAKMTGLPKPTIARITNTLVSLGYLKQLPNSTKYTLDI	---------TACaAAATt-t-tATacCaCA---------	AB57_1578	-106	4.05	TACaAAATtttATacCaCA
			AB57_1577	ITALARGLELLRCFTPKHLGNQELAQMTGLPKPTITRLTHTLSRLGYIKQVPNSSKFQLSV	---------TgtGgtATa-A-AATTTtGtA---------	AB57_1579	-135	4.21	TgtGgtATaAAATTTtGtA
			AB57_1581	IASLARGLELLRCFSANNLGNQELAKMTGLPKPTIARITNTLVSLGYLKQLPNSTKYTLDI	---------TttGAAAat-t-AATTTCGtt---------	AB57_1585	-176	4.68	TttGAAAattAATTTCGtt
			AB57_1577	ITALARGLELLRCFTPKHLGNQELAQMTGLPKPTITRLTHTLSRLGYIKQVPNSSKFQLSV	---------aAaGgAATa-t-AgTTTtGat---------		-40	4.28	aAaGgAATatAgTTTtGat
			AB57_1581	IASLARGLELLRCFSANNLGNQELAKMTGLPKPTIARITNTLVSLGYLKQLPNSTKYTLDI	---------aACGAAATt-A-AtTTTCaaA---------	AB57_1586	-154	4.46	aACGAAATtAAtTTTCaaA
			AB57_1577	ITALARGLELLRCFTPKHLGNQELAQMTGLPKPTITRLTHTLSRLGYIKQVPNSSKFQLSV	---------agCaAAATa-t-AtTTTCaCt---------	AB57_1592	-212	4.18	agCaAAATatAtTTTCaCt
			AB57_1581	IASLARGLELLRCFSANNLGNQELAKMTGLPKPTIARITNTLVSLGYLKQLPNSTKYTLDI	---------aAtaAAtTt-t-tATTTtGtA---------		-92	4.27	aAtaAAtTtttATTTtGtA
			AB57_1577	ITALARGLELLRCFTPKHLGNQELAQMTGLPKPTITRLTHTLSRLGYIKQVPNSSKFQLSV	---------TgCaAAATt-t-tATTcCGtA---------		-72	4.80	TgCaAAATtttATTcCGtA
			AB57_1581	IASLARGLELLRCFSANNLGNQELAKMTGLPKPTIARITNTLVSLGYLKQLPNSTKYTLDI	---------TACGgAATa-A-AATTTtGCA---------	AB57_1593	-267	5.43	TACGgAATaAAATTTtGCA
			AB57_1577	ITALARGLELLRCFTPKHLGNQELAQMTGLPKPTITRLTHTLSRLGYIKQVPNSSKFQLSV	---------TACaAAATa-A-AAaTTtatt---------		-247	3.91	TACaAAATaAAAaTTtatt
			AB57_1581	IASLARGLELLRCFSANNLGNQELAKMTGLPKPTIARITNTLVSLGYLKQLPNSTKYTLDI	---------agtGAAAat-A-tATTTtGCt---------		-127	4.93	agtGAAAatAtATTTtGCt
	Psychrobacter cryohalolentis K5	1900894	Pcryo_1231	VTALARGLELLRCFTPQRLGNQDLSQLTGLPKGTITRLTYTLVKLGYLKQSINSSKYQLSA	---------TAtGAtAat-t-AATacCGCA---------	Pcryo_1233	-249	3.87	TAtGAtAattAATacCGCA
				VTALARGLELLRCFTPQRLGNQDLSQLTGLPKGTITRLTYTLVKLGYLKQSINSSKYQLSA	---------TAaaAAATt-A-AAgTTtaaA---------	Pcryo_1234	-185	3.88	TAaaAAATtAAAgTTtaaA
	Psychrobacter arcticum 273-4	888796	Psyc_1174	VTALARGLELLRCFTPQRLGNQDLSQLTGLSKGTITRLTYTLVKLGYLKQSTNSSKYQLSA	---------TAaaAAATt-A-AAgTTtagA---------	Psyc_1171	-197	3.70	TAaaAAATtAAAgTTtagA
				VTALARGLELLRCFTPQRLGNQDLSQLTGLSKGTITRLTYTLVKLGYLKQSTNSSKYQLSA	---------aAaaAAtTa-A-AgTTTaGat---------		-196	3.71	aAaaAAtTaAAgTTTaGat
				VTALARGLELLRCFTPQRLGNQDLSQLTGLSKGTITRLTYTLVKLGYLKQSTNSSKYQLSA	---------TAtGAtAat-t-AATacCGCA---------	Psyc_1172	-250	3.87	TAtGAtAattAATacCGCA
c2A175	Azoarcus sp. EbN1	814626	c2A175	VNALARGLELLRCFRPGDLSNAELARRTGLPKPTISRLTHTLTKLGYLGFSESRGTYRLAA	---------TgCaAAcgt-A-tcgTTCGCA---------	c2A174	-42	4.28	TgCaAAcgtAtcgTTCGCA
				VNALARGLELLRCFRPGDLSNAELARRTGLPKPTISRLTHTLTKLGYLGFSESRGTYRLAA	---------TgCGAAcga-t-AcgTTtGCA---------	c2A175	-164	4.02	TgCGAAcgatAcgTTtGCA
	Rhodoferax ferrireducens DSM 15236	1272955	Rfer_2596	VNALARGLEILRCFLPGELSNTELAKRTGMPKPTISRLTYTLTKLGYLGFSDDRGQYHLGS	---------TgCGgAcgg-t-gATTTCGCA---------	Rfer_2595	-239	4.22	TgCGgAcggtgATTTCGCA
				VNALARGLEILRCFLPGELSNTELAKRTGMPKPTISRLTYTLTKLGYLGFSDDRGQYHLGS	---------cAaGAAccg-A-AATTTttCA---------		-114	3.90	cAaGAAccgAAATTTttCA
				VNALARGLEILRCFLPGELSNTELAKRTGMPKPTISRLTYTLTKLGYLGFSDDRGQYHLGS	---------TgCGAAcgt-g-tgTTcCGCt---------		-51	4.31	TgCGAAcgtgtgTTcCGCt
				VNALARGLEILRCFLPGELSNTELAKRTGMPKPTISRLTYTLTKLGYLGFSDDRGQYHLGS	---------TgCGAAATC-A-ccgTcCGCA---------	Rfer_2596	-113	4.29	TgCGAAATCAccgTcCGCA
	Geobacter uraniumreducens Rf4	3525984	Gura_0530	IRALERGLEVLRCFKPGDLGNQEIAARTGLPKPTVSRLTYTLTKLGYLSYSEKFGKYYLDS	---------TgCGAAAct-g-tATTTCtaA---------	Gura_0530	-274	4.04	TgCGAAActgtATTTCtaA
				IRALERGLEVLRCFKPGDLGNQEIAARTGLPKPTVSRLTYTLTKLGYLSYSEKFGKYYLDS	---------atCGAAcat-A-tgTTTCGCc---------	Gura_0531	-226	4.18	atCGAAcatAtgTTTCGCc
				IRALERGLEVLRCFKPGDLGNQEIAARTGLPKPTVSRLTYTLTKLGYLSYSEKFGKYYLDS	---------TtaGAAATa-c-AgTTTCGCA---------		-51	4.71	TtaGAAATacAgTTTCGCA
	Geobacter sp. FRC-32	6904677	Geob_0236	VEALARGLEVLSCFNPSDLGNQDIAKRTKLPKSTVSRLTYTLSELGYLNYCKSANKYSLGN	---------aAtaAAAca-t-AAgTTtGtA---------	Geob_0237	-242	4.12	aAtaAAAcatAAgTTtGtA
HI1032	Haemophilus influenzae Rd KW20	7381	HI1032	NQALIRGLRLLDILSNYPCPLAKLAELANLNKSTAHRLLQGLQNEGYVKPANAAGSYRLTI	------TATTTTaAcATa-t-TgaTTtAtAAaT------	HI1031	-115	4.79	TATTTTaAcATatTgaTTtAtAAaT
				NQALIRGLRLLDILSNYPCPLAKLAELANLNKSTAHRLLQGLQNEGYVKPANAAGSYRLTI	------aATTaTGAAAcg-t-aATTTtACtATa------		-44	4.90	aATTaTGAAAcgtaATTTtACtATa
				NQALIRGLRLLDILSNYPCPLAKLAELANLNKSTAHRLLQGLQNEGYVKPANAAGSYRLTI	------TATagTaAAATt-A-cgTTTCAtAATT------	HI1032	-156	6.16	TATagTaAAATtAcgTTTCAtAATT
				NQALIRGLRLLDILSNYPCPLAKLAELANLNKSTAHRLLQGLQNEGYVKPANAAGSYRLTI	------atTTaTaAAtca-A-TATgTtAaAATa------		-85	4.13	atTTaTaAAtcaATATgTtAaAATa
				NQALIRGLRLLDILSNYPCPLAKLAELANLNKSTAHRLLQGLQNEGYVKPANAAGSYRLTI	------TATgTTaAAATa-A-TtTTaCtgAtTT------		-72	4.24	TATgTTaAAATaATtTTaCtgAtTT
				NQALIRGLRLLDILSNYPCPLAKLAELANLNKSTAHRLLQGLQNEGYVKPANAAGSYRLTI	------TtTcTTGtgATa-A-TATTTCAtAtTg------		-30	4.56	TtTcTTGtgATaATATTTCAtAtTg
	Actinobacillus pleuropneumoniae L20	2123448	APL_0108	SQTLVRGLKLLELLSQYPCPLAQLSELANLNKSTVHRLLQSLQQEGFVRPAPTTGSYRLST	------aATacTtAAcTa-A-aATTTaACAtTT------	APL_0107	-252	4.04	aATacTtAAcTaAaATTTaACAtTT
				SQTLVRGLKLLELLSQYPCPLAQLSELANLNKSTVHRLLQSLQQEGFVRPAPTTGSYRLST	------atTTTaaAcATt-t-cATTaaAaAATa------		-231	3.87	atTTTaaAcATttcATTaaAaAATa
				SQTLVRGLKLLELLSQYPCPLAQLSELANLNKSTVHRLLQSLQQEGFVRPAPTTGSYRLST	------TtTgTTaAAAat-t-cATTTCcatccT------		-99	3.83	TtTgTTaAAAattcATTTCcatccT
	Actinobacillus pleuropneumoniae serovar 7 str. AP76	5789594	APP7_0108	SQTLVRGLKLLELLSQYPCPLAQLSELANLNKSTVHRLLQSLQQEGFVRPAPTTGSYRLST	------aATacTtAAcTa-A-aATTTaACAtTT------	APP7_0107	-252	4.04	aATacTtAAcTaAaATTTaACAtTT
				SQTLVRGLKLLELLSQYPCPLAQLSELANLNKSTVHRLLQSLQQEGFVRPAPTTGSYRLST	------atTTTaaAcATt-t-cATTaaAaAATa------		-231	3.87	atTTTaaAcATttcATTaaAaAATa
[truncated: 191 more rows]

## Sheet: HTH alignment group 1
VIMSS ID TF	HTH alignment
[truncated: 1,262 more rows]

[truncated: 2 more sheets: HTH alignment group 2, list of genomes]
