# Supplementary material for: Comparative Analysis of the IclR-Family of Bacterial Transcription Factors and Their DNA-Binding Motifs: Structure, Positioning, Co-Evolution, Regulon Content
Source: Front Microbiol. 2021 Jun 10;12:675815. doi: 10.3389/fmicb.2021.675815 (PMC8222616; doi:10.3389/fmicb.2021.675815)
Supplement: Supplementary file 2 [file Table_2.XLS]

## Sheet: tandem sites
Group 1							Group 2
	regulated gene	position (start)	score	site	distance between sites			regulated gene	position (start)	score	site	distance between sites
divergon	Bpet1281	-86	4.80	tTGTtCATTattTGGACgc				RALTA_A1212	-54	5.18	GAtACACgGTaTC
divergon		-10	4.86	gTGTCtAaaTAATGaACAc	76				-34	5.33	GAAACAaTGTTTC	20
divergon	Bpet1282	-112	4.36	gTGTtCATTattTaGACAc				H16_A1300	-54	4.94	GAtACgCgGTaTC
divergon		-36	5.11	gcGTCCAaaTAATGaACAa	76				-34	5.33	GAAACAtTGTTTC	20
divergon	Bpet3459	-111	3.86	cTGTCCgTagcgTGGACtc				Reut_A1240	-27	5.05	GAtACACaGTaTC
divergon		-36	5.01	gcGTCCgTcctAcGGACAa	75				-7	5.33	GAAACAaTGTTTC	20
divergon	Bpet3460	-155	4.74	tTGTCCgTaggAcGGACgc				Ajs_0105	-158	5.24	aaaaTgcGAaAtGCaTGTCTCAcAAAAa
divergon		-80	4.96	gaGTCCAcgctAcGGACAg	75				-41	5.09	ttTTaaTGgatCattTGTCTCAtAAAca	117
	BAV2574	-157	5.35	gTGTCCATTgtgTGGACgT				Dtpsy_0122	-159	5.07	caaaTgcGgaAtGCtTGTCTCAtAAAAC
		-83	5.07	gaGTCCAccctAcGGACgc	74				-42	4.65	ttTTaaTGgatCattgGTtcCAcAAAAC	117
divergon	BB1726	-82	5.94	ATGTCCATgTAATGGACgT				Daci_0696	-160	5.23	atTTaaTGAGACtgGaGgtTCAtgAAAt
divergon		-8	4.56	gaGTCCAcTgtgcGGACga	74				-44	5.52	tGaaTTcGAGACGgcgGatTCAAAAAAa	116
divergon	BB1727	-112	4.16	tcGTCCgcacAgTGGACtc			divergon	RALTA_A1579	-173	6.19	GGaTaTTGAGACGtcTGTaTCgAAAAgt
divergon		-38	5.81	AcGTCCATTacATGGACAT	74		divergon		-46	6.69	GGgTTTTGAGACaCGaGTaTCAAAAAAC	127
divergon	BPP2274	-82	5.94	ATGTCCATgTAATGGACgT			divergon	RALTA_A1580	-197	6.20	GtTTTTTGAtACtCGTGTCTCAAAAccC
divergon		-8	4.56	gaGTCCAcTgtgcGGACga	74		divergon		-70	4.82	acTTTTcGAtACagacGTCTCAAtAtcC	127
divergon	BPP2275	-112	4.16	tcGTCCgcacAgTGGACtc			divergon	H16_A1886	-173	5.71	GGaTaTTGAGACGtcTGTacCgAAAtgt
divergon		-38	5.81	AcGTCCATTacATGGACAT	74		divergon		-46	6.59	GGgTTTTGAGACGCacGTaTCAAAAAAC	127
divergon	BP1899	-142	5.94	ATGTCCATgTAATGGACgT			divergon	H16_A1887	-198	6.14	GtTTTTTGAtACGtGcGTCTCAAAAccC
divergon		-68	3.92	gaGTCCAcTgtgcaGACga	74		divergon		-71	4.56	acaTTTcGgtACagacGTCTCAAtAtcC	127
divergon	BP1900	-112	3.74	tcGTCtgcacAgTGGACtc				Reut_A1670	-176	5.33	aGaTagTGAGACctcgGTgcCAgAAAAt
divergon		-38	5.81	AcGTCCATTacATGGACAT	74				-48	6.26	aGgTTTTGAGACGCtgGTaTCgAAAAAC	128
divergon	Bpet4365	-183	4.80	aGtTCCATAtggTGGACCG				Rmet_5157	-186	5.40	GaaaaaTGAGAtagGTGgCTCAAAAtAt
divergon		-88	6.01	CGGTtCATAtTATGaACCG	95				-59	5.80	aaTTTaTGAGACaCaaGTgcCgAAAAAC	127
divergon	Bpet4366	-107	6.11	CGGTtCATAATATGaACCG			divergon	ABC0564	-294	4.95	TGAATCAtTGATTCg
divergon		-12	5.71	CGGTCCACcATATGGAaCT	95		divergon		-47	5.61	aGAATCAATGtTTCA	247
	Pden_4816	-191	4.46	TGtTCCACttTATGGAaaa			divergon	ABC0565	-284	4.80	TGAAaCAtTGATTCt
		-63	4.96	acaTCCACAtTgTGGAtCG	128		divergon		-37	5.83	cGAATCAATGATTCA	247
	Atu4827	-855	5.91	TGaTCCACtATATGGACCT			divergon	Bsph_4263	-184	4.71	TGAAcCgtTGATTCA
		-747	4.68	gGGTCCATAtTgTGGAggC	108		divergon		-40	5.48	TGAAcCAcTGATTCt	144
	Smed_1443	-262	6.30	TGGTtCACAATATGGACCa			divergon	Bsph_4264	-193	5.14	aGAATCAgTGgTTCA
		-178	4.81	TGGcCtACAAaATGGACCC	84		divergon		-49	5.86	TGAATCAAcGgTTCA	144
divergon	Mnod_3079	-193	4.91	TGtTCCATAtggTGGACCT				PBPRB1723	-145	4.26	TGAAcCGttgTTTCg
divergon		-71	6.20	gGGTCCACAATATGGACCT	122				-81	5.01	TaAAACGGCgTTTCg	64
divergon	Mnod_3080	-134	5.96	aGGTCCATAtTgTGGACCC				PBPRB1726	-118	5.48	TaAAACGcCgTTTCA
divergon		-12	5.53	aGGTCCACcATATGGAaCa	122				-28	5.32	TaAAACGGCgTTTtA	90
divergon	Xaut_2804	-182	5.42	TGaTCCAgtATgTGGACCT			divergon	PBPRB1737	-190	5.21	TaAAAaGcCtTTTCA
divergon		-61	5.48	aGGTCCATAtacTGGACCC	121		divergon		-117	5.62	TaAAACGttATTTCA	73
divergon	Xaut_2805	-152	5.71	gGGTCCAgtATATGGACCT			divergon	PBPRB1738	-156	4.44	TGAAAtaaCgTTTtA
divergon		-31	5.05	aGGTCCACAtacTGGAtCa	121		divergon		-83	5.11	TGAAAaGGCtTTTtA	73
divergon	AZC_4533	-185	5.81	TGaTCCACAtTgTGGACCG			divergon	VPA0076	-136	5.11	TGAAAaGGCgTTTtA
divergon		-64	5.48	aGGTCCATAtacTGGACCC	121		divergon		-63	5.19	TGAAAaGGCATTTtA	73
divergon	AZC_4534	-153	5.71	gGGTCCAgtATATGGACCT			divergon	VPA0077	-192	5.33	TaAAAtGcCtTTTCA
divergon		-32	5.74	CGGTCCACAATgTGGAtCa	121		divergon		-119	5.48	TaAAACGcCtTTTCA	73
divergon	Rsph17029_3645	-191	4.40	aacTCCACAtTATGGAgCa			divergon	VPA0084	-126	4.67	TGAAACacCATTTtA
divergon		-106	4.19	atGTCCATgATATGGAtaG	85		divergon		-36	5.26	TaAAACGGtgTTTtA	90
divergon	Rsph17029_3646	-123	4.26	CtaTCCATAtcATGGACaT			divergon	VPA0085	-108	4.53	TaAAACacCgTTTtA
divergon		-38	4.42	TGcTCCATAATgTGGAgtT	85		divergon		-18	5.47	TaAAAtGGtgTTTCA	90
divergon	Bpro_1846	-175	4.92	aTGTTCGATAATCGatttA				VPA0087	-49	4.07	TGAAAatatAaTTtA
divergon		-93	5.76	TTGaaCGATAATCGaACAt	82				-27	4.42	TaAAACaGCgTTTCg	22
divergon		-72	5.79	TTGaTCGATcATCGatCAA	21		divergon	VVA1381	-106	5.09	TaAAACaGCgTTTCA
divergon	Bpro_1847	-138	5.86	TTGaTCGATgATCGatCAA			divergon		-38	4.41	TaAAACGaaATTTaA	68
divergon		-117	5.42	aTGTTCGATtATCGttCAA	21		divergon		-16	4.95	caAAACGGtgTTTCA	22
divergon		-35	4.43	TaaaTCGATtATCGaACAt	82		divergon	VVA1382	-105	4.43	TtAAAtttCgTTTtA
divergon	Pnap_1648	-176	4.10	gcGTTCGATAATCGatacA			divergon		-37	5.12	TGAAACGctgTTTtA	68
divergon		-93	5.68	TTGcGCGATAAaCGaACAA	83		divergon	VVA1401	-185	4.74	TaAAAtacCtTTTCA
divergon		-72	4.85	aTGTTCGcctATCGCgCgA	21		divergon		-111	5.66	TGAAACGtCtTTTCA	74
divergon	Pnap_1649	-141	4.43	TcGcGCGATAggCGaACAt			divergon		-35	4.26	caAAACGtCggTTCA	76
divergon		-120	5.13	TTGTTCGtTtATCGCgCAA	21		divergon	VVA1402	-96	5.27	TGAAAaGaCgTTTCA
divergon		-37	4.28	TgtaTCGATtATCGaACgc	83		divergon		-22	5.13	TGAAAaGGtATTTtA	74
divergon	Vapar_3329	-136	5.53	aTGTaCGATcATCGaACgA				MS0561	-168	4.44	TaAAAtattgTTTtA
divergon		-32	3.96	TgGaGCGATtgcCGtACAA	104				-105	4.27	TGAcAtaGtgTTTCA	63
divergon	Vapar_3330	-187	4.52	TTGTaCGgcAATCGCtCcA					-72	4.12	TGAAAtttatTTcCA	33
divergon		-83	5.36	TcGTTCGATgATCGtACAt	104		divergon	Asuc_1468	-135	4.32	TaAAAaGcagTTTtA
divergon	Daci_4438	-152	4.64	gcGTGCGATtATCGaACAg			divergon		-115	4.13	TaAAAtatttTaTCA	20
divergon		-131	4.51	cgGTGCGATcAgCGCACAt	21		divergon		-93	5.20	TaAAAttttgTTTCA	22
divergon	Daci_4439	-74	5.14	aTGTGCGcTgATCGCACcg			divergon	Asuc_1469	-113	4.68	TaAAAtaatgTTTCA
divergon		-53	5.78	cTGTTCGATAATCGCACgc	21		divergon		-69	4.25	TaAAAttGtgTTatA	44
divergon	Lcho_3684	-88	5.35	TTGcGCGATAgTCGCgCAt				Asuc_1475	-146	4.29	TaAAAatattTTgCA
divergon		-68	5.58	aTGaGCGATgATCGCtCgc	20				-124	4.35	TGAAAtacaATTTCA	22
divergon	Lcho_3685	-112	4.84	gcGaGCGATcATCGCtCAt			divergon	Asuc_1477	-285	4.05	TtAAAaGtaATTTtA
divergon		-92	5.04	aTGcGCGActATCGCgCAA	20		divergon		-258	4.74	TGAAACtGaATTTtA	27
divergon	Lcho_1436	-43	5.69	cTGacCGATAATCGgACAA			divergon		-144	4.91	TaAAACcatATTTCA	114
divergon		-22	4.88	TTGTcCGATcAaCGgttgA	21		divergon		-72	4.23	TaAAgtttCtTTTtA	72
divergon	Lcho_1437	-158	4.12	TcaacCGtTgATCGgACAA			divergon	Asuc_1478	-255	4.61	TaAAAttcagTTTCA
divergon		-137	5.27	TTGTcCGATtATCGgtCAg	21		divergon		-228	4.52	TaAAAttaCtTTTaA	27
divergon	Daci_5560	2	5.29	TGTTCGTATgtAGAACA			divergon		-213	4.50	TGAAACaaaATTTCA	15
divergon		21	4.74	aGTTCGcAgAAAGAAtt	19			blr2278	-3	6.65	AAATGAAACtgCGTTtCATtA
divergon	Daci_5561	-79	4.30	aaTTCtTtctgcGAACt					20	4.73	AAtTGcAACatCGTTctATtt	23
divergon		-60	4.89	TGTTCtacatAcGAACA	19		divergon	RPC_2717	-97	6.65	AAAcGAAACatCGTTtCATAA
divergon	CtCNB1_0685	-83	4.72	aaTTCtTtTAgcGAACA			divergon		-74	4.84	AAtTGcAACGaCGTTctATtt	23
divergon		-64	5.07	TGTTCtatatAcGAACA	19		divergon	RPC_2718	-141	5.54	AAATagAACGtCGTTGCAatt
divergon	CtCNB1_0686	-47	5.57	TGTTCGTATAtAGAACA			divergon		-118	4.46	ttATGAAACGatGTTtCgTtt	23
divergon		-28	5.12	TGTTCGctaAAAGAAtt	19			ACICU_01886	-158	4.37	tAAaGcAACaCCGTgGaATtt
divergon	Aave_3946	-139	4.41	aaTTCaTtgtAcGAACA					-45	4.58	tAAatAAACtaCaTTtCAaAA	113
divergon		-120	4.82	TGTTCtTtacgcGAACA	19			ACICU_01894	-152	4.43	tAtTaAAACGCtaTTtCAaAA
divergon	Aave_3947	-57	5.18	TGTTCGcgTAAAGAACA					-69	5.81	AAATGAAAtGaCaTTtCAaAA	83
divergon		-38	5.15	TGTTCGTAcAAtGAAtt	19		divergon	PFLU_2307	-273	6.02	AAATGAAACGCtaTTtCAaAA
divergon	Ajs_3550	-99	4.72	aaTTCaTtatAcGAACA			divergon		-96	5.49	tAtTGAAACGCCaTTtCATtA	177
divergon		-80	5.07	TGTTCtatatAcGAACA	19		divergon	PFLU_2308	-241	5.76	tAATGAAAtGgCGTTtCAatA
divergon	Ajs_3551	-52	5.57	TGTTCGTATAtAGAACA			divergon		-64	4.35	tttTGAAAtagCGTTtCATtt	177
divergon		-33	5.43	TGTTCGTATAAtGAAtt	19		divergon	BPSS2158	-229	7.20	AATGAAAGTCACTTTCATT
divergon	Vapar_4435	-145	4.72	aaTTCaTtatAcGAACA			divergon		-93	6.75	AATGAAAGTaACTTTCAaa	136
divergon		-126	5.26	TGTTCtTtatAcGAACA	19		divergon	BPSS2159	-169	5.64	ttTGAAAGTtACTTTCATT
divergon	Vapar_4436	-56	5.69	TGTTCGTATAAAGAACA			divergon		-33	7.03	AATGAAAGTgACTTTCATT	136
divergon		-37	5.43	TGTTCGTATAAtGAAtt	19		divergon	BMAA1950	-229	7.20	AATGAAAGTCACTTTCATT
divergon	Bpro_1228	-54	4.95	TGTTCGacattAGAACA			divergon		-93	6.75	AATGAAAGTaACTTTCAaa	136
divergon		-35	5.25	aGTTCGTATAAtGAAtt	19		divergon	BMAA1951	-169	5.64	ttTGAAAGTtACTTTCATT
divergon	Bpro_1229	-146	4.66	aaTTCaTtatAcGAACt			divergon		-33	7.03	AATGAAAGTgACTTTCATT	136
divergon		-127	4.92	TGTTCtaATgtcGAACA	19		divergon	BTH_II2234	-207	7.20	AATGAAAGTCACTTTCATT
divergon	Pnap_0864	-54	5.01	TGTTCGcAactAGAACA			divergon		-71	6.75	AATGAAAGTgACTTTCAaa	136
divergon		-35	5.43	TGTTCGTATAAtGAAtt	19		divergon	BTH_II2235	-170	6.10	ttTGAAAGTCACTTTCATT
divergon	Pnap_0865	-127	4.72	aaTTCaTtatAcGAACA			divergon		-34	7.03	AATGAAAGTgACTTTCATT	136
divergon		-108	4.71	TGTTCtagTtgcGAACA	19		divergon	Bcep18194_B1720	-214	7.20	AATGAAAGTCACTTTCATT
divergon	Dtpsy_2873	-99	4.72	aaTTCaTtatAcGAACA			divergon		-73	6.54	AATGAAAGTCACTTTtgTT	141
divergon		-80	5.07	TGTTCtatatAcGAACA	19		divergon	Bcep18194_B1721	-168	5.93	AAcaAAAGTgACTTTCATT
divergon	Dtpsy_2874	-52	5.57	TGTTCGTATAtAGAACA			divergon		-27	7.03	AATGAAAGTgACTTTCATT	141
divergon		-33	5.43	TGTTCGTATAAtGAAtt	19		divergon	Pnap_2705	-65	5.68	ACTGGAATaCtATTCaAcT
divergon	AZC_2337	-233	5.59	TGTTCGtATgtCGAACA			divergon		-47	5.32	taTtGAATTtAATTCtAtT	18
divergon		-47	5.99	TGTTCGCATaaCGAACA	186		divergon	Pnap_2706	-83	5.40	AaTaGAATTaAATTCaAta
divergon	AZC_2338	-361	5.94	TGTTCGttaTGCGAACA			divergon		-65	5.59	AgTtGAATagtATTCCAGT	18
divergon		-175	5.44	TGTTCGacaTaCGAACA	186		divergon	Lcho_2425	-80	5.32	ACTGGAAcaacATTCaAGT
divergon	Xaut_1122	-217	5.74	TGTTCGtATTGCGcACA			divergon		-62	4.60	taTtGAATTttgTTCtcaT	18
divergon		-28	5.63	aGTTCGtATTaCGAACA	189		divergon	Lcho_2426	-74	4.63	AtgaGAAcaaAATTCaAta
divergon	Xaut_1123	-265	5.62	TGTTCGtAaTaCGAACt			divergon		-56	5.40	ACTtGAATgttgTTCCAGT	18
divergon		-76	5.71	TGTgCGCAaTaCGAACA	189		divergon	bll3663	-131	5.88	AtTGGAATTggATTCCAtT
divergon	CPS_3590	-59	5.62	TGTgCGCtaTGCGAACA			divergon		-98	6.09	AtTGGAATcCAATTCCAGT	33
divergon		-40	5.18	TGTTaGtATgcCGAACA	19		divergon	blr3664	-35	5.92	ACTGGAATTggATTCCAaT
divergon	CPS_3591	-172	4.79	TGTTCGgcaTaCtAACA			divergon		-2	6.05	AaTGGAATcCAATTCCAaT	33
divergon		-153	5.67	TGTTCGCATaGCGcACA	19		divergon	Xaut_2706	-153	5.63	ACTGGAATcCAgTTCCAaa
divergon	Bpet4527	-68	5.53	TGTTCTTtAttAGAACt			divergon		-128	5.97	AtTGGAATcCgATTCCAGT	25
divergon		-49	5.82	cGTTCTTtTtAAGAACA	19		divergon	Xaut_2707	-285	5.88	ACTGGAATcggATTCCAaT
divergon	Bpet4528	-70	5.56	TGTTCTTaAaAAGAACg			divergon		-260	5.30	ttTGGAAcTggATTCCAGT	25
divergon		-51	4.98	aGTTCTaaTaAAGAACA	19		divergon	PputW619_2146	-157	4.60	ATTcTGGAAgatGaTTCCAtAtc
divergon	BP0220	-95	5.62	TGTTCTatAtcAGAACA			divergon		-40	5.15	AaTaTGGAACcttGTTCCAatAa	117
divergon		-76	5.91	cGTTCTTCTGAAGAACA	19		divergon	PputW619_2147	-168	6.18	tTaTTGGAACaAGGTTCCAtAtT
divergon	BP0221	-70	5.87	TGTTCTTCAGAAGAACg			divergon		-51	4.90	gaTaTGGAAtcAtcTTCCAGAAT	117
divergon		-51	5.10	TGTTCTgaTatAGAACA	19		divergon	PP_2600	-167	4.39	ATTcTaGAAgatGaTTCCAcAtc
divergon	BPP0412	-68	5.87	TGTTCTTCAGAAGAACg			divergon		-40	4.94	AaTgTGGAACattGTTCtAatAa	127
divergon		-49	4.49	TaTTCTgaTatAGAACA	19		divergon	PP_2601	-177	5.87	tTaTTaGAACaAtGTTCCAcAtT
divergon	BPP0413	-97	5.22	TGTTCTatAtcAGAAtA			divergon		-50	4.65	gaTgTGGAAtcAtcTTCtAGAAT	127
divergon		-78	5.91	cGTTCTTCTGAAGAACA	19		divergon	Smed_4307	-145	3.78	tgTGGAAgactacTCCATa
divergon	BB0414	-134	5.87	TGTTCTTCAGAAGAACg			divergon		-105	5.77	tATGGAAATcATTcCCATc	40
divergon		-115	5.10	TGTTCTgaTatAGAACA	19		divergon	Smed_4308	-77	5.75	gATGGgAATGATTTCCATa
divergon	BB0415	-97	5.62	TGTTCTatAtcAGAACA			divergon		-37	4.62	tATGGAgtaGtcTTCCAca	40
divergon		-78	5.91	cGTTCTTCTGAAGAACA	19		divergon	SMb20681	-76	6.08	AATGGgAATGATTTCCATa
	ROP_20880	-116	6.22	TGTACGCTaTGCGTACt			divergon		-36	5.11	cATGGAttTaccTTCCATT	40
		-96	6.22	aTcACGCTGTGCGTACA	20		divergon	SMb20682	-152	4.26	AATGGAAggTAaaTCCATg
	RHA1_ro02374	-116	6.22	TGTACGCTaTGCGTACt			divergon		-112	5.97	tATGGAAATcATTcCCATT	40
		-96	6.22	aTcACGCTGTGCGTACA	20		divergon	NGR_b20430	-61	3.59	GATGGAACCATAATCCATA
	RHA1_ro02376	-214	5.99	cGTACGCTGTGCGTACA			divergon		-21	5.81	AATGGAATTAATTGCCATT	40
		-194	4.48	aGaACGCTGTGCGgtCg	20		divergon	NGR_b20420	-76	5.95	AATGGCAATTAATTCCATT
	RER_54240	-119	6.44	TGTACGCTGTGCGTACA			divergon		-36	4.77	TATGGATTATGGTTCCATC	40
		-99	6.06	gTTACGCTGTGCGTACg	20		divergon	Oant_0457	-100	5.13	tATGGAAtTacTcTCCATT
	ROD_04831	-73	5.03	GGgttGtTAATCGCAac			divergon		-61	5.23	AATGGAAATGcaTatCATT	39
		-53	5.62	aGTGCGATAATCGCAGT	20		divergon	Oant_0458	-71	5.16	AATGatAtgcATTTCCATT
	KPK_4296	-71	5.00	cGgttGtTAATCGCAcg			divergon		-32	5.73	AATGGAgAgTAaTTCCATa	39
		-51	5.64	GcTGCGATAATCGCAGg	20		divergon	OCAR_6562	-175	3.39	tAcGGAAAcatTTTttATT
	Kvar_3993	-71	5.00	cGgttGtTAATCGCAcg			divergon		-147	3.47	AATaGAtATctTTataATa	28
		-51	5.64	GcTGCGATAATCGCAGg	20		divergon	OCAR_6563	-160	3.16	tATtatAAaGATaTCtATT
	KPN_00388	-73	5.00	cGgttGtTAATCGCAcg			divergon		-132	4.14	AATaaAAAaTgTTTCCgTa	28
		-53	5.64	GcTGCGATAATCGCAGg	20		divergon	Dshi_0886	-141	4.42	cGgAAAAgTTTTTCa
	Avin_20200	-60	4.69	cGcttGtTAATCGCAac			divergon		-51	4.67	TGAAAAtaTTTccCa	90
		-40	5.48	GcTGCGATAATCGCAac	20		divergon	Dshi_0887	-73	5.71	TGAAAAACTTTTcCG
divergon	PputW619_2153	-117	3.64	GcTGCGAatATCGCttc			divergon		-51	4.58	TGAAAAAtgaTTcCG	22
divergon		-97	4.84	aaTGCGATtATCGCAtc	20			RD1_2892	-164	4.45	TaAAAAtaaTTTcCa
divergon	PputW619_2154	-96	5.45	GaTGCGATAATCGCAtT					-75	5.92	TGAAAAACTaTTTCG	89
divergon		-76	4.96	GaaGCGATAtTCGCAGc	20		divergon	SPOA0143	-131	4.03	TGAcAAttTTTTTga
divergon	PP_2608	-96	4.88	acTGCGATtATCGCAtT			divergon		-119	4.97	TGAAAttgTTTTTCa	12
divergon		-116	3.74	acTGCGATAAcCGgAtc	20		divergon	SPOA0144	-82	5.61	TGAAAAACaaTTTCa
divergon	PP_2609	-77	5.60	aaTGCGATAATCGCAGT			divergon		-70	4.20	TcAAAAAaaTTgTCa	12
divergon		-57	5.00	GaTcCGgTtATCGCAGT	20			Pden_3922	-125	3.78	ctgAAAAaTaTTTCG
divergon	Bcep18194_B1625	-227	4.44	tGCGCGATtATCGttCA					-124	3.81	TGAAAAAtaTTTcgc	1
divergon		-206	4.85	CGtGCGATtATCGaaCg	21		divergon	Mrad2831_6210	-148	4.33	TGgAAAAtTTTTTCt
divergon	Bcep18194_B1626	-167	5.63	CGttCGATAATCGCaCg			divergon		-75	5.70	TGAAAAAgTTTTTCa	73
divergon		-146	5.84	tGaaCGATAATCGCGCA	21		divergon	Mrad2831_6211	-127	5.92	TGAAAAACTTTTTCa
divergon	Bcep18194_B1628	-275	5.18	tGCGCGgTAATCGCGCg			divergon		-54	4.76	aGAAAAAaTTTTcCa	73
divergon		-254	5.08	tGgGCGATtATCGCGCA	21			Meso_3308	-144	4.08	TGAAAttCgaTTgCG
divergon	Bcep18194_B1629	-57	5.87	tGCGCGATAATCGCcCA					-69	5.40	TGAAAAACgaTTTCG	75
divergon		-36	5.48	CGCGCGATtAcCGCGCA	21			NGR_b19550	-77	5.18	TGAAAAACACTTTCA
divergon	Bcen_3972	-229	4.44	tGCGCGATtATCGttCA					-131	3.47	TGAAAAAaTcTaTat	54
divergon		-208	4.85	CGtGCGATtATCGaaCg	21		divergon	TM1040_2698	-105	3.90	TGAAAtcgTTTTTta
divergon	Bcen_3973	-166	5.63	CGttCGATAATCGCaCg			divergon		-34	4.33	TGAAtgtgTaTTTCG	71
divergon		-145	5.84	tGaaCGATAATCGCGCA	21		divergon	TM1040_2699	-77	4.67	TaAAAAACgaTTTCa
divergon	Bcen_3976	-131	4.35	tGCGCGgTgtTCGCGCA			divergon		-65	4.11	TcAAAAAaaTTTcCc	12
divergon		-110	4.91	tGgGCGATtATCGCGCg	21		divergon	Daci_1992	-116	3.96	TTcGagtCAAtTTGTTCCgAa
divergon	Bcen_3977	-57	5.92	CGCGCGATAATCGCcCA			divergon		-34	5.26	TTcGGAACAttaaGTTCCAtT	82
divergon		-36	5.30	tGCGCGAacAcCGCGCA	21		divergon	Daci_1993	-118	4.89	aaTGGAACttAaTGTTCCgAa
divergon	Bcep1808_4920	-164	5.50	CGtcCGATAATCGCaCA			divergon		-36	4.92	TTcGGAACAAATTGactCgAa	82
divergon		-143	5.62	aGaaCGATAATCGCGCA	21		divergon	CtesDRAFT_PD0776	-119	3.65	TTcGagtCAAtTTaTTCCAta
divergon	Bcep1808_4921	-227	3.85	tGCGCGATtATCGttCt			divergon		-37	5.47	TTcGGAACcAtagGTTtCAAa	82
divergon		-206	4.64	tGtGCGATtATCGgaCg	21		divergon	CtesDRAFT_PD0777	-118	4.67	TTTGaAACctATgGTTCCgAa
divergon	BamMC406_4269	-56	5.92	CGCGCGATAATCGCcCA			divergon		-36	4.91	TaTGGAAtAAATTGactCgAa	82
divergon		-35	5.30	tGCGCGAacAcCGCGCA	21			Reut_B3753	-280	3.60	TcaGatACAAATcaTatCAAT
divergon	BamMC406_4270	-139	4.35	tGCGCGgTgtTCGCGCA					-197	5.04	aTcGGAACAAtcTGTTCCgtT	83
divergon		-118	4.91	tGgGCGATtATCGCGCg	21			ROP_33520	-152	3.53	aTcGGAACGttTcGTTCgtga
divergon	BamMC406_4273	-165	5.80	CGttCGATAATCGCaCA					-70	3.84	acTGGAACGggaTGTatgAtT	82
divergon		-144	5.62	aGaaCGATAATCGCGCA	21			RHA1_ro03583	-151	3.53	aTcGGAACGttTcGTTCgtga
divergon	BamMC406_4274	-226	3.85	tGCGCGATtATCGttCt					-70	4.22	acTGGAACGAgaTGTatgAtT	81
divergon		-205	4.80	tGtGCGATtATCGaaCg	21			Vapar_3826	-113	4.63	gccGGAACGggTTGTTCCgAT
divergon	Bamb_3802	-57	5.87	tGCGCGATAATCGCcCA					-37	3.61	aTcGGtACGtgTTGTcttgtT	76
divergon		-36	5.62	CGCGCGATcAcCGCGCA	21			Veis_3999	-78	3.52	TTTcGtAtAAATTaaTtCgga
divergon	Bamb_3803	-232	4.81	tGCGCGgTgATCGCGCg					-63	5.49	TTcGGAAtAAATgGTTCCgAa	15
divergon		-211	5.08	tGgGCGATtATCGCGCA	21			Avin_51550	-78	4.71	GgTACAcTGaACC
divergon	Bamb_3805	-164	5.80	CGttCGATAATCGCaCA					-58	4.13	GATACAcTaCcgC	20
divergon		-143	5.62	aGaaCGATAATCGCGCA	21		divergon	Maqu_3492	-150	3.54	GgTtCAATGTAtt
divergon	Bamb_3806	-229	3.85	tGCGCGATtATCGttCt			divergon		-145	3.10	aATgtATTGTAtt	5
divergon		-208	4.80	tGtGCGATtATCGaaCg	21		divergon	Maqu_3493	-69	3.82	GtTACAATcCcgC
divergon	BMULJ_04274	-58	5.87	tGCGCGATAATCGCcCA			divergon		-56	3.81	aATACAATaCAtt	13
divergon		-37	5.48	CGCGCGATgAcCGCGCA	21		divergon		-51	4.63	aATACATTGaACC	5
divergon	BMULJ_04275	-118	4.95	tGCGCGgTcATCGCGCg			divergon	Mfla_2557	-59	4.10	ttTgCAATGTACC
divergon		-97	5.08	tGgGCGATtATCGCGCA	21		divergon		-39	4.88	GATACATTGCAtC	20
divergon	BMULJ_04279	-164	5.19	CGttCGATAAaCGCaCg			divergon	Mfla_2558	-105	4.66	GATgCAATGTAtC
divergon		-143	5.84	tGaaCGATAATCGCGCA	21		divergon		-85	4.03	GgTACATTGCAaa	20
divergon	BMULJ_04280	-299	4.44	tGCGCGATtATCGttCA				GTNG_1942	-277	5.80	GTTCCATtgtatGtAActtAGTTaCtaTAtAtGGAAC
divergon		-278	4.23	CGtGCGtTtATCGaaCg	21				-56	8.70	GTTCCATCTAGAGAAAACgATTTCtgTTAAGCGGAAC	221
divergon	bglu_2g11620	-176	5.27	CGATCGATGATCGCACG			divergon	Bphyt_2205	-217	5.63	TTCGGAACagTGgTCCGaa
divergon		-155	5.25	TGAACGATAATCGCGCT	21		divergon		-120	5.12	aaCGGAACagcGTTCCtTT	97
divergon	bglu_2g11610	-270	4.55	CGTGCGATCATCGATCG			divergon	Bphyt_2206	-168	6.05	aaaGGAACGCTGTTCCGTT
divergon		-291	4.22	AGCGCGATTATCGTTCA	21		divergon		-71	6.02	TTCGGAcCaCTGTTCCGaa	97
divergon	BTH_II1221	-189	5.64	CGatCGATAATCGCaCg			divergon	BC1002_1638	-217	5.78	TTCGGAACaCTGgTCCGaa
divergon		-168	5.50	CGttCGcTAATCGCGCA	21		divergon		-120	5.27	aaCGGAACGgcGTTCCtTT	97
divergon	BTH_II1222	-221	4.28	tGCGCGATtAgCGaaCg			divergon	BC1002_1639	-188	5.98	aaaGGAACGCcGTTCCGTT
divergon		-200	4.41	CGtGCGATtATCGatCg	21		divergon		-91	5.87	TTCGGAcCagTGTTCCGaa	97
divergon	Bphy_1079	-240	5.18	CGttCGtTAATCGCaCA			divergon	Bphy_5760	-180	5.88	gcaGGAACGCTGTTCCGTT
divergon		-219	4.92	tGtGCGATtAaCGCGCg	21		divergon		-81	5.82	TTCGGAAtGgcGTTCCGTT	99
divergon		-55	5.91	tGaGCGATAATCGCGCA	164		divergon	Bphy_5761	-214	5.31	aaCGGAACGCcaTTCCGaa
divergon	Bphy_1080	-184	5.31	CGCGCGtTAATCGCaCA			divergon		-115	4.37	aaCGGAACagcGTTCCtgc	99
divergon		-163	4.36	tGtGCGATtAaCGaaCg	21			bglu_1g23750	-78	5.00	AATGGAATAACGTTCCGAA
divergon	Reut_B5034	-52	5.79	CGaGCGATAATCGCGCg					-185	6.18	TTCGGAACGGTGTTCCGTA	107
divergon		-31	4.15	CGCGCGAcAgTCGtGCA	21		divergon	BCAM0153	-194	5.18	TTCGGAACGtcGaTCCGga
divergon	Reut_B5035	-92	4.12	tGCaCGActgTCGCGCg			divergon		-85	5.39	aaCGGAcCatcGTTCCGaa	109
divergon		-71	4.95	CGCGCGATtATCGCtCg	21		divergon	BCAM0154	-215	5.89	TTCGGAACGaTGgTCCGTT
	Rpic_4303	-158	4.17	CGtGCGtTAtTCGCaCc			divergon		-106	5.62	TcCGGAtCGacGTTCCGaa	109
		-137	4.80	tGtGCGATtATCGaaCg	21		divergon	BamMC406_5796	-109	5.06	TGTAACACcGTTCCA
	Rpic_4305	-114	4.11	CGaGCGATAtgtGCGCA			divergon		-92	4.41	aGGAAggATGTTACt	17
		-93	4.58	tGtaCGgTgATCGCaCg	21		divergon	BamMC406_5797	-79	4.41	aGTAACATccTTCCt
divergon	Daci_4358	-142	5.47	TGCGCGATtgTCGCGCA			divergon		-62	5.06	TGGAACgGTGTTACA	17
divergon		-122	5.51	TGCGCGATcAcCGCGCA	20		divergon	Bphyt_5799	-37	5.06	TGTAACAAcGTTCCA
divergon	Daci_4359	-65	5.67	TGCGCGgTGATCGCGCA			divergon		-20	4.04	aaGAACAATGTTAtc	17
divergon		-45	5.97	TGCGCGAcaATCGCGCA	20		divergon	Bphyt_5800	-81	4.04	gaTAACATTGTTCtt
divergon	CtesDRAFT_1958	-156	3.78	TGCGCGATctTCGttCt			divergon		-64	5.06	TGGAACgTTGTTACA	17
divergon		-136	6.10	TGTGCGATtATCGCGCA	20			Smon_1247	-113	4.53	gGAAAtAAaATTTCa
divergon	CtesDRAFT_1959	-61	6.16	TGCGCGATaATCGCaCA					-82	5.05	TGAAAtAAaATTTCa	31
divergon		-41	5.39	aGaaCGAaGATCGCGCA	20			ROP_33620	-255	3.77	acGctCGtgCCGgTCAC
divergon	ACIAD1702	-111	4.52	TTTGTTCGAtatTtaaAtAAt					-92	6.22	TTGAACGAAgCGTTCAC	163
divergon		-91	6.53	TTTGTTCGAtaATCGaACAAA	20			ROP_33660 (frameshifted)	-286	4.69	gTGAACGtAaCGaTCAa
divergon	ACIAD1704	-212	6.64	TTTGTTCGAtTATCGaACAAA					-81	5.98	aTGAACGcACTGTTCAC	205
divergon		-192	5.20	aTTaTTtaAATATCGaACAAA	20				-40	3.75	ggaAtCGAACTGTcCAC	41
divergon	AZC_0993	-51	3.75	TTTGTgCGAtatTCGattttt				ROP_33710	-287	4.69	cTGAACGAtgTGcTCAa
divergon		-44	4.13	gaTaTTCGAtTtTtGttCAAA	7				-80	5.98	TTGAACGAgCTGTTCAa	207
divergon		-33	6.13	TTTGTTCaAATATCGCACAcc	11		divergon	ROP_23190	-266	4.39	TTGAACatACCGacCAC
divergon	AZC_0994	-129	4.93	ggTGTgCGAtatTtGaACAAA			divergon		-78	4.62	cTGAACtAttCGTTCAC	188
divergon		-118	4.68	TTTGaaCaAAaATCGaAtAtc	11		divergon	ROP_23200	-236	4.37	gTGAACGAAtaGTTCAg
divergon		-111	4.40	aaaaaTCGAATATCGCACAAA	7		divergon		-48	4.00	gTGgtCGgtaTGTTCAa	188
divergon	Oant_3720	-132	5.69	TTTGTgCGAtatatGaACAAA				SACE_2777	-280	4.93	cTGAACGAtaTGTTCgC
divergon		-114	4.30	aaatgTCaAtTATCGCACAAA	18				-175	3.94	gTGgtCattgCGTTCAC	105
divergon	Oant_3721	-67	3.83	TTTGTgCGAtaATtGacattt					-155	3.75	aTGAACGAAtaGaTCga	20
divergon		-49	6.65	TTTGTTCatATATCGCACAAA	18		divergon	SACE_2785	-281	5.09	acGAACGttaCGTTCAC
	BruAb2_0588	-160	6.18	TTTGTgCGAtaATtGaACAAA			divergon		-142	4.47	TTGAACGtctCGTTCga	139
		-142	4.02	aaatgTCaAATAgCGCACAAA	18		divergon	SACE_2786	-282	5.23	TcGAACGAgaCGTTCAa
	BAB2_0604	-160	6.18	TTTGTgCGAtaATtGaACAAA			divergon		-143	4.39	gTGAACGtAaCGTTCgt	139
		-142	4.02	aaatgTCaAATAgCGCACAAA	18			Rpal_5131	-223	3.94	TAGAAcgtCtTTCCA
	BMEII0643	-13	6.18	TTTGTgCGAtaATtGaACAAA					-56	6.07	TGGAATAGCGTTTCA	167
		5	4.02	aaatgTCaAATAgCGCACAAA	18			RSKD131_4362	-238	3.31	CAGAACGCCTTTCCG
	BRA0638	-158	6.18	TTTGTgCGAtaATtGaACAAA					-98	5.83	CAGAATGGCGTTCCA	140
		-140	4.33	aaatgTCaAATATCGCACAAA	18			OCAR_6783	-70	3.89	gtccATAGCGTTTCA
	BMI_II635	-159	6.18	TTTGTgCGAtaATtGaACAAA					-40	4.18	TGatAcAGCGTTCCA	30
		-141	4.02	aaatgTCaAATAgCGCACAAA	18			RALTA_B0145	-132	4.03	AttGcCtTTGTCTCT
	BOV_A0600	-158	5.77	TTTGTgCGAtaATtGaAtAAA					-112	5.11	AGAGACaacGTCTCT	20
		-140	4.02	aaatgTCaAATAgCGCACAAA	18		divergon	nfa27820	-81	3.45	CGAAtagtgaacTCG
	Avi_6120	-128	6.03	TTTGTGCGTTATTCGAACAAA			divergon		-74	4.66	tGAACTCGgTaTTCt	7
		-110	4.3	AAATGTCAATTATCGCACAAA	18		divergon	nfa27830	-78	3.66	CGAACTCGaTagTaG
	NGR_b21410	-152	5.47	TaTGTgCGAtataCGaACAAA			divergon		-65	3.83	aGAAtaCcgaGTTCa	13
		-134	4.33	AAAAGTCAAATATCGCACAAA	18		divergon		-58	4.02	CGAgtTCacTaTTCG	7
	Arad_9494	-128	5.56	CTTGTGCGATATACGAACAAA				Gobs_1920	-156	3.40	tGAcCTCGccGgTCc
		-110	4.11	AAAAATCAAATAACGCACAAA	18				-48	4.08	tGAACgCtTcaTTCG	108
	RHE_PE00201	-128	5.47	TaTGTgCGAtataCGaACAAA				BH2136	-44	4.53	gGAAACtGaGTTTCT
		-110	4.11	aaatgTCaAATAaCGCACAAA	18				-24	3.81	AGAAACttaGTTagG	20
	pRL110287	-131	5.48	gTTGTgCGAtataCGaACAAA				BMQ_2860	-239	4.20	AGAAACttTtTTTCa
		-113	4.33	aaatgTCaAATATCGCACAAA	18				-47	4.95	tGAAACGtTGTTTgc	192
divergon	Smed_5091	-2	4.34	TTTGTgCGttatTgGaACgAt				GTNG_1384	-46	5.35	AGAAACaGTGTTTCG
divergon		16	5.64	gaTGTTCGAtTATCGCACAAg	18				-8	4.08	AGAAACGaTGaTTga	38
divergon	Smed_5092	-106	5.62	cTTGTgCGAtaATCGaACAtc				GYMC61_2367	-126	3.80	AGAAAaGGTGTccCG
divergon		-88	5.42	aTcGTTCcAATAaCGCACAAA	18				-41	5.26	AGAAACGaTGTTTCT	85
	Atu4547	-127	5.88	TTTGTgCGAtataCGaACAAA				SGR_5216	-67	4.22	cGCgAaGCcCGTTGCg
		-109	4.04	aaaaaTCatATAaCGCACAAA	18				-46	5.74	cGCAACGCTCGTTGCA	21
divergon	Pden_5019	-29	5.12	TTTGTTCaAcTtgCGtAaAAA			divergon	PA1629	-209	5.81	aACaAAATCAtATTTCGCA
divergon		-8	4.45	TcTGTgCGcATggtGaACAAg	21		divergon		-47	5.36	cAtGAAAcCAtATTTCGCA	162
divergon	Pden_5020	-122	4.89	cTTGTTCaccatgCGCACAgA			divergon	PA1630	-233	4.68	gAtGAAtTgAtATTTCGCt
divergon		-101	4.91	TTTtTaCGcAagTtGaACAAA	21		divergon		-51	4.43	TgCGAAATatgATTTtGtt	182
	Mrub_2689	-151	4.21	TTGTTCGCaAGgtGtAtAt			divergon	PLES_36961	-231	4.68	gAtGAAtTgAtATTTCGCt
		-132	5.62	aTGTTCGCTAtACGAACAA	19		divergon		-211	4.01	TgCGAAATatAgTTTCatg	20
divergon	RPB_2267	-129	6.00	TTGTTCaaTAGACGAACAt			divergon		-49	4.43	TgCGAAATatgATTTtGtt	162
divergon		25	5.24	gTGTTCGCacAACGAACAc	154		divergon	PLES_36971	-211	5.81	aACaAAATCAtATTTCGCA
divergon	RPB_2268	-243	5.39	gTGTTCGtTgtgCGAACAc			divergon		-49	5.33	cAtGAAActAtATTTCGCA	162
divergon		-89	4.94	aTGTTCGtctAttGAACAA	154		divergon	LHK_00990	-219	5.56	aACaAAATattATTTCGCA
divergon	Rpal_1174	-220	5.20	acGTTCGaTAGACGAACAt			divergon		-59	5.48	TgCGAAATaAtATTcCGCA	160
divergon		-94	6.02	gTGTTCGtTgAgCGAACAA	126		divergon	LHK_00991	-210	5.29	TgCGgAATattATTTCGCA
divergon	Rpal_1175	-285	5.93	TTGTTCGCTcAACGAACAc			divergon		-70	4.13	TttGcAtgtAAATTTCGCt	140
divergon		-159	4.86	aTGTTCGtctAtCGAACgt	126		divergon		-50	5.08	TgCGAAATaAtATTTtGtt	20
divergon	Kvar_2819	-116	4.93	tGTtCGATtATCGcACc			divergon	BMI_II218	-207	4.11	agCGAAATttcATTTCatt
divergon		-97	4.46	atTtCGATtATCGccCt	19		divergon		-52	4.86	TgCGAAATttgATTTCGtA	155
divergon		-32	5.08	aGTGCGATtAcCGcACA	65		divergon	BMI_II219	-226	6.13	TACGAAATCAAATTTCGCA
divergon	Kvar_2820	-154	5.09	tGTGCGgTAATCGcACt			divergon		-168	4.04	TAaaAAATtAtcTTTCcCc	58
divergon		-89	6.13	aGgGCGATAATCGAAat	65		divergon		-71	5.82	aAtGAAATgAAATTTCGCt	97
divergon		-70	6.33	GGTGCGATAATCGAACA	19		divergon	BAB2_0215	-206	4.11	agCGAAATttcATTTCatt
divergon	KPK_2916	-116	4.93	tGTtCGATtATCGcACc			divergon		-51	4.86	TgCGAAATttgATTTCGtA	155
divergon		-97	4.46	atTtCGATtATCGccCt	19		divergon	BAB2_0216	-227	6.13	TACGAAATCAAATTTCGCA
divergon		-32	5.08	aGTGCGATtAcCGcACA	65		divergon		-170	4.04	TAaaAAATtAtcTTTCcCc	57
divergon	KPK_2918	-154	5.09	tGTGCGgTAATCGcACt			divergon		-72	5.82	aAtGAAATgAAATTTCGCt	98
divergon		-89	6.13	aGgGCGATAATCGAAat	65			BOV_A0201	-206	4.11	agCGAAATttcATTTCatt
divergon		-70	6.33	GGTGCGATAATCGAACA	19				-51	4.86	TgCGAAATttgATTTCGtA	155
divergon	KPN_01537	-152	5.09	tGTGCGgTAATCGcACt				BruAb2_0217	-206	4.11	agCGAAATttcATTTCatt
divergon		-87	6.13	aGgGCGATAATCGAAat	65				-51	4.86	TgCGAAATttgATTTCGtA	155
divergon		-68	6.33	GGTGCGATAATCGAACA	19		divergon	BMEII1021	-201	6.13	TACGAAATCAAATTTCGCA
divergon	KPN_01538	-118	4.93	tGTtCGATtATCGcACc			divergon		-144	4.04	TAaaAAATtAtcTTTCcCc	57
divergon		-99	4.46	atTtCGATtATCGccCt	19		divergon		-46	5.82	aAtGAAATgAAATTTCGCt	98
divergon		-34	5.08	aGTGCGATtAcCGcACA	65		divergon	BMEII1022	-208	4.11	agCGAAATttcATTTCatt
divergon	ROD_16681	-82	4.93	tGTtCGATtATCGcACc			divergon		-53	4.86	TgCGAAATttgATTTCGtA	155
divergon		-63	4.46	atTtCGATtATCGccCt	19		divergon	BCAN_B0222	-207	4.11	agCGAAATttcATTTCatt
divergon	ROD_16691	-91	6.13	aGgGCGATAATCGAAat			divergon		-51	4.86	TgCGAAATttgATTTCGtA	156
divergon		-72	6.33	GGTGCGATAATCGAACA	19		divergon	BCAN_B0223	-228	6.13	TACGAAATCAAATTTCGCA
	PANA_3341	-97	4.84	cGTGCGATAAaCGcACA			divergon		-170	4.04	TAaaAAATtAtcTTTCcCc	58
		28	4.00	cGgGCGtTAATCGAcag	125		divergon		-72	5.82	aAtGAAATgAAATTTCGCt	98
divergon	PANA_3350	-63	5.03	tGacCGATAATCGcACA			divergon	BRA0221	-206	4.11	agCGAAATttcATTTCatt
divergon		-44	4.63	atTtCGATtATCGgtat	19		divergon		-51	5.40	TgCGAAATttAATTTCGtA	155
divergon	PANA_3351	-111	5.22	atacCGATAATCGAAat			divergon	BRA0222	-227	6.10	TACGAAATtAAATTTCGCA
divergon		-92	5.12	tGTGCGATtATCGgtCA	19		divergon		-170	4.04	TAaaAAATtAtcTTTCcCc	57
	Spro_2507	-110	4.48	aagGCGATtAaCGAACc			divergon		-72	5.82	aAtGAAATgAAATTTCGCt	98
		-91	5.35	GtTtCGATAATCGcACA	19			ACIAD1683	-226	4.62	TgtaAAAatAAATaTCGCA
divergon	KPN_01875	-66	5.19	gCGtCGATAATCGCAca					-42	3.96	agtaAgATtAAATTTgGtt	184
divergon		-47	5.47	ATTtCGATTATCGCCGT	19			ACIAD1685	-126	4.48	aAtagAcTaAAATaTCGCA
divergon	KPN_01876	-67	5.47	ACGGCGATAATCGaAAT					-106	4.33	TgCaAAATaAAATTTtatt	20
divergon		-48	5.19	tgTGCGATTATCGaCGc	19			ACIAD1692	-246	4.52	cACaAAATCttgTTctGCt
divergon	KPK_2479	-158	5.47	ACGGCGATAATCGaAAT					-203	3.99	aAtaAAAcCAtATTTtcaA	43
divergon		-139	5.01	tgTGCGATTATCGgCAc	19				-179	4.67	TttaAAAatAAATTTCGtt	24
divergon	KPK_2481	-133	5.01	gTGcCGATAATCGCAca					-43	4.22	TgaGgAATatAgTTTtGtt	136
divergon		-114	5.47	ATTtCGATTATCGCCGT	19			ACIAD1693	-294	4.45	aACaAAActAtATTcCtCA
divergon	Kvar_2428	-158	5.47	ACGGCGATAATCGaAAT					-178	3.88	TAtGgttTttAATTTCGtt	116
divergon		-139	5.01	tgTGCGATTATCGgCAc	19				-158	3.95	aACGAAATttAtTTTtaaA	20
divergon	Kvar_2429	-133	5.01	gTGcCGATAATCGCAca			divergon	ACIAD1699	-233	3.94	aAaaAAATttcATaTtGCA
divergon		-114	5.47	ATTtCGATTATCGCCGT	19		divergon		-218	4.42	TgCaAAATtAAtTTcCGaA	15
divergon	EFER_1478	-127	5.47	ACGGCGATAATCGaAAT			divergon		-70	4.31	TgCagAATtttATTTtGat	148
divergon		-108	5.01	tgTGCGATAATCGgCAc	19		divergon	ACIAD1700	-268	4.35	TAtaAAATCttATTTatCA
divergon	EFER_1479	-82	5.01	gTGcCGATTATCGCAca			divergon		-253	4.82	atCaAAATaAAATTctGCA	15
divergon		-63	5.47	ATTtCGATTATCGCCGT	19		divergon		-105	4.52	TtCGgAAattAATTTtGCA	148
	Csal_0291	-281	4.26	GTTCGCAtTAtGgAC			divergon	ABAYE2296	-265	5.43	TACGgAATaAAATTTtGCA
		-84	4.23	aTTCGCttatCGAAC	197		divergon		-245	3.91	TACaAAATaAAAaTTtatt	20
	Csal_0299	-54	4.83	GTTCGTAtcACaAAC			divergon		-125	4.93	agtGAAAatAtATTTtGCt	120
		-35	4.76	GTTCaCtAagCGAAC	19		divergon	ABAYE2297	-199	4.18	agCaAAATatAtTTTCaCt
divergon	Mmwyl1_3045	-174	5.15	GTTCGTtATACGAAt			divergon		-79	4.27	aAtaAAtTtttATTTtGtA	120
divergon		-155	5.31	GTTtGCAATACGAAC	19		divergon		-59	4.80	TgCaAAATtttATTcCGtA	20
divergon	Mmwyl1_3046	-45	5.12	GTTCGTAtTgCaAAC				ABAYE2304	-151	4.68	TttGAAAattAATTTCGtt
divergon		-26	4.41	aTTCGTAtaACGAAC	19				-15	4.28	aAaGgAATatAgTTTtGat	136
divergon	Bcen_2997	-114	5.62	tggATGTTCtacAtACGAACATaAG			divergon	ABAYE2314	-227	5.08	TttGAAAattAATTTCGCA
divergon		-95	6.22	CATAaGaTCGTgTAtCGAACgTTca	19		divergon		-122	3.96	TggaAAATtAAAgTTtGat	105
divergon	Bcen_2998	-118	4.41	tgaAcGTTCGaTAcACGAtCtTatG			divergon		-83	4.24	attaAAAatAtATaTCGCt	39
divergon		-99	5.43	CtTATGTTCGTaTgtaGAACATcca	19		divergon	ABAYE2315	-287	3.85	atCcAttTaAAATTTCGCA
divergon	Bcep18194_B0262	-114	6.13	tAaATGTTCtaTAtACGAACATaAG			divergon		-228	4.03	atCaAAcTttAATTTtcCA	59
divergon		-95	6.22	CATAaGaTCGTgTAtCGAACgTTca	19		divergon		-123	4.31	TgCGAAATtAAtTTTCaaA	105
divergon	Bcep18194_B0263	-118	4.41	tgaAcGTTCGaTAcACGAtCtTatG			divergon		-108	3.99	cAaaAtATattgTTTtGCA	15
divergon		-99	6.06	CtTATGTTCGTaTAtaGAACATTta	19		divergon	AB57_1575	-285	3.85	atCcAttTaAAATTTCGCA
divergon	Bamb_4717	-98	4.41	tgaAcGTTCGaTAcACGAtCtTatG			divergon		-226	4.03	atCaAAcTttAATTTtcCA	59
divergon		-79	6.06	CtTATGTTCGTaTAtaGAACATTta	19		divergon		-121	4.31	TgCGAAATtAAtTTTCaaA	105
divergon	Bamb_4718	-116	6.13	tAaATGTTCtaTAtACGAACATaAG			divergon		-106	3.99	cAaaAtATattgTTTtGCA	15
divergon		-97	6.22	CATAaGaTCGTgTAtCGAACgTTca	19		divergon	AB57_1576	-229	5.08	TttGAAAattAATTTCGCA
divergon	Bcep1808_3594	-116	3.99	aAatcGTTCGaTAcACGAtCtTatG			divergon		-124	3.96	TggaAAATtAAAgTTtGat	105
divergon		-97	6.15	CtTATGTTCGTaTAAaGAACATTtG	19		divergon		-85	4.24	attaAAAatAtATaTCGCt	39
divergon	Bcep1808_3595	-116	6.32	CAaATGTTCtTTAtACGAACATaAG				AB57_1585	-176	4.68	TttGAAAattAATTTCGtt
divergon		-97	5.82	CATAaGaTCGTgTAtCGAACgaTtt	19				-40	4.28	aAaGgAATatAgTTTtGat	136
divergon	BMULJ_05165	-145	4.41	tgaAcGTTCGaTAcACGAtCtTatG			divergon	AB57_1592	-212	4.18	agCaAAATatAtTTTCaCt
divergon		-126	5.87	CtTATGTTCGTaTAtgGAACATTta	19		divergon		-92	4.27	aAtaAAtTtttATTTtGtA	120
divergon	BMULJ_05166	-154	5.89	tAaATGTTCcaTAtACGAACATaAG			divergon		-72	4.80	TgCaAAATtttATTcCGtA	20
divergon		-135	6.22	CATAaGaTCGTgTAtCGAACgTTca	19		divergon	AB57_1593	-267	5.43	TACGgAATaAAATTTtGCA
divergon	bglu_2g03350	-96	5.88	CTTATGTTCGTATAAAGAACATTTT			divergon		-247	3.91	TACaAAATaAAAaTTtatt	20
divergon		-115	4.52	CGTTCGTTCGATATTCGATCTTATG	19		divergon		-127	4.93	agtGAAAatAtATTTtGCt	120
divergon	bglu_2g03340	-169	5.96	AAAATGTTCTTTATACGAACATAAG				Psyc_1171	-197	3.70	TAaaAAATtAAAgTTtagA
divergon		-150	5.95	CATAAGATCGAATATCGAACGAACG	19				-196	3.71	aAaaAAtTaAAgTTTaGat	1
divergon	BMAA1490	-117	4.26	gAagcGTTCGaTTAACGAtCtTatG				Rfer_2595	-239	4.22	TgCGgAcggtgATTTCGCA
divergon		-98	6.02	CtTATGTTCaTaTAACGAACATTtG	19				-114	3.90	cAaGAAccgAAATTTttCA	125
divergon	BMAA1491	-91	6.27	CAaATGTTCGTTAtAtGAACATaAG					-51	4.31	TgCGAAcgtgtgTTcCGCt	63
divergon		-72	5.91	CATAaGaTCGTTAAtCGAACgcTtc	19			Gura_0531	-226	4.18	atCGAAcatAtgTTTCGCc
divergon	BPSS0274	-89	6.27	CAaATGTTCGTTAtAtGAACATaAG					-51	4.71	TtaGAAATacAgTTTCGCA	175
divergon		-70	5.91	CATAaGaTCGTTAAtCGAACgcTtc	19		divergon	HI1031	-115	4.79	TATTTTaAcATatTgaTTtAtAAaT
divergon	BPSS0275	-119	4.26	gAagcGTTCGaTTAACGAtCtTatG			divergon		-44	4.90	aATTaTGAAAcgtaATTTtACtATa	71
divergon		-100	6.02	CtTATGTTCaTaTAACGAACATTtG	19		divergon	HI1032	-156	6.16	TATagTaAAATtAcgTTTCAtAATT
divergon	BTH_II2127	-92	6.02	tAaAaGTTCGaTAtAtGAACATaAG			divergon		-85	4.13	atTTaTaAAtcaATATgTtAaAATa	71
divergon		-73	6.19	CATAaGaTCGTTAAtCGAACgTTtc	19		divergon		-72	4.24	TATgTTaAAATaATtTTaCtgAtTT	13
divergon	BTH_II2126	-116	4.66	GAAACGTTCGATTAACGATCTTATG			divergon		-30	4.56	TtTcTTGtgATaATATTTCAtAtTg	42
divergon		-97	5.45	CTTATGTTCATATATCGAACTTTTA	19			APL_0107	-252	4.04	aATacTtAAcTaAaATTTaACAtTT
divergon	Bphy_3767	-137	5.15	gAaATGTTCGaTAgAtGAtCgTTtG					-231	3.87	atTTTaaAcATttcATTaaAaAATa	21
divergon		-118	5.24	CgTtTGTTCGagTAtaGAACAaTAt	19				-99	3.83	TtTgTTaAAAattcATTTCcatccT	132
divergon	Bphy_3768	-291	4.79	atatTGTTCtaTActCGAACAaacG				APP7_0107	-252	4.04	aATacTtAAcTaAaATTTaACAtTT
divergon		-272	5.23	CAaAcGaTCaTcTAtCGAACATTtc	19				-231	3.87	atTTTaaAcATttcATTaaAaAATa	21
	Bxe_B2167	-264	4.52	tggtTGTTCGaTAtAtGAcCgTgtG					-99	3.83	TtTgTTaAAAattcATTTCcatccT	132
		-245	5.53	CgTgTGTTCGTgTAAaGAACAaatG	19			MS0055	-184	4.15	TcTTTTaAAcTCtgATTTtAattcT
	Bxe_B0642	-244	4.69	aATtTGTTCGTTAtAtGAACATgga					-116	5.07	TATaTTGAAATtggATTcCAtAtTc	68
		-225	4.31	CATggaTTCGTTTAgCGAACgTTct	19				-46	3.93	aATTTgtgAActAgATcTCAtttTT	70
	Bphyt_5925	-206	5.14	tAgtTGTTCGaTAtAtGAcCgTatG			divergon	PM1256	-208	3.91	TtaaTcGAttctATcTTTCgCtATT
		-187	5.40	CgTATGTTCGTaTcAaGAACAaatc	19		divergon		-54	5.59	TtTTTTaAAAcgtcgTTTCAatATg	154
divergon	BC1002_4572	-179	4.48	TCACTGTTCATGTAACGAACAAATT			divergon		-34	3.79	ataTgTGAAATaAaAcactgaAtTg	20
divergon		-198	3.15	GAAGCGTTCGCTAAACGAATCACTG	19		divergon	PM1257	-207	4.09	cAaTTcagtgTttTATTTCACAtaT
divergon	BC1002_4573	-279	4.34	AATTTGTTCGTTACATGAACAGTGA			divergon		-187	5.64	cATaTTGAAAcgAcgTTTtAaAAaa	20
divergon		-260	4.00	CAGTGATTCGTTTAGCGAACGCTTC	19		divergon	HS_0758	-209	4.02	TtacgccAAtcttTATTTCAtAtaT
divergon	RSc2254	-188	5.67	gGTTCtTGgATCGAACg			divergon		-189	5.98	TATaTTGAAAcgATATTTtAaAAaa	20
divergon		-169	5.76	AGTTCGcTTATCGAACA	19		divergon		-174	3.89	TtTTaaaAAATtATAgTctgaAtaa	15
divergon	RSc2255	-126	5.09	tGTTCGaTaAgCGAACt			divergon		-60	3.87	TtTaTTttAtcgATATaTCACtAaa	114
divergon		-107	3.09	CGTTCGATCCAAGAACC	19		divergon	HS_0759	-192	3.85	TtTaTTttAgTgATATaTCgatAaa
divergon	Rpic_2459	-197	5.52	AGTTCtcGgATCGAACg			divergon		-115	3.93	TtaTaaaAAcTttTATTTCttAtTT	77
divergon		-178	5.78	gGTTCGTATAaCGAACA	19		divergon		-73	3.94	TtaTTcagAcTataATTTtttAAaa	42
divergon	Rpic_2460	-166	4.99	tGTTCGTTataCGAACc			divergon		-58	5.68	TtTTTTaAAATatcgTTTCAatATa	15
divergon		-147	3.16	CGTTCGATCCGAGAACT	19		divergon	PANA_0369	-177	4.92	aAaTTcaAAAcaATATTTtAactTa
	BAV0212	-107	5.93	TGTTCAtATTGTGAttA			divergon		-164	3.98	TATTTTaActTacTgTTTCttAtag	13
		-54	3.84	gGcTCACAcTGTaAcCA	53		divergon		-90	5.60	TtTTTTGgAATagTATTTCACAtaT	74
	Reut_C6276	-295	5.73	TGTTCACgTTGTGAAtA			divergon	PANA_0370	-229	4.99	ataTgTGAAATacTATTcCAaAAaa
		-122	4.45	TaTTtACATgtTGAAtA	173		divergon		-142	5.40	TAagTTaAAATatTgTTTtgaAtTT	87
	BB1493	-119	5.04	TGTTCACAaTGTGcACg			divergon	Spro_3928	-288	4.71	acaTgcGAAATtcaATTTCAaAAaT
		-71	3.82	TGTTCAgATTcaGgttA	48		divergon		-215	4.22	ctTTTTaAAAcaATtgTTtAtttaT	73
	BPP2097	-119	5.04	TGTTCACAaTGTGcACg			divergon	Spro_3929	-172	3.89	ataaaTaAAcaatTgTTTtAaAAag
		-71	3.82	TGTTCAgATTcaGgttA	48		divergon		-99	5.19	atTTTTGAAATtgaATTTCgCAtgT	73
divergon	Reut_B4463	-54	4.65	cGTgCACATTaTGcACA				Spro_3933	-152	4.61	TAaTTTaAcAcacTgTTTtAtAtaa
divergon		-45	3.90	TaTgCACAaTcTGAgCg	9				-77	5.14	TtaTTTGAAATgcaATTcCgCAtaT	75
divergon	Reut_B4464	-64	4.31	cGcTCAgATTGTGcAtA				PC1_3682	-216	4.45	atTTTTGgtActtaATaTCACAtTT
divergon		-55	4.65	TGTgCAtAaTGTGcACg	9				-209	3.83	gtacTTaAtATCAcATTTtcttATT	7
divergon	Bpet0372	-48	4.97	cGTcCACATTGTGAACt				PC1_3688	-180	5.56	gtTTTTGAAATtAaATTTCgtAtaT
divergon		-7	3.56	gGggCACAaTGcGAgCc	41				-160	3.81	TATaTTGAAATatgAagTtcattaa	20
divergon	Bpet0373	-148	3.73	gGcTCgCATTGTGccCc				Pecwa_3876	-216	4.45	atTTTTGgtActtaATaTCACAtTT
divergon		-107	4.70	aGTTCACAaTGTGgACg	41				-209	3.83	gtacTTaAtATCAcATTTtcttATT	7
divergon	Mvan_0155	-52	5.16	GATTCGgAtacCGGATC				Pecwa_3885	-180	5.24	gtTTTTGAAATtgagTTTCgCAtaT
divergon		-30	5.03	GATCCGttcagCGGATC	22				-158	3.97	TATTgaaAtATtAagTTTattAAaa	22
divergon	Mvan_0156	-55	4.60	GATCCGctgaACGGATC					-143	4.40	TtTaTTaAAAcgAcAaaTCAttAcT	15
divergon		-33	5.12	GATCCGgtATcCGaATC	22			Dd1591_3613	-109	4.07	aAaaaTaAAAaaAcAaTTCAtcAaa
	BCG_1807	-52	5.55	GAaCCGAAATACGGATC					-55	3.82	atTTTTGAAtTaccATgcCgttAaT	54
		-30	6.16	GATTCGAAATACGGACC	22		divergon	KPK_0166	-72	5.76	ataTTTGAAATCAgATTTCgCAtTg
divergon	Mb1802c	-52	4.85	GgTCCGtAtTtCGaATC			divergon		-52	3.79	cATTgTGAAATttaAcgatAaAAaa	20
divergon		-30	5.60	GATCCGtAtTtCGGtTC	22		divergon	KPK_0167	-189	4.48	TtTTTTatcgTtAaATTTCACAATg
divergon	Mb1803	-52	5.55	GAaCCGAAATACGGATC			divergon		-169	5.28	cAaTgcGAAATCtgATTTCAaAtaT	20
divergon		-30	6.16	GATTCGAAATACGGACC	22			Entcl_0168	-169	4.88	ctaTacGAAATCtgATTTCAaAtaT
divergon	Rv1773c	-52	4.85	GgTCCGtAtTtCGaATC					-109	3.79	TtTTTTGAAATCtatTaaaAtcAaT	60
divergon		-30	5.60	GATCCGtAtTtCGGtTC	22		divergon	CKO_05032	-188	4.21	TtTTTTatctTtAaATTTCACtATg
divergon	Rv1774	-52	5.55	GAaCCGAAATACGGATC			divergon		-168	5.23	ctaTgcGAAATCtgATTTCAaAtaT	20
divergon		-30	6.16	GATTCGAAATACGGACC	22		divergon	CKO_05033	-75	5.75	ataTTTGAAATCAgATTTCgCAtag
divergon	TBFG_11801	-52	4.85	GgTCCGtAtTtCGaATC			divergon		-55	3.76	cATagTGAAATttaAagatAaAAaa	20
divergon		-30	5.60	GATCCGtAtTtCGGtTC	22			STY4131	-191	4.02	TtTTTTGtcgatAaATTTCAtAATg
divergon	TBFG_11802	-52	5.55	GAaCCGAAATACGGATC					-171	5.20	TAaTgcGAAATgtagTTcCAaAtaT	20
divergon		-30	6.16	GATTCGAAATACGGACC	22			STM3667	-202	4.09	aATTTTagtATgtTtTTTtgtctaT
	PA0155	-67	4.27	aatTgCGATgATCGAACga					-189	4.02	TtTTTTGtctatAaATTTCAtAATg	13
		-48	4.08	gTGTcCGATAATCGGcgAG	19				-169	5.22	TAaTgcGAAATCtagTTcCAaAtaT	20
	PA0226	-114	5.78	aTGTTCGATtATCGAACTG			divergon	b3574	-172	4.39	TtTTTTGgctTaAaATTTCAatATg
		-95	5.22	tTaaTCGATtATCGGAtTG	19		divergon		-152	5.23	ataTgcGAAActtgATTTCAaAtaT	20
	PLES_01561	-67	4.27	aatTgCGATgATCGAACga			divergon	b3575	-73	5.90	ataTTTGAAATCAagTTTCgCAtaT
		-48	4.08	gTGTcCGATAATCGGcgAG	19		divergon		-53	4.40	cATaTTGAAATttTAagcCAaAAaa	20
	PLES_02231	-114	6.10	CTGTTCGATtATCGAACTG			divergon	SBO_3582	-172	4.39	TtTTTTGgctTaAaATTTCAatATg
		-95	5.22	tTaaTCGATtATCGGAtTG	19		divergon		-152	5.23	ataTgcGAAActtgATTTCAaAtaT	20
	PST_1253	-63	4.33	aTtggCGATtATCGGtCAc			divergon	SBO_3583	-73	5.90	ataTTTGAAATCAagTTTCgCAtaT
		-44	4.34	tgtgTCGATAATCGccCTa	19		divergon		-53	4.40	cATaTTGAAATttTAagcCAaAAaa	20
	PST_1254	-21	5.83	CcGTTCGATAATCGAACgc			divergon	SFV_3965	-71	4.85	ataTTaGAAATCtagTTcCgCAtaT
		-2	5.27	tatgTCGATtATCGGAtTG	19		divergon		-51	4.40	cATaTTGAAATttTAagcCAaAAaa	20
	Avin_38220	-119	5.58	gcGTTCGATAAaCGAACgG			divergon	SFV_3966	-210	4.39	TtTTTTGgctTaAaATTTCAatATg
		-100	4.99	aTtggCGATtATCGGAtTG	19		divergon		-190	4.63	ataTgcGgAActAgATTTCtaAtaT	20
	PSPTO_4309	-128	5.88	tTGTTCGATtATCGAACgc			divergon	PFL_0966	-89	6.18	ATCGTAATCcaATTACGcA
		-109	5.64	tTagTCGATtATCGGAtTG	19		divergon		-69	5.29	AaCGTAATTTGATTgCccA	20
	PSPTO_4310	-118	4.19	aatTgCGATtATCGGcCAc			divergon	PFL_0967	-117	4.36	TggGcAATCaaATTACGtt
		-99	5.76	CTGTTCGATAATCGcACAa	19		divergon		-97	6.23	TgCGTAATTgGATTACGAt	20
	Psyr_4013	-128	5.18	tcGTTCGATtAcCGAACgt				PSPTO_3552	-85	5.56	ATCGTAAaacaATTACGcA
		-109	5.64	tTagTCGATtATCGGAtTG	19				-65	4.35	AaCGTAATTTGAgTttGAA	20
	Psyr_4014	-119	4.19	aatTgCGATtATCGGcCAc				Spro_1334	-137	6.53	ACGATGCACTGTATTGC
		-100	5.76	CTGTTCGATAATCGcACAa	19				-90	5.77	gtGATGCACTGTATTGC	47
	PSEEN1163	-133	5.76	CTGTTCGATAATCGAACgt				PANA_2736	-130	4.07	AtGgTtCgaTGTATTGC
		-114	5.42	taGTgCGATtATCGGAtTG	19				-125	4.41	tCGATGtAtTGcAaTGC	5
	PputW619_1017	-167	5.69	aTGTTCGATAAaCGcACgG					-84	4.41	gCaATatgCTGTATTGC	41
		-148	5.36	aTagTCGATtATCGGAtTG	19				-79	4.25	AtGcTGtAtTGcAaTGC	5
	PP_1377	-209	5.12	tgGTTCGtTAATCGcACAG
		-190	5.36	aTagTCGATtATCGGAtTG	19
	Pfl_1266	-291	6.04	CTGTTCGATAAaCGcACAG
		-272	4.16	agtTgCGtTtATCGAAtTG	19
	Pfl_1267	-138	5.92	CTGTTCGATAAaCGAACAc
		-119	5.50	tcagTCGATtATCGGAtTG	19
	PFL_1315	-103	4.19	tTtTgCaATAAaCccACgG
		-36	4.76	tgGTTCGATAATCGccCAa	67
	PFL_1317	-134	5.97	CTGTTCGATAATCGAACgc
		-115	5.50	tcagTCGATtATCGGAtTG	19
divergon	Arth_2570	-141	4.82	cGTTCcATAtggGAACt
divergon		-121	5.28	TGTTCaAcTATaGAACA	20
divergon	Arth_2571	-110	5.47	TGTTCtATAgTtGAACA
divergon		-90	4.71	aGTTCccaTATgGAACg	20
divergon	Bcav_0871	-94	5.35	gGTTCGATTAaCGAACg
divergon		-74	5.81	TGTTCGATTATCGcACA	20
divergon	Bcav_0872	-64	5.81	TGTgCGATAATCGAACA
divergon		-44	5.32	cGTTCGtTAATCGAACc	20
divergon	RHA1_ro09059	-46	4.67	TGtTCTgTAtTcGAaCt
divergon		-26	5.09	aaCTCgATAATAGAGCA	20
divergon	RHA1_ro09060	-101	5.09	TGCTCTATTATcGAGtt
divergon		-81	4.67	aGtTCgAaTAcAGAaCA	20
divergon	nfa32430	-96	4.79	TGCTCTAcTATcGAGac
divergon		-76	5.11	TtCTCTgaTAcAGAGCA	20
divergon	nfa32440	-99	5.11	TGCTCTgTAtcAGAGaA
divergon		-79	4.79	gtCTCgATAgTAGAGCA	20
	Arth_0491	-164	5.76	TCaTCCAtATtaTGGACAC
		-134	4.88	TCGTCCACActGTaaAaAC	30
divergon	Achl_0649	-163	5.78	TCGTCCAtATtGTGGAtAC
divergon		-43	4.33	aaGTCCACAaAGTGGACtg	120
divergon	Achl_0650	-153	4.06	caGTCCACtTtGTGGACtt
divergon		-33	4.60	gtaTCCACAataTGGACga	120
divergon	AAur_0472	-156	5.63	TCaTCCACAataTGGACAC
divergon		-46	4.69	caGTCCACAaAGTGGAtAC	110
divergon	AAur_0474	-151	4.24	gtaTCCACtTtGTGGACtg
divergon		-41	4.75	gtGTCCAtATtGTGGAtga	110
divergon	ROP_37640	-185	5.96	aCGTCCACtcAGTGaACAC
divergon		-72	4.79	TCGTtCACtggaTGGACga	113
divergon	ROP_37650	-144	5.19	TCGTCCAtccAGTGaACga
divergon		-31	4.53	gtGTtCACtgAGTGGACgt	113
divergon	RHA1_ro03894	-179	5.63	aCGTtCACtgAGTGaACgC
divergon		-64	4.47	aCGTtCACcagGTGGACga	115
divergon	RHA1_ro03895	-146	4.60	TCGTCCACcTgGTGaACgt
divergon		-31	5.18	gCGTtCACtcAGTGaACgt	115
divergon	RER_12090	-154	5.54	gCGTCCAttcAGTGaACga
divergon		-34	4.56	gtGTCtACtcAaTGaACgC	120
divergon	RER_12100	-152	5.09	gCGTtCAttgAGTaGACAC
divergon		-32	5.58	TCGTtCACtgAaTGGACgC	120
	AAur_4046	-122	5.41	TGTTCGCgATAaGAACA
		-103	4.95	cGTgCGgAATATGAACA	19
	Arth_4080	-127	5.15	TGTTCGtcATAaGAACA
		-108	4.81	aGTgCaatATATGAACA	19
	Achl_3856	-108	5.41	TGTTCGCtAgtcGAACA
		-89	4.67	aGTgCGCAgaATGAACA	19
	CE2294	-11	3.84	TGTTCatccaATGcACA
		8	4.57	aGTTCGCtgagcGAACA	19
divergon	cg2623	-45	5.22	TGTTCGCAtTgcGAACc
divergon		-26	5.16	TGTgCatAtgATGAACA	19
divergon	cg2624	-55	4.82	TGTTCatcATATGcACA
divergon		-36	5.14	gGTTCGCAATgcGAACA	19
divergon	RER_52850	-140	5.17	TGTTCGCAATgTGtACA
divergon		-59	4.74	TGTTCGtgATgcGcACg	81
divergon		-40	4.22	gGTTCaCAATAcGtACg	19
divergon	RER_52860	-148	4.07	cGTaCGtAtTgTGAACc
divergon		-129	4.75	cGTgCGCAtcAcGAACA	19
divergon		-48	4.89	TGTaCaCAtTgcGAACA	81
divergon	RHA1_ro01334	-136	4.54	cGTTCtCgATgTGAACA
divergon		-56	4.94	TGTTCGCAATgTGgAtg	80
divergon		-37	5.07	TGTTCaCtActcGAACA	19
divergon	RHA1_ro01335	-132	4.66	TGTTCGagtagTGAACA
divergon		-33	4.71	TGTTCaCAtcgaGAACg	99
divergon	ROP_10500	-136	4.54	cGTTCtCgATgTGAACA
divergon		-56	4.94	TGTTCGCAATgTGgAtg	80
divergon		-37	5.29	TGTTCaCtAgtcGAACA	19
divergon	ROP_10510	-132	4.55	TGTTCGactagTGAACA
divergon		-113	3.78	caTcCaCAtTgcGAACA	19
divergon		-33	4.71	TGTTCaCAtcgaGAACg	80
divergon	Svir_12970	-131	4.44	cGTTCGCAtaAcGcACA
divergon		-112	4.23	aGTTCtgcATATGAACA	19
divergon	Svir_12980	-48	4.13	TGTTCatAtgcaGAACt
divergon		-29	5.16	TGTgCGttATgcGAACg	19
divergon	nfa35190	-46	5.32	TGTTCatAATgaGAACA
divergon		-27	5.42	TGTTCaCgATgcGAACA	19
divergon	nfa35200	-181	5.27	TGTTCGCAtcgTGAACA
divergon		-162	5.10	TGTTCtCAtTATGAACA	19
divergon	SACE_3516	-104	5.31	TGTTCGCAtTATGAACt
divergon		-26	4.10	cGTTCGtAtaAaGcACA	78
divergon		-7	4.40	TGTTCtCtATgcGcACg	19
divergon	SACE_3517	-179	4.50	cGTgCGCAtagaGAACA
divergon		-160	4.62	TGTgCtttATAcGAACg	19
divergon		-82	5.19	aGTTCatAATgcGAACA	78
	SACE_3519	-234	4.38	cGTTCGCAtagcGcACA
		-116	4.51	TGTTCGCAtgATGAAac	118
	Sros_7928	-55	4.57	TGTTCGCAtgcaGAACg
		-36	4.92	TGTcCGCAtgAcGAACA	19
divergon	Snas_2328	-151	5.03	TGTTCGCtATAcaAACA
divergon		-29	4.54	TGTTCGtgtatcGAACg	122
divergon	Snas_2329	-151	4.54	cGTTCGatAcAcGAACA
divergon		-29	4.41	TGTTtGtAtagcGAACA	122
divergon	Amir_5087	-25	4.37	TGTTCGCAcagcGcACA
divergon		-44	3.12	cGTTCGggtgccGcACc	19
divergon	Amir_5088	-149	5.14	TGTgCGCtgTgcGAACA
divergon		-130	3.23	gGTgCGgcAcccGAACg	19
divergon	Arth_3498	-106	5.31	TGTgCGCAttcCGAACA
divergon		-87	4.77	TGTgCGgtAtGCGAttA	19
divergon	Arth_3499	-83	4.82	TaaTCGCAtAcCGcACA
divergon		-64	5.64	TGTTCGgAAtGCGcACA	19
divergon	RHA1_ro02473	-71	4.60	TaTTCaaccAGCGgACA
divergon		-52	5.01	TGTTCGgtAgGCGAACg	19
divergon	RHA1_ro02474	-203	4.12	TGTcCGCtggtTGAAtA
divergon		-222	4.75	cGTTCGCctAcCGAACA	19
	ROP_22000	-57	5.24	TaTTCGatcAGCGgACA
		-38	5.35	cGTTCGCAAtGCGAACA	19
divergon	Veis_0906	-113	5.60	ATGTCCGCcTgGCGGTtAT
divergon		-92	5.28	ATGgCCGaTaAGtGGTCAT	21
divergon	Veis_0907	-58	5.10	ATGACCaCTTAtCGGcCAT
divergon		-37	5.51	ATaACCGCcagGCGGaCAT	21
divergon	Bpet3204	-70	5.88	ATGACCGCTTAGCGGatAT
divergon		-49	4.97	caaTCCGCTataCGGTCAT	21
divergon	Bpet3205	-88	4.55	ATGACCGtaTAGCGGattg
divergon		-67	5.95	ATaTCCGCTaAGCGGTCAT	21
divergon	RPE_4119	-64	4.40	ATagtCGCaTAatGaTCAT
divergon		-53	3.54	ATGAtCataaAtCGaTtAg	11
divergon		-33	3.85	AaGTtCGCTcAGCGaaCta	20
divergon	RPE_4120	-94	4.33	taGTtCGCTgAGCGaaCtT
divergon		-74	4.26	cTaAtCGaTTtatGaTCAT	20
divergon		-63	4.10	ATGAtCatTatGCGactAT	11
	BB1763	-89	4.94	gcGTgCGCTTAgCGcACAG
		-70	4.40	ATtgcCGaTgTACGggCAG	19
	BPP2312	-89	4.94	gcGTgCGCTTAgCGcACAG
		-70	4.40	ATtgcCGaTgTACGggCAG	19
divergon	Rmet_2585	-105	4.74	ATaTgCGtTTTcCGAACAa
divergon		-86	4.38	ATGTTCGCaaAACGtggtT	19
divergon	Rmet_2586	81	3.63	AaccaCGtTTTgCGAACAT
divergon		100	3.72	tTGTTCGgaaAACGcAtAT	19
	H16_A2718	-93	3.82	gatagCGtTTTcCGAACAa
		-74	4.44	ATGTTCGCaaAACaAAatT	19
	RALTA_A2211	-92	3.82	gatagCGtTTTcCGAACAa
		-73	4.60	ATGTTCGCaaAACGAAttc	19
	Bpro_3343	-50	4.87	TgaCCACtATATaGtCA
		-30	5.75	TgTCCACAATATGGAtA	20
	BC1002_3871	-74	5.22	TAACCATATCGTGGACT
		-54	6.19	TATCCACAATGTGGACA	20
	Mnod_2715	-54	5.81	TATCCACAtTATGGACt
		-34	6.00	TgTCCAtAATGTGGACA	20
	BB3070	-211	5.51	TaGTtCACTAAGTgAAaAT
		-96	4.70	aTGTttACTtAGTggACAa	115
	BPP3108	-211	5.51	TaGTtCACTAAGTgAAaAT
		-96	4.70	aTGTttACTtAGTggACAa	115
	BP2654	-211	5.51	TaGTtCACTAAGTgAAaAT
		-96	4.84	aTGTttACTtAGTAgACAa	115
	ROP_33660 (frameshifted)	-296	5.92	CGTTCAaTaAGTGAACG
		-71	5.46	tGTTCACaaAGTGAgaG	225
	ROP_33710	-297	5.06	tGTTCAtaaAcTGAACG
		-70	5.83	tGTTCAaTTtATGAACG	227
	SACE_2777	-290	4.49	tGTTtgCaTAcTGAACG
		-165	5.70	CGTTCACaTgATGAACG	125
divergon	SACE_2785	-291	4.85	CGTTCAgaatAcGAACG
divergon		-152	5.46	CGTTCgCaTAtTGAACG	139
divergon	SACE_2786	-272	5.22	CGTTCAaTatGcGAACG
divergon		-133	4.54	CGTTCgtaTtcTGAACG	139
	SACE_2788	-271	4.51	CGTTCACTTAGTGgAga
		-84	5.37	tGTTCACTaAtTGAACa	187
	MSMEG_2022	-99	4.34	tTGtTtAcATcGTGGGTta
		-80	6.42	GTGCTCATAATGTGGGTGT	19
	RHA1_ro04926	-84	5.88	tTGCTtATATcGTGaGTGT
		-65	6.33	GTGCTCATAATaTGGGTGT	19
	ROP_49970	-84	5.88	tTGCTtATATcGTGaGTGT
		-65	6.33	GTGCTCATAATaTGGGTGT	19
	SACE_4358	-97	4.96	tgaCTCAcATcGTGGGTag
		-78	5.72	GTGCcCATAATGcGGGTaT	19
	MAV_3017	-134	4.52	taTCCCGGTGAcCGGtAcG
		-103	4.75	tcTCCCGGcCAtCGGaCAc	31
	MAV_3029	-177	4.05	atgCCCGGTCAGtGGaAca
		-71	5.17	CGTCCCGcTGAGtaGGCAc	106
	Mflv_4524	-84	4.03	CGTtCCGcTGtGCGaGAcc
		-61	4.47	CGTCCCacTGAtCGGGAtc	23
	Mflv_4557	-79	4.92	CGTCCCGGTCAGCGGcCcG
		-60	4.13	tcTCCCacTGAGCaGaCAa	19
	Mvan_2893	-77	4.94	tcTCCCGGTCAaCGGtCAc
		-50	4.21	CGTCCCGtcCActGGtAgt	27
divergon	MSMEG_2893	-99	4.83	CtTCCCGGTCAcCGGaCct
divergon		-61	4.70	CcTCCCGtcCActGGGCcc	38
divergon	MSMEG_2894	-90	4.05	gGgCCCaGTGgaCGGGAgG
divergon		-52	5.11	aGgtCCGGTGAcCGGGAAG	38
	RHA1_ro09001	-124	4.86	CGTtCCGtTCAttGGGAgG
		-59	4.69	tGgtCCGcTCAGtaGGAAt	65
	ROP_22180	-138	4.23	tcTCCCacTCAGCGaGAgG
		-86	4.37	CGTCCCGaTCAcaGGGAcc	52
	RHA1_ro02491	-138	4.23	tcTCCCacTCAGCGaGAgG
		-86	4.37	CGTCCCGaTCAcaGGGAcc	52
	RER_13760	-152	4.01	aGTCCCacTCAatGGcAgc
		-70	4.43	gaTCCCGcTCAGCGGtCcG	82
divergon	MAB_0074c	-89	4.25	ttTCCCGaTCAGCGGtCgG
divergon		-60	4.50	ttgaCCGGTCAcCGGGAAc	29
divergon	MAB_0075	-54	4.30	gtTCCCGGTGAcCGGtCAa
divergon		-25	4.05	CcgaCCGcTGAtCGGGAAa	29
	MAB_0080c	-99	4.50	ttTCCCtccCAGCGGGAgG
		-59	4.58	atgtCCGGTGAGCGGaCcG	40
	RHA1_ro05797	-111	4.40	CGTCtCGGTCAGtGGaAAt
		-62	4.33	tGTCtCGcTGAcCGGGAtc	49
divergon	RHA1_ro05811	-84	4.31	CGTCtCGcTCAaCGGGAAa
divergon		-49	4.26	gGTCCCGtcCAGtGGGAca	35
divergon	RHA1_ro05812	-95	4.29	tGTCCCacTGgaCGGGAcc
divergon		-60	4.44	ttTCCCGtTGAGCGaGAcG	35
	RER_51130	-154	4.79	CGTtCCGGTGAtCGGaAgt
		-92	4.26	gGTCCCGGcCAGtGaGAcG	62
	ROP_58580	-111	4.43	CGTCtCGGTCAGCGGaAgt
		-62	4.33	tGTCtCGcTGAcCGGGAtc	49
divergon	ROP_58730	-126	4.31	CGTCtCGcTCAaCGGGAAa
divergon		-91	4.74	gGTCCCGtcCAGtGGGAcc	35
divergon	ROP_58740	-95	4.22	gGTCCCacTGgaCGGGAcc
divergon		-60	4.44	ttTCCCGtTGAGCGaGAcG	35
divergon	nfa22480	-124	5.29	CcTCCCGcTGAtCGGGAAG
divergon		-83	4.35	CtgtCCGcTGAcCGGGAca	41
divergon	nfa22490	-64	5.35	tGTCCCGGTCAGCGGaCAG
divergon		-23	4.66	CtTCCCGaTCAGCGGGAgG	41
	nfa33770	-128	4.82	CagCCCGcTGAGCGGGAAG
		-60	4.07	gGTgCCGGTCAcCacGCAc	68
	nfa40910	-159	4.63	tcTCCCGGTGgcCGGGAgc
		-108	4.81	acTCCCGcTGAatGGaCAc	51
	nfa40950	-226	4.33	CGTgCCGGTCAcCGcGCAc
		-166	4.38	gcTCtCGcTCAcCGGaCcc	60
divergon	Tcur_3491	-133	4.56	ttTCCCGcTCAGtGGGAtG
divergon		-88	4.92	gtTCCCGcTGAGCGGGAct	45
divergon	Tcur_3492	-140	5.38	aGTCCCGcTCAGCGGGAAc
divergon		-95	4.09	CaTCCCacTGAGCGGGAAa	45
divergon	Tcur_3496	-97	5.39	CGTCCCGcTGAGCGGGCgG
divergon		-57	4.16	gtgaCCGcTGAGtGGGAcc	40
divergon	Tcur_3497	-130	4.63	gGTCCCacTCAGCGGtCAc
divergon		-90	5.17	CcgCCCGcTCAGCGGGAcG	40
	Tcur_3523	-215	4.36	gaTCCCGaTCAGCGGGAcG
		-102	4.26	tcTtCCacTCAaCGGGAtG	113
	Gobs_2443	-92	4.45	tTTCCAAcagTcGagAC
		-72	4.69	GgTCtAgcTTcTGGAAC	20
	SCAB_88401	-39	4.55	cTTCCAAtTaTcGGtAt
		-19	5.17	GaTCtAAATTTTGGAAC	20
	cur_0773	-33	5.08	cagTTCCACTtgaTGGAATGt
		-11	3.28	tagTatCAaatcaTGGgATat	22
	cur_0764	-35	3.40	aatgTCCAaatgGTGagATGa
		-13	3.54	GgggTtCAtTctaTGaAActC	22
divergon	CE1426	-228	4.16	taATTCCgCgccGTGGAAcca
divergon		-189	4.08	aaATcCCACTcttTGGgAcag	39
divergon		-168	4.04	cCgTTtCgCTtcaTGGgATag	21
divergon		-32	4.76	GtgTcCCACacAGTGGAcTGa	136
divergon	CE1427	-172	4.27	ctATcCCAtgaAGcGaAAcGg
divergon		-151	4.56	ctgTcCCAaaGAGTGGgATtt	21
divergon		-112	4.20	tggTTCCACgGcGcGGAATta	39
	CE1595	-128	4.28	GCtTcCCAtTaAaTGGgATaa
		-98	4.16	aCgTTtCAtatcaTGGgATtg	30
divergon	cg1486	-152	4.20	aaATctCACTataTGagATta
divergon		-32	4.67	aCgTctCAtTGgGTGaAATGC	120
divergon	cg1487	-169	4.77	GCATTtCACccAaTGagAcGt
divergon		-49	4.32	taATctCAtatAGTGagATtt	120
	cg1453	-34	3.88	GaAgTCCAtatAGTGagAaGg
		-13	4.39	GaATcCCACaacaTGaAActt	21
	cg1658	-92	4.55	aCATctCAtTGtaTGGgATtg
		-122	3.47	aaATctCAaTataTGaAAcca	30
	cauri_1155	-37	4.13	aCgTcCCAtTaAtTGagATtt
		-58	3.49	ctcTcCCAtatAaTGaAATct	21
	cauri_1287	-101	3.29	attTTtCACccAtTGagActt
		-80	4.66	tCATTtCAtTacGTGGgAcGg	21
	DIP1100	-92	4.07	aCgTctCAtTtAaTGagATaa
		-61	3.29	atATctCAaTatGTGatATaa	31
	DIP1105	-35	3.99	aaAgTtCACatAGTGGgAaGt
		-13	3.74	aggTTCCAtaataTGaAActa	22
divergon	RL0917	-68	4.10	aTTcCATatagTcaAAt
divergon		-48	5.11	GTTcCAaataATGGAAC	20
divergon	RL0918	-80	5.57	GTTcCATTATtTGGAAC
divergon		-60	5.01	aTTTgAcTATATGGAAt	20
divergon	RHE_CH00855	-56	4.01	aTTcCAcatagTcaAAt
divergon		-36	5.11	GTTcCAaataATGGAAC	20
divergon	RHE_CH00856	-111	5.57	GTTcCATTATtTGGAAC
divergon		-91	4.87	aTTTgAcTATgTGGAAt	20
divergon	Arad_1105	-88	4.01	aTTcCAcatagTcaAAt
divergon		-68	4.63	GTTcCgaataATGGAAC	20
divergon	Arad_1106	-174	5.23	GTTcCATTATtcGGAAC
divergon		-154	4.87	aTTTgAcTATgTGGAAt	20
divergon	NGR_c04370	-71	4.45	aTTcCAgaAaATaaAAC
divergon		-51	5.11	GTTcCAaataATGGAAC	20
divergon	NGR_c04380	-108	5.57	GTTcCATTATtTGGAAC
divergon		-88	4.98	GTTTtATTtTcTGGAAt	20
divergon	SMc00880	-71	4.81	aTTcCATTtaATaaAAC
divergon		-51	4.27	GTTcCggatacTGGAAC	20
divergon	SMc00879	-91	4.74	GTTcCAgTATccGGAAC
divergon		-71	5.20	GTTTtATTAaATGGAAt	20
divergon	Smed_0438	-71	4.21	aTTcCAgatagTaaAAC
divergon		-51	5.06	GTTcCATatacTGGAAC	20
divergon	Smed_0439	-86	5.28	GTTcCAgTATATGGAAC
divergon		-66	4.99	GTTTtAcTATcTGGAAt	20
divergon	HPDFL43_02420	-102	4.18	GTTTgATTATtctaAAt
divergon		-94	3.83	aTTctAaatagTcaAAC	8
divergon		-74	5.11	GTTcCAaataATGGAAC	20
divergon	HPDFL43_02425	-109	5.57	GTTcCATTATtTGGAAC
divergon		-89	4.86	GTTTgAcTATtTaGAAt	20
divergon	Atu0705	-49	4.48	aTTcCAcTtagTaaAAt
divergon		-29	5.11	GTTcCAaataATGGAAC	20
divergon	Atu0706	-88	5.57	GTTcCATTATtTGGAAC
divergon		-68	4.79	aTTTtAcTAagTGGAAt	20
	Bind_2872	-51	3.57	GTTcatTTtaAcaaAAC
		-31	4.22	GTTctgTTcaATGGAAC	20
divergon	Jann_3838	-67	4.69	aTTTCAaTATAaGaAAC
divergon		-47	5.04	GTTTCAcatagTGGAAC	20
divergon	Jann_3839	-155	5.25	GTTcCAcTATgTGaAAC
divergon		-135	4.56	GTTTCtTatatTGaAAt	20
divergon	Dshi_1248	-68	4.25	aTTTCAacATATaaAAC
divergon		-48	4.37	GTTTCAaataATGagAC	20
divergon	Dshi_1249	-110	4.99	GTcTCATTATtTGaAAC
divergon		-90	4.56	GTTTtATatgtTGaAAt	20
divergon	RD1_2861	-188	5.47	GTTTCATTATtTGaAAC
divergon		-168	4.57	GTTTtATatatTGaAAa	20
divergon	RD1_2862	-80	4.58	tTTTCAaTATATaaAAC
divergon		-60	5.01	GTTTCAaataATGaAAC	20
divergon	Gal_02749	-103	5.13	GTTTCATatagTGGAAC
divergon		-83	4.35	aTTcCAactatTGaAAC	20
divergon	Gal_02750	-68	4.99	GTTTCAaTAgtTGGAAt
divergon		-48	5.39	GTTcCAcTATATGaAAC	20
divergon	TM1040_3482	-108	5.60	GTTTCATTATATGGAAC
divergon		-88	4.08	tTTcCAactatTGaAAC	20
divergon	TM1040_3483	-69	4.74	GTTTCAaTAgtTGGAAa
divergon		-49	5.15	GTTcCATataATGaAAC	20
	BpOF4_10160	-135	3.65	tTTttaAAAATCatAAt
		-31	5.29	GTTCCGAAtAatGGAAt	104
	BPUM_0379	-55	4.09	aTTCgaAtATTCGGAct
		-34	5.24	GTTCCGttATTCGGAAC	21
	BLi00498	-97	4.43	GTTtgattATTCGGAAt
		-76	5.66	GTTCCGAAAATCGGAAC	21
	RBAM_004280	-78	3.59	aTcCaacAATTCGGAAt
		-57	4.97	aTTCCGAAtAgCGGAAt	21
	BSU04050	-85	4.88	GTTCaaAAATTCGGAAt
		-64	5.03	GTTCCGAAtTTCGGgAC	21
	Bcer98_2063	-51	4.68	aTTtCGAAAgatGGgAt
		-30	4.43	GTTCCatttTTCaGAAC	21
	BcerKBAB4_2875	-51	5.61	GTTtCGAAAAaCGGAAt
		-30	5.66	GTTCCGAAATTCGGAAC	21
	BC3069	-226	4.11	aTTtCagAAgatGaAAt
		-51	5.61	GTTtCGAAAAaCGGAAt	175
		-30	5.44	GTTCCGtAATTCGGAAC	21
	BT9727_2850	-51	5.38	GTTtCGgAAAatGGAAt
		-30	5.58	GTTCCGAAATTtGGAAC	21
	BALH_2763	-157	4.11	aTTtCagAAgatGaAAt
		3	5.53	GTTtCGAAAAatGGAAt	160
		24	5.66	GTTCCGAAATTCGGAAC	21
	BA3098	-51	5.38	GTTtCGgAAAatGGAAt
		-30	5.66	GTTCCGAAATTCGGAAC	21
	BAS2883	-51	5.38	GTTtCGgAAAatGGAAt
		-30	5.66	GTTCCGAAATTCGGAAC	21
	GK1499	-48	3.86	aactCGtAtTTtGGAAt
		-27	5.04	aTTCtGAtATTCGGAAC	21
	GTNG_1350	-50	4.36	aaTtCatAtTTCGGAAt
		-29	5.31	aTTCCGAtATTCGGAAC	21
	Bsph_2120	-98	4.00	aTTaCagtAAataGAAt
		-31	4.93	aTTttaAAAAatGGAAt	67
		-11	5.14	GTTtCatAATatGGAAC	20
	Bxe_A1500	-67	5.55	aCaTATCGAataTCGATAtGC
		-60	5.42	GaaTATCGATATgCaAatttC	7
	Bphyt_2745	-116	5.89	GCaTATCGAataTCGATACGC
		-109	4.89	GaaTATCGATAcgCaATttcC	7
	Bamb_5575	-118	5.15	GCaTATCGcataTCGATAttC
		-111	5.42	GCaTATCGATATTCaAgttaC	7
	PFLU_3582	-148	4.83	aaaTATCGcataTCGATACGa
		-106	4.69	ctaTAgCGAcATTCGATtttt	42
	PFL_2281	-50	5.30	aaaTATCGAataTCGATAttC
		-43	5.49	GaaTATCGATATTCaAaACaC	7
	Caci_5126	-209	6.08	CGgTCGaCATTGTCGAACt
		-46	4.64	CGTTCGaCgacGTCGgcCa	163
divergon	Sros_7483	-296	4.84	CGTTCGaCAaTGTCGgcac
divergon		-179	5.79	tGTTCGaCATTGTCGtcaG	117
divergon	Sros_7484	-164	5.23	CtgaCGaCAaTGTCGAACa
divergon		-47	5.41	gtgcCGaCATTGTCGAACG	117
divergon	MSMEG_6757	-85	5.62	CGTTCGGCATcGcCGAACa
divergon		-60	5.12	CGgTCGaCAaTGcCGAcCc	25
divergon		-38	5.75	gGgTCGaCATgGTCGAACG	22
divergon	MSMEG_6758	-163	5.15	CGTTCGaCcaTGTCGAcCc
divergon		-141	6.31	gGgTCGGCATTGTCGAcCG	22
divergon		-116	5.03	tGTTCGGCgaTGcCGAACG	25
divergon	MSMEG_2124	-77	5.69	CaTTCGaCATTaTCGAAtG
divergon		-57	4.75	CaTcCGaCATTacCGAcCG	20
divergon	MSMEG_2125	-115	4.89	CGgTCGGtAaTGTCGgAtG
divergon		-95	5.12	CaTTCGatAaTGTCGAAtG	20
divergon	Rpic_4035	-225	4.07	GTTCTGTctGttgaAAt
divergon		-99	4.45	GTTCTtTTAGAagaAAt	126
divergon		-79	5.18	GTTCTGTTAGtCAGAAt	20
divergon	Rpic_4036	-196	4.57	aTTCTGactaACAGAAC
divergon		-176	3.86	aTTtctTctaAaAGAAC	20
divergon		-50	4.08	aTTtcaacAGACAGAAC	126
	PMI0170	-59	5.24	GTTtAttAtTAaTGAAC
		-39	5.45	GTTtAtAtATAGTtAAC	20
	Achl_3304	-185	4.67	atGTTGCttTcAgTGCAACat
		-40	5.91	aCGTTGCAaTaAgTGCAACtC	145
	AAur_3823	-184	4.75	gCGTTGggtTtAgTGCAACag
		-40	6.79	CCGTTGCgCTGAaTGCAACCC	144
	BpOF4_12590	-132	4.14	TcTTtCAtATgGAacAAtA
		-30	4.85	TGTTCCtatatGAaGAACA	102
	BpOF4_12595	-200	5.26	TGTTCttCATAtAGGAACA
		-95	5.32	TGTTCCAtATgaAaGAACt	105
	GYMC61_2295	-208	5.58	aGTTtCAtATAaAaGAACA
		-188	4.47	TaTTtCttATAtcatAACA	20
		-115	5.41	aGTTtCAtATAtAaGAACA	73
divergon	Gbro_3220	-104	4.09	gGTCTCAaATagTGgaAca
divergon		-42	3.57	CGTCTtgacaggTGgGAAa	62
divergon	Gbro_3221	-106	3.62	tTTCcCAccTgtcaAGAcG
divergon		-44	4.05	tGTtcCActaTtTGAGAcc	62
divergon	Mjls_1900	-72	3.74	CTTCTCgatTctcGAtAcG
divergon		-31	4.89	aaTCTCAcATTgcGgGAgG	41
divergon	Mjls_1901	-64	4.53	CcTCcCgcAaTgTGAGAtt
divergon		-23	3.70	CGTaTCgagaatcGAGAAG	41
	Mjls_1897	-119	3.46	tGTCTCATATgtTtgaAcc
		-98	3.66	CGTCTCATgaTgTGgacAa	21
divergon	MAB_3294c	-59	3.52	tGTCTCAcgTaAcGAtAct
divergon		-38	4.40	CGTtcCAaATatTGAGAcG	21
divergon	MAB_3295	-33	4.68	CGTCTCAataTtTGgaAcG
divergon		-12	3.55	aGTaTCgTtacgTGAGAca	21
divergon	Mvan_2134	-31	5.39	tGTCTCAcAaTcTGgGAAG
divergon		-10	3.37	aaTaTCtccTTgTGAGAca	21
divergon	Mvan_2135	-47	3.35	tGTCTCAcAaggaGAtAtt
divergon		-26	5.20	CTTCcCAgATTgTGAGAca	21
divergon	Mflv_4227	-45	3.33	tGTCTCAcAaggaGAtAct
divergon		-24	5.20	CTTCcCAgAaTgTGAGAAa	21
divergon	Mflv_4228	-33	5.43	tTTCTCAcATTcTGgGAAG
divergon		-12	3.42	aGTaTCtccTTgTGAGAca	21
divergon	Mflv_4230	-96	3.92	CGTCTCAaAaTActgaAca
divergon		-75	4.95	gaTCTCgaAaTATGAGAcG	21
divergon	Mflv_4231	-60	5.19	CGTCTCATATTtcGAGAtc
divergon		-39	3.84	tGTtcagTATTtTGAGAcG	21
	MSMEG_2386	-31	5.12	taTCTCAaAaTAcGAGAcG
		-10	3.36	aGTaTCtctcTgTGAGAAa	21
divergon	MAV_3838	-93	3.33	tGTCTCAcAaggaGAtAct
divergon		-72	5.33	CGTCTCgcATTATGAGAtc	21
divergon	MAV_3839	-72	5.11	gaTCTCATAaTgcGAGAcG
divergon		-51	3.42	aGTaTCtccTTgTGAGAca	21
divergon	MMAR_1725	-31	5.57	CaTCTCATAaTAcGAGAcG
divergon		-10	3.42	aGTaTCtccTTgTGAGAca	21
divergon	MMAR_1726	-91	3.33	tGTCTCAcAaggaGAtAct
divergon		-70	5.70	CGTCTCgTATTATGAGAtG	21
divergon	Amir_6006	-85	3.66	tGTCcCAcAagccGAtAct
divergon		-64	4.86	CTTCcCATtgacTGgGAAG	21
divergon	Amir_6007	-33	4.81	CTTCcCAgtcaATGgGAAG
divergon		-12	3.77	aGTaTCggcTTgTGgGAca	21
	Amir_6014	-127	4.15	tGTCcCgcAgTccGgGAga
		-38	3.77	aGTCcCgTgaatTGgGAct	89
divergon	SACE_6144	-96	3.32	tGTCcCAcgTaccGAtAct
divergon		-75	5.14	CTTCTCgTcaTcTGgGAAG	21
divergon	SACE_6145	-81	5.03	CTTCcCAgATgAcGAGAAG
divergon		-60	3.37	aGTaTCggtacgTGgGAca	21
	SACE_6154	-127	3.78	tGTCcCgccaatcGgGAga
		15	3.57	gaTCcCAggTgAcGgGAtc	142
divergon	Svir_09050	-106	3.97	taTCcCAaATcgcGAGAtt
divergon		-85	4.12	aGTaTCgctTTgTGgGAca	21
divergon	Svir_09060	-101	3.91	tGTCcCAcAaagcGAtAct
divergon		-80	4.16	aaTCTCgcgaTtTGgGAta	21
	Namu_1477	-31	5.02	CaTCTCActaTgTGgGAAt
		-10	3.29	aGTaTCgccTcATGgGAca	21
divergon	Strop_1257	-46	2.91	gGaCtTCctAaATTcTGgGAgGtat
divergon		-25	3.65	gtatGTtTCgacTTGTGgGACacag	21
divergon	Strop_1258	-49	3.61	ctGtGTCcCACAagtcGAaACatac
divergon		-28	2.83	ataCcTCcCAgAaTtTagGAaGtCc	21
divergon	Balat_0240	-170	4.44	TactaTgTCAgAaTGcGAGAtGtgA
divergon		-34	5.86	TtGCGTtTCgaATacTGAGAtGcaA	136
divergon	Balat_0241	-292	5.79	TtGCaTCTCAgtaTtcGAaACGcaA
divergon		-156	4.50	TcaCaTCTCgCATTcTGAcAtaGtA	136
	ROP_14890	-114	4.60	TGTTGCaCAgcttGCAAgt
		-95	5.77	cGTcGCGCATaGCGCAACA	19
	RHA1_ro01812	-87	4.60	TGTTGCaCAgcttGCAAgt
		-68	5.77	cGTcGCGCATaGCGCAACA	19
	ROP_14870	-206	4.93	cGTTGCcaATgaCGCAACA
		-135	3.98	cGTcGCGgATcGgGCAcCc	71
	MMAR_4420	-59	5.15	TGTTGCGCATTaCaaAACt
		-40	5.39	TGTTcCGCATTaCGgAACA	19
	Mflv_3080	-85	3.90	TGTTGCGtATaaCGCgcaA
		-66	4.78	cGTTGCGttcTaCGCAACA	19
	Mjls_2496	-3	3.56	TGTTGCGtcaTaaaCAtCg
		16	5.06	TGTTGCaaAgaaCGCAACA	19
divergon	Svir_18740	-112	4.75	TGTTGCttATcGCGgAACA
divergon		-93	4.58	cGcTGtGCAaTGCaCAACA	19
divergon		-8	4.79	aGTTGCaaAaTGtGCAACA	85
divergon	Svir_18750	-134	5.40	TGTTGCaCATTttGCAACt
divergon		-49	4.98	TGTTGtGCATTGCaCAgCg	85
divergon		-30	4.79	TGTTcCGCgaTaaGCAACA	19
	Gobs_2893	-146	5.09	TGTTcCaCATaGCGCgACt
		-124	3.35	TGcTtCagATgGCaCAACc	22
divergon	Gobs_2912	-106	3.77	cGTTGCcagactCGCgACt
divergon		-88	4.20	TtTTGCcgATgaCGCAACA	18
divergon	Gobs_2913	-58	3.60	TGTTGCGtcaTcgGCAAaA
divergon		-40	3.64	aGTcGCGagTctgGCAACg	18
	SAV6953	-47	5.27	TGTTcCtCATcGCGCAACc
		-28	5.25	caTcGtGCATTGCGCAACA	19
divergon	SAV6954	-120	4.10	TGTTtCGtATgGCGCAcgA
divergon		-101	4.40	gGgaGCGCtaTGCGCAACA	19
divergon	SAV6955	-181	4.73	TGTTGCGCATaGCGCtcCc
divergon		-162	3.84	TcgTGCGCcaTaCGaAACA	19
	Snas_1818	-99	4.52	aGTTGCGCAggGaaCAACA
		-81	4.56	aGTTcCttAaTaCGCAACA	18
divergon	Rxyl_0761	-205	3.86	TGTTGCGCAcTGCGatAag
divergon		-63	3.61	TGTTttatATTaCagAACA	142
divergon	Rxyl_0762	-227	3.91	TGTTctGtAaTataaAACA
divergon		-85	4.10	ctTatCGCAgTGCGCAACA	142
	Rxyl_0771	-217	5.24	TGTTGCGCAaTGaGCAAgA
		-199	3.84	aGTaGCtCATgGCagAACA	18
	Arth_3716	-190	4.12	TGTTGCttATgGCGagACg
		-171	4.67	TGTTGCtCtTTaCGgAACA	19
	Arth_3726	-261	3.80	gGTTGCGCtggaaGCgACg
		-109	4.85	TGTTGtGtAaTaCGCAAtt	152
	AAur_0477	-257	3.58	TGTTGCatAgcGCGgAtgt
		-238	3.51	TGTTGattccTGCGgAACA	19
divergon	Sros_3853	-91	4.33	cGTactGaATaGCGCAAtt
divergon		-72	4.49	caTTGCaCcaTcCGCAACg	19
divergon		-8	4.07	aGTccCGCtaTGgGCAACg	64
divergon	Sros_3854	-144	4.53	cGTTGCcCATaGCGggACt
divergon		-80	4.71	cGTTGCGgATgGtGCAAtg	64
	Sros_3855	-51	4.15	TGTTGCGggaaGCGCActA
		-32	4.83	cGTTtCGaAgTGCGCAACg	19
	SCAB_6861	-141	3.89	aGTTGCGttcgatGCAACt
		-57	4.30	TGTTGCGCATaaCGCgtgt	84
		-38	4.05	cGTTGtGCcaTGtGagACA	19
	SCAB_6891	-207	3.85	cGTTGCtCATaGCGaAgat
		-188	4.38	gGTTGCGCtaTatGgAACA	19
	SCAB_6901	-233	5.15	TGTTcCatATaGCGCAACc
		-10	4.46	aGTTGCaCtaTGaGCAACt	223
divergon	SCAB_7001	-204	4.94	cGgTGCGtATTGCaCAACA
divergon		-185	3.88	aGgTGaGCgaTaCGCAACA	19
divergon		-42	4.49	gGgTGCaCgaTGCGCAACg	143
divergon	SCAB_7011	-200	5.03	cGTTGCGCATcGtGCAcCc
divergon		-57	4.44	TGTTGCGtATcGCtCAcCt	143
divergon		-38	5.02	TGTTGtGCAaTaCGCAcCg	19
divergon	SCAB_7031	-159	4.04	aGTTGCtCAcaGtGaAACt
divergon		-85	4.91	aGTTGCGCcgTtCGCAACc	74
divergon		-66	4.62	TGgTGCGtATaGCGCgACc	19
divergon	SCAB_7041	-154	4.45	gGTcGCGCtaTaCGCAcCA
divergon		-135	4.91	gGTTGCGaAcgGCGCAACt	19
	SCAB_7071	-127	3.81	aGTTttGgATacCGCAACg
		-45	4.40	TGTTGCGCtTacCGCAAac	82
	SCAB_7091	-108	4.35	cGTTGCGtATcGCGgcACt
		-90	5.37	TGTTGtGCAgTGtGCAACt	18
	trd_1395	-161	4.07	GTTCaCgaTgGCtGAAC
		-100	5.03	GTTCaTgaTaGCCGAAC	61
divergon	TTHB248	-114	4.81	GTTCGCtgAaGgCGAAC
divergon		-7	5.53	GTTCGGtTATGgCGAAC	107
divergon	TTHB249	-203	5.43	GTTCGCCaTaACCGAAC
divergon		-96	5.53	GTTCGCCTTcAgCGAAC	107
	Spro_1333	-93	5.55	cacATTGCAAtACagTgCA
		-51	5.41	TGTATcGCtAtgCaATACA	42
	Spro_1334	-128	6.30	TGTATTGCAtAgCGATACA
		-81	6.00	TGTATTGCAAtgtGgTACA	47
	PANA_2736	-121	6.30	TGTATTGCAAtgCGATACA
		-90	4.30	TacATgGCAAtAtGcTgtA	31
		-75	6.15	TGTATTGCAAtgCGgTACA	15
divergon	Pden_4600	-193	5.14	CGTTCCgTAtTgTaGAACG
divergon		-36	5.01	tGTTCCgTAtTtTGGAACa	157
divergon	Pden_4601	-189	5.67	tGTTCCAaAATAcGGAACa
divergon		-32	5.76	CGTTCtAcAATAcGGAACG	157
divergon	Rpal_5131	-235	5.13	tGTTCtATAtTgTaGAACG
divergon		-48	6.11	CGTTtCATAATATaGAACG	187
divergon	Rpal_5132	-226	5.23	CGTTCtATAtTATGaAACG
divergon		-39	5.63	CGTTCtAcAATATaGAACa	187
divergon	RSKD131_4361	-227	4.97	TGTTCCACGTTGTGGAACG
divergon		-67	5.07	CGTTCTGCAATGTGGAACG	160
divergon	RSKD131_4362	-250	5.5	CGTTCCACATTGCAGAACG
divergon		-90	5.63	CGTTCCACAACGTGGAACA	160
	OCAR_6782	-50	4.43	CagatCAaAATcTGGAACG
		-30	4.99	tGTatCAatATtTGGAACa	20
	Mpe_A3670	-271	5.21	tGTTCtAaAtaATGGAACa
		-31	4.78	aGTatCAatATtcaGAACG	240
	Btus_2541	-126	4.11	tGTTTCAccttacaAAACt
		-81	4.34	CcTTTtATcaGcTGAAAaG	45
	BBR47_42030	-81	4.19	ttTTTCgTAtacTGAAAaG
		-53	6.03	CGTTTCATcaGaTGAAACG	28
	BMQ_2861	-198	4.01	TTtcTTCTTATcAacAAAaAA
		-55	4.40	TgGTTTCgTtTTACtAAAttt	143
	Aaci_2530	-91	3.89	cTGTTctgTAaTtCagAACAg
		-71	5.17	GTGTTTCTTcTTgCacAACgA	20
	Moth_0420	-95	3.94	ATtTTTgcTAaaACagAAggA
		-33	4.66	TTGTTTtaTATaAtGAAcCAA	62
	H16_B1822	-132	6.26	ATTTTCAaCCAATGAAAAT
		-59	6.01	AGTTTCcCTCAAcGAAACC	73
	Reut_B4624	-126	6.38	ATTTTCATCCAATGAAAAT
		-54	6.06	AGTTTCtCTCgATGAAACC	72
	Rmet_4609	-118	6.09	ATTTTCATCCAtTGAAAAT
		-45	6.05	AGTTTCcgTCgATGAAACC	73
	Dtpsy_3321	-101	4.39	tGTTTtAgCCAtTGAAAtT
		-26	4.83	cGTTTCATCCAAaGAAACa	75
	Ajs_3971	-65	4.39	tGTTTtAgCCAtTGAAAtT
		10	4.83	cGTTTCATCCAAaGAAACa	75
	Sros_9106	-112	4.53	gTtCCGTGagAtGGAAC
		-88	5.28	gTtCCATcTCACGGAAC	24
		-83	4.09	ATCtCAcGgaACGGGgC	5
	Sros_9116	-158	4.47	cTCCCGTGgggCGGAAC
		-94	5.28	gTtCCGTtTCACGGAAC	64
	Smon_0139	-47	4.42	GTaTaGTATaATGAtAC
		-11	4.22	ATTTCacATTATGAgAa	36
	Amet_1261	-83	4.58	GTTTtGaAaTAcGAAAC
		-63	5.93	ATTTCGTATaATGAAAC	20
	LSEI_2670	-199	5.19	aTTTCcttATAgGAAAc
		-40	5.20	GTTTCcAAATAAtAAAc	159
divergon	LC705_02689	-200	4.82	aTTTaTtAtTtAGAAAT
divergon		-38	4.82	GTTTaTtAtaAAGAAAc	162
divergon	LC705_02690	-202	5.05	GTTTCTttATAAtAAAc
divergon		-40	5.71	aTTTCTAAATAAtAAAT	162
	EF0423	-50	5.49	aTTTCTttATAAtAAAT
		-29	6.30	aTTTCTAAATAAGAAAT	21
divergon	BC1002_7091	-126	5.5	GTTCTATTGGACAGACC
divergon		-106	4.98	GTTTCATTTAACAGAAC	20
divergon		-32	5.57	GTTCTGCGAGATAGAAC	74
divergon	BC1002_7090	-124	5.16	GTTCTATCTCGCAGAAC
divergon		-50	4.73	GTTCTGTTAAATGAAAC	74
divergon		-30	4.48	GGTCTGTCCAATAGAAC	20
divergon	Bcen_5395	-159	5.81	GTTCTGcctGAaAGAAC
divergon		-139	6.09	GTTCTGTTtGACAGAAC	20
divergon		-55	5.92	GTTCTGTcAGAtAGAAC	84
divergon	Bcen_5396	-135	5.97	GTTCTaTctGACAGAAC
divergon		-51	5.78	GTTCTGTcAaACAGAAC	84
divergon		-31	5.30	GTTCTtTcAGgCAGAAC	20
divergon	Bamb_4807	-133	5.60	GTTCTGTctGgCAGAAC
divergon		-49	5.45	GTTCcGTcAaACAGAAC	84
divergon		-29	5.58	GTTCTtTcAGAtAGAAC	20
divergon	Bamb_4808	-162	5.82	GTTCTaTctGAaAGAAC
divergon		-142	5.66	GTTCTGTTtGACgGAAC	20
divergon		-58	6.00	GTTCTGccAGACAGAAC	84
divergon	RALTA_B1873	-134	5.16	GTTCTGTctagtAGAAC
divergon		-49	4.06	GTTCTtTgcagtAGAAC	85
divergon		-29	4.56	agTCTaTctGAtAGAAC	20
divergon	RALTA_B1874	-136	5.20	GTTCTaTcAGAtAGAct
divergon		-116	5.23	GTTCTacTgcAaAGAAC	20
divergon		-31	6.00	GTTCTacTAGACAGAAC	85
divergon	ACIAD2819	-181	4.49	GTTCTaTctagtAGAgC
divergon		-39	4.58	GTTCTaTacaAtAGAAC	142
divergon	ACIAD2820	-170	5.39	GTTCTaTTgtAtAGAAC
divergon		-28	5.22	GcTCTacTAGAtAGAAC	142
	CtCNB1_1782	-86	5.86	GTTCTgTCTGATAGAAC
		-66	5.44	aTTCTtTCTatTgaAAt	20
divergon	Daci_2967	-50	2.93	aTTtcAataGAgAGAAt
divergon		-30	5.73	GTTCTATCTatTAGAAC	20
divergon	Daci_2968	-102	4.88	GTTCTAataGATAGAAC
divergon		-82	5.27	aTTCTcTCTatTgaAAt	20
divergon	Bpro_4514	-42	3.33	aTTtcAaCaGAaAGAAC
divergon		-22	5.32	GTTCTATCTtAcAGAAt	20
divergon	Bpro_4515	-106	5.15	aTTCTgTaaGATAGAAC
divergon		-86	5.58	GTTCTtTCTGtTgaAAt	20
divergon	Vapar_0454	-73	5.35	GTTCTATCTtAcAGAAC
divergon		-53	4.15	aTTCcgTtaaAcAGAAt	20
divergon	Vapar_0455	-89	4.94	aTTCTgTtTaAcgGAAt
divergon		-69	5.22	GTTCTgTaaGATAGAAC	20
	Reut_B4957	-60	4.46	GTTCTtTCTataAGAtC
		-40	5.62	GTTCTATCTtATAGAAC	20
	H16_B2210	1	3.59	GTTCTcTgTtAaAGAtC
		21	4.27	aTTCTgTtgtAcAGAAC	20
divergon	BPP0706	-79	5.56	tTTCTATCTGATAaAAt
divergon		-59	4.27	cTTCTgctTaATAGAAt	20
divergon	BPP0707	-50	3.81	aTTCTATtaagcAGAAg
divergon		-30	4.43	aTTtTATCaGATAGAAa	20
divergon	BB0713	-79	5.56	tTTCTATCTGATAaAAt
divergon		-59	4.27	cTTCTgctTaATAGAAt	20
divergon	BB0714	-50	3.81	aTTCTATtaagcAGAAg
divergon		-30	4.43	aTTtTATCaGATAGAAa	20
divergon	OCAR_4993	-54	3.95	GTaCTATaaaAgAGAAt
divergon		-33	4.95	GTTCTgTtaGAcAGAAC	21
divergon	OCAR_4994	-90	5.52	GTTCTgTCTaAcAGAAC
divergon		-69	4.33	aTTCTcTtTtATAGtAC	21
	Rmet_4430	-191	4.26	aTTCTcTtTagcgGAAC
		-170	4.61	GTTCTtgtaGATAGAAC	21
	Rmet_4433	-140	3.60	aTTCTgTtcagaAGAAt
		-119	3.82	aTTCcgTtcGAcgGAAC	21
	ebA5646	-272	4.90	GTCTCAtAATgtGAGAT
		-126	4.11	GTCTCtgTATAtaAGAT	146
	Bpet0740	-117	3.82	GTCTgtCTATtCGAGAa
		-91	4.52	aTCcCAaAATACGgGAa	26
	PFLU_4108	-110	3.72	aTtTCAtATTgCagGAT
		-83	4.92	aTCcCACTTTACagGAT	27
divergon	PA1629	-199	6.45	tATTTCGCATAGCGAAACT
divergon		-37	6.21	tATTTCGCATAGCGAAAta	162
divergon	PA1630	-223	5.97	tATTTCGCtatGCGAAAta
divergon		-61	5.83	AgTTTCGCtatGCGAAAta	162
divergon	PLES_36961	-221	5.97	tATTTCGCtatGCGAAAta
divergon		-59	5.83	AgTTTCGCtatGCGAAAta	162
divergon	PLES_36971	-201	6.45	tATTTCGCATAGCGAAACT
divergon		-39	6.21	tATTTCGCATAGCGAAAta	162
divergon	LHK_00990	-209	6.28	tATTTCGCATAGCGAAAtT
divergon		-49	5.99	tATTcCGCATAGCGAAACa	160
divergon	LHK_00991	-220	5.16	tgTTTCGCtatGCGgAAta
divergon		-60	6.08	AATTTCGCtatGCGAAAta	160
divergon	BMI_II218	-217	5.63	ggTTTCGCATAGCGAAAtT
divergon		-62	5.90	AgTTTCGCtatGCGAAAtT	155
divergon	BMI_II219	-216	6.56	AATTTCGCATAGCGAAACT
divergon		-61	6.25	AATTTCGCtatGCGAAACc	155
divergon	BAB2_0215	-216	5.63	ggTTTCGCATAGCGAAAtT
divergon		-61	5.90	AgTTTCGCtatGCGAAAtT	155
divergon	BAB2_0216	-217	6.56	AATTTCGCATAGCGAAACT
divergon		-62	6.25	AATTTCGCtatGCGAAACc	155
	BOV_A0201	-216	5.63	ggTTTCGCATAGCGAAAtT
		-61	5.90	AgTTTCGCtatGCGAAAtT	155
	BruAb2_0217	-216	5.63	ggTTTCGCATAGCGAAAtT
		-61	5.90	AgTTTCGCtatGCGAAAtT	155
divergon	BMEII1021	-191	6.56	AATTTCGCATAGCGAAACT
divergon		-36	6.00	AATTTCGCtataCGAAACc	155
divergon	BMEII1022	-218	5.38	ggTTTCGtATAGCGAAAtT
divergon		-63	5.90	AgTTTCGCtatGCGAAAtT	155
divergon	BCAN_B0222	-217	5.63	ggTTTCGCATAGCGAAAtT
divergon		-61	5.90	AgTTTCGCtatGCGAAAtT	156
divergon	BCAN_B0223	-218	6.56	AATTTCGCATAGCGAAACT
divergon		-62	6.25	AATTTCGCtatGCGAAACc	156
divergon	BRA0221	-216	5.63	ggTTTCGCATAGCGAAAtT
divergon		-61	5.90	AgTTTCGCtatGCGAAAtT	155
divergon	BRA0222	-217	6.56	AATTTCGCATAGCGAAACT
divergon		-62	6.25	AATTTCGCtatGCGAAACc	155
divergon	c2A174	-142	5.07	tgaTTCGCAcAGCGAAACa
divergon		-32	4.78	tcgTTCGCAcAGCGAAACa	110
divergon	c2A175	-174	4.39	tgTTTCGCtgtGCGAAcga
divergon		-64	4.91	tgTTTCGCtgtGCGAAtCa	110
	Rfer_2596	-311	5.01	tggTTCGCATAGCGgAACa
		-123	4.60	tAaTcCGCtctGCGAAAtc	188
divergon	Gura_0530	-284	5.90	AATTTCGCtctGCGAAACT
divergon		-109	5.48	AATTTCGCAcgGCGAAACa	175
divergon		-34	5.43	AATTTCGCAgAGtGAAACa	75
divergon	Gura_0531	-291	4.81	tgTTTCaCtctGCGAAAtT
divergon		-216	4.94	tgTTTCGCcgtGCGAAAtT	75
divergon		-41	5.64	AgTTTCGCAgAGCGAAAtT	175
divergon	Kfla_2394	-132	4.61	TGTTCTGCAagGCgAcACa
divergon		-112	3.67	aGTTCcagtGgGCAgAACa	20
divergon	Kfla_2395	-258	3.76	gGTTCTaCtGgaCggAACT
divergon		-151	3.79	TGTgTcGCctTGCAgAACa	107
divergon		-146	4.09	cGccTTGCAGaaCAAgcaT	5
	Cwoe_4676	-20	3.08	TGTTCTaaAGTaCcggACc
		5	3.45	ctTcCcGCAccGCAgAcCc	25
	AAur_4092	-123	5.54	TGTTTTGCAaTGCAAAcCT
		-95	3.92	TGTgCTtCcGccCAcAcCT	28
divergon	Sros_7725	-102	4.22	cacTTTGCAGcaCAAggtT
divergon		-87	5.07	gGTTCTGCAcTGCAcAACa	15
divergon		-82	3.99	TGcaCTGCAcaaCAAAAta	5
divergon	Sros_7726	-109	3.72	TaTTTTGttGTGCAgtgCa
divergon		-104	5.06	TGTTgTGCAGTGCAgAACc	5
	BMAA0585	-224	6.07	GCcGTTTCggcAggcAAAACAAA
		-103	6.74	GCTGTTTtAtTtAATAAAACAgA	121
	BMAA1476	-287	5.15	ctTGTTTtAtTAAtTAAAACAtc
		-179	6.69	GCTGTTTCAAaAggcAAAACAAA	108
		-58	6.74	GCTGTTTtAtTtAATAAAACAgA	121
	BPSS0285	-285	5.15	ctTGTTTtAtTAAtTAAAACAtc
		-177	6.79	GCTGTTTCAAcAggcAAAACAAA	108
		-56	6.74	GCTGTTTtAtTtAATAAAACAgA	121
	Bcep18194_B0284	-296	5.63	cgTGTTTtAtTgAATAAAACAAc
		-187	5.07	agcGTTTCgAggAATgAAACAAg	109
		-65	6.63	GCTGTTTtAATgAtTAAAACAAA	122
divergon	Sked_27190	-61	4.40	tCGTTTCGcAaccGGgAAtGa
divergon		-40	3.85	cCGTTTgcTcatAcGAAACGa	21
divergon	Sked_27200	-64	6.50	tCGTTTCGTATGAGCAAACGg
divergon		-43	3.71	tCaTTcCcggTtgcGAAACGa	21
	Jden_2209	-161	3.77	GCGTTcCGTggtgGGtgAtGg
		-38	3.85	aCGTTTCGcAcagcGAAACtt	123
	SACE_4941	-98	5.95	GCGTTTCacATGgcGAAcCGC
		-77	4.55	tCGTTTtGTATGtcGgAcCaC	21
	SCAB_81021	-201	6.07	TGTGCCAgATTcTAGCACA
		-181	6.07	CGTtCCACAaTGTGGCACG	20
	BB1419	-114	6.33	GTATCCCTGGCCGATAC
		-70	4.14	agATCGCCAagCGATAC	44
	BPP1202	-114	6.33	GTATCCCTGGCCGATAC
		-70	4.14	agATCGCCAagCGATAC	44
	BP1530	-114	6.33	GTATCCCTGGCCGATAC
		-70	4.14	agATCGCCAagCGATAC	44
divergon	Rpic_3982	-145	6.40	tGTTtTACTGTGTAaAACT
divergon		-46	5.05	CGTTGTACataGTACAAtT	99
divergon	Rpic_3983	-142	5.48	aaTTGTACTATGTACAACg
divergon		-43	5.04	aGTTtTACacaGTAaAACa	99
divergon	Reut_B4616	-183	4.91	CaTTGTACataGTACAACg
divergon		-83	6.00	tGTTGTACaGgGTACAACg	100
divergon	Reut_B4617	-146	6.39	CGTTGTACccTGTACAACa
divergon		-46	5.97	CGTTGTACTATGTACAAtg	100
divergon	Bphy_6026	-145	6.23	CGTTGTACcGTGTACAACc
divergon		-46	6.02	CGTTtTACTGTGTACAAta	99
divergon	Bphy_6027	-141	4.83	taTTGTACacaGTAaAACg
divergon		-42	5.53	gGTTGTACacgGTACAACg	99
divergon	BMULJ_03809	-144	6.56	CGTTGTACTATGTACAACg
divergon		-45	5.82	CGTTtTACTGTGTACAAtc	99
divergon	BMULJ_03810	-138	4.40	gaTTGTACacaGTAaAACg
divergon		-39	5.50	CGTTGTACataGTACAACg	99
divergon	Bcen_5463	-145	6.63	CGTTGTACTcTGTACAACa
divergon		-46	5.98	CGTTtTACTcTGTACAAta	99
divergon	Bcen_5464	-138	4.87	taTTGTACaGaGTAaAACg
divergon		-39	5.64	tGTTGTACaGaGTACAACg	99
	PANA_2951	-60	4.78	taTTtcAtTATGTACAACa
		-40	5.66	aGTTtTACccTGTAaAACa	20
	Kvar_1021	-151	6.16	tGTTtTACTAgaTACAACT
		-131	4.56	acgTGTACTATaTAaAACa	20
	KPK_1077	-151	5.96	tGTTtTACTtgaTACAACT
		-131	4.56	acgTGTACTATaTAaAACa	20
divergon	Daci_4280	-127	4.14	tGgTGCAaGgCaTGCAAtt
divergon		-108	4.67	gGTTGCgCtgtaTGAAACG	19
divergon		-88	4.53	aaTTGtAtGggtTGAAACG	20
divergon	Daci_4281	-46	4.24	CGTTtCAacCCaTaCAAtt
divergon		-26	4.88	CGTTtCAtaCaGcGCAACc	20
divergon		-7	4.23	aaTTGCAtGCCtTGCAcCa	19
divergon	Veis_3984	-148	4.35	gGTTGCgCtgCaTaCAAtG
divergon		-128	4.89	CGTTtCgCtgCGcGCAACG	20
divergon	Veis_3985	-113	5.17	CGTTGCgCGCaGcGAAACG
divergon		-93	4.91	CaTTGtAtGCaGcGCAACc	20
divergon	RALTA_B1946	-84	5.12	CGgTGCACtgtGTGAAACG
divergon		-64	5.48	CaTTGtAtGCCGTGAAACG	20
divergon	RALTA_B1947	-51	5.14	CGTTtCACGgCaTaCAAtG
divergon		-31	5.16	CGTTtCACaCaGTGCAcCG	20
divergon	H16_B0349	-85	4.93	CGgTGCACGgtaTGAAACa
divergon		-65	5.48	CaTTGtAtGCCGTGAAACG	20
divergon	H16_B0350	-51	5.14	CGTTtCACGgCaTaCAAtG
divergon		-31	4.89	tGTTtCAtaCCGTGCAcCG	20
divergon	Avi_7080	-63	4.18	TATTGTACTAGATGAAAAG
divergon		-43	4.4	TGTTGTACCTAGTACAACA	20
divergon	Avi_7079	-179	4.31	TGTTGTACTAGGTACAACA
divergon		-159	3.73	CTTTTCATCTAGTACAATA	20
divergon	RHA1_ro03582	-137	4.46	gTTCCagtTTtaGGAAc
divergon		-56	3.80	gTTCCGAtTTttGacAT	81
divergon	RHA1_ro03583	-160	4.11	ATgtCaAAaatCGGAAc
divergon		-79	4.50	gTTCCtAAaaCtGGAAc	81
	Avin_51550	-93	4.27	cAaaaACCAcctgATGgTACAcT
		-73	6.41	AcTGaACCAcGATtcGATACAcT	20
	Maqu_3493	-85	3.52	tATGTAtCAcAATtcGgTtacaa
		-66	4.23	AcaaTcCCgcAATAcaATACATT	19
	Mfla_2558	-120	3.80	gAatTgCCATTAatcGATgCAaT
		-100	6.69	AATGTAtCATAtaATGgTACATT	20
divergon	GTNG_1942	-277	4.17	GTTCCATtgtatGtAAC
divergon		-56	5.44	GTTCCATcTAGAGaAAa	221
divergon		-36	4.81	tTTCtgTtAAGcGGAAC	20
divergon	GTNG_1943	-109	5.50	GTTCCATATAtAGtAAC
divergon		-89	5.11	GTTaCATAcAatGGAAC	20
divergon	ABC0564	-155	4.11	TGgTTttttaaATGAAAac
divergon		-39	4.93	TGtTTCActaTTaGAAACA	116
divergon	ABC0565	-296	5.62	TGtTTCtAATaGTGAAACA
divergon		-29	4.82	TGATTCAAtTTTTactAgG	267
divergon	Bsph_4263	-196	4.77	TGtTTCAcAaTATGAAcCG
divergon		-52	4.37	TtATTCAcAaTATGAAcCA	144
divergon		-32	5.75	TGATTCtAATaATGAAAaG	20
divergon	Bsph_4264	-185	5.27	TGgTTCAtATTGTGAAtaA
divergon		-41	5.81	cGgTTCAtATTGTGAAACA	144
divergon	Rfer_0889	-202	5.85	ATTCCATTAAACGGAAT
divergon		-172	5.46	ATTCtgTTTAAtGGAAT	30
divergon	Rfer_0890	-49	5.52	ATTCCATTAAACaGAAT
divergon		-19	5.77	ATTCCgTTTAAtGGAAT	30
divergon	Vapar_0308	-160	5.60	ATTCCATTgAAtGGAAT
divergon		-130	5.22	ATTCtgaTTAAtGGAAT	30
divergon	Vapar_0309	-91	5.37	ATTCCATTAAtCaGAAT
divergon		-61	5.68	ATTCCATTcAAtGGAAT	30
divergon	Bcen_4726	-208	4.23	ATTCtgcTgAACGGgAT
divergon		-178	4.92	ATTCCATTgAAtGGAAc	30
divergon		-33	5.22	ATTCCgTTcAgtGaAAT	145
divergon	Bcen_4728	-278	5.07	ATTtCAcTgAACGGAAT
divergon		-133	5.02	gTTCCATTcAAtGGAAT	145
divergon		-103	4.84	ATcCCgTTcAgCaGAAT	30
divergon	Bamb_5376	-274	5.21	ATTtCAgTgAACGGAAT
divergon		-129	5.59	ATTCCgTTcAtCGGAAT	145
divergon		-99	4.76	ATcCCgTTgAgCaGAAT	30
divergon	Bamb_5378	-210	4.31	ATTCtgcTcAACGGgAT
divergon		-180	5.42	ATTCCgaTgAACGGAAT	30
divergon		-35	5.05	ATTCCgTTcActGaAAT	145
divergon	BMULJ_03458	-274	5.50	ATTtCATTgAACGGAAT
divergon		-130	4.58	gTTCCAcTgAACGGAAT	144
divergon		-100	4.28	cTctCgTTcAgCaGAAT	30
divergon	BMULJ_03459	-179	4.87	ATTCCgTTcAgtGGAAc
divergon		-35	5.34	ATTCCgTTcAAtGaAAT	144
divergon	Bcep1808_4075	-276	5.43	ATTtCATTgAAtGGAAT
divergon		-130	5.45	ATTCCgTTcAcCGGAAT	146
divergon		-100	4.20	cTctCgTTgAgCaGAAT	30
divergon	Bcep1808_4076	-181	5.37	ATTCCggTgAACGGAAT
divergon		-35	5.35	ATTCCATTcAAtGaAAT	146
divergon	Bphy_6630	-272	5.67	ATTCCATTgAACGGAAT
divergon		-137	4.79	ATTCCATccAgCGGAAg	135
divergon		-107	5.24	ATatCgTTcAAtGGAAT	30
divergon	Bphy_6631	-200	4.65	ATTCCATTgAACGatAT
divergon		-170	4.09	cTTCCgcTggAtGGAAT	30
divergon		-35	5.67	ATTCCgTTcAAtGGAAT	135
divergon	Bxe_B0751	-208	4.62	ATTCCgaTTAcCGGtAT
divergon		-178	3.95	ATTCCAcTgtAtGaAAg	30
divergon		-33	4.39	gTTCCggTcAAtGaAAT	145
divergon	Bxe_B0750	-287	4.53	ATTtCATTgAcCGGAAc
divergon		-142	4.82	cTTtCATacAgtGGAAT	145
divergon		-112	5.14	ATaCCggTAAtCGGAAT	30
divergon	Bphyt_4431	-285	4.24	ATTtCAcTgAtCGGAAc
divergon		-140	5.55	ATTtCgTTTAgCGGAAT	145
divergon		-110	5.58	ATaCCgTTAAACGGAAT	30
divergon	Bphyt_4432	-210	5.15	ATTCCgTTTAACGGtAT
divergon		-180	5.08	ATTCCgcTAAACGaAAT	30
divergon		-35	4.32	gTTCCgaTcAgtGaAAT	145
divergon	Bpro_3947	-240	4.60	ATctCtTTcAtCGGAAT
divergon		-199	5.85	ATTCCATTAAACGGAAT	41
divergon		-169	4.21	ATctCtaTAtACGGAAT	30
divergon	Bpro_3948	-59	4.08	ATTCCgTaTAtaGagAT
divergon		-29	5.77	ATTCCgTTTAAtGGAAT	30
divergon		12	3.99	ATTCCgaTgAAaGagAT	41
	AZC_3039	-160	3.98	ATTCCgccAAAtGaAAc
		-119	3.99	ATTtCAcTgAAtGaAAc	41
divergon	PputGB1_3204	-36	5.10	ATTCCAcTcAttGGAAT
divergon		5	5.27	ATTCCgaTAAACGaAAT	41
divergon	PputGB1_3205	-271	5.52	ATTtCgTTTAtCGGAAT
divergon		-230	5.24	ATTCCAaTgAgtGGAAT	41
divergon	PFLU_2528	-263	5.14	ATTtCgaTcAgtGGAAT
divergon		-191	4.54	AgTCCgTTcAgtGaAAT	72
divergon	PFLU_2529	-69	4.38	ATTtCAcTgAACGGAcT
divergon		3	4.76	ATTCCAcTgAtCGaAAT	72
divergon	Psyr_2335	-264	5.31	ATTCCgaTcAgtGGAAT
divergon		-193	4.30	ATgttATTcAgtGaAAT	71
divergon	Psyr_2336	-65	3.65	ATTtCAcTgAAtaacAT
divergon		6	5.09	ATTCCAcTgAtCGGAAT	71
divergon	PSPTO_2524	-264	5.38	ATTCCgaTcAgCGGAAT
divergon		-193	4.30	ATgttATTcAgtGaAAT	71
divergon	PSPTO_2525	-65	3.65	ATTtCAcTgAAtaacAT
divergon		6	5.08	ATTCCgcTgAtCGGAAT	71
divergon	AZL_a03990	-15	4.28	TTTCCATAGAAAGAAAT
divergon		15	4.81	CTTCCGATATACGGAAT	30
divergon	AZL_a04000	-144	5.02	ATTCCgTaTAtCGGAAg
divergon		-114	4.05	ATTtCtTTctAtGGAAa	30
divergon	Oant_4439	-352	3.91	ATTCtgTaTtttGaAAg
divergon		-322	3.95	cTTCCgaaTAtgGaAAT	30
divergon		-282	3.55	tTTCCgccAActGGAAc	40
divergon	Oant_4440	-62	3.83	ATTtCcaTAttCGGAAg
divergon		-32	4.14	cTTtCAaaAtACaGAAT	30
divergon	BBta_6502	-139	4.89	AaTCCATaTAcCGGAAT
divergon		-109	4.45	ATTCaggaTAttGaAAT	30
divergon	BBta_6503	-87	4.08	ATTtCAaTAtcCtGAAT
divergon		-57	4.39	ATTCCggTAtAtGGAtT	30
	mll9010	-94	3.51	caTCCATaTtgtGGgAT
		-64	3.53	cTTtCATaTAAtGatAg	30
	RALTA_B1346	-209	4.91	ATTTGtCATaGACgAAT
		-190	5.40	tTTaGCtATTGAttAAT	19
	H16_B1545	-190	5.01	ATTTGtCATaGgCtAAT
		-171	5.36	tTTcGCtATTGAttAAT	19
	Reut_B4216	-129	4.08	ATTaatCAaTagCtAAT
		-110	4.07	gTTaGCgtaTGgttAAT	19
	Bcep1808_4854	-111	5.55	ATTTGtCAaTGACAAAc
		-92	4.71	gcTTGCtATTGtttAAT	19
	Bamb_3720	-111	5.55	ATTTGtCAaTGACAAAg
		-92	4.82	gcTTGCtATTGtCcAAT	19
	BMULJ_04202	-110	5.55	ATTTGtCAaTGACAAAg
		-91	5.02	gcTTGCtATTGtCtAAT	19
	Bcep18194_B1712	-113	5.55	ATTTGtCAaTGACAAAg
		-94	4.71	gcTTGCtATTGtttAAT	19
	Bcen_4064	-113	5.94	ATTTGtCAaTGACAAAT
		-94	4.82	gcTTGCtATTGtCcAAT	19
	SAV2000	-157	5.44	cTTCCACcATGaGGAAA
		-136	3.79	TaTCCACtgTtCaGAAg	21
	SAV2024	-81	4.97	cTTCCATtAaGCaGAAA
		-60	5.07	cTTCCgTAATGCGGAAt	21
	SAV2028	-117	3.19	cTTCCAgAtaGtaGAAg
		-96	5.34	TTTCCACtATGCGGAAc	21
divergon	SCAB_18321	-170	4.08	aTTCCgTctTGtGGAAA
divergon		-63	3.92	aTTCCgTtAcGCGGAAg	107
divergon	SCAB_18331	-223	3.91	cTTCCgCgtaaCGGAAt
divergon		-116	5.04	TTTCCACAAgaCGGAAt	107
divergon		-95	4.34	aTTCCACtgaGCaGAAc	21
	SCAB_18571	-67	4.97	cTTCCATtAaGCaGAAA
		-46	4.49	cTTCCACAATatGGAAg	21
	SGR_1297	-154	5.44	cTTCCACcATGaGGAAA
		-133	3.43	TaTCCACtggtCaGAAg	21
	SGR_1321	-55	4.70	cTTCCgTtAaGCaGAAA
		-34	4.81	cTTCCgCAATaCGGAAg	21
	SGR_1329	-96	4.18	cTTCCgTAtaGCaGAAc
		-75	5.16	TTTCCgTAATGCGGAAt	21
	SCO6243	-118	5.04	gTTCCACgATGaGGAAA
		-97	3.54	TaTCCACtgacCaGAAg	21
	SCO6246	-115	5.18	TTTCCACAAaGCGGAAt
		-94	4.69	aTTCCAgcAaGCaGAAc	21
	SCO6201	-109	3.41	cTTCCAgAtcGtaGAAA
		-88	3.84	aTTtCgCtATaCGGAAg	21
	SCO6206	-70	5.19	cTTCCATcAaGCaGAAA
		-49	5.37	cTTCCgTAATaCGGAAA	21
	SACE_6731	-272	4.22	gTTCCACcATaCGGAtg
		-73	4.78	cTTCCgCgATaCGGAAt	199
	SACE_6756	-195	3.33	cgaaCgCtATGCGGAAA
		-174	5.19	caTCCACgATGCaGAAA	21
	MSMEG_5478	-61	3.64	gTTCCtCAtaaCGaAAc
		-40	5.46	TTTCCgCAATaCGGAAA	21
divergon	RHA1_ro02579	-168	5.09	TTTCCgTcAgGCGGAAA
divergon		-38	5.05	cTTCCATAATatGGAAA	130
divergon	RHA1_ro02580	-189	3.96	TTTCCATAtTatGGAAg
divergon		-59	4.44	TTTCCgCctgaCGGAAA	130
divergon	ROP_23040	-171	5.09	TTTCCgTcAgGCGGAAA
divergon		-41	5.05	cTTCCATAATatGGAAA	130
divergon	ROP_23050	-202	3.96	TTTCCATAtTatGGAAg
divergon		-72	4.44	TTTCCgCctgaCGGAAA	130
	Namu_0264	-51	4.75	TgTCCACtATaCaGAAA
		-30	4.66	cTTCCgCAAgaCaGAAc	21
	Gobs_4798	-87	5.08	cTTCCACgATGCGGAAt
		-55	3.72	cTgCCgCtcTGCGGAAc	32
	Mflv_3169	-185	4.16	aTTCCACttTGCGGAAg
		-42	4.93	gTTCCACcATGaGGAAt	143
	Mflv_3173	-116	4.82	aTTCCACAATatGGAAc
		-47	3.89	acTCCACgATGtGGAAt	69
	Achl_3195	-248	4.39	aTTCCACtcTGCGGAAt
		-50	4.26	TTctCACAATaCGaAAA	198
	Achl_3204	-218	3.82	aTTtCACAtTGCGaAAt
		-117	3.94	TaTCtACcAgGCGcAAc	101
divergon	Achl_3210	-159	3.84	TaTCtgCAAgatGGAAA
divergon		-52	3.63	TTTtCACgATGtGGAtA	107
divergon	Achl_3211	-208	3.74	TaTCCACAtcGtGaAAA
divergon		-101	4.27	TTTCCATctTGCaGAtA	107
divergon		-80	5.51	TaTCCATAATaCGaAAA	21
	Achl_3436	-116	4.35	TTTtCATAAaGCaGAAt
		-95	5.18	TTTCCACAAaGCGGAAt	21
		22	3.60	caTCCtCctcaCGGAAc	117
	Achl_3437	-21	4.06	TTTCCAgAAaGaGaAcc
		-9	3.84	gaaCCATcATGaGcAAc	12
	Arth_3689	-112	4.35	TTTtCATAAaGCaGAAt
		-91	5.35	aTTCCACAAaGCGGAAA	21
	Arth_3414	-252	4.62	aTTCCACAAgatGGAAA
		-56	4.26	TTctCACAATaCGaAAA	196
divergon	Arth_3431	-157	2.97	TtTTCGtAtTATGgAtA
divergon		-136	3.62	TaTCtACttTGtGGAAA	21
divergon		-53	3.63	TTTtCACgATGtGGAtA	83
divergon	Arth_3432	-185	3.74	TaTCCACAtcGtGaAAA
divergon		-102	4.09	TTTCCACAAaGtaGAtA	83
divergon		-81	5.51	TaTCCATAATaCGaAAA	21
	AAur_3387	-109	4.52	TTTCCATAtTatGGAAA
		-88	4.01	aTTCCcCctTGCGGAAt	21
	AAur_3391	-263	5.27	aTTCCACAATGCGGAAt
		-68	3.93	TTctCACAATaCGaAAt	195
divergon	AAur_3405	-169	2.97	TtTTCGtAtTATGgAtA
divergon		-148	4.25	TaTCtACAAaGtGGAAA	21
divergon		-52	4.22	TTTtCACgATGCGGAtA	96
divergon	AAur_3406	-186	3.47	TaTCCgCAtcGtGaAAA
divergon		-90	3.46	TTTCCACttTGtaGAtA	96
divergon		-69	5.51	TaTCCATAATaCGaAAA	21
	AAur_3506	-110	4.35	TTTtCATAAaGCaGAAt
		-89	5.35	aTTCCACAAaGCGGAAA	21
	Amir_5942	-84	4.32	gTTCCgCtATGCGGtAA
		-63	4.36	agTCCgCAAaGCaGAAA	21
	Svir_09650	-74	4.44	gTTCCgCAATGtaGAAA
		-53	3.79	agTCCgTtATGCaGAAg	21
	Sros_2261	-45	4.55	aTTCCACAATtCaGAAt
		-24	4.91	TTTCCATgATGtGGAAA	21
divergon	Bcer98_2324	-184	5.69	TTTTCtGTATaGTGGAATa
divergon		-165	5.14	TATTtCaTcaTacGGAATa	19
divergon	Bcer98_2325	-78	5.62	TATTCCGTATgaTGaAATa
divergon		-59	4.12	TATTCCactaTacaGAAaa	19
divergon	BC2979	-224	6.32	TTTTCCGTATTaTGGAATg
divergon		-205	6.11	TATTCCGTgaTGTGaAATC	19
divergon	BC2980	-81	4.12	gATTtCacATcacGGAATa
divergon		-62	4.63	cATTCCaTAaTacGGAAaa	19
	BALH_2681	-52	4.02	TTaTtCaTATacTGGAATt
		-32	4.28	aTTTtCaTAaTacGGAAaa	20
divergon	BALH_2682	-224	6.32	TTTTCCGTATTaTGGAATg
divergon		-205	6.11	TATTCCGTgaTGTGaAATC	19
divergon	BALH_2683	-69	4.12	gATTtCacATcacGGAATa
divergon		-50	4.63	cATTCCaTAaTacGGAAaa	19
	BA2996	-52	4.02	TTaTtCaTATacTGGAATt
		-32	4.28	aTTTtCaTAaTacGGAAaa	20
divergon	BA2997	-224	6.32	TTTTCCGTATTaTGGAATg
divergon		-205	6.11	TATTCCGTgaTGTGaAATC	19
divergon	BA2998	-81	4.12	gATTtCacATcacGGAATa
divergon		-62	4.63	cATTCCaTAaTacGGAAaa	19
	BAS2784	-52	4.02	TTaTtCaTATacTGGAATt
		-32	4.28	aTTTtCaTAaTacGGAAaa	20
divergon	BAS2785	-224	6.32	TTTTCCGTATTaTGGAATg
divergon		-205	6.11	TATTCCGTgaTGTGaAATC	19
divergon	BAS2786	-69	4.12	gATTtCacATcacGGAATa
divergon		-50	4.63	cATTCCaTAaTacGGAAaa	19
divergon	BBR47_51180	-177	5.32	TTTTCCacATTGcaGAATa
divergon		-158	4.41	TTaTtCaTATTtcGaAATC	19
divergon	BBR47_51190	-51	3.51	gATTtCGaAaTaTGaAtaa
divergon		-32	5.16	TATTCtGcAaTGTGGAAaa	19
	SACE_5731	-71	3.62	cTTCCACaacacaGTAA
		-51	5.47	TTcCCgCatcGcGGAAA	20
divergon	SCAB_9561	-9	5.77	TTcCCACTgAGTGGAAA
divergon		11	4.28	TgTCtgCTCAacGGAAA	20
divergon	SCAB_9571	-116	5.43	TTaCCACTgAGTGGAAA
divergon		-54	3.78	TTTCCgtTgAGcaGAcA	62
divergon		-34	6.43	TTTCCACTCAGTGGGAA	20
	CPS_4890	-82	4.97	ATTTCAcctTATGgAAa
		-39	5.45	ATTcCAccATGTGAAAT	43
divergon	Lferr_1364	-91	4.88	ATTcCgTAtTATGgAAa
divergon		-72	4.28	ATTaCccAtTGCGgAAT	19
divergon	Lferr_1365	-42	4.36	ATTcCgcAATGgGtAAT
divergon		-23	5.60	TTTcCATAATACGgAAT	19
	Tgr7_2034	-105	4.75	ATTTCgcAtaGTGAAAT
		-86	3.99	gTTatgTAtTGTGAAAT	19
divergon	Tbd_0049	-98	5.23	TTTTCATAAgGCGAAAa
divergon		-9	4.45	TTTTCgTAtcATGAAAg	89
divergon	Tbd_0050	-100	4.92	cTTTCATgATACGAAAa
divergon		-11	4.97	TTTTCgcctTATGAAAa	89
divergon	Bxe_C1040	-41	5.42	gACCATATTATGGaT
divergon		-21	4.73	AAaCAcATTATGGTg	20
divergon	Bxe_C1041	-81	3.94	cACCATAaTgTGtTT
divergon		-61	5.41	ATCCATAaTATGGTc	20
divergon	Bxe_C1042	-87	4.33	tgCCATtaTATGGaT
divergon		-67	3.74	tTCCATAaagTGGaa	20
divergon	Bxe_C1043	-49	3.83	tTCCActTTATGGaa
divergon		-29	4.37	ATCCATATaATGGca	20
divergon	Meso_2968	-63	5.31	ATCCATgTTATGGaT
divergon		-42	5.10	ATCCActTTATGGTT	21
divergon	Meso_2969	-58	4.96	AACCATAaagTGGaT
divergon		-37	5.24	ATCCATAacATGGaT	21
	ROP_pROB02-01460	-42	4.90	ggCCATAcTATGGTT
		-22	4.86	AACCATATaATGaTc	20
	H16_A1229	-51	5.37	TAaTTCGtATAaCGCAttA
		-32	5.88	gATTGCGCgTAGCGCAAAA	19
	RALTA_A0668	-50	5.37	TAaTTCGtATAaCGCAttA
		-31	5.93	AgTTGCGCgTAGCGCAAAA	19
	Rmet_4268	-51	4.99	AtaTGCGCtataCGCAAAg
		-32	5.82	cgTTGCGCATAGCGCAAAA	19
	Bphy_7065	-17	5.20	ATTaCgATGCGAT
		-37	3.40	ATTGCAtTtCacc	20
	BPP0679	-52	3.81	ATTatAtTGtGAT
		-31	5.28	ATTGtAATGCaAT	21
	BB0686	-52	3.81	ATTatAtTGtGAT
		-31	5.48	ATTGCAATGCaAT	21
	SCO0574	-89	5.29	TAGCGTTGtCCGCAA
		-69	3.63	TccCGTTatCtGCAA	20
	VCA0029	-102	5.65	aTTCTCACTcATTggGAAT
		-61	5.26	TTTCTCgaTAtacAAGAAT	41
	VVA0937	-95	5.21	aTTCTCACCAtTcgAGAAa
		-54	5.48	TTTCctAtCtAaTAAGAAT	41
	VIBHAR_05447	-99	6.04	TTTCTCACCctaTgAGAAT
		-58	6.17	TTTCTCAgCtATTAAGAAT	41
divergon	VIBHAR_07004	-150	5.38	TTTtTCAtTgAgTgAGAAT
divergon		-108	5.80	TTTCTtAtTtAaTgAGAAT	42
divergon	VIBHAR_07005	-203	5.53	aTTCTCAtTAAaTAAGAAa
divergon		-161	4.90	aTTCTCACTcAaTgAaAAa	42
	VPA0593	-99	6.08	TTTCTCAtTAAgTgAGAAT
		-58	6.11	TTTCTCAgTgATTAAGAAT	41
	VPA0035	-178	5.67	TTTaTCACCgAgTgAGAAT
		-136	5.49	aTTCTtAtCtAgTgAGAAT	42
	Dgeo_2612	-82	4.64	tTTTTCtATTTAaTagAAAAt
		-62	5.01	tacTTCCATcTATTGAcAAAa	20
	TO73_0627	-70	5.19	gTTTTTCAaTagaTGAAAAAC
		-50	4.70	ccTTTTCgTTacTTGAcAAAC	20
	Rmar_2163	-98	4.42	gTTTTTCgTTcAaTGgAAAtt
		-78	4.74	taaTTTCATaTATTGAcAAAg	20
	Bcen2424_6728	-198	6.62	AAATACCGAATTgtGGGAAaT
		-58	6.85	AAATACCGTAaTTCGGGATTA	140
	Bcep1808_5583	-165	6.34	gAATACCGAAaTaCGGGAATT
		-24	6.76	AAATcCCGTATTTCGGGATTA	141
	bglu_2g00690	-194	6.5	AAATACCGAATAGCGGGAAAT
		-54	6.76	AAATCCCGTATTTCGGGATTA	140
divergon	AZC_2272	-76	4.31	ATCCtAcATaATaaGAT
divergon		-56	5.90	gTCCCAcAaTATGGGAT	20
divergon	AZC_2273	-62	5.84	ATCCCATATTgTGGGAc
divergon		-42	4.30	ATCttATtaTgTaGGAT	20
	Cseg_1779	-246	3.74	ATttCAcAaTgTGatAa
		-165	3.52	gTaCaAcATcgTGcGAT	81
divergon	Cseg_2734	-160	3.67	tTCCCAcAaatTGcatT
divergon		-140	4.45	ATCtCATtaTATGGaAa	20
divergon	Cseg_2735	-155	5.11	tTtCCATATaATGaGAT
divergon		-135	3.59	AatgCAatTTgTGGGAa	20
divergon	Cseg_2741	-59	4.92	gTtCCAcAaTATGaGAg
divergon		-39	3.36	gTgCtATAaaATGaaAc	20
divergon	Cseg_2742	-232	3.67	gTttCATtTTATaGcAc
divergon		-212	4.37	cTCtCATATTgTGGaAc	20
divergon	Hbal_2755	-269	4.59	tTCCCtataatTGGGAT
divergon		-91	4.13	tTgCtATtaTgTGGGAc	178
divergon		-71	3.53	gTCttATAaTATaaGAa	20
divergon	Hbal_2756	-78	3.73	tTCttATATTATaaGAc
divergon		-58	3.96	gTCCCAcATaATaGcAa	20
divergon	M446_4911	-45	5.96	ATCCCATATatTGGGAT
divergon		-25	4.46	gTttCtTtaTgTGGGAT	20
divergon	M446_4912	-162	4.01	ATCCCAcATaAaGaaAc
divergon		-142	5.73	ATCCCAataTATGGGAT	20
divergon	Mnod_6621	-45	5.96	ATCCCATATatTGGGAT
divergon		-25	4.72	ATCCtgTtaTATGGGAT	20
divergon	Mnod_6622	-79	4.78	ATCCCATATaAcaGGAT
divergon		-59	5.73	ATCCCAataTATGGGAT	20
	Reut_B5824	-266	3.25	ATCgCtctcTATGGtAg
		-77	2.03	ATCCCgcAagAccGccc	189
divergon	PA4156	-101	4.46	ATTtCAtAtTtCgcAAT
divergon		-94	5.05	ATTtCgCAATGagGAAT	7
divergon		-75	5.31	ATTCCcCAtTGagGAAT	19
divergon	PA4157	-197	5.59	ATTCCtCAATGggGAAT
divergon		-178	5.13	ATTCCtCAtTGCgaAAT	19
divergon		-171	3.77	ATTgCgaAATaTgaAAT	7
divergon	PLES_07701	-195	5.59	ATTCCtCAATGggGAAT
divergon		-176	5.13	ATTCCtCAtTGCgaAAT	19
divergon		-169	3.77	ATTgCgaAATaTgaAAT	7
divergon	PLES_07711	-103	4.46	ATTtCAtAtTtCgcAAT
divergon		-96	5.05	ATTtCgCAATGagGAAT	7
divergon		-77	5.31	ATTCCcCAtTGagGAAT	19
divergon	PFL_3620	-97	4.41	ATTCCAattTGCAGAAc
divergon		-78	5.57	ATTCCgtAtTGagGAAT	19
divergon	PFL_3621	-242	5.63	ATTCCtCAATaCgGAAT
divergon		-223	3.84	gTTCtgCAAatTgGAAT	19
divergon	PputGB1_1801	-94	4.38	ATaCCACtcTGagGAAT
divergon		-75	4.65	ATTCtttAtTGCgGAAc	19
divergon	PputGB1_1802	-123	5.29	gTTCCgCAATaaAGAAT
divergon		-104	4.00	ATTCCtCAgaGTgGtAT	19
	Pden_3529	-73	4.34	AaaCCAtAtTGCAGAgc
		-54	4.14	ATTCCgCAATGCAatAc	19
divergon	Oant_4086	-143	5.51	ATTCCgCAATaagGAAT
divergon		-124	4.60	ATaCCgCAATaCAGtAT	19
divergon	Oant_4087	-92	3.96	ATaCtgtAtTGCgGtAT
divergon		-73	5.69	ATTCCttAtTGCgGAAT	19
divergon	Daci_3147	-43	3.88	cTTCCgCAtgtggGAAT
divergon		-24	4.83	ATTCCctAcTGTgGAAT	19
divergon	Daci_3148	-164	5.03	ATTCCACAgTaggGAAT
divergon		-145	3.87	ATTCCcacATGCgGAAg	19
	Daci_3149	-70	5.68	ATTCCgtAtTGTAGAAT
		-51	4.10	ATTCCACAtTGCAaAca	19
divergon	Daci_1756	-162	4.20	tgTTCCAacCAGTGaAATT
divergon		-107	4.53	ccTTgCATTCGGTGGAATa	55
divergon	Daci_1757	-188	3.80	tATTCCACcGAaTGcAAgg
divergon		-133	5.83	AATTtCACTGGtTGGAACa	55
divergon	Bphyt_5771	-181	4.87	cgTTtCACaGAGTGaAACa
divergon		-127	5.26	ggTTtCACTaGaTGGAACc	54
divergon	Bphyt_5772	-177	4.37	ggTTCCATctAGTGaAACc
divergon		-123	4.20	tgTTtCACTCtGTGaAACg	54
divergon	BamMC406_6043	-166	4.87	tgTTtCACTGAaTGaAACa
divergon		-130	5.58	AgTTtCATTCAGTGaAACc	36
divergon	BamMC406_6044	-163	5.20	ggTTtCACTGAaTGaAACT
divergon		-127	5.00	tgTTtCATTCAGTGaAACa	36
divergon	RHA1_ro07045	-175	4.94	TTTCtACAgatCGGAAA
divergon		-89	4.44	TTTCCAgtAgatGGAAA	86
divergon	RHA1_ro07046	-188	5.06	TTTCCAtcTactGGAAA
divergon		-102	5.18	TTTCCgAtCTGtaGAAA	86
divergon	RER_58530	-163	4.38	TTTCtggAgattGGAAA
divergon		-89	4.92	TTTCCACcTgatGGAAA	74
divergon	RER_58540	-175	5.16	TTTCCAtcAgGtGGAAA
divergon		-101	5.09	TTTCCAAtCTcCaGAAA	74
divergon	nfa11480	-167	4.80	TTgCCgAAgatCGGAAA
divergon		-59	5.06	TTTCCACATgaCGGAAA	108
divergon	nfa11490	-210	5.33	TTTCCgtcATGtGGAAA
divergon		-102	4.92	TTTCCgAtCTtCGGcAA	108
divergon	SGR_1016	-585	4.12	TTgCCACATTGCGGgAg
divergon		-522	3.46	aTcCCACATcatGGgAA	63
divergon	SGR_1017	-125	3.75	TTcCCAtgATGtGGgAt
divergon		-62	4.04	cTcCCgCAATGtGGcAA	63
divergon	Lcho_4298	-151	3.75	ATTccgCAATGtCtAAc
divergon		-111	4.58	AgTTGTCAATGtCtAAT	40
divergon	Lcho_4299	-120	4.66	ATTaGaCAtTGACAAcT
divergon		-80	4.29	gTTaGaCAtTGcggAAT	40
divergon	Vapar_0292	-66	4.12	ATTcGTtAAccgCAAAT
divergon		-47	4.40	ATTTGctttaGACgAAT	19
divergon	Vapar_0293	-114	4.37	ATTcGTCtAaagCAAAT
divergon		-95	4.05	ATTTGcggtTaACgAAT	19
divergon	Daci_0580	-82	4.67	ATTgtTCAATGttgAAT
divergon		-46	4.89	ATTcGatAAaaACAAAT	36
divergon		-27	3.79	ATTTGTCcATctCAAAa	19
divergon	Daci_0581	-64	3.84	tTTTGagAtgGACAAAT
divergon		-45	4.63	ATTTGTtttTatCgAAT	19
divergon		-9	3.99	ATTcaaCAtTGAacAAT	36
divergon	CtCNB1_4502	-101	3.55	tTTTcaCtATGACAAAT
divergon		-82	4.34	ATTgtgCAATGttgAAT	19
divergon		-46	4.51	ATTcGatAAaGctgAAT	36
divergon		-27	4.09	ATTTGTttAaaACAAAg	19
divergon	CtCNB1_4503	-137	4.04	cTTTGTtttaaACAAAT
divergon		-118	3.90	ATTcagCttTatCgAAT	19
divergon		-82	3.76	ATTcaaCAtTGcacAAT	36
divergon		-63	3.90	ATTTGTCAtaGtgAAAa	19
divergon	Tmz1t_0848	-96	4.59	gTTcGTtAATagtcAAT
divergon		-77	4.85	gTTTGTtAtaGgCAAAT	19
divergon	Tmz1t_0849	-86	4.61	ATTTGcCtATaACAAAc
divergon		-67	4.52	ATTgactAtTaACgAAc	19
divergon	azo3682	-83	4.34	ATTaaaCAATaACgAAg
divergon		-64	4.25	ATTgacgAtTaACAAAc	19
divergon	azo3683	-130	4.39	gTTTGTtAATcgtcAAT
divergon		-111	4.30	cTTcGTtAtTGtttAAT	19
divergon	ebA3295	-103	4.80	ATTTGTtAtTagtcAAT
divergon		-84	4.95	ATTcGctAtTGttAAAT	19
divergon	ebA3296	-84	4.90	ATTTaaCAATagCgAAT
divergon		-65	4.85	ATTgactAATaACAAAT	19
divergon	Bpro_4533	-125	4.33	gTTTGTCcATtgCAAAT
divergon		-85	5.08	gTTTGctAtTGtCAAAT	40
divergon	Bpro_4534	-89	5.09	ATTTGaCAATagCAAAc
divergon		-49	4.27	ATTTGcaAtgGACAAAc	40
	blr6804	-91	5.19	ATTcGcCAtTGACAAAT
		-72	4.61	ATTcGctAATatCtAAc	19
	BBta_4670	-81	4.81	ATTcGcaAtTGACAAAT
		-62	4.62	ATTcGTCAATGcCtAAc	19
	Pden_0167	-97	5.19	ATTGCATtggAcGCAAT
		-78	4.86	ATTGCATgATAcGacAT	19
divergon	Pden_0170	-37	4.03	ATTaCggctgATGCAAc
divergon		-18	4.53	ATTttATggagTGCAAT	19
divergon	Pden_0171	-81	4.48	ATTGCACtccATaaAAT
divergon		-62	4.39	gTTGCATcAgccGtAAT	19
divergon	Arad_7197	-90	4.89	ATTTCACAATCCAAAAT
divergon		-71	5.53	ATTGCACAATATGAAAT	19
divergon	Arad_7198	-34	5.22	ATTTCATATTGTGCAAT
divergon		-15	4.25	ATTTTGGATTGTGAAAT	19
divergon	BB4575	-203	4.53	aTCCtAAataTTgGGAa
divergon		-102	4.51	TTCCacATATaTAGaAT	101
divergon		-81	4.14	aTCCtAtatTTTgGtAT	21
divergon	BB4576	-226	5.11	aTaCCAAaATaTAGGAT
divergon		-104	6.55	TTCCCAATATTTAGGAT	122
divergon	BPP4103	-203	4.53	aTCCtAAataTTgGGAa
divergon		-102	4.51	TTCCacATATaTAGaAT	101
divergon		-81	4.14	aTCCtAtatTTTgGtAT	21
divergon	BPP4105	-226	5.11	aTaCCAAaATaTAGGAT
divergon		-104	6.55	TTCCCAATATTTAGGAT	122
	BP3319	-224	4.51	aTatCAAaATaTAGGAT
		-102	5.97	TTCCtAATAcTTgGGAT	122
divergon	Smed_4307	-95	6.16	ATTcCCATcATATGGAAAT
divergon		-71	4.36	tTTTCaATAAaATGGAgAa	24
divergon	Smed_4308	-111	4.24	tTcTCCATttTATtGAAAa
divergon		-87	6.25	ATTTCCATAtgATGGgAAT	24
divergon	Oant_0457	-71	5.31	ATTatCAaAAaATGGAAAT
divergon		-51	5.25	caTatCATtATATGGAAAT	20
divergon	Oant_0458	-81	5.13	ATTTCCATAtaATGatAtg
divergon		-61	5.16	ATTTCCATttTtTGatAAT	20
divergon	Mrad2831_6210	-160	3.64	ccTTcCgTaGAgtGGAAaa
divergon		-140	5.14	TTTTTCtcTcAACGGAAaa	20
divergon	Mrad2831_6211	-66	5.06	TTTTcCgTTGAgaGaAAaa
divergon		-46	4.84	TTTTcCAcTctACGGAAgG	20
	Meso_3307	-123	3.95	TTTTcaAaacAgCGGAAta
		-69	4.64	TTTTTCATTGtgCGcAAtc	54
		-36	3.58	TTTTTtgTctGAaGGcAaa	33
divergon	HI1031	-177	5.30	cATTTCAcAataTGAAATa
divergon		-51	3.91	TtTTgtAaATtaTGAAAcg	126
divergon		-31	4.84	AATTTtActataTaAAATT	20
divergon	HI1032	-163	5.69	AATTTtATATAgTaAAATT
divergon		-143	4.06	cgTTTCATAatTTacAAaa	20
divergon		-17	5.93	TATTTCATATtgTGAAATg	126
	Asuc_0267	-156	5.98	TATTTCATATgTTGAAATT
		-51	4.06	cATTcCgTATATTtAAgcT	105
	PM1257	-194	5.79	TATTTCAcATATTGAAAcg
		-40	4.14	TATTTagaATAgcGAAAga	154
	PANA_0369	-151	4.16	TgTTTCtTATAgatAAATa
		-77	6.14	TATTTCAcATATTGAAATT	74
	Spro_3933	-139	3.83	TgTTTtATATAaatAAcTT
		-64	5.39	AATTcCgcATATTGAAATa	75
	PC1_3682	-203	3.65	AATaTCAcATtTTcttATT
		-28	3.48	cATTTgATgTcTgaAAATa	175
	PC1_3688	-181	3.69	TgTTTttgAaATTaAAtTT
		-167	5.85	AATTTCgTATATTGAAATa	14
		-160	3.77	TATaTtgaAataTGAAgTT	7
	Pecwa_3885	-167	5.69	AgTTTCgcATATTGAAATa
		-150	4.04	TATTaagTtTATTaAAAcg	17
	Entcl_0168	-176	4.74	AATTTCActatacGAAATc
		-156	3.80	gATTTCAaATATaGcgATc	20
	b3575	-127	4.02	TtTTatgTcTtTTGAAATT
		-60	5.86	AgTTTCgcATATTGAAATT	67
	SBO_3583	-127	4.02	TtTTatgTcTtTTGAAATT
		-60	5.86	AgTTTCgcATATTGAAATT	67
	SFV_3965	-125	4.02	TtTTatgTcTtTTGAAATT
		-58	5.44	AgTTcCgcATATTGAAATT	67
	VS_II0146	-171	4.50	TgTTcCAcATtgcGgAATT
		-38	4.52	gATTcCgTATtaTGgAATT	133
	ACIAD1683	-216	4.71	AATaTCGCATAGCGAtgtT
		-78	5.41	tATaTCGCtatGCGAAAta	138
	ACIAD1692	-169	5.76	AATTTCGttaAaCGAAAtT
		-33	5.44	AgTTTtGttatGCGAAACa	136
	ACIAD1700	-243	4.81	AATTctGCATAaCaAAAta
		-95	5.08	AATTTtGCAatatGAAAtT	148
divergon	ABAYE2296	-255	5.01	AATTTtGCAataCaAAAta
divergon		-115	4.92	tATTTtGCtataaGAAAtT	140
divergon	ABAYE2297	-209	4.95	AATTTCttATAGCaAAAta
divergon		-69	5.05	tATTTtGtATtGCaAAAtT	140
divergon	ABAYE2303	-298	5.10	tgTTTCGCATAtCaAAACT
divergon		-162	5.76	AATTTCGttaAaCGAAAtT	136
divergon	ABAYE2304	-141	5.84	AATTTCGttTAaCGAAAtT
divergon		-5	5.32	AgTTTtGatatGCGAAACa	136
divergon	ABAYE2314	-217	5.81	AATTTCGCAatGCGAtACT
divergon		-73	5.48	tATaTCGCtatGCGAAAtT	144
divergon	ABAYE2315	-277	5.76	AATTTCGCATAGCGAtAta
divergon		-133	5.47	AgTaTCGCATtGCGAAAtT	144
divergon	AB57_1575	-275	5.76	AATTTCGCATAGCGAtAta
divergon		-131	5.47	AgTaTCGCATtGCGAAAtT	144
divergon	AB57_1576	-219	5.81	AATTTCGCAatGCGAtACT
divergon		-75	5.48	tATaTCGCtatGCGAAAtT	144
divergon	AB57_1585	-166	5.84	AATTTCGttTAaCGAAAtT
divergon		-30	5.32	AgTTTtGatatGCGAAACa	136
divergon	AB57_1586	-300	5.10	tgTTTCGCATAtCaAAACT
divergon		-164	5.76	AATTTCGttaAaCGAAAtT	136
divergon	AB57_1592	-222	4.95	AATTTCttATAGCaAAAta
divergon		-82	5.05	tATTTtGtATtGCaAAAtT	140
divergon	AB57_1593	-257	5.01	AATTTtGCAataCaAAAta
divergon		-117	4.92	tATTTtGCtataaGAAAtT	140
	SSO_2309	-163	5.84	TGTCCAaCCtGTTGTACT
		-99	5.74	TcTCCAGtCCGcTGgACg	64
		-7	5.02	aGTCCAGtatGTTGgAaT	92
	b2248	-163	5.84	TGTCCAaCCtGTTGTACT
		-99	5.72	TcTCCAGtCtGcTGgACg	64
		-7	5.02	aGTCCAGtatGTTGgAaT	92
	ROD_26611	-163	5.91	TGTCCAGCCCGcTGTACT
		-99	5.02	ctTCCAGtCCtcTGgAag	64
		-7	5.02	aGTCCAGtatGTTGgAaT	92
	STM2292	-163	5.49	TGTCCAGCCaaTTGTACT
		-99	5.05	ctTCCActCCGTTGgAag	64
		-7	4.91	aGTCCAatatGTTGgAaT	92
	STY2522	-163	5.49	TGTCCAGCCaaTTGTACT
		-99	5.05	ctTCCActCCGTTGgAag	64
		-7	4.91	aGTCCAatatGTTGgAaT	92
	Entcl_1472	-165	5.47	aGTCCAaCCtGTTGTACT
		-101	4.75	TcTCCAGaaCtcTGgAag	64
		-9	5.02	aGTCCAGtatGTTGgAaT	92
	KPK_1497	-166	5.95	TGTCCAGCCtGTTGTACT
		-9	5.02	aGTCCAGtatGTTGgAaT	157
	Kvar_1400	-166	5.95	TGTCCAGCCtGTTGTACT
		-9	5.02	aGTCCAGtatGTTGgAaT	157
	KPN_02653	-164	5.61	cGTCCAaCCtGTTGTACT
		-7	5.02	aGTCCAGtatGTTGgAaT	157
	Tola_1174	-101	5.33	TtTCCAGtCCtTTGgAaT
		-9	5.02	aGTCCAGtatGTTGgAaT	92
divergon	SCAB_61671	-36	4.49	CATtTCCATAcaTgaATG
divergon		-17	5.28	CgTCTCCATAgGaAGATG	19
divergon	SCAB_61681	-110	5.28	CATCTtCcTATGGAGAcG
divergon		-91	4.49	CATtcAtgTATGGAaATG	19
divergon	SAV5579	-98	6.33	CATCTCCgTATGTAGATG
divergon		-79	5.76	CATCcAtATATGGAGATG	19
divergon	SAV5580	-64	5.76	CATCTCCATATaTgGATG
divergon		-45	6.33	CATCTACATAcGGAGATG	19
divergon	SCO2543	-52	6.14	CATCTCCATAcGTAGAcG
divergon		-33	5.81	CATCTACATAcGGAGAca	19
divergon	SCO2544	-99	5.81	tgTCTCCgTATGTAGATG
divergon		-80	6.14	CgTCTACgTATGGAGATG	19
	AAur_2426	-96	4.99	cGTTCAaCAagcTGtACg
		-77	5.43	TGTTCAtCATAgTGAtCt	19
	Achl_0216	-103	5.31	TGTTCAGCtTgCTGtAtt
		-84	5.91	TGTTCAGCATAgTGAtCG	19
	Arth_2458	-103	4.26	cGTTCAGggTgcTGtACt
		-84	5.64	TGTTCAatATAgTGAtCg	19
divergon	Namu_4782	-142	4.15	gGTTCAatActcTGAACg
divergon		-62	5.20	TGTTCAagcaAcTGAACA	80
divergon	Namu_4783	-238	4.73	TGTTCAGttgctTGAACA
divergon		-158	4.15	cGTTCAGagTAtTGAACc	80
	MSMEG_3421	-202	5.11	TGTTCgaCAgAcTGAACA
		-131	4.01	TGTTCgaggTAtTGAACt	71
	PA3514	-55	5.16	GTTTtATATtTaAAAC
		-36	5.63	GTTTCATATATaAAAC	19
	Rpic_4511	-132	3.77	cTTcCtTtTtgGAAAC
		-42	5.29	GTTTCATAggTaAAAC	90
	Reut_B3593	-131	3.79	GTTcCtgATgTGAAca
		-112	5.01	GTTTtActaATGAAAC	19
	RALTA_B0579	-184	4.39	GTTcCtTtTgTGAAct
		-165	5.35	GTTTCATtgATaAAAC	19
	H16_B0728	-224	5.34	GTTTtATATATGAAAC
		-10	5.05	GTTTtATATATGgAAC	214
	H16_B0729	-115	4.64	GTTcaATATcTaAAcC
		-96	5.50	GTTTCATtagTaAAAC	19
	Reut_B3568	-29	4.03	GTTTCATtcgcaAAcC
		-10	5.05	GTTTtATATATGgAAC	19
	Reut_B3569	-71	4.64	GTTcaATATcTaAAcC
		-52	5.50	GTTTCATtagTaAAAC	19
	RALTA_B0564	-270	5.34	GTTTtATATATGAAAC
		-55	5.05	GTTTtATATATGgAAC	215
	RALTA_B0565	-99	4.64	GTTcaATATcTaAAcC
		-80	5.50	GTTTCATtagTaAAAC	19
	Vapar_3173	-58	5.01	GTTcCATtaATaAAtC
		-39	5.55	GTTTCATtagTGAAAC	19
	Bpro_3692	-156	4.25	GTTTCAgATATtAAtC
		-137	5.55	GTTTCATtagTGAAAC	19
	Bphy_4230	-147	4.79	tTTCCATAGgcGatAC
		-128	4.87	tgcCCATAGgTGGAAC	19
	Bxe_B0172	-149	4.79	tTTCCATAGgcGatAC
		-130	4.76	cgcCCATAGgTGGAAC	19
	Bphyt_7056	-148	4.79	tTTCCATAGgcGatAC
		-129	4.76	cgcCCATAGgTGGAAC	19
	BMAA1339	-134	4.78	ATTCCActAAaGGcAC
		-115	5.47	GTTCCATAtATGGAAC	19
	BPSS0893	-132	5.02	ATTCCAccAAaGGcAC
		-113	5.47	GTTCCATAtATGGAAC	19
	BMULJ_04521	-137	5.20	ATTCCATcAgaGGcAC
		-118	5.13	GTTCCtTAtATGGAAC	19
	Bcep18194_B1102	-134	5.20	ATTCCATcAgaGGcAC
		-115	5.13	GTTCCtTAtATGGAAC	19
	Bcen_3655	-134	5.00	ATTCCATtAAaGGcAC
		-115	5.13	GTTCCtTAtATGGAAC	19
	Bamb_4106	-141	5.20	ATTCCATcAgaGGcAC
		-122	5.13	GTTCCtTAtATGGAAC	19
divergon	Amet_0500	-231	4.55	GTTctTATATgCGAAc
divergon		-212	4.78	cTTcGTATATAaGAAc	19
divergon	Amet_0501	-242	4.85	GTTctTATATACGAAg
divergon		-223	4.62	GTTcGcATATAaGAAc	19
	CD3004	-233	4.85	TTTTGcATATAaGgAA
		-90	4.55	GTTctTAaATACGAAc	143
	CFF8240_1063	-201	5.38	GTTcGTATATACaAAA
		-39	6.35	GTTTGTATATACGAtA	162
divergon	AZC_0764	-66	5.03	AGTTCAATtagTTGAACt
divergon		-47	4.15	tGTTCttTgTAaTGAACt	19
divergon	AZC_0765	-62	4.77	AGTTCAtTAcAaaGAACA
divergon		-43	5.22	AGTTCAActaATTGAACt	19
	pRL100131	-134	3.69	taTaCAcagTATTGAACt
		-115	5.93	cGTTCAATATATTGAACt	19
divergon	pRL100133	-52	4.86	AaTTCAtTtaATTGAACc
divergon		-33	3.97	ctaTCgtTATATTGAACt	19
divergon	pRL100134	-56	4.97	AGTTCAATATAacGAtag
divergon		-37	4.66	gGTTCAATtaAaTGAAtt	19
	PsycPRwf_1537	-167	4.39	tGTTCcgcATAgTGAAac
		-147	4.08	tGTTtcATtTAaTGAAtt	20
divergon	Rmet_4941	-36	5.52	cGTTCAATAgATTGAACg
divergon		-17	4.27	taTTCgATATgcgGAACg	19
divergon	Rmet_4942	-84	4.77	cGTTCcgcATATcGAAtA
divergon		-65	5.52	cGTTCAATcTATTGAACg	19
divergon	Oant_1275	-70	5.00	AaTTCAAaATATcGtAag
divergon		-51	5.86	cGTTCAATATAcTGAACg	19
divergon	Oant_1276	-102	5.92	cGTTCAgTATATTGAACg
divergon		-83	3.37	ctTaCgATATtTTGAAtt	19
divergon	BMEI0386	-69	4.95	AaTTCAgaATATcGtAag
divergon		-50	5.98	tGTTCAgTATATTGAACA	19
divergon	BMEI0387	-85	5.92	tGTTCAATATAcTGAACA
divergon		-66	3.26	ctTaCgATATtcTGAAtt	19
divergon	BAB1_1654	-83	5.92	tGTTCAATATAcTGAACA
divergon		-64	3.38	AtTaCgATATtcTGAAtt	19
divergon	BAB1_1655	-71	4.91	AaTTCAgaATATcGtAat
divergon		-52	5.98	tGTTCAgTATATTGAACA	19
divergon	BMI_I1661	-83	5.92	tGTTCAATATAcTGAACA
divergon		-64	3.26	ctTaCgATATtcTGAAtt	19
divergon	BMI_I1662	-71	4.95	AaTTCAgaATATcGtAag
divergon		-52	5.98	tGTTCAgTATATTGAACA	19
divergon	BR1639	-83	5.92	tGTTCAATATAcTGAACA
divergon		-64	3.26	ctTaCgATATtcTGAAtt	19
divergon	BR1640	-71	4.95	AaTTCAgaATATcGtAag
divergon		-52	5.98	tGTTCAgTATATTGAACA	19
divergon	BCAN_A1682	-83	5.92	tGTTCAATATAcTGAACA
divergon		-64	3.26	ctTaCgATATtcTGAAtt	19
divergon	BCAN_A1683	-71	4.95	AaTTCAgaATATcGtAag
divergon		-52	5.98	tGTTCAgTATATTGAACA	19
divergon	BOV_1587	-215	5.92	tGTTCAATATAcTGAACA
divergon		-196	3.26	ctTaCgATATtcTGAAtt	19
divergon	BOV_1588	-71	4.95	AaTTCAgaATATcGtAag
divergon		-52	5.98	tGTTCAgTATATTGAACA	19
divergon	BruAb1_1627	-83	5.92	tGTTCAATATAcTGAACA
divergon		-64	3.38	AtTaCgATATtcTGAAtt	19
divergon	BruAb1_1628	-71	4.91	AaTTCAgaATATcGtAat
divergon		-52	5.98	tGTTCAgTATATTGAACA	19
divergon	OCAR_7499	-388	5.20	AaTTCAgTcTATcGAACt
divergon		-369	4.15	gGTTCtATATgTcGAAtt	19
divergon	OCAR_7500	-135	4.69	AaTTCgAcATATaGAACc
divergon		-116	4.87	AGTTCgATAgAcTGAAtt	19
	Arth_0373	-118	5.90	TGTCTGGtATCCCGGACg
		-51	5.29	aGTacGGGATaCCGGACA	67
	AAur_0396	-129	5.17	gGTCcGGtATCCgaGACA
		-62	5.29	aGTacGGGATaCCGGACA	67
divergon	Achl_0586	-130	5.40	TGTCcGGGATCCCatACA
divergon		-62	6.03	TGTCTGGaATaCCGGACA	68
divergon	Achl_0587	-114	5.26	TGTCcGGtATtCCaGACA
divergon		-46	5.70	TGTaTGGGATCCCGGACA	68
divergon	Cwoe_4885	-155	4.98	GTTCGccacgAaGAAC
divergon		-34	5.32	GTTCacATAgAtGAAC	121
divergon	Cwoe_4886	-158	5.32	GTTCaTcTATgtGAAC
divergon		-37	4.98	GTTCtTcgtggCGAAC	121
divergon	Cwoe_3958	-162	5.61	GTTCGgATtTACGAAC
divergon		-142	4.25	GTTCaacaATgCGgAC	20
divergon		-52	5.91	GTTCGTATtTACGAAC	90
divergon	Cwoe_3959	-139	5.91	GTTCGTAaATACGAAC
divergon		-49	4.25	GTcCGcATtgttGAAC	90
divergon		-29	5.61	GTTCGTAaATcCGAAC	20
divergon	Kfla_4182	-107	4.12	GTcCacATATAtGgAC
divergon		-41	4.35	GTTCacgTAgcaGAAC	66
divergon	Kfla_4183	-142	4.35	GTTCtgcTAcgtGAAC
divergon		-76	4.12	GTcCaTATATgtGgAC	66
divergon	Caci_7516	-183	4.43	gcTTCACATATcTgAAat
divergon		-40	4.80	CgTTCACATccGTgAAca	143
divergon	Caci_7517	-231	4.57	tgTTCACggATGTgAAcG
divergon		-88	4.88	atTTCAgATATGTgAAgc	143
	Snas_0761	-138	4.04	CgTTCAgATActTggAcG
		-100	4.19	CATTgAtgTATGcgAAac	38
[truncated: 223 more rows]

## Sheet: tandem sites, summary&graph
Distance between tandem sites	Number of sites, group 1	Number of sites, group 1 (without divergent duplicates)	Number of sites, group 2	Number of sites, group 2 (without divergent duplicates)	Total	Total (without divergent duplicates)
1	0	0	2	2	2	2
2	0	0	0	0	0	0
3	0	0	0	0	0	0
4	0	0	0	0	0	0
5	4	3	4	3	8	6
6	0	0	0	0	0	0
7	11	8	4	3	15	11
8	1	1	0	0	1	1
9	2	1	0	0	2	1
10	0	0	0	0	0	0
11	4	2	0	0	4	2
12	3	2	3	2	6	4
13	0	0	5	5	5	5
14	1	1	0	0	1	1
15	2	2	9	7	11	9
16	0	0	0	0	0	0
17	1	1	4	2	5	3
18	24	21	4	2	28	23
19	292	193	0	0	292	193
20	189	127	37	27	226	154
21	131	93	3	3	134	96
22	17	11	6	6	23	17
23	1	1	3	2	4	3
24	3	2	1	1	4	3
25	3	2	2	1	5	3
26	1	1	0	0	1	1
27	2	2	2	1	4	3
28	2	2	2	1	4	3
29	2	1	0	0	2	1
30	28	17	1	1	29	18
31	3	3	1	1	4	4
32	1	1	0	0	1	1
33	1	1	3	2	4	3
34	0	0	0	0	0	0
35	4	2	0	0	4	2
36	7	4	0	0	7	4
37	0	0	0	0	0	0
38	3	2	1	1	4	3
39	2	1	4	3	6	4
40	9	6	6	3	15	9
41	15	10	2	2	17	12
42	5	4	2	2	7	6
43	1	1	1	1	2	2
44	4	4	1	1	5	5
45	3	2	0	0	3	2
46	0	0	0	0	0	0
47	1	1	1	1	2	2
48	4	3	0	0	4	3
49	2	2	0	0	2	2
50	0	0	0	0	0	0
51	1	1	0	0	1	1
52	2	2	0	0	2	2
53	1	1	0	0	1	1
54	3	2	2	2	5	4
55	2	1	0	0	2	1
56	0	0	0	0	0	0
57	0	0	3	3	3	3
58	0	0	2	2	2	2
59	2	1	2	2	4	3
60	1	1	1	1	2	2
61	1	1	0	0	1	1
62	5	4	0	0	5	4
63	2	1	2	2	4	3
64	11	9	1	1	12	10
65	7	4	0	0	7	4
66	4	2	0	0	4	2
67	9	8	0	0	9	8
68	3	2	3	2	6	4
69	1	1	0	0	1	1
70	2	1	1	1	3	2
71	6	4	3	2	9	6
72	3	2	1	1	4	3
73	3	3	8	4	11	7
74	27	15	3	2	30	17
75	9	6	2	2	11	8
76	2	1	2	2	4	3
77	0	0	1	1	1	1
78	2	1	0	0	2	1
79	0	0	0	0	0	0
80	7	4	0	0	7	4
81	5	3	1	1	6	4
82	5	4	5	3	10	7
83	4	2	2	2	6	4
84	7	5	0	0	7	5
85	6	3	1	1	7	4
86	2	1	0	0	2	1
87	0	0	1	1	1	1
88	0	0	0	0	0	0
89	3	2	1	1	4	3
90	3	2	4	3	7	5
91	0	0	0	0	0	0
92	7	7	0	0	7	7
93	0	0	0	0	0	0
94	0	0	0	0	0	0
95	2	1	0	0	2	1
96	2	1	0	0	2	1
97	0	0	5	3	5	3
98	0	0	4	4	4	4
99	9	5	2	1	11	6
100	2	1	0	0	2	1
101	3	3	0	0	3	3
102	1	1	0	0	1	1
103	1	1	0	0	1	1
104	3	2	0	0	3	2
105	2	2	5	3	7	5
106	1	1	0	0	1	1
107	7	4	1	1	8	5
108	5	4	1	1	6	5
109	1	1	2	1	3	2
110	4	2	0	0	4	2
111	0	0	0	0	0	0
112	0	0	0	0	0	0
113	3	2	1	1	4	3
114	0	0	2	2	2	2
115	5	4	0	0	5	4
116	1	1	2	2	3	3
117	3	2	4	3	7	5
118	1	1	0	0	1	1
119	0	0	0	0	0	0
120	6	3	4	2	10	5
121	9	6	0	0	9	6
122	8	6	0	0	8	6
123	1	1	0	0	1	1
124	0	0	0	0	0	0
125	2	2	1	1	3	3
126	6	3	0	0	6	3
127	2	1	7	4	9	5
128	1	1	1	1	2	2
129	0	0	0	0	0	0
130	4	2	0	0	4	2
131	0	0	0	0	0	0
132	0	0	2	2	2	2
133	1	1	0	0	1	1
134	0	0	0	0	0	0
135	2	1	0	0	2	1
136	8	5	9	6	17	11
137	2	1	0	0	2	1
138	5	3	0	0	5	3
139	2	1	2	1	4	2
140	8	5	2	2	10	7
141	1	1	2	1	3	2
142	5	3	0	0	5	3
143	7	5	0	0	7	5
144	9	5	2	1	11	6
145	9	5	0	0	9	5
146	3	2	0	0	3	2
147	0	0	0	0	0	0
148	1	1	2	1	3	2
149	0	0	0	0	0	0
150	0	0	0	0	0	0
151	0	0	0	0	0	0
152	1	1	0	0	1	1
153	0	0	0	0	0	0
154	3	2	1	1	4	3
155	10	6	6	6	16	12
156	2	1	1	1	3	2
157	5	4	0	0	5	4
158	0	0	0	0	0	0
159	1	1	0	0	1	1
160	5	3	1	1	6	4
161	0	0	0	0	0	0
162	7	4	3	2	10	6
163	1	1	1	1	2	2
164	1	1	0	0	1	1
165	0	0	0	0	0	0
166	1	1	0	0	1	1
167	0	0	1	1	1	1
168	0	0	0	0	0	0
169	0	0	0	0	0	0
170	0	0	0	0	0	0
171	0	0	0	0	0	0
172	0	0	0	0	0	0
173	1	1	0	0	1	1
174	0	0	0	0	0	0
175	4	3	1	1	5	4
176	0	0	0	0	0	0
177	0	0	2	1	2	1
178	1	1	0	0	1	1
179	0	0	0	0	0	0
180	0	0	0	0	0	0
181	0	0	0	0	0	0
182	0	0	1	1	1	1
183	0	0	0	0	0	0
184	0	0	1	1	1	1
185	0	0	0	0	0	0
186	3	2	0	0	3	2
187	3	2	0	0	3	2
188	1	1	2	1	3	2
189	3	2	0	0	3	2
190	0	0	0	0	0	0
191	0	0	0	0	0	0
192	0	0	1	1	1	1
193	0	0	0	0	0	0
194	0	0	0	0	0	0
195	1	1	0	0	1	1
196	1	1	0	0	1	1
197	1	1	0	0	1	1
198	1	1	0	0	1	1
199	1	1	0	0	1	1
200	0	0	0	0	0	0
201	0	0	0	0	0	0
202	0	0	0	0	0	0
203	0	0	0	0	0	0
204	0	0	0	0	0	0
205	0	0	1	1	1	1
206	0	0	0	0	0	0
207	0	0	1	1	1	1
208	0	0	0	0	0	0
209	0	0	0	0	0	0
210	0	0	0	0	0	0
211	0	0	0	0	0	0
212	0	0	0	0	0	0
213	0	0	0	0	0	0
214	1	1	0	0	1	1
215	1	1	0	0	1	1
216	0	0	0	0	0	0
217	0	0	0	0	0	0
218	0	0	0	0	0	0
219	0	0	0	0	0	0
220	0	0	0	0	0	0
221	1	1	1	1	2	2
222	0	0	0	0	0	0
223	1	1	0	0	1	1
224	0	0	0	0	0	0
225	1	1	0	0	1	1
226	0	0	0	0	0	0
227	1	1	0	0	1	1
228	0	0	0	0	0	0
229	0	0	0	0	0	0
230	0	0	0	0	0	0
231	0	0	0	0	0	0
232	0	0	0	0	0	0
233	0	0	0	0	0	0
234	0	0	0	0	0	0
235	0	0	0	0	0	0
236	0	0	0	0	0	0
237	0	0	0	0	0	0
238	0	0	0	0	0	0
239	0	0	0	0	0	0
240	1	1	0	0	1	1
241	0	0	0	0	0	0
242	0	0	0	0	0	0
243	0	0	0	0	0	0
244	0	0	0	0	0	0
245	0	0	0	0	0	0
246	0	0	0	0	0	0
247	0	0	2	1	2	1
248	0	0	0	0	0	0
249	0	0	0	0	0	0
250	0	0	0	0	0	0
251	0	0	0	0	0	0
252	0	0	0	0	0	0
253	0	0	0	0	0	0
254	0	0	0	0	0	0
255	0	0	0	0	0	0
256	0	0	0	0	0	0
257	0	0	0	0	0	0
258	0	0	0	0	0	0
259	0	0	0	0	0	0
260	0	0	0	0	0	0
261	0	0	0	0	0	0
262	0	0	0	0	0	0
263	0	0	0	0	0	0
264	0	0	0	0	0	0
265	0	0	0	0	0	0
266	0	0	0	0	0	0
267	1	1	0	0	1	1

## Sheet: site positions
Group 1						Group 2
regulated gene	position (start)	score	site	Position of site center		regulated gene	position (start)	score	site	Position of site center
Daci_0796	26	4.30	AcGTCCggccAgcGGACAT	35		RALTA_A1212	-54	5.18	GAtACACgGTaTC	-48
Daci_0797	-65	4.23	ATGTCCgcTggccGGACgT	-56			-34	5.33	GAAACAaTGTTTC	-28
Vapar_4820	26	4.37	AcGTCCgccaggcGGACgT	35		H16_A1300	-54	4.94	GAtACgCgGTaTC	-48
Vapar_4821	-145	4.41	AcGTCCgccTggcGGACgT	-136			-34	5.33	GAAACAtTGTTTC	-28
Rmet_5382	-167	4.40	AcGTCCgTcTgccGGACgT	-158		Reut_A1240	-27	5.05	GAtACACaGTaTC	-21
Rmet_5383	24	4.41	AcGTCCggcagAcGGACgT	33			-7	5.33	GAAACAaTGTTTC	-1
CtCNB1_3348	11	3.58	AcGTCtgccTgccGGACga	20		Tmar_1462	-42	5.01	GAAACgtcGTTTC	-36
CtCNB1_3349	-134	3.15	tcGTCCggcaggcaGACgT	-125		Ajs_0104	-196	5.13	tGTTTaTGAGACaaaTGatcCAttAAAa	-182.5
Bpet1281	-86	4.80	tTGTtCATTattTGGACgc	-77		Ajs_0105	-158	5.24	aaaaTgcGAaAtGCaTGTCTCAcAAAAa	-144.5
	-10	4.86	gTGTCtAaaTAATGaACAc	-1			-41	5.09	ttTTaaTGgatCattTGTCTCAtAAAca	-27.5
Bpet1282	-112	4.36	gTGTtCATTattTaGACAc	-103		Dtpsy_0121	-185	4.58	GtTTTgTGgaACcaaTGatcCAttAAAa	-171.5
	-36	5.11	gcGTCCAaaTAATGaACAa	-27		Dtpsy_0122	-159	5.07	caaaTgcGgaAtGCtTGTCTCAtAAAAC	-145.5
Bpet3459	-111	3.86	cTGTCCgTagcgTGGACtc	-102			-42	4.65	ttTTaaTGgatCattgGTtcCAcAAAAC	-28.5
	-36	5.01	gcGTCCgTcctAcGGACAa	-27		Daci_0695	-31	4.54	atTTcaTGAacCtCcaGTCTCAttAAAt	-17.5
Bpet3460	-155	4.74	tTGTCCgTaggAcGGACgc	-146		Daci_0696	-160	5.23	atTTaaTGAGACtgGaGgtTCAtgAAAt	-146.5
	-80	4.96	gaGTCCAcgctAcGGACAg	-71			-44	5.52	tGaaTTcGAGACGgcgGatTCAAAAAAa	-30.5
BAV2574	-157	5.35	gTGTCCATTgtgTGGACgT	-148		RALTA_A1579	-173	6.19	GGaTaTTGAGACGtcTGTaTCgAAAAgt	-159.5
	-83	5.07	gaGTCCAccctAcGGACgc	-74			-46	6.69	GGgTTTTGAGACaCGaGTaTCAAAAAAC	-32.5
BB1726	-82	5.94	ATGTCCATgTAATGGACgT	-73		RALTA_A1580	-197	6.20	GtTTTTTGAtACtCGTGTCTCAAAAccC	-183.5
	-8	4.56	gaGTCCAcTgtgcGGACga	1			-70	4.82	acTTTTcGAtACagacGTCTCAAtAtcC	-56.5
BB1727	-112	4.16	tcGTCCgcacAgTGGACtc	-103		H16_A1886	-173	5.71	GGaTaTTGAGACGtcTGTacCgAAAtgt	-159.5
	-38	5.81	AcGTCCATTacATGGACAT	-29			-46	6.59	GGgTTTTGAGACGCacGTaTCAAAAAAC	-32.5
BPP2274	-82	5.94	ATGTCCATgTAATGGACgT	-73		H16_A1887	-198	6.14	GtTTTTTGAtACGtGcGTCTCAAAAccC	-184.5
	-8	4.56	gaGTCCAcTgtgcGGACga	1			-71	4.56	acaTTTcGgtACagacGTCTCAAtAtcC	-57.5
BPP2275	-112	4.16	tcGTCCgcacAgTGGACtc	-103		Reut_A1669	-204	5.63	GtTTTTcGAtACcaGcGTCTCAAAAcct	-190.5
	-38	5.81	AcGTCCATTacATGGACAT	-29		Reut_A1670	-176	5.33	aGaTagTGAGACctcgGTgcCAgAAAAt	-162.5
BP1899	-142	5.94	ATGTCCATgTAATGGACgT	-133			-48	6.26	aGgTTTTGAGACGCtgGTaTCgAAAAAC	-34.5
	-68	3.92	gaGTCCAcTgtgcaGACga	-59		Rmet_5156	-180	5.54	GtTTTTcGgcACttGTGTCTCAtAAAtt	-166.5
BP1900	-112	3.74	tcGTCtgcacAgTGGACtc	-103		Rmet_5157	-186	5.40	GaaaaaTGAGAtagGTGgCTCAAAAtAt	-172.5
	-38	5.81	AcGTCCATTacATGGACAT	-29			-59	5.80	aaTTTaTGAGACaCaaGTgcCgAAAAAC	-45.5
BB0540	-67	4.48	gTGTtCAcaTtgTGaACAc	-58		ABC0564	-294	4.95	TGAATCAtTGATTCg	-287
BPP0535	-67	4.48	gTGTtCAcaTtgTGaACAc	-58			-47	5.61	aGAATCAATGtTTCA	-40
Bpet4365	-183	4.80	aGtTCCATAtggTGGACCG	-174		ABC0565	-284	4.80	TGAAaCAtTGATTCt	-277
	-88	6.01	CGGTtCATAtTATGaACCG	-79			-37	5.83	cGAATCAATGATTCA	-30
Bpet4366	-107	6.11	CGGTtCATAATATGaACCG	-98		Bsph_4263	-184	4.71	TGAAcCgtTGATTCA	-177
	-12	5.71	CGGTCCACcATATGGAaCT	-3			-40	5.48	TGAAcCAcTGATTCt	-33
Pden_4816	-191	4.46	TGtTCCACttTATGGAaaa	-182		Bsph_4264	-193	5.14	aGAATCAgTGgTTCA	-186
	-63	4.96	acaTCCACAtTgTGGAtCG	-54			-49	5.86	TGAATCAAcGgTTCA	-42
Atu4827 (wrong start)	-855	5.91	TGaTCCACtATATGGACCT	-846		PBPRB1723	-145	4.26	TGAAcCGttgTTTCg	-138
	-747	4.68	gGGTCCATAtTgTGGAggC	-738			-81	5.01	TaAAACGGCgTTTCg	-74
Rleg2_6354	-209	5.99	TcGTtCATAATATGGACCC	-200		PBPRB1726	-118	5.48	TaAAACGcCgTTTCA	-111
Smed_1443	-262	6.30	TGGTtCACAATATGGACCa	-253			-28	5.32	TaAAACGGCgTTTtA	-21
	-178	4.81	TGGcCtACAAaATGGACCC	-169		PBPRB1731	-120	4.81	TGAAACGatgTaTCA	-113
SMc00266	-271	6.16	aGGTtCATAtTATGGACCC	-262		PBPRB1733	-77	4.45	TGAAcCGatgTTTtA	-70
Mnod_3079	-193	4.91	TGtTCCATAtggTGGACCT	-184		PBPRB1737	-190	5.21	TaAAAaGcCtTTTCA	-183
	-71	6.20	gGGTCCACAATATGGACCT	-62			-117	5.62	TaAAACGttATTTCA	-110
Mnod_3080	-134	5.96	aGGTCCATAtTgTGGACCC	-125		PBPRB1738	-156	4.44	TGAAAtaaCgTTTtA	-149
	-12	5.53	aGGTCCACcATATGGAaCa	-3			-83	5.11	TGAAAaGGCtTTTtA	-76
Xaut_2804	-182	5.42	TGaTCCAgtATgTGGACCT	-173		PBPRB1739	-29	4.79	TGAAACaGCgTTTtA	-22
	-61	5.48	aGGTCCATAtacTGGACCC	-52		VPA0075	-29	4.28	TGAAACacCggTTCA	-22
Xaut_2805	-152	5.71	gGGTCCAgtATATGGACCT	-143		VPA0076	-136	5.11	TGAAAaGGCgTTTtA	-129
	-31	5.05	aGGTCCACAtacTGGAtCa	-22			-63	5.19	TGAAAaGGCATTTtA	-56
AZC_4533	-185	5.81	TGaTCCACAtTgTGGACCG	-176		VPA0077	-192	5.33	TaAAAtGcCtTTTCA	-185
	-64	5.48	aGGTCCATAtacTGGACCC	-55			-119	5.48	TaAAACGcCtTTTCA	-112
AZC_4534	-153	5.71	gGGTCCAgtATATGGACCT	-144		VPA0082	-80	4.57	TGAAcCGttgTTTtA	-73
	-32	5.74	CGGTCCACAATgTGGAtCa	-23		VPA0084	-126	4.67	TGAAACacCATTTtA	-119
Rsph17029_3645	-191	4.40	aacTCCACAtTATGGAgCa	-182			-36	5.26	TaAAACGGtgTTTtA	-29
	-106	4.19	atGTCCATgATATGGAtaG	-97		VPA0085	-108	4.53	TaAAACacCgTTTtA	-101
Rsph17029_3646	-123	4.26	CtaTCCATAtcATGGACaT	-114			-18	5.47	TaAAAtGGtgTTTCA	-11
	-38	4.42	TGcTCCATAATgTGGAgtT	-29		VPA0087	-49	4.07	TGAAAatatAaTTtA	-42
Meso_3613	-31	5.82	CaGTCCATAATATGGACCG	-22			-27	4.42	TaAAACaGCgTTTCg	-20
Meso_3614	-185	5.70	CGGTCCATAtTATGGACtG	-176		VVA1379	-24	4.34	TaAAACatCgTTTCg	-17
Bpro_1846	-175	4.92	aTGTTCGATAATCGatttA	-166		VVA1381	-106	5.09	TaAAACaGCgTTTCA	-99
	-93	5.76	TTGaaCGATAATCGaACAt	-84			-38	4.41	TaAAACGaaATTTaA	-31
	-72	5.79	TTGaTCGATcATCGatCAA	-63			-16	4.95	caAAACGGtgTTTCA	-9
Bpro_1847	-138	5.86	TTGaTCGATgATCGatCAA	-129		VVA1382	-105	4.43	TtAAAtttCgTTTtA	-98
	-117	5.42	aTGTTCGATtATCGttCAA	-108			-37	5.12	TGAAACGctgTTTtA	-30
	-35	4.43	TaaaTCGATtATCGaACAt	-26		VVA1383	-96	4.34	aaAAACatCgTTTCA	-89
Pnap_1648	-176	4.10	gcGTTCGATAATCGatacA	-167		VVA1388	-20	4.63	TGAAcCGtCgTTTtA	-13
	-93	5.68	TTGcGCGATAAaCGaACAA	-84		VVA1389	-118	4.81	TaAAACGaCggTTCA	-111
	-72	4.85	aTGTTCGcctATCGCgCgA	-63		VVA1401	-185	4.74	TaAAAtacCtTTTCA	-178
Pnap_1649	-141	4.43	TcGcGCGATAggCGaACAt	-132			-111	5.66	TGAAACGtCtTTTCA	-104
	-120	5.13	TTGTTCGtTtATCGCgCAA	-111			-35	4.26	caAAACGtCggTTCA	-28
	-37	4.28	TgtaTCGATtATCGaACgc	-28		VVA1402	-96	5.27	TGAAAaGaCgTTTCA	-89
Vapar_3329	-136	5.53	aTGTaCGATcATCGaACgA	-127			-22	5.13	TGAAAaGGtATTTtA	-15
	-32	3.96	TgGaGCGATtgcCGtACAA	-23		VVA1404	-31	5.18	TGAAACGcCgTTTtA	-24
Vapar_3330	-187	4.52	TTGTaCGgcAATCGCtCcA	-178		VV0550	-124	4.57	TaAAgCGtCgTTTtA	-117
	-83	5.36	TcGTTCGATgATCGtACAt	-74		VV0552	-119	4.45	TaAAACGaCgcTTtA	-112
Daci_4438	-152	4.64	gcGTGCGATtATCGaACAg	-143		PCNPT3_00565	-155	5.18	TGAAACGcCtTTTtA	-148
	-131	4.51	cgGTGCGATcAgCGCACAt	-122		PCNPT3_00570	-115	5.41	TaAAAaGGCgTTTCA	-108
Daci_4439	-74	5.14	aTGTGCGcTgATCGCACcg	-65		MS0561	-168	4.44	TaAAAtattgTTTtA	-161
	-53	5.78	cTGTTCGATAATCGCACgc	-44			-105	4.27	TGAcAtaGtgTTTCA	-98
Lcho_3684	-88	5.35	TTGcGCGATAgTCGCgCAt	-79			-72	4.12	TGAAAtttatTTcCA	-65
	-68	5.58	aTGaGCGATgATCGCtCgc	-59		MS0562	-122	4.56	TaAAACataATTTCA	-115
Lcho_3685	-112	4.84	gcGaGCGATcATCGCtCAt	-103		MS0563	-86	4.78	TGAAAttatgTTTtA	-79
	-92	5.04	aTGcGCGActATCGCgCAA	-83		MS1741	-95	4.47	TaAAACaatgTTTtA	-88
Lcho_1436	-43	5.69	cTGacCGATAATCGgACAA	-34		MS1742	-115	5.03	TaAAACattATTTCA	-108
	-22	4.88	TTGTcCGATcAaCGgttgA	-13		Asuc_1468	-135	4.32	TaAAAaGcagTTTtA	-128
Lcho_1437	-158	4.12	TcaacCGtTgATCGgACAA	-149			-115	4.13	TaAAAtatttTaTCA	-108
	-137	5.27	TTGTcCGATtATCGgtCAg	-128			-93	5.20	TaAAAttttgTTTCA	-86
Daci_5560	2	5.29	TGTTCGTATgtAGAACA	10		Asuc_1469	-113	4.68	TaAAAtaatgTTTCA	-106
	21	4.74	aGTTCGcAgAAAGAAtt	29			-69	4.25	TaAAAttGtgTTatA	-62
Daci_5561	-79	4.30	aaTTCtTtctgcGAACt	-71		Asuc_1474	-118	5.42	TGAAAttGtATTTCA	-111
	-60	4.89	TGTTCtacatAcGAACA	-52		Asuc_1475	-146	4.29	TaAAAatattTTgCA	-139
CtCNB1_0685	-83	4.72	aaTTCtTtTAgcGAACA	-75			-124	4.35	TGAAAtacaATTTCA	-117
	-64	5.07	TGTTCtatatAcGAACA	-56		Asuc_1477	-285	4.05	TtAAAaGtaATTTtA	-278
CtCNB1_0686	-47	5.57	TGTTCGTATAtAGAACA	-39			-258	4.74	TGAAACtGaATTTtA	-251
	-28	5.12	TGTTCGctaAAAGAAtt	-20			-144	4.91	TaAAACcatATTTCA	-137
Aave_3946	-139	4.41	aaTTCaTtgtAcGAACA	-131			-72	4.23	TaAAgtttCtTTTtA	-65
	-120	4.82	TGTTCtTtacgcGAACA	-112		Asuc_1478	-255	4.61	TaAAAttcagTTTCA	-248
Aave_3947	-57	5.18	TGTTCGcgTAAAGAACA	-49			-228	4.52	TaAAAttaCtTTTaA	-221
	-38	5.15	TGTTCGTAcAAtGAAtt	-30			-213	4.50	TGAAACaaaATTTCA	-206
Aave_3951	-9	4.03	TGcgCGcAaAAtGAACA	-1		blr2276	-72	6.13	AAAcGcAACGaCGTTtCATtt	-62
Ajs_3550	-99	4.72	aaTTCaTtatAcGAACA	-91		blr2278	-3	6.65	AAATGAAACtgCGTTtCATtA	7
	-80	5.07	TGTTCtatatAcGAACA	-72			20	4.73	AAtTGcAACatCGTTctATtt	30
Ajs_3551	-52	5.57	TGTTCGTATAtAGAACA	-44		bll2282	-49	5.42	tAATGAAACGtCGTTctAaAA	-39
	-33	5.43	TGTTCGTATAAtGAAtt	-25		blr2283	-92	4.24	tttTagAACGaCGTTtCATtA	-82
Vapar_4435	-145	4.72	aaTTCaTtatAcGAACA	-137		RPC_2713	-48	6.00	AAATGAAACGaCGTTctATAA	-38
	-126	5.26	TGTTCtTtatAcGAACA	-118		RPC_2717	-97	6.65	AAAcGAAACatCGTTtCATAA	-87
Vapar_4436	-56	5.69	TGTTCGTATAAAGAACA	-48			-74	4.84	AAtTGcAACGaCGTTctATtt	-64
	-37	5.43	TGTTCGTATAAtGAAtt	-29		RPC_2718	-141	5.54	AAATagAACGtCGTTGCAatt	-131
Vapar_4466	-9	4.03	TGcgCGcAaAAtGAACA	-1			-118	4.46	ttATGAAACGatGTTtCgTtt	-108
Bpro_1223	-11	3.91	TGcgCGcAaAAtGAAtA	-3		AZL_a09360	-64	6.92	AAATGAAACGACGTTGCATTA	-54
Bpro_1228	-54	4.95	TGTTCGacattAGAACA	-46		AZL_a09310	-133	6.79	AAATGAAACGCCGTTGCAATT	-123
	-35	5.25	aGTTCGTATAAtGAAtt	-27		AZL_a09300	-127	6.12	AATTGCAACGGCGTTTCATTT	-117
Bpro_1229	-146	4.66	aaTTCaTtatAcGAACt	-138		BRADO3859	-102	6.10	AAtTGAAACGgCGTTGCATtt	-92
	-127	4.92	TGTTCtaATgtcGAACA	-119		BRADO3860	-125	6.45	AAATGcAACGCCGTTtCAatt	-115
Pnap_0861	-11	3.91	TGcgCGcAaAAtGAAtA	-3		BRADO3865	-93	6.44	AAATGcAACaCCGTTGCATtt	-83
Pnap_0864	-54	5.01	TGTTCGcAactAGAACA	-46		Mrad2831_4141	-43	6.92	AAAcGAAACGCCGTTtCAaAA	-33
	-35	5.43	TGTTCGTATAAtGAAtt	-27		Mrad2831_4142	-103	4.46	tttTGAAACGgCGTTtCgTtt	-93
Pnap_0865	-127	4.72	aaTTCaTtatAcGAACA	-119		M446_5623	-49	7.13	AAATGAAACGCCGTTGCAaAA	-39
	-108	4.71	TGTTCtagTtgcGAACA	-100		Mnod_8324	-41	7.13	AAATGAAACGCCGTTGCAAAA	-31
Dtpsy_2873	-99	4.72	aaTTCaTtatAcGAACA	-91		Mnod_8325	-455	4.7	TTTTGCAACGGCGTTTCATTT	-445
	-80	5.07	TGTTCtatatAcGAACA	-72		ACICU_01886	-158	4.37	tAAaGcAACaCCGTgGaATtt	-148
Dtpsy_2874	-52	5.57	TGTTCGTATAtAGAACA	-44			-45	4.58	tAAatAAACtaCaTTtCAaAA	-35
	-33	5.43	TGTTCGTATAAtGAAtt	-25		ACICU_01894	-152	4.43	tAtTaAAACGCtaTTtCAaAA	-142
mll4183	-36	5.34	TGTTCaCAaTaCGAACt	-28			-69	5.81	AAATGAAAtGaCaTTtCAaAA	-59
mlr4184	-99	5.33	aGTTCGtATTGtGAACA	-91		ACICU_01895	-78	4.06	tttTGAAAtagCGTTttAatA	-68
Meso_2822	-43	6.17	TGTTCGtATTGCGAACA	-35		ACICU_01896	-74	4.11	AAATGAAACtCaaTTGttTct	-64
Meso_2823	-32	6.14	TGTTCGCAaTaCGAACA	-24		PFLU_2307	-273	6.02	AAATGAAACGCtaTTtCAaAA	-263
AZC_2337	-233	5.59	TGTTCGtATgtCGAACA	-225			-96	5.49	tAtTGAAACGCCaTTtCATtA	-86
	-47	5.99	TGTTCGCATaaCGAACA	-39		PFLU_2308	-241	5.76	tAATGAAAtGgCGTTtCAatA	-231
AZC_2338	-361	5.94	TGTTCGttaTGCGAACA	-353			-64	4.35	tttTGAAAtagCGTTtCATtt	-54
	-175	5.44	TGTTCGacaTaCGAACA	-167		KP1_1357	-107	6.30	gTTGGAAtAATTTTCCAAA	-98
Xaut_1122	-217	5.74	TGTTCGtATTGCGcACA	-209		KP1_1359	-120	6.64	TTTGGAAAATTaTTCCAAc	-111
	-28	5.63	aGTTCGtATTaCGAACA	-20		KP1_1361	-37	6.85	TTTGGAAAAATTTTCCAAt	-28
Xaut_1123	-265	5.62	TGTTCGtAaTaCGAACt	-257		STM0514	-122	6.30	gTTGGAAtATTTTTCCAAA	-113
	-76	5.71	TGTgCGCAaTaCGAACA	-68		STM0515	-123	6.64	TTTGGAAAAATaTTCCAAc	-114
CPS_3590	-59	5.62	TGTgCGCtaTGCGAACA	-51		STM0517	-39	6.47	gTTGGAAAcTTTTTCCAAt	-30
	-40	5.18	TGTTaGtATgcCGAACA	-32		STY0562	-122	6.10	cTTGGAAtATTTTTCCAAA	-113
CPS_3591	-172	4.79	TGTTCGgcaTaCtAACA	-164		STY0563	-123	6.55	TTTGGAAAAATaTTCCAAg	-114
	-153	5.67	TGTTCGCATaGCGcACA	-145		STY0565	-39	6.47	gTTGGAAAcTTTTTCCAAt	-30
plu0139	-66	5.69	TGTTCGCATaGaGAACA	-58		SF0443	-124	5.75	gTTGGAAtgTTTTTCCAAA	-115
plu0140	-95	5.76	TGTTCtCtaTGCGAACA	-87		SF0444	-124	6.08	TTTGGAAAAAcaTTCCAAc	-115
Bpet4524	-112	5.45	TGTTCgTaTatAGAACA	-104		SF0446	-39	6.75	gTTGGAAAATTTTTCCAAc	-30
Bpet4527	-68	5.53	TGTTCTTtAttAGAACt	-60		SFV_0471	-124	5.75	gTTGGAAtgTTTTTCCAAA	-115
	-49	5.82	cGTTCTTtTtAAGAACA	-41		SFV_0472	-124	6.08	TTTGGAAAAAcaTTCCAAc	-115
Bpet4528	-70	5.56	TGTTCTTaAaAAGAACg	-62		SFV_0474	15	6.75	gTTGGAAAATTTTTCCAAc	24
	-51	4.98	aGTTCTaaTaAAGAACA	-43		SBO_0409	-124	6.64	TTTGGAAAAATaTTCCAAc	-115
BP0220	-95	5.62	TGTTCTatAtcAGAACA	-87		SBO_0411	-39	6.81	gTTGGAAAAATTTTCCAAt	-30
	-76	5.91	cGTTCTTCTGAAGAACA	-68		allS	-124	6.30	gTTGGAAtATTTTTCCAAA	-115
BP0221	-70	5.87	TGTTCTTCAGAAGAACg	-62		allA	-124	6.64	TTTGGAAAAATaTTCCAAc	-115
	-51	5.10	TGTTCTgaTatAGAACA	-43		gcl	-39	6.81	gTTGGAAAAATTTTCCAAt	-30
BP0217	-132	5.25	TGTTCgTaTGtAaAACA	-124		SDY_0395	-37	6.25	gTTaGAAAAATTTTCCAAt	-28
BPP0412	-68	5.87	TGTTCTTCAGAAGAACg	-60		SDY_0397	-122	6.08	TTTGGAAAAATaTTtCAAc	-113
	-49	4.49	TaTTCTgaTatAGAACA	-41		BPSS2158	-229	7.20	AATGAAAGTCACTTTCATT	-220
BPP0413	-97	5.22	TGTTCTatAtcAGAAtA	-89			-93	6.75	AATGAAAGTaACTTTCAaa	-84
	-78	5.91	cGTTCTTCTGAAGAACA	-70		BPSS2159	-169	5.64	ttTGAAAGTtACTTTCATT	-160
BPP0416	2	4.28	TGTTCgcaTatAGAAaA	10			-33	7.03	AATGAAAGTgACTTTCATT	-24
BB0414	-134	5.87	TGTTCTTCAGAAGAACg	-126		BMAA1950	-229	7.20	AATGAAAGTCACTTTCATT	-220
	-115	5.10	TGTTCTgaTatAGAACA	-107			-93	6.75	AATGAAAGTaACTTTCAaa	-84
BB0415	-97	5.62	TGTTCTatAtcAGAACA	-89		BMAA1951	-169	5.64	ttTGAAAGTtACTTTCATT	-160
	-78	5.91	cGTTCTTCTGAAGAACA	-70			-33	7.03	AATGAAAGTgACTTTCATT	-24
BB0418	-130	5.45	TGTTCgTaTatAGAACA	-122		BTH_II2234	-207	7.20	AATGAAAGTCACTTTCATT	-198
ROP_20870	-107	4.67	aGTACGCataGCGTACA	-99			-71	6.75	AATGAAAGTgACTTTCAaa	-62
ROP_20880	-116	6.22	TGTACGCTaTGCGTACt	-108		BTH_II2235	-170	6.10	ttTGAAAGTCACTTTCATT	-161
	-96	6.22	aTcACGCTGTGCGTACA	-88			-34	7.03	AATGAAAGTgACTTTCATT	-25
ROP_20890	-35	4.16	TGTACGCacaGCGTgCA	-27		Bcep18194_B1720	-214	7.20	AATGAAAGTCACTTTCATT	-205
ROP_20900	-215	6.30	TGcACGCTGTGCGTACA	-207			-73	6.54	AATGAAAGTCACTTTtgTT	-64
RHA1_ro02373	-108	4.67	aGTACGCataGCGTACA	-100		Bcep18194_B1721	-168	5.93	AAcaAAAGTgACTTTCATT	-159
RHA1_ro02374	-116	6.22	TGTACGCTaTGCGTACt	-108			-27	7.03	AATGAAAGTgACTTTCATT	-18
	-96	6.22	aTcACGCTGTGCGTACA	-88		Pnap_2705	-65	5.68	ACTGGAATaCtATTCaAcT	-56
RHA1_ro02375	-34	4.56	TGTACGCacaGCGTACg	-26			-47	5.32	taTtGAATTtAATTCtAtT	-38
RHA1_ro02376	-214	5.99	cGTACGCTGTGCGTACA	-206		Pnap_2706	-83	5.40	AaTaGAATTaAATTCaAta	-74
	-194	4.48	aGaACGCTGTGCGgtCg	-186			-65	5.59	AgTtGAATagtATTCCAGT	-56
RER_54230	-96	4.75	TGTACGCacaGCGTACA	-88		Lcho_2425	-80	5.32	ACTGGAAcaacATTCaAGT	-71
RER_54240	-119	6.44	TGTACGCTGTGCGTACA	-111			-62	4.60	taTtGAATTttgTTCtcaT	-53
	-99	6.06	gTTACGCTGTGCGTACg	-91		Lcho_2426	-74	4.63	AtgaGAAcaaAATTCaAta	-65
ROD_04821	-116	5.13	acTGCGATtATCGCAcT	-108			-56	5.40	ACTtGAATgttgTTCCAGT	-47
ROD_04831	-73	5.03	GGgttGtTAATCGCAac	-65		Lcho_1214	-84	4.92	AgTtGAATTgtgTTCCAca	-75
	-53	5.62	aGTGCGATAATCGCAGT	-45		Lcho_1215	-28	4.88	tgTGGAAcaCAATTCaAcT	-19
KPK_4296	-71	5.00	cGgttGtTAATCGCAcg	-63		bll3663	-131	5.88	AtTGGAATTggATTCCAtT	-122
	-51	5.64	GcTGCGATAATCGCAGg	-43			-98	6.09	AtTGGAATcCAATTCCAGT	-89
KPK_4297	-118	5.18	ccTGCGATtATCGCAGc	-110		blr3664	-35	5.92	ACTGGAATTggATTCCAaT	-26
Kvar_3993	-71	5.00	cGgttGtTAATCGCAcg	-63			-2	6.05	AaTGGAATcCAATTCCAaT	7
	-51	5.64	GcTGCGATAATCGCAGg	-43		Xaut_2706	-153	5.63	ACTGGAATcCAgTTCCAaa	-144
Kvar_3994	-118	5.18	ccTGCGATtATCGCAGc	-110			-128	5.97	AtTGGAATcCgATTCCAGT	-119
KPN_00387	-104	5.18	ccTGCGATtATCGCAGc	-96		Xaut_2707	-285	5.88	ACTGGAATcggATTCCAaT	-276
KPN_00388	-73	5.00	cGgttGtTAATCGCAcg	-65			-260	5.30	ttTGGAAcTggATTCCAGT	-251
	-53	5.64	GcTGCGATAATCGCAGg	-45		PA0235	-272	5.63	ATTcTaGAAtctGGTTCCgGAtT	-261
Avin_20200	-60	4.69	cGcttGtTAATCGCAac	-52		PA0236	-56	5.44	AaTccGGAACcAGaTTCtAGAAT	-45
	-40	5.48	GcTGCGATAATCGCAac	-32		PA0237	-61	6.59	AaTcTGGAACGAcGTTCtgGAAT	-50
Avin_20210	-56	4.88	GtTGCGATtATCGCAGc	-48		PA0239	-120	5.32	ATaaTGGAACGgGGTTCtAtAgT	-109
PputW619_2153	-117	3.64	GcTGCGAatATCGCttc	-109		PLES_02321	-272	5.63	ATTcTaGAAtctGGTTCCgGAtT	-261
	-97	4.84	aaTGCGATtATCGCAtc	-89		PLES_02331	-56	5.44	AaTccGGAACcAGaTTCtAGAAT	-45
PputW619_2154	-96	5.45	GaTGCGATAATCGCAtT	-88		PLES_02341	-61	6.59	AaTcTGGAACGAcGTTCtgGAAT	-50
	-76	4.96	GaaGCGATAtTCGCAGc	-68		PLES_02361	-120	5.32	ATaaTGGAACGgGGTTCtAtAgT	-109
PP_2608	-96	4.88	acTGCGATtATCGCAtT	-88		PputW619_2146	-157	4.60	ATTcTGGAAgatGaTTCCAtAtc	-146
	-116	3.74	acTGCGATAAcCGgAtc	-108			-40	5.15	AaTaTGGAACcttGTTCCAatAa	-29
PP_2609	-77	5.60	aaTGCGATAATCGCAGT	-69		PputW619_2147	-168	6.18	tTaTTGGAACaAGGTTCCAtAtT	-157
	-57	5.00	GaTcCGgTtATCGCAGT	-49			-51	4.90	gaTaTGGAAtcAtcTTCCAGAAT	-40
Bcep18194_B1625	-227	4.44	tGCGCGATtATCGttCA	-219		PputW619_2148	-56	5.49	ATTTTGGAACtgtGTTCagaAtT	-45
	-206	4.85	CGtGCGATtATCGaaCg	-198		PP_2600	-167	4.39	ATTcTaGAAgatGaTTCCAcAtc	-156
Bcep18194_B1626	-167	5.63	CGttCGATAATCGCaCg	-159			-40	4.94	AaTgTGGAACattGTTCtAatAa	-29
	-146	5.84	tGaaCGATAATCGCGCA	-138		PP_2601	-177	5.87	tTaTTaGAACaAtGTTCCAcAtT	-166
Bcep18194_B1628	-275	5.18	tGCGCGgTAATCGCGCg	-267			-50	4.65	gaTgTGGAAtcAtcTTCtAGAAT	-39
	-254	5.08	tGgGCGATtATCGCGCA	-246		PP_2602	-55	6.29	ATTTTGGAACccGGTTtCAGAAT	-44
Bcep18194_B1629	-57	5.87	tGCGCGATAATCGCcCA	-49		PFL_5392	-66	5.11	AaagTGGAACtgGGTTCtAaAta	-55
	-36	5.48	CGCGCGATtAcCGCGCA	-28		PFL_5393	-172	5.39	tTTaTGGAAgcgGGTTCCAaAAa	-161
Bcen_3972	-229	4.44	tGCGCGATtATCGttCA	-221		Pfl_4909	-133	6.16	AaTcTGGAACcAGGTTCtAaAtT	-122
	-208	4.85	CGtGCGATtATCGaaCg	-200		Pfl_4910	-151	5.83	tTTTTaGAAtcAtGTTCCAGAAa	-140
Bcen_3973	-166	5.63	CGttCGATAATCGCaCg	-158		Pfl_4911	-49	5.33	tTTcTGGAACatGaTTCtAaAAa	-38
	-145	5.84	tGaaCGATAATCGCGCA	-137		Csal_0291	-190	5.86	ATTcTGGtACGgaGTTCCAGAAT	-179
Bcen_3976	-131	4.35	tGCGCGgTgtTCGCGCA	-123		Csal_0292	-219	5.89	ATTcTGGAACtccGTaCCAGAAT	-208
	-110	4.91	tGgGCGATtATCGCGCg	-102		Avin_30210	-93	4.68	AaaaTaGAACttaGTTCtAtttT	-82
Bcen_3977	-57	5.92	CGCGCGATAATCGCcCA	-49		Avin_30240	-170	5.55	tTTTTGGAACttGGTTCCgatAa	-159
	-36	5.30	tGCGCGAacAcCGCGCA	-28		Avin_30250	-83	5.39	tTaTcGGAACcAaGTTCCAaAAa	-72
Bcep1808_4918	-58	5.31	CGCaCGATgATCGCcCg	-50		BC1002_3348	-105	4.35	ATACTGGAATAGTATTCCAACAA	-94
Bcep1808_4920	-164	5.50	CGtcCGATAATCGCaCA	-156		BC1002_3347	-126	4.61	TTGTTGGAATACTATTCCAGTAT	-115
	-143	5.62	aGaaCGATAATCGCGCA	-135		Bphy_6101	-65	4.77	tTTaTGGAAtactaTTCCAcAAa	-54
Bcep1808_4921	-227	3.85	tGCGCGATtATCGttCt	-219		Bphy_6102	-63	4.60	tTTgTGGAAtagtaTTCCAtAAa	-52
	-206	4.64	tGtGCGATtATCGgaCg	-198		M446_4650	-52	4.60	AaacTGGAACtgcGTTCaAttAc	-41
BamMC406_4269	-56	5.92	CGCGCGATAATCGCcCA	-48		Mnod_2088	-32	6.02	ATTccGGAACcAcGTTCtgGAAT	-21
	-35	5.30	tGCGCGAacAcCGCGCA	-27		Smed_4307	-145	3.78	tgTGGAAgactacTCCATa	-136
BamMC406_4270	-139	4.35	tGCGCGgTgtTCGCGCA	-131			-105	5.77	tATGGAAATcATTcCCATc	-96
	-118	4.91	tGgGCGATtATCGCGCg	-110		Smed_4308	-77	5.75	gATGGgAATGATTTCCATa	-68
BamMC406_4273	-165	5.80	CGttCGATAATCGCaCA	-157			-37	4.62	tATGGAgtaGtcTTCCAca	-28
	-144	5.62	aGaaCGATAATCGCGCA	-136		SMb20681	-76	6.08	AATGGgAATGATTTCCATa	-67
BamMC406_4274	-226	3.85	tGCGCGATtATCGttCt	-218			-36	5.11	cATGGAttTaccTTCCATT	-27
	-205	4.80	tGtGCGATtATCGaaCg	-197		SMb20682	-152	4.26	AATGGAAggTAaaTCCATg	-143
Bamb_3802	-57	5.87	tGCGCGATAATCGCcCA	-49			-112	5.97	tATGGAAATcATTcCCATT	-103
	-36	5.62	CGCGCGATcAcCGCGCA	-28		NGR_b20430	-61	3.59	GATGGAACCATAATCCATA	-52
Bamb_3803	-232	4.81	tGCGCGgTgATCGCGCg	-224			-21	5.81	AATGGAATTAATTGCCATT	-12
	-211	5.08	tGgGCGATtATCGCGCA	-203		NGR_b20420	-76	5.95	AATGGCAATTAATTCCATT	-67
Bamb_3805	-164	5.80	CGttCGATAATCGCaCA	-156			-36	4.77	TATGGATTATGGTTCCATC	-27
	-143	5.62	aGaaCGATAATCGCGCA	-135		Oant_0457	-100	5.13	tATGGAAtTacTcTCCATT	-91
Bamb_3806	-229	3.85	tGCGCGATtATCGttCt	-221			-61	5.23	AATGGAAATGcaTatCATT	-52
	-208	4.80	tGtGCGATtATCGaaCg	-200		Oant_0458	-71	5.16	AATGatAtgcATTTCCATT	-62
BMULJ_04274	-58	5.87	tGCGCGATAATCGCcCA	-50			-32	5.73	AATGGAgAgTAaTTCCATa	-23
	-37	5.48	CGCGCGATgAcCGCGCA	-29		OCAR_6562	-175	3.39	tAcGGAAAcatTTTttATT	-166
BMULJ_04275	-118	4.95	tGCGCGgTcATCGCGCg	-110			-147	3.47	AATaGAtATctTTataATa	-138
	-97	5.08	tGgGCGATtATCGCGCA	-89		OCAR_6563	-160	3.16	tATtatAAaGATaTCtATT	-151
BMULJ_04279	-164	5.19	CGttCGATAAaCGCaCg	-156			-132	4.14	AATaaAAAaTgTTTCCgTa	-123
	-143	5.84	tGaaCGATAATCGCGCA	-135		mll0250	-50	4.37	AgTGaAAAactTTTtCATT	-41
BMULJ_04280	-299	4.44	tGCGCGATtATCGttCA	-291		mlr0251	-182	4.44	AATGaAAAaGtTTTtCAcT	-173
	-278	4.23	CGtGCGtTtATCGaaCg	-270		AZC_0464	-109	3.65	gAcGGAAATTAaTctCAcg	-100
bglu_2g11620	-176	5.27	CGATCGATGATCGCACG	-168		AZC_0465	-194	4.06	cgTGagAtTaATTTCCgTc	-185
	-155	5.25	TGAACGATAATCGCGCT	-147		Xaut_0480	-108	4.33	tccGGAAtTaATTTCCAcT	-99
bglu_2g11610	-270	4.55	CGTGCGATCATCGATCG	-262		Xaut_0481	-116	4.99	AgTGGAAATTAaTTCCgga	-107
	-291	4.22	AGCGCGATTATCGTTCA	-283		Dshi_0886	-141	4.42	cGgAAAAgTTTTTCa	-134
BTH_II1221	-189	5.64	CGatCGATAATCGCaCg	-181			-51	4.67	TGAAAAtaTTTccCa	-44
	-168	5.50	CGttCGcTAATCGCGCA	-160		Dshi_0887	-73	5.71	TGAAAAACTTTTcCG	-66
BTH_II1222	-221	4.28	tGCGCGATtAgCGaaCg	-213			-51	4.58	TGAAAAAtgaTTcCG	-44
	-200	4.41	CGtGCGATtATCGatCg	-192		RD1_2892	-164	4.45	TaAAAAtaaTTTcCa	-157
Bphy_1079	-240	5.18	CGttCGtTAATCGCaCA	-232			-75	5.92	TGAAAAACTaTTTCG	-68
	-219	4.92	tGtGCGATtAaCGCGCg	-211		RD1_2893	-145	4.42	cGAAAtAgTTTTTCa	-138
	-55	5.91	tGaGCGATAATCGCGCA	-47		SPOA0143	-131	4.03	TGAcAAttTTTTTga	-124
Bphy_1080	-184	5.31	CGCGCGtTAATCGCaCA	-176			-119	4.97	TGAAAttgTTTTTCa	-112
	-163	4.36	tGtGCGATtAaCGaaCg	-155		SPOA0144	-82	5.61	TGAAAAACaaTTTCa	-75
Reut_B5034	-52	5.79	CGaGCGATAATCGCGCg	-44			-70	4.20	TcAAAAAaaTTgTCa	-63
	-31	4.15	CGCGCGAcAgTCGtGCA	-23		Pden_3921	-75	3.69	gcgAAAtaTTTTTCa	-68
Reut_B5035	-92	4.12	tGCaCGActgTCGCGCg	-84		Pden_3922	-125	3.78	ctgAAAAaTaTTTCG	-118
	-71	4.95	CGCGCGATtATCGCtCg	-63			-124	3.81	TGAAAAAtaTTTcgc	-117
Reut_B5029	-144	5.06	CGttCGcTAATCGCGCc	-136		Mrad2831_6210	-148	4.33	TGgAAAAtTTTTTCt	-141
Rpic_4303	-158	4.17	CGtGCGtTAtTCGCaCc	-150			-75	5.70	TGAAAAAgTTTTTCa	-68
	-137	4.80	tGtGCGATtATCGaaCg	-129		Mrad2831_6211	-127	5.92	TGAAAAACTTTTTCa	-120
Rpic_4304	-54	4.83	CGtGCGATcAcCGtaCA	-46			-54	4.76	aGAAAAAaTTTTcCa	-47
Rpic_4305	-114	4.11	CGaGCGATAtgtGCGCA	-106		Meso_3307	-132	3.90	cGAAAtcgTTTTTCa	-125
	-93	4.58	tGtaCGgTgATCGCaCg	-85		Meso_3308	-144	4.08	TGAAAttCgaTTgCG	-137
BC1002_2939	-108	7.21	CCGCGCGATAATCGCGCAA	-99			-69	5.40	TGAAAAACgaTTTCG	-62
BC1002_2940	-149	5.78	ttGCGCGATtATCGCGCGg	-140		NGR_b19560	-132	4.97	TGAAAGTGTTTTTCA	-125
Bphyt_3689	-80	7.21	CCGCGCGATAATCGCGCGA	-71		NGR_b19550	-77	5.18	TGAAAAACACTTTCA	-70
Bphyt_3690	-184	5.99	tCGCGCGATtATCGCGCGg	-175			-131	3.47	TGAAAAAaTcTaTat	-124
Bxe_A0267	-78	7.09	aCGCGCGATAATCGCGCGA	-69		TM1040_2698	-105	3.90	TGAAAtcgTTTTTta	-98
Bxe_A0266	-234	5.99	tCGCGCGATtATCGCGCGt	-225			-34	4.33	TGAAtgtgTaTTTCG	-27
Vapar_2382	-109	6.30	TGCGCGATGATCGCGCA	-101		TM1040_2699	-77	4.67	TaAAAAACgaTTTCa	-70
Vapar_2383	-39	6.10	TGCGCGATcATCGCGCA	-31			-65	4.11	TcAAAAAaaTTTcCc	-58
Pnap_1901	-159	6.04	TGCGCGATcATCGCaCA	-151		Jann_3261	-24	5.09	TGAAAAAtcaTTTCa	-17
Pnap_1902	-18	6.30	TGTGCGATGATCGCGCA	-10		Jann_3262	-119	4.54	TGAAAtgaTTTTTCa	-112
Bpro_2991	-16	6.30	TGTGCGATGATCGCGCA	-8		Daci_1992	-116	3.96	TTcGagtCAAtTTGTTCCgAa	-106
Bpro_2992	-130	6.04	TGCGCGATcATCGCaCA	-122			-34	5.26	TTcGGAACAttaaGTTCCAtT	-24
Daci_4358	-142	5.47	TGCGCGATtgTCGCGCA	-134		Daci_1993	-118	4.89	aaTGGAACttAaTGTTCCgAa	-108
	-122	5.51	TGCGCGATcAcCGCGCA	-114			-36	4.92	TTcGGAACAAATTGactCgAa	-26
Daci_4359	-65	5.67	TGCGCGgTGATCGCGCA	-57		CtesDRAFT_PD0776 (CtesDRAFT_2761)	-119	3.65	TTcGagtCAAtTTaTTCCAta	-109
	-45	5.97	TGCGCGAcaATCGCGCA	-37			-37	5.47	TTcGGAACcAtagGTTtCAAa	-27
CtesDRAFT_1958 (CtesDRAFT_PD2627)	-156	3.78	TGCGCGATctTCGttCt	-148		CtesDRAFT_PD0777 (CtesDRAFT_2760)	-118	4.67	TTTGaAACctATgGTTCCgAa	-108
	-136	6.10	TGTGCGATtATCGCGCA	-128			-36	4.91	TaTGGAAtAAATTGactCgAa	-26
CtesDRAFT_1959 (CtesDRAFT_PD2628)	-61	6.16	TGCGCGATaATCGCaCA	-53		RALTA_B1588	-118	5.49	aaTGGAACcAgaaGTTCCAAa	-108
	-41	5.39	aGaaCGAaGATCGCGCA	-33		RALTA_B1589	-222	4.44	TTTGGAACttcTgGTTCCAtT	-212
ACIAD1718	-39	5.93	TGTcCGATGATCGgaCA	-31		Reut_B3753	-280	3.60	TcaGatACAAATcaTatCAAT	-270
ACIAD1719	-112	5.73	TGTcCGATcATCGgaCA	-104			-197	5.04	aTcGGAACAAtcTGTTCCgtT	-187
ABAYE2324	-111	4.59	TGTcCGcTatTCGgaCA	-103		Reut_B3754	-136	5.39	aacGGAACAgATTGTTCCgAT	-126
ABAYE2325	-47	5.26	TGTcCGAatAgCGgaCA	-39		H16_B1889	-133	5.27	acTGGAACcAgaaGTTCCgAa	-123
AB57_1565	-45	5.26	TGTcCGAatAgCGgaCA	-37		H16_B1890	-221	4.02	TTcGGAACttcTgGTTCCAgT	-211
AB57_1566	-113	4.59	TGTcCGcTatTCGgaCA	-105		ROP_33510	-69	5.12	TcacGAACGAAacGTTCCgAT	-59
AB57_2226	-206	5.11	TGTtCGATaATCGaaCA	-198		ROP_33520	-152	3.53	aTcGGAACGttTcGTTCgtga	-142
ABAYE1673	-208	5.11	TGTtCGATaATCGaaCA	-200			-70	3.84	acTGGAACGggaTGTatgAtT	-60
ACIAD1702	-111	4.52	TTTGTTCGAtatTtaaAtAAt	-101		RHA1_ro03582	-69	5.12	TcacGAACGAAacGTTCCgAT	-59
	-91	6.53	TTTGTTCGAtaATCGaACAAA	-81		RHA1_ro03583	-151	3.53	aTcGGAACGttTcGTTCgtga	-141
ACIAD1704	-212	6.64	TTTGTTCGAtTATCGaACAAA	-202			-70	4.22	acTGGAACGAgaTGTatgAtT	-60
	-192	5.20	aTTaTTtaAATATCGaACAAA	-182		Vapar_3825	-66	3.60	aTcGGAACAAcccGTTCCggc	-56
AZC_0993	-51	3.75	TTTGTgCGAtatTCGattttt	-41		Vapar_3826	-113	4.63	gccGGAACGggTTGTTCCgAT	-103
	-44	4.13	gaTaTTCGAtTtTtGttCAAA	-34			-37	3.61	aTcGGtACGtgTTGTcttgtT	-27
	-33	6.13	TTTGTTCaAATATCGCACAcc	-23		Veis_3999	-78	3.52	TTTcGtAtAAATTaaTtCgga	-68
AZC_0994	-129	4.93	ggTGTgCGAtatTtGaACAAA	-119			-63	5.49	TTcGGAAtAAATgGTTCCgAa	-53
	-118	4.68	TTTGaaCaAAaATCGaAtAtc	-108		Veis_4000	-106	5.41	TTcGGAACcAtTTaTTCCgAa	-96
	-111	4.40	aaaaaTCGAATATCGCACAAA	-101		OCAR_6744	-200	3.70	agcaGAgCcAATgGTTtCAga	-190
Oant_3720	-132	5.69	TTTGTgCGAtatatGaACAAA	-122		OCAR_6745	19	3.34	TcTGaAACcAtTgGcTCtgcT	29
	-114	4.30	aaatgTCaAtTATCGCACAAA	-104		Ajs_0325	-118	4.50	GgTgCAATGTAtC	-112
Oant_3721	-67	3.83	TTTGTgCGAtaATtGacattt	-57		Avin_51530	-161	3.57	GgTtCAgTGTACC	-155
	-49	6.65	TTTGTTCatATATCGCACAAA	-39		Avin_51550	-78	4.71	GgTACAcTGaACC	-72
BruAb2_0587	-44	6.69	TTTGTTCaAtTATCGCACAAA	-34			-58	4.13	GATACAcTaCcgC	-52
BruAb2_0588	-160	6.18	TTTGTgCGAtaATtGaACAAA	-150		Maqu_3492	-150	3.54	GgTtCAATGTAtt	-144
	-142	4.02	aaatgTCaAATAgCGCACAAA	-132			-145	3.10	aATgtATTGTAtt	-139
BAB2_0603	-44	6.69	TTTGTTCaAtTATCGCACAAA	-34		Maqu_3493	-69	3.82	GtTACAATcCcgC	-63
BAB2_0604	-160	6.18	TTTGTgCGAtaATtGaACAAA	-150			-56	3.81	aATACAATaCAtt	-50
	-142	4.02	aaatgTCaAATAgCGCACAAA	-132			-51	4.63	aATACATTGaACC	-45
BMEII0642	-44	6.69	TTTGTTCaAtTATCGCACAAA	-34		Mfla_2557	-59	4.10	ttTgCAATGTACC	-53
BMEII0643	-13	6.18	TTTGTgCGAtaATtGaACAAA	-3			-39	4.88	GATACATTGCAtC	-33
	5	4.02	aaatgTCaAATAgCGCACAAA	15		Mfla_2558	-105	4.66	GATgCAATGTAtC	-99
BCAN_B0640	-46	6.69	TTTGTTCaAtTATCGCACAAA	-36			-85	4.03	GgTACATTGCAaa	-79
BRA0638	-158	6.18	TTTGTgCGAtaATtGaACAAA	-148		Pput_2867	-17	3.73	GATACAcTaTtCt	-11
	-140	4.33	aaatgTCaAATATCGCACAAA	-130		GTNG_1942	-277	5.80	GTTCCATtgtatGtAActtAGTTaCtaTAtAtGGAAC	-259
BRA0639	-46	6.69	TTTGTTCaAtTATCGCACAAA	-36			-56	8.70	GTTCCATCTAGAGAAAACgATTTCtgTTAAGCGGAAC	-38
BMI_II635	-159	6.18	TTTGTgCGAtaATtGaACAAA	-149		GTNG_1943	-109	8.55	GTTCCATATATAGtAActAAGTTaCATAcAAtGGAAC	-91
	-141	4.02	aaatgTCaAATAgCGCACAAA	-131		OB3233	-280	4.62	GTTCCATtagTtGggAgagAaaTtCAcctAGtGGAAt	-262
BMI_II636	-45	6.69	TTTGTTCaAtTATCGCACAAA	-35		OB3234	-114	4.08	aTTCCActagGtGAAtttctcTcCCAactAAtGGAAC	-96
BOV_A0600	-158	5.77	TTTGTgCGAtaATtGaAtAAA	-148		Bphyt_2205	-217	5.63	TTCGGAACagTGgTCCGaa	-208
	-140	4.02	aaatgTCaAATAgCGCACAAA	-130			-120	5.12	aaCGGAACagcGTTCCtTT	-111
BOV_A0601	-46	6.28	TTTaTTCaAtTATCGCACAAA	-36		Bphyt_2206	-168	6.05	aaaGGAACGCTGTTCCGTT	-159
Avi_6121	6	6.57	TTTGTTCGAATAACGCACAAA	16			-71	6.02	TTCGGAcCaCTGTTCCGaa	-62
Avi_6120	-128	6.03	TTTGTGCGTTATTCGAACAAA	-118		BC1002_1638	-217	5.78	TTCGGAACaCTGgTCCGaa	-208
	-110	4.3	AAATGTCAATTATCGCACAAA	-100			-120	5.27	aaCGGAACGgcGTTCCtTT	-111
SMb20586	-50	6.20	TTTGTTCGtATAaCGCACAgA	-40		BC1002_1639	-188	5.98	aaaGGAACGCcGTTCCGTT	-179
SMb20587	-101	5.23	TcTGTgCGttataCGaACAAA	-91			-91	5.87	TTCGGAcCagTGTTCCGaa	-82
NGR_b21400	-50	6.51	TTTGTTCGtATATCGCACAtA	-40		Bphy_5760	-180	5.88	gcaGGAACGCTGTTCCGTT	-171
NGR_b21410	-152	5.47	TaTGTgCGAtataCGaACAAA	-142			-81	5.82	TTCGGAAtGgcGTTCCGTT	-72
	-134	4.33	AAAAGTCAAATATCGCACAAA	-124		Bphy_5761	-214	5.31	aaCGGAACGCcaTTCCGaa	-205
Arad_9496	-45	6.41	TTTGTTCGTATATCGCACAAG	-35			-115	4.37	aaCGGAACagcGTTCCtgc	-106
Arad_9494	-128	5.56	CTTGTGCGATATACGAACAAA	-118		bglu_1g23750	-78	5.00	AATGGAATAACGTTCCGAA	-69
	-110	4.11	AAAAATCAAATAACGCACAAA	-100			-185	6.18	TTCGGAACGGTGTTCCGTA	-176
RHE_PE00200	-40	6.51	TTTGTTCGtATATCGCACAtA	-30		BCAM0153	-194	5.18	TTCGGAACGtcGaTCCGga	-185
RHE_PE00201	-128	5.47	TaTGTgCGAtataCGaACAAA	-118			-85	5.39	aaCGGAcCatcGTTCCGaa	-76
	-110	4.11	aaatgTCaAATAaCGCACAAA	-100		BCAM0154	-215	5.89	TTCGGAACGaTGgTCCGTT	-206
pRL110286	-152	6.50	TTTGTTCGtATATCGCACAAc	-142			-106	5.62	TcCGGAtCGacGTTCCGaa	-97
pRL110287	-131	5.48	gTTGTgCGAtataCGaACAAA	-121		Bphy_4302	-147	4.07	TGAATAAtacgTTCA	-140
	-113	4.33	aaatgTCaAATATCGCACAAA	-103		Bphy_4303	-108	5.98	TGAAcGtATTATTCA	-101
Smed_5091	-2	4.34	TTTGTgCGttatTgGaACgAt	8		Bxe_B2965	-128	5.98	TGAAcGtATTATTCA	-121
	16	5.64	gaTGTTCGAtTATCGCACAAg	26		Bxe_B2964	-122	4.07	TGAATAAtacgTTCA	-115
Smed_5092	-106	5.62	cTTGTgCGAtaATCGaACAtc	-96		Bphyt_6920	-129	4.07	TGAATAAtacgTTCA	-122
	-88	5.42	aTcGTTCcAATAaCGCACAAA	-78		Bphyt_6921	-159	5.98	TGAAcGtATTATTCA	-152
Atu4546	-32	6.72	TTTGTTCGtATATCGCACAAA	-22		BC1002_5164	-152	5.98	TGAAcGtATTATTCA	-145
Atu4547	-127	5.88	TTTGTgCGAtataCGaACAAA	-117		BC1002_5165	-112	4.07	TGAATAAtacgTTCA	-105
	-109	4.04	aaaaaTCatATAaCGCACAAA	-99		Rfer_3127	-120	6.10	TGAATAAATTATTCA	-113
Pden_5019	-29	5.12	TTTGTTCaAcTtgCGtAaAAA	-19		Rfer_3128	-46	5.92	TGAATAAtTTATTCA	-39
	-8	4.45	TcTGTgCGcATggtGaACAAg	2		Veis_1089	-77	5.76	TGAATAAATaATTCA	-70
Pden_5020	-122	4.89	cTTGTTCaccatgCGCACAgA	-112		Veis_1090	-119	5.73	TGAATtAtTTATTCA	-112
	-101	4.91	TTTtTaCGcAagTtGaACAAA	-91		Aave_2272	-194	4.76	TGAAcGgtTgATTCA	-187
CtCNB1_1490	-96	4.10	TGTTCGctAgACGAgCt	-88		SCAB_41191	12	5.32	TGgAAAAcCACTCCT	19
CtCNB1_1491	-45	4.74	TtTGCGctATgCGcAaA	-37		SCAB_46311	-102	6.52	TGAAAAATCACTCCT	-95
CtCNB1_1492	-81	4.66	TtTGCGcAtagCGcAaA	-73		SCO3926	-131	6.52	TGAAAACTCACTCCT	-124
RHA1_ro08175	-17	5.66	TGTTCGTAtaACGAACA	-9		SAV4267	-130	6.52	TGAAAACTCACTCCT	-123
RHA1_ro08176	-92	5.74	TGTTCGTtATACGAACA	-84		SAV4604	14	5.32	TGgAAAAcCACTCCT	21
RHA1_ro10199	-90	5.74	TGTTCGTtATACGAACA	-82		SGR_3655	-130	6.52	TGAAAAATCACTCCT	-123
RHA1_ro10200	-19	5.66	TGTTCGTAtaACGAACA	-11		Celal_2520	-33	6.51	TGAAACTAGTTTATT	-26
AAur_pTC10253	-55	4.08	TtTTCGgtAacCGAAag	-47		Celly_0408	-33	6.51	TGAAACTAGTTTACT	-26
AAur_pTC10254	-108	4.04	ctTTCGgttacCGAAaA	-100		BamMC406_5796	-109	5.06	TGTAACACcGTTCCA	-102
AAur_pTC10256	-64	4.62	TtTTCGgtAagCGAAaA	-56			-92	4.41	aGGAAggATGTTACt	-85
Bxe_B2753	-134	4.46	TGTTCGaAtacCGtACg	-126		BamMC406_5797	-79	4.41	aGTAACATccTTCCt	-72
Bxe_B2752	-137	4.87	cGTaCGgtATtCGAACA	-129			-62	5.06	TGGAACgGTGTTACA	-55
Meso_2307	-185	4.97	TGTGCGTAtTgCGctCt	-177		Bphyt_5789	-37	5.06	TGTAACACcGTTCCA	-30
Meso_2308	-84	4.51	aGaGCGcAATACGcACA	-76		Bphyt_5790	-64	5.06	TGGAACgGTGTTACA	-57
Meso_2305	23	3.69	TGTGCactggACGcACA	31		Bphyt_5799	-37	5.06	TGTAACAAcGTTCCA	-30
Meso_2306	-119	3.82	TGTGCGTccagtGcACA	-111			-20	4.04	aaGAACAATGTTAtc	-13
Meso_2297	-135	4.13	TGTGCGaAtTAtacACA	-127		Bphyt_5800	-81	4.04	gaTAACATTGTTCtt	-74
Meso_2298	-39	5.15	TGTGCGTtgTACGcACA	-31			-64	5.06	TGGAACgTTGTTACA	-57
Jann_1444	-73	5.43	TGTGCGatATACGcACA	-65		Dtur_0429	-32	4.80	TGAAAATaATTcTCa	-25
Jann_1445	-40	5.56	TGTGCGTAtatCGcACA	-32		Dtur_0435	-43	3.71	TGcAAATatTTTgCa	-36
Mrub_2689	-151	4.21	TTGTTCGCaAGgtGtAtAt	-142		Dtur_0437	-35	4.11	TaAAAtTcATTTTtT	-28
	-132	5.62	aTGTTCGCTAtACGAACAA	-123		Tnap_0680	-34	4.62	TGAgAATcATTcTCa	-27
Mrub_2690	-60	5.42	TTGTTCGtatAgCGAACAt	-51		Tnap_0690	-28	4.24	cGAAAAcaATTTTCg	-21
Deide_1p01410	-128	5.25	TTGTTCGCTATGCGAACTT	-119		Tnap_0694	-29	5.53	aGAAAAccATTTTCa	-22
Deide_1p01420	-83	4.48	AAGTTCGCATAGCGAACAA	-74		Tnap_0695	-87	6.04	TGAAAATGGTTTTCT	-80
Mnod_8461	-137	5.55	TTGTTCAATCAACGAACAT	-128		Tnap_0710	7	4.59	aGAAAActGgTTTCT	14
Mnod_8462	-70	5.35	ATGTTCGTTGATTGAACAA	-61		TM0050	-34	4.62	TGAgAATcATTcTCa	-27
bll1070	-49	5.24	TcGTTCaaTAGgCGAACAA	-40		TM0060	-28	4.24	cGAAAAcaATTTTCg	-21
blr1071	-85	5.23	TTGTTCGCctAttGAACgA	-76		TM0064	-29	5.53	aGAAAAccATTTTCa	-22
BBta_0876	-62	6.19	TTGTgCGCTAGACGAACAt	-53		TM0065	-87	6.04	TGAAAATGGTTTTCT	-80
BBta_0877	-81	4.65	aTGTTCGtctAgCGcACAA	-72		Tpet_0844	11	4.59	aGAAAActGgTTTCT	18
RPB_2267	-129	6.00	TTGTTCaaTAGACGAACAt	-120		Tpet_0859	-85	6.04	TGAAAATGGTTTTCT	-78
	25	5.24	gTGTTCGCacAACGAACAc	34		Tpet_0860	-31	5.53	aGAAAAccATTTTCa	-24
RPB_2268	-243	5.39	gTGTTCGtTgtgCGAACAc	-234		Tpet_0864	-30	4.77	TGAAAAcaATTTTCg	-23
	-89	4.94	aTGTTCGtctAttGAACAA	-80		Tpet_0874	-32	4.62	TGAgAATcATTcTCa	-25
Rpal_1174	-220	5.20	acGTTCGaTAGACGAACAt	-211		Tlet_1873	-180	5.33	TGAAAATGAcTTTCa	-173
	-94	6.02	gTGTTCGtTgAgCGAACAA	-85		Tlet_1874	-61	5.23	TGAAAgTcATTTTCa	-54
Rpal_1175	-285	5.93	TTGTTCGCTcAACGAACAc	-276		CTN_0629	-45	6.04	TGAAAATGATTTTCT	-38
	-159	4.86	aTGTTCGtctAtCGAACgt	-150		CTN_0630	-32	5.74	aGAAAATcATTTTCa	-25
Kvar_2819	-116	4.93	tGTtCGATtATCGcACc	-108		CTN_0632	-88	4.54	TGAAAgcctTTTTCa	-81
	-97	4.46	atTtCGATtATCGccCt	-89		CTN_0633	-190	4.77	TGAAAAaGGcTTTCa	-183
	-32	5.08	aGTGCGATtAcCGcACA	-24		CTN_0644	-30	4.72	TGAgAATGATTcTCa	-23
Kvar_2820	-154	5.09	tGTGCGgTAATCGcACt	-146		TRQ2_0867	5	4.59	aGAAAActGgTTTCT	12
	-89	6.13	aGgGCGATAATCGAAat	-81		TRQ2_0882	-85	6.04	TGAAAATGGTTTTCT	-78
	-70	6.33	GGTGCGATAATCGAACA	-62		TRQ2_0883	-31	5.53	aGAAAAccATTTTCa	-24
KPK_2916	-116	4.93	tGTtCGATtATCGcACc	-108		TRQ2_0886	-30	4.77	TGAAAAcaATTTTCg	-23
	-97	4.46	atTtCGATtATCGccCt	-89		TRQ2_0896	-32	4.62	TGAgAATcATTcTCa	-25
	-32	5.08	aGTGCGATtAcCGcACA	-24		Amet_1256	-55	4.71	TGAAACAATGaTCCG	-48
KPK_2918	-154	5.09	tGTGCGgTAATCGcACt	-146		Amet_1261	-72	5.00	cGAAACAtaATTTCG	-65
	-89	6.13	aGgGCGATAATCGAAat	-81		NT01CX_1477	-57	4.82	TGAAACtATATTTtG	-50
	-70	6.33	GGTGCGATAATCGAACA	-62		Smon_1247	-113	4.53	gGAAAtAAaATTTCa	-106
KPN_01537	-152	5.09	tGTGCGgTAATCGcACt	-144			-82	5.05	TGAAAtAAaATTTCa	-75
	-87	6.13	aGgGCGATAATCGAAat	-79		ROP_33620	-255	3.77	acGctCGtgCCGgTCAC	-247
	-68	6.33	GGTGCGATAATCGAACA	-60			-92	6.22	TTGAACGAAgCGTTCAC	-84
KPN_01538	-118	4.93	tGTtCGATtATCGcACc	-110		ROP_33630	-229	3.72	TcGAACGttaaGTTCgg	-221
	-99	4.46	atTtCGATtATCGccCt	-91		ROP_33660 (frameshifted)	-286	4.69	gTGAACGtAaCGaTCAa	-278
	-34	5.08	aGTGCGATtAcCGcACA	-26			-81	5.98	aTGAACGcACTGTTCAC	-73
ROD_16681	-82	4.93	tGTtCGATtATCGcACc	-74			-40	3.75	ggaAtCGAACTGTcCAC	-32
	-63	4.46	atTtCGATtATCGccCt	-55		ROP_33670	-123	5.70	TTGAtCGttaCGTTCAC	-115
ROD_16691	-91	6.13	aGgGCGATAATCGAAat	-83		ROP_33710	-287	4.69	cTGAACGAtgTGcTCAa	-279
	-72	6.33	GGTGCGATAATCGAACA	-64			-80	5.98	TTGAACGAgCTGTTCAa	-72
PANA_3341	-97	4.84	cGTGCGATAAaCGcACA	-89		ROP_33720	-248	4.08	TTGAgCacAtCGTTCAg	-240
	28	4.00	cGgGCGtTAATCGAcag	36		ROP_33780	-36	4.68	aTGAACtAcgTGTTCAa	-28
PANA_3350	-63	5.03	tGacCGATAATCGcACA	-55		ROP_23190	-266	4.39	TTGAACatACCGacCAC	-258
	-44	4.63	atTtCGATtATCGgtat	-36			-78	4.62	cTGAACtAttCGTTCAC	-70
PANA_3351	-111	5.22	atacCGATAATCGAAat	-103		ROP_23200	-236	4.37	gTGAACGAAtaGTTCAg	-228
	-92	5.12	tGTGCGATtATCGgtCA	-84			-48	4.00	gTGgtCGgtaTGTTCAa	-40
Spro_2505	-94	4.33	GtacCGATAATCGccCA	-86		SACE_2777	-280	4.93	cTGAACGAtaTGTTCgC	-272
Spro_2507	-110	4.48	aagGCGATtAaCGAACc	-102			-175	3.94	gTGgtCattgCGTTCAC	-167
	-91	5.35	GtTtCGATAATCGcACA	-83			-155	3.75	aTGAACGAAtaGaTCga	-147
Spro_2512	-51	5.82	GGTtCGATtATCGAACA	-43		SACE_2785	-281	5.09	acGAACGttaCGTTCAC	-273
Spro_3036	-75	5.19	tgTGCGATTATCGaAAc	-67			-142	4.47	TTGAACGtctCGTTCga	-134
Spro_3037	-121	5.19	gTTtCGATAATCGCAca	-113		SACE_2786	-282	5.23	TcGAACGAgaCGTTCAa	-274
KPN_01875	-66	5.19	gCGtCGATAATCGCAca	-58			-143	4.39	gTGAACGtAaCGTTCgt	-135
	-47	5.47	ATTtCGATTATCGCCGT	-39		SACE_2788	-74	4.93	TTGAACaAtaCGTTCAt	-66
KPN_01876	-67	5.47	ACGGCGATAATCGaAAT	-59		Pden_4601	-40	5.83	CAGAATAGCGTTCtA	-33
	-48	5.19	tgTGCGATTATCGaCGc	-40		Rpal_5131	-223	3.94	TAGAAcgtCtTTCCA	-216
KPK_2479	-158	5.47	ACGGCGATAATCGaAAT	-150			-56	6.07	TGGAATAGCGTTTCA	-49
	-139	5.01	tgTGCGATTATCGgCAc	-131		Rpal_5132	-47	4.33	TGGAAagaCGTTCtA	-40
KPK_2481	-133	5.01	gTGcCGATAATCGCAca	-125		RSKD131_4361	-75	4.33	CGGAAAGGCGTTCTG	-68
	-114	5.47	ATTtCGATTATCGCCGT	-106		RSKD131_4362	-238	3.31	CAGAACGCCTTTCCG	-231
Kvar_2428	-158	5.47	ACGGCGATAATCGaAAT	-150			-98	5.83	CAGAATGGCGTTCCA	-91
	-139	5.01	tgTGCGATTATCGgCAc	-131		OCAR_6783	-70	3.89	gtccATAGCGTTTCA	-63
Kvar_2429	-133	5.01	gTGcCGATAATCGCAca	-125			-40	4.18	TGatAcAGCGTTCCA	-33
	-114	5.47	ATTtCGATTATCGCCGT	-106		Mpe_A3670	-259	4.81	TGGAAcAGCGTTTCg	-252
EFER_1478	-127	5.47	ACGGCGATAATCGaAAT	-119		H16_A2299	-67	6.36	CGGAACCTTGGTTCCA	-59.5
	-108	5.01	tgTGCGATAATCGgCAc	-100		RALTA_A1843	-57	6.36	TGGAACTTCGGTTCCG	-49.5
EFER_1479	-82	5.01	gTGcCGATTATCGCAca	-74		bsl3938	-69	6.33	GCGGAATTaAATTCCaC	-61
	-63	5.47	ATTtCGATTATCGCCGT	-55		blr3939	-30	6.59	GtGGAATTTAATTCCGC	-22
Csal_0291	-281	4.26	GTTCGCAtTAtGgAC	-274		BBta_3572	-42	6.67	GCGGAATTTAATTCCGC	-34
	-84	4.23	aTTCGCttatCGAAC	-77		Rpal_3946	-126	6.51	GCGGAATTatATTCCGC	-118
Csal_0292	-120	4.35	GTcCaTAATgCGAAC	-113		Rpal_3947	-170	6.10	GCGGAATaTAATTCCGC	-162
Csal_0297	-77	5.32	GTTCGCAATtCGAAC	-70		RPB_2111	-113	5.76	GCGGAATgaAATTCCaC	-105
Csal_0298	-64	5.26	GTTCGAAtTgCGAAC	-57		RPB_2112	-111	6.13	GtGGAATTTcATTCCGC	-103
Csal_0299	-54	4.83	GTTCGTAtcACaAAC	-47		Reut_B5543	-39	6.40	AGAGACGTTGTCTCT	-32
	-35	4.76	GTTCaCtAagCGAAC	-28		Reut_B5544	-175	5.11	AGAGACaacGTCTCT	-168
Mmwyl1_3045	-174	5.15	GTTCGTtATACGAAt	-167		H16_B0138	-202	6.40	AGAGACGCTGTCTCT	-195
	-155	5.31	GTTtGCAATACGAAC	-148		H16_B0139	-167	5.11	AGAGACagcGTCTCT	-160
Mmwyl1_3046	-45	5.12	GTTCGTAtTgCaAAC	-38		RALTA_B0144	-52	6.40	AGAGACGTTGTCTCT	-45
	-26	4.41	aTTCGTAtaACGAAC	-19		RALTA_B0145	-132	4.03	AttGcCtTTGTCTCT	-125
AZC_2879	-64	5.78	TGcCCGCCGacCGGACA	-56			-112	5.11	AGAGACaacGTCTCT	-105
AZC_2880	-138	5.24	TGTCCGCCcaGCGGACc	-130		Bcep18194_B2316	-34	5.92	cGAGACaCTGTCTCT	-27
AZC_2881	-89	5.45	TGTCCGtCtGGCGGACA	-81		Arth_2570	-130	4.52	gGAACTAtaTGTTCa	-123
AZC_2882	-126	6.24	TGTCCGCCaGaCGGACA	-118		Arth_2571	-99	4.50	tGAACataTaGTTCc	-92
Xaut_0903	6	5.50	cGcaCGCCaGGCGGACA	14		Bcav_0871	-83	4.72	CGAACgCaaTGTTCG	-76
Xaut_0904	-227	4.58	TGTCCGCCtGGCGtgCg	-219		Bcav_0872	-53	4.42	CGAACattgcGTTCG	-46
Xaut_0928	-97	6.18	TGTCCGCCaGGCGGACg	-89		nfa27810	-56	4.43	aGAAtTCGcTGTTCt	-49
BRADO6045	-69	6.37	cGTCCGCtGGGCGGACA	-61		nfa27820	-81	3.45	CGAAtagtgaacTCG	-74
BRADO6043	-157	4.14	cGTCCGttGcttGGACA	-149			-74	4.66	tGAACTCGgTaTTCt	-67
blr5284	-70	6.37	cGTCCGCtGGGCGGACA	-62		nfa27830	-78	3.66	CGAACTCGaTagTaG	-71
bll5282	-226	4.26	cGTCCGCtccttGGACA	-218			-65	3.83	aGAAtaCcgaGTTCa	-58
blr5283	0	4.31	TGTCCaagGaGCGGACg	8			-58	4.02	CGAgtTCacTaTTCG	-51
Bcen_2997	-114	5.62	tggATGTTCtacAtACGAACATaAG	-102		RSal33209_1827	-57	4.60	aGAAtTCaTTGTTCG	-50
	-95	6.22	CATAaGaTCGTgTAtCGAACgTTca	-83		RSal33209_1828	-57	4.26	CGAACaAtgaaTTCt	-50
Bcen_2998	-118	4.41	tgaAcGTTCGaTAcACGAtCtTatG	-106		Gobs_1920	-156	3.40	tGAcCTCGccGgTCc	-149
	-99	5.43	CtTATGTTCGTaTgtaGAACATcca	-87			-48	4.08	tGAACgCtTcaTTCG	-41
Bcen_5113	-119	4.34	tcTAgGTTCGaaTggCGAACAaaAG	-107		RHA1_ro09059	-35	4.43	CGAACTAGTaacTCG	-28
Bcen_5114	-20	4.15	CcaAaGTTCtggAgACGAACAaTgc	-8		RHA1_ro09060	-90	4.30	CGAgtTAcTaGTTCG	-83
Bcep18194_B0262	-114	6.13	tAaATGTTCtaTAtACGAACATaAG	-102		CV3918	-43	5.54	gTGAAAtcTAaTTcCGC	-35
	-95	6.22	CATAaGaTCGTgTAtCGAACgTTca	-83		CV3919	-106	3.65	gcGgAAtTagaTTTCaC	-98
Bcep18194_B0263	-118	4.41	tgaAcGTTCGaTAcACGAtCtTatG	-106		Pcryo_0814	-81	4.94	gcGAAACTTAGTTTCat	-73
	-99	6.06	CtTATGTTCGTaTAtaGAACATTta	-87		Pcryo_0815	-111	6.37	ATGAAACTaAGTTTCGC	-103
Bcep18194_B3129	-118	4.53	tcTAgGTTCGaaTAgCGAACAaata	-106		Psyc_0804	-81	4.71	gcGAAACTaAGTTTCat	-73
Bcep18194_B3130	-20	4.26	ttaATGTTCaggAgACGAACAaTgc	-8		Psyc_0805	-111	6.60	ATGAAACTTAGTTTCGC	-103
Bamb_4717	-98	4.41	tgaAcGTTCGaTAcACGAtCtTatG	-86		PsycPRwf_1536	-131	6.23	ATGAAACaTAGTTTCaC	-123
	-79	6.06	CtTATGTTCGTaTAtaGAACATTta	-67		PsycPRwf_1537	-156	4.71	gTGAAACTatGTTTCat	-148
Bamb_4718	-116	6.13	tAaATGTTCtaTAtACGAACATaAG	-104		Reut_B3601	-27	6.00	ATGAACgaTacGTTCAT	-19
	-97	6.22	CATAaGaTCGTgTAtCGAACgTTca	-85		RALTA_B0587	-50	6.60	ATGAACATCTAGTTCAT	-42
Bamb_5016	-22	4.26	ttaATGTTCaggAgACGAACAaTgc	-10		H16_B0750	-45	6.60	ATGAACATATAGTTCAT	-37
Bamb_5017	-122	4.98	tcTAgGTTCGaaTAtCGAACAaata	-110		Bcep18194_B0481	-52	3.18	taGAtCtaTgtGTTCAT	-44
Bcep1808_3594	-116	3.99	aAatcGTTCGaTAcACGAtCtTatG	-104		Rpal_1594	-71	6.14	TGCGAAAaTcgtTTTCgCA	-62
	-97	6.15	CtTATGTTCGTaTAAaGAACATTtG	-85		Rpal_1595	-68	6.22	TGCGAAAacgAtTTTCgCA	-59
Bcep1808_3595	-116	6.32	CAaATGTTCtTTAtACGAACATaAG	-104		Rpal_1596	-60	6.33	TGCGAAATcgAtTTTCgCA	-51
	-97	5.82	CATAaGaTCGTgTAtCGAACgaTtt	-85		Rpal_1597	-78	6.16	TGCGAAAaTcgATTTCgCA	-69
BMULJ_05165	-145	4.41	tgaAcGTTCGaTAcACGAtCtTatG	-133		amb2597	-38	4.71	TGtGAAAcgcgATTTCgCA	-29
	-126	5.87	CtTATGTTCGTaTAtgGAACATTta	-114		amb2598	-113	5.86	TGCGAAATcgcgTTTCACA	-104
BMULJ_05166	-154	5.89	tAaATGTTCcaTAtACGAACATaAG	-142		Rpal_4238	-59	5.24	TGtGgAATTaAtTTTCgCA	-50
	-135	6.22	CATAaGaTCGTgTAtCGAACgTTca	-123		Rpal_4239	-92	6.34	TGCGAAAaTTAATTcCACA	-83
BMULJ_03233	-120	4.50	tcTAgGTTCGaTTAgCGAACAaaAc	-108		bll7821	-62	5.71	TGCGgAATTaAATTcCgCA	-53
bglu_2g03350	-96	5.88	CTTATGTTCGTATAAAGAACATTTT	-84		blr7822	0	6.15	TGCGgAATTTAATTcCgCA	9
	-115	4.52	CGTTCGTTCGATATTCGATCTTATG	-103		BBta_7074	-142	5.07	TGtGgAATTagATTTCgCA	-133
bglu_2g03340	-169	5.96	AAAATGTTCTTTATACGAACATAAG	-157		BBta_7075	-139	6.34	TGCGAAATcTAATTcCACA	-130
	-150	5.95	CATAAGATCGAATATCGAACGAACG	-138		BH2136	-44	4.53	gGAAACtGaGTTTCT	-37
BMAA1490	-117	4.26	gAagcGTTCGaTTAACGAtCtTatG	-105			-24	3.81	AGAAACttaGTTagG	-17
	-98	6.02	CtTATGTTCaTaTAACGAACATTtG	-86		Aflv_1570	-44	4.91	tGAAACtaTGTTTCG	-37
BMAA1491	-91	6.27	CAaATGTTCGTTAtAtGAACATaAG	-79		BMQ_2857	-120	4.15	taAAACGcTGTTTtG	-113
	-72	5.91	CATAaGaTCGTTAAtCGAACgcTtc	-60		BMQ_2860	-239	4.20	AGAAACttTtTTTCa	-232
BMAA0046	-108	4.51	tcTgTGTTCGaTAttCGAACcaatc	-96			-47	4.95	tGAAACGtTGTTTgc	-40
BPSS0274	-89	6.27	CAaATGTTCGTTAtAtGAACATaAG	-77		BMQ_2861	-164	3.99	tGAAAaaaaGTTTCT	-157
	-70	5.91	CATAaGaTCGTTAAtCGAACgcTtc	-58		GWCH70_1913	-54	4.62	CaAAACatcGTTTCG	-47
BPSS0275	-119	4.26	gAagcGTTCGaTTAACGAtCtTatG	-107		GWCH70_1916	-42	4.95	AGAAACaGcGTTTCT	-35
	-100	6.02	CtTATGTTCaTaTAACGAACATTtG	-88		GTNG_1381	-42	5.35	AGAAACGtTGTTTCG	-35
BTH_II2127	-92	6.02	tAaAaGTTCGaTAtAtGAACATaAG	-80		GTNG_1384	-46	5.35	AGAAACaGTGTTTCG	-39
	-73	6.19	CATAaGaTCGTTAAtCGAACgTTtc	-61			-8	4.08	AGAAACGaTGaTTga	-1
BTH_II2126	-116	4.66	GAAACGTTCGATTAACGATCTTATG	-104		GK1530	-41	5.26	AGAAACGaTGTTTCT	-34
	-97	5.45	CTTATGTTCATATATCGAACTTTTA	-85		GK1533	-46	5.26	AGAAACGaTGTTTCG	-39
Bphy_3767	-137	5.15	gAaATGTTCGaTAgAtGAtCgTTtG	-125		GYMC61_2367	-126	3.80	AGAAAaGGTGTccCG	-119
	-118	5.24	CgTtTGTTCGagTAtaGAACAaTAt	-106			-41	5.26	AGAAACGaTGTTTCT	-34
Bphy_3768	-291	4.79	atatTGTTCtaTActCGAACAaacG	-279		GYMC61_2370	-46	5.20	AGAAACaaTGTTTCG	-39
	-272	5.23	CAaAcGaTCaTcTAtCGAACATTtc	-260		Aaci_2529	-283	4.29	AGAAACacTGTTctG	-276
Bphy_4457	-205	4.49	acTgTGTTCGTaTAtaGAACtTTta	-193		Aaci_2530	-78	4.93	CagAACaGTGTTTCT	-71
Bxe_B2167	-264	4.52	tggtTGTTCGaTAtAtGAcCgTgtG	-252		Aaci_2534	-66	3.94	CagAACcGTaTTctG	-59
	-245	5.53	CgTgTGTTCGTgTAAaGAACAaatG	-233		Btus_2620	-57	4.90	CGgAACaaTGTTcCG	-50
Bxe_B0643	-165	4.59	tccATGTTCaTaTAACGAACAaatt	-153		Moth_0420	-40	3.70	taAAcCGtTGTTTta	-33
Bxe_B0642	-244	4.69	aATtTGTTCGTTAtAtGAACATgga	-232		Teth39_1974	-65	4.30	CaAAACaaTaTTTtG	-58
	-225	4.31	CATggaTTCGTTTAgCGAACgTTct	-213		Teth39_1977	-128	4.48	tGAAAtatTGTTTCG	-121
Bphyt_5925	-206	5.14	tAgtTGTTCGaTAtAtGAcCgTatG	-194		Dhaf_4386	-52	4.95	CGAAACaGaGTTTCG	-45
	-187	5.40	CgTATGTTCGTaTcAaGAACAaatc	-175		DSY3220	-52	4.95	CGAAACaGaGTTTCG	-45
Bphyt_4311	-245	4.40	aATtTGTTCGTTAcAtGAACATgga	-233		MSMEG_3785	-92	5.59	TGCAACGCatGTTGCA	-84.5
Bphyt_4312	-166	4.61	tccATGTTCaTgTAACGAACAaatt	-154		MSMEG_3786	-59	5.10	TGCAACatgCGTTGCA	-51.5
BC1002_4572	-179	4.48	TCACTGTTCATGTAACGAACAAATT	-167		ROP_21870	-141	5.96	TGCAACGCTgaTTGCA	-133.5
	-198	3.15	GAAGCGTTCGCTAAACGAATCACTG	-186		ROP_21880	-96	4.06	TGCAAtcagCGTTGCA	-88.5
BC1002_4573	-279	4.34	AATTTGTTCGTTACATGAACAGTGA	-267		RHA1_ro02459	-143	5.73	TGCAACGtTgaTTGCg	-135.5
	-260	4.00	CAGTGATTCGTTTAGCGAACGCTTC	-248		RHA1_ro02460	-93	3.89	cGCAAtcaaCGTTGCA	-85.5
RSc2254	-188	5.67	gGTTCtTGgATCGAACg	-180		Caci_0721	-49	5.26	TGCAACGagCGTTGCA	-41.5
	-169	5.76	AGTTCGcTTATCGAACA	-161		Caci_0722	-119	6.13	TGCAACGCTCGTTGCA	-111.5
RSc2255	-126	5.09	tGTTCGaTaAgCGAACt	-118		Kfla_6162	-81	5.50	TGCAACtCTCGTTGCg	-73.5
	-107	3.09	CGTTCGATCCAAGAACC	-99		Kfla_6163	-19	4.35	cGCAACGagaGTTGCA	-11.5
Rpic_2459	-197	5.52	AGTTCtcGgATCGAACg	-189		AAur_4062	-97	4.67	TGCAACcagCGTTGCA	-89.5
	-178	5.78	gGTTCGTATAaCGAACA	-170		AAur_4063	-97	6.00	TGCAACGCTgGTTGCA	-89.5
Rpic_2460	-166	4.99	tGTTCGTTataCGAACc	-158		Amir_0446	-50	4.62	TGaAACaCgCGTTGCg	-42.5
	-147	3.16	CGTTCGATCCGAGAACT	-139		Amir_5479	-85	5.51	cGCAACGgTCGTTGCg	-77.5
Rmet_3666	3	5.08	AGTTCGTATcgCGAACt	11		Amir_5480	-42	5.16	cGCAACGacCGTTGCg	-34.5
Reut_B5585	-98	4.85	AGTTCGTAatTaGAACA	-90		SACE_5298	-74	5.65	TGCAACGCagGTTGCA	-66.5
RALTA_B0206	-229	5.97	AGTTCGTATATCGAACA	-221		SACE_5299	-40	4.78	TGCAACctgCGTTGCA	-32.5
Veis_0895	-95	5.17	gGTTCACATaGTGAgCc	-87		SCO2298	-47	5.77	TGCAACGgTgaTTGCA	-39.5
Rmet_0840	-39	3.44	TtTTCACAaTacaAACA	-31		SCO2946	-48	4.29	cGaAACcgTCaTTGCA	-40.5
Rmet_0841	-92	5.40	TGTTtgtATTGTGAAaA	-84		SCO4987	-47	5.44	cGCAACGaTCGTTGCA	-39.5
Bpet3284	-92	5.58	TGTTCAtATTGTGggaA	-84		SCO4988	-105	5.79	TGCAACGaTCGTTGCg	-97.5
Bpet3285	-44	3.48	TtccCACAaTaTGAACA	-36		SAV3280	-100	5.86	TGCAACGgTCaTTGCg	-92.5
BAV0210	-108	5.88	TGTTCACATTGTGAcgA	-100		SAV3281	-50	4.59	cGCAAtGacCGTTGCA	-42.5
BAV0212	-107	5.93	TGTTCAtATTGTGAttA	-99		SAV5878	-45	5.06	TGCAACaCcCtTTGCg	-37.5
	-54	3.84	gGcTCACAcTGTaAcCA	-46		SCAB_33951	-168	5.39	TGCAACatcCaTTGCA	-160.5
Reut_C6276	-295	5.73	TGTTCACgTTGTGAAtA	-287		SCAB_33961	-50	4.79	TGCAAtGgatGTTGCA	-42.5
	-122	4.45	TaTTtACATgtTGAAtA	-114		SCAB_55981	-59	4.24	cagAACGCcCGTTGCA	-51.5
Reut_C6283	-115	5.36	TGTTCAaAaTGTGAACg	-107		SCAB_65671	-198	4.88	cGCAACGgTCGTTGtg	-190.5
BB1493	-119	5.04	TGTTCACAaTGTGcACg	-111		SGR_2545	-103	5.54	TGCAACaCcCaTTGCg	-95.5
	-71	3.82	TGTTCAgATTcaGgttA	-63		SGR_2546	-47	4.18	cGCAAtGggtGTTGCA	-39.5
BB1494	-121	5.93	cGTgCACATTGTGAACA	-113		SGR_4588	-50	4.76	cGaAACGCaCGTTGCA	-42.5
BB1496	-109	6.14	TGTTCACATgGTGAAtA	-101		SGR_5216	-67	4.22	cGCgAaGCcCGTTGCg	-59.5
BPP2097	-119	5.04	TGTTCACAaTGTGcACg	-111			-46	5.74	cGCAACGCTCGTTGCA	-38.5
	-71	3.82	TGTTCAgATTcaGgttA	-63		PA1629	-209	5.81	aACaAAATCAtATTTCGCA	-200
BPP2098	-121	5.93	cGTgCACATTGTGAACA	-113			-47	5.36	cAtGAAAcCAtATTTCGCA	-38
BPP2100	-109	6.14	TGTTCACATgGTGAAtA	-101		PA1630	-233	4.68	gAtGAAtTgAtATTTCGCt	-224
Veis_2216	-67	3.59	TcTTCAagaTGTGtgCA	-59			-51	4.43	TgCGAAATatgATTTtGtt	-42
Rmet_1720	111	5.02	TGTgCAtAaTGTGcACA	119		PLES_36961	-231	4.68	gAtGAAtTgAtATTTCGCt	-222
Rmet_1721	-126	4.89	TGTgCACATTaTGcACA	-118			-211	4.01	TgCGAAATatAgTTTCatg	-202
Reut_B4463	-54	4.65	cGTgCACATTaTGcACA	-46			-49	4.43	TgCGAAATatgATTTtGtt	-40
	-45	3.90	TaTgCACAaTcTGAgCg	-37		PLES_36971	-211	5.81	aACaAAATCAtATTTCGCA	-202
Reut_B4464	-64	4.31	cGcTCAgATTGTGcAtA	-56			-49	5.33	cAtGAAActAtATTTCGCA	-40
	-55	4.65	TGTgCAtAaTGTGcACg	-47		LHK_00990	-219	5.56	aACaAAATattATTTCGCA	-210
Reut_C6293	-83	4.34	TGTcCACAaTaTGgAtA	-75			-59	5.48	TgCGAAATaAtATTcCGCA	-50
Reut_C6294	-17	4.65	TaTcCAtATTGTGgACA	-9		LHK_00991	-210	5.29	TgCGgAATattATTTCGCA	-201
mma_3666	-72	3.81	atTcCACATaGTGgAtA	-64			-70	4.13	TttGcAtgtAAATTTCGCt	-61
Bpet0372	-48	4.97	cGTcCACATTGTGAACt	-40			-50	5.08	TgCGAAATaAtATTTtGtt	-41
	-7	3.56	gGggCACAaTGcGAgCc	1		BMI_II218	-207	4.11	agCGAAATttcATTTCatt	-198
Bpet0373	-148	3.73	gGcTCgCATTGTGccCc	-140			-52	4.86	TgCGAAATttgATTTCGtA	-43
	-107	4.70	aGTTCACAaTGTGgACg	-99		BMI_II219	-226	6.13	TACGAAATCAAATTTCGCA	-217
ROP_20290	-73	5.79	cGTGCGATtATCGCACA	-65			-168	4.04	TAaaAAATtAtcTTTCcCc	-159
ROP_20300	-72	6.91	TGTGCGATAATCGCACG	-64			-71	5.82	aAtGAAATgAAATTTCGCt	-62
RER_49530	-76	6.35	TGTGCGATtATCGCACA	-68		BAB2_0215	-206	4.11	agCGAAATttcATTTCatt	-197
RER_49540	-22	6.91	TGTGCGATAATCGCACA	-14			-51	4.86	TgCGAAATttgATTTCGtA	-42
bll3883	-97	6.38	TGTTCGgAATgCGAACA	-89		BAB2_0216	-227	6.13	TACGAAATCAAATTTCGCA	-218
blr3884	-74	6.53	TGTTCGCAtTCCGAACA	-66			-170	4.04	TAaaAAATtAtcTTTCcCc	-161
BBta_1166	-78	6.38	aGTTCGCAATCCGAACt	-70			-72	5.82	aAtGAAATgAAATTTCGCt	-63
Pput_5288	-46	5.35	TtTTCGCAtTCCGAAaA	-38		BOV_A0201	-206	4.11	agCGAAATttcATTTCatt	-197
Mvan_0155	-52	5.16	GATTCGgAtacCGGATC	-44			-51	4.86	TgCGAAATttgATTTCGtA	-42
	-30	5.03	GATCCGttcagCGGATC	-22		BruAb2_0217	-206	4.11	agCGAAATttcATTTCatt	-197
Mvan_0156	-55	4.60	GATCCGctgaACGGATC	-47			-51	4.86	TgCGAAATttgATTTCGtA	-42
	-33	5.12	GATCCGgtATcCGaATC	-25		BMEII1021	-201	6.13	TACGAAATCAAATTTCGCA	-192
BCG_1807	-52	5.55	GAaCCGAAATACGGATC	-44			-144	4.04	TAaaAAATtAtcTTTCcCc	-135
	-30	6.16	GATTCGAAATACGGACC	-22			-46	5.82	aAtGAAATgAAATTTCGCt	-37
Mb1802c	-52	4.85	GgTCCGtAtTtCGaATC	-44		BMEII1022	-208	4.11	agCGAAATttcATTTCatt	-199
	-30	5.60	GATCCGtAtTtCGGtTC	-22			-53	4.86	TgCGAAATttgATTTCGtA	-44
Mb1803	-52	5.55	GAaCCGAAATACGGATC	-44		BCAN_B0222	-207	4.11	agCGAAATttcATTTCatt	-198
	-30	6.16	GATTCGAAATACGGACC	-22			-51	4.86	TgCGAAATttgATTTCGtA	-42
Rv1773c	-52	4.85	GgTCCGtAtTtCGaATC	-44		BCAN_B0223	-228	6.13	TACGAAATCAAATTTCGCA	-219
	-30	5.60	GATCCGtAtTtCGGtTC	-22			-170	4.04	TAaaAAATtAtcTTTCcCc	-161
Rv1774	-52	5.55	GAaCCGAAATACGGATC	-44			-72	5.82	aAtGAAATgAAATTTCGCt	-63
	-30	6.16	GATTCGAAATACGGACC	-22		BRA0221	-206	4.11	agCGAAATttcATTTCatt	-197
TBFG_11801	-52	4.85	GgTCCGtAtTtCGaATC	-44			-51	5.40	TgCGAAATttAATTTCGtA	-42
	-30	5.60	GATCCGtAtTtCGGtTC	-22		BRA0222	-227	6.10	TACGAAATtAAATTTCGCA	-218
TBFG_11802	-52	5.55	GAaCCGAAATACGGATC	-44			-170	4.04	TAaaAAATtAtcTTTCcCc	-161
	-30	6.16	GATTCGAAATACGGACC	-22			-72	5.82	aAtGAAATgAAATTTCGCt	-63
PA0155	-67	4.27	aatTgCGATgATCGAACga	-58		ACIAD1680	-22	4.46	agCGAAActAAATTTCttt	-13
	-48	4.08	gTGTcCGATAATCGGcgAG	-39		ACIAD1683	-226	4.62	TgtaAAAatAAATaTCGCA	-217
PA0242	-214	5.37	CcGTTCGATAtTCGAACgG	-205			-42	3.96	agtaAgATtAAATTTgGtt	-33
PA0226	-114	5.78	aTGTTCGATtATCGAACTG	-105		ACIAD1685	-126	4.48	aAtagAcTaAAATaTCGCA	-117
	-95	5.22	tTaaTCGATtATCGGAtTG	-86			-106	4.33	TgCaAAATaAAATTTtatt	-97
PA2519	-137	5.40	CcGTTCGATtAcCGcACgc	-128		ACIAD1687	-93	5.19	aAtaAAATtttATTTtGCA	-84
PLES_01561	-67	4.27	aatTgCGATgATCGAACga	-58		ACIAD1690	-29	4.10	aACGgAATCAAATcTCtaA	-20
	-48	4.08	gTGTcCGATAATCGGcgAG	-39		ACIAD1692	-246	4.52	cACaAAATCttgTTctGCt	-237
PLES_27761	-139	5.40	CcGTTCGATtAcCGcACgc	-130			-203	3.99	aAtaAAAcCAtATTTtcaA	-194
PLES_02231	-114	6.10	CTGTTCGATtATCGAACTG	-105			-179	4.67	TttaAAAatAAATTTCGtt	-170
	-95	5.22	tTaaTCGATtATCGGAtTG	-86			-43	4.22	TgaGgAATatAgTTTtGtt	-34
PLES_02391	-214	5.37	CcGTTCGATAtTCGAACgG	-205		ACIAD1693	-294	4.45	aACaAAActAtATTcCtCA	-285
PST_1253	-63	4.33	aTtggCGATtATCGGtCAc	-54			-178	3.88	TAtGgttTttAATTTCGtt	-169
	-44	4.34	tgtgTCGATAATCGccCTa	-35			-158	3.95	aACGAAATttAtTTTtaaA	-149
PST_1254	-21	5.83	CcGTTCGATAATCGAACgc	-12		ACIAD1699	-233	3.94	aAaaAAATttcATaTtGCA	-224
	-2	5.27	tatgTCGATtATCGGAtTG	7			-218	4.42	TgCaAAATtAAtTTcCGaA	-209
PST_1494	-149	4.82	CTGTgCGcTAATCGAACcG	-140			-70	4.31	TgCagAATtttATTTtGat	-61
PST_1666	-161	4.82	CTGTTCGgTcAcCGAACgG	-152		ACIAD1700	-268	4.35	TAtaAAATCttATTTatCA	-259
Avin_38220	-119	5.58	gcGTTCGATAAaCGAACgG	-110			-253	4.82	atCaAAATaAAATTctGCA	-244
	-100	4.99	aTtggCGATtATCGGAtTG	-91			-105	4.52	TtCGgAAattAATTTtGCA	-96
Avin_38230	-73	4.91	CcGgTCGATAATCGAgCAt	-64		ABAYE2296	-265	5.43	TACGgAATaAAATTTtGCA	-256
Avin_38130	-294	5.50	tcGTTCGATtATCGcACga	-285			-245	3.91	TACaAAATaAAAaTTtatt	-236
Avin_38100	-162	5.31	tcGTgCGATAATCGAACga	-153			-125	4.93	agtGAAAatAtATTTtGCt	-116
PSPTO_4309	-128	5.88	tTGTTCGATtATCGAACgc	-119		ABAYE2297	-199	4.18	agCaAAATatAtTTTCaCt	-190
	-109	5.64	tTagTCGATtATCGGAtTG	-100			-79	4.27	aAtaAAtTtttATTTtGtA	-70
PSPTO_4310	-118	4.19	aatTgCGATtATCGGcCAc	-109			-59	4.80	TgCaAAATtttATTcCGtA	-50
	-99	5.76	CTGTTCGATAATCGcACAa	-90		ABAYE2303	-152	4.46	aACGAAATtAAtTTTCaaA	-143
PSPTO_2346	-171	5.72	tTGTTCGATAATCGAACgt	-162		ABAYE2304	-151	4.68	TttGAAAattAATTTCGtt	-142
PSPTO_2946	-147	5.17	aTGTTCGATtATCGGtCAG	-138			-15	4.28	aAaGgAATatAgTTTtGat	-6
Psyr_4013	-128	5.18	tcGTTCGATtAcCGAACgt	-119		ABAYE2310	-118	4.21	TgtGgtATaAAATTTtGtA	-109
	-109	5.64	tTagTCGATtATCGGAtTG	-100		ABAYE2311	-108	4.05	TACaAAATtttATacCaCA	-99
Psyr_4014	-119	4.19	aatTgCGATtATCGGcCAc	-110		ABAYE2312	-28	3.78	TgCGAAAcaAAATaTgGat	-19
	-100	5.76	CTGTTCGATAATCGcACAa	-91		ABAYE2314	-227	5.08	TttGAAAattAATTTCGCA	-218
Psyr_2130	-172	5.72	tTGTTCGATAATCGAACgt	-163			-122	3.96	TggaAAATtAAAgTTtGat	-113
Psyr_2730	-121	5.17	aTGTTCGATtATCGGtCAG	-112			-83	4.24	attaAAAatAtATaTCGCt	-74
PSEEN1160	-45	5.58	tcGTTCGATAATCGcACAa	-36		ABAYE2315	-287	3.85	atCcAttTaAAATTTCGCA	-278
PSEEN1162	-277	5.68	CTGTTCGATAAaCGcACAa	-268			-228	4.03	atCaAAcTttAATTTtcCA	-219
PSEEN1163	-133	5.76	CTGTTCGATAATCGAACgt	-124			-123	4.31	TgCGAAATtAAtTTTCaaA	-114
	-114	5.42	taGTgCGATtATCGGAtTG	-105			-108	3.99	cAaaAtATattgTTTtGCA	-99
PSEEN2014	-248	5.32	tTGTTCGgTAATCGAACAa	-239		AB57_1575	-285	3.85	atCcAttTaAAATTTCGCA	-276
PSEEN3012	-237	5.20	CTGTcCGATAATCGAACTt	-228			-226	4.03	atCaAAcTttAATTTtcCA	-217
PSEEN2021	-99	5.02	gcGTTCGATAATCGccCgG	-90			-121	4.31	TgCGAAATtAAtTTTCaaA	-112
PSEEN2022	-217	5.38	CcGggCGATtATCGAACgc	-208			-106	3.99	cAaaAtATattgTTTtGCA	-97
PSEEN3048	-148	5.15	CTGTTCGtTAATCGAACgt	-139		AB57_1576	-229	5.08	TttGAAAattAATTTCGCA	-220
PSEEN3049	-28	5.56	acGTTCGATtAaCGAACAG	-19			-124	3.96	TggaAAATtAAAgTTtGat	-115
PputW619_1015	-45	5.69	tTGTTCGATAATCGcACga	-36			-85	4.24	attaAAAatAtATaTCGCt	-76
PputW619_1016	-270	6.04	CTGTTCGATAAaCGcACAG	-261		AB57_1577	-24	3.78	TgCGAAAcaAAATaTgGat	-15
PputW619_1017	-167	5.69	aTGTTCGATAAaCGcACgG	-158		AB57_1578	-106	4.05	TACaAAATtttATacCaCA	-97
	-148	5.36	aTagTCGATtATCGGAtTG	-139		AB57_1579	-135	4.21	TgtGgtATaAAATTTtGtA	-126
PputW619_1945	-29	5.70	gTGTTCGATtAaCGGACAG	-20		AB57_1585	-176	4.68	TttGAAAattAATTTCGtt	-167
PputW619_1946	-120	4.80	CTGTcCGtTAATCGAACAc	-111			-40	4.28	aAaGgAATatAgTTTtGat	-31
PputW619_2225	-154	5.23	tTGTgCGgTAATCGAACgc	-145		AB57_1586	-154	4.46	aACGAAATtAAtTTTCaaA	-145
PP_1375	-45	5.69	tTGTTCGATAATCGcACga	-36		AB57_1592	-212	4.18	agCaAAATatAtTTTCaCt	-203
PP_1376	-270	5.77	CTGTgCGATAAaCGcACAG	-261			-92	4.27	aAtaAAtTtttATTTtGtA	-83
PP_1377	-209	5.12	tgGTTCGtTAATCGcACAG	-200			-72	4.80	TgCaAAATtttATTcCGtA	-63
	-190	5.36	aTagTCGATtATCGGAtTG	-181		AB57_1593	-267	5.43	TACGgAATaAAATTTtGCA	-258
PP_1383	-166	4.87	CcGTTCGATtATCGccCcG	-157			-247	3.91	TACaAAATaAAAaTTtatt	-238
PP_2553	-156	5.25	gcGTTCGATtATCGcACAa	-147			-127	4.93	agtGAAAatAtATTTtGCt	-118
PP_2554	-152	5.66	tTGTgCGATAATCGAACgc	-143		Pcryo_1233	-249	3.87	TAtGAtAattAATacCGCA	-240
PP_2407	-108	4.77	aaGTTCGATAATCGccCAc	-99		Pcryo_1234	-185	3.88	TAaaAAATtAAAgTTtaaA	-176
PP_2408	-149	5.02	gTGggCGATtATCGAACTt	-140		Psyc_1171	-197	3.70	TAaaAAATtAAAgTTtagA	-188
PP_3159	-236	5.92	CTGTTCGATAAaCGAACAc	-227			-196	3.71	aAaaAAtTaAAgTTTaGat	-187
PP_3537	-161	4.77	CTGTcCGtTAATCGAACgc	-152		Psyc_1172	-250	3.87	TAtGAtAattAATacCGCA	-241
PP_3538	-31	5.56	gcGTTCGATtAaCGGACAG	-22		c2A174	-42	4.28	TgCaAAcgtAtcgTTCGCA	-33
Pfl_1264	-289	4.10	tcGacCGATAATCGcAaTc	-280		c2A175	-164	4.02	TgCGAAcgatAcgTTtGCA	-155
Pfl_1265	-101	5.13	CgGTTCGATAATCGccCgG	-92		Rfer_2595	-239	4.22	TgCGgAcggtgATTTCGCA	-230
Pfl_1266	-291	6.04	CTGTTCGATAAaCGcACAG	-282			-114	3.90	cAaGAAccgAAATTTttCA	-105
	-272	4.16	agtTgCGtTtATCGAAtTG	-263			-51	4.31	TgCGAAcgtgtgTTcCGCt	-42
Pfl_1267	-138	5.92	CTGTTCGATAAaCGAACAc	-129		Rfer_2596	-113	4.29	TgCGAAATCAccgTcCGCA	-104
	-119	5.50	tcagTCGATtATCGGAtTG	-110		Gura_0530	-274	4.04	TgCGAAActgtATTTCtaA	-265
Pfl_4478	-154	4.81	gcGggCGATAATCGcACcG	-145		Gura_0531	-226	4.18	atCGAAcatAtgTTTCGCc	-217
Pfl_4905	-135	5.62	gTGTTCGATAATCGcACgc	-126			-51	4.71	TtaGAAATacAgTTTCGCA	-42
PFL_1315	-103	4.19	tTtTgCaATAAaCccACgG	-94		Geob_0237	-242	4.12	aAtaAAAcatAAgTTtGtA	-233
	-36	4.76	tgGTTCGATAATCGccCAa	-27		HI1031	-115	4.79	TATTTTaAcATatTgaTTtAtAAaT	-103
PFL_1316	-272	6.04	CTGTTCGATAAaCGcACAG	-263			-44	4.90	aATTaTGAAAcgtaATTTtACtATa	-32
PFL_1317	-134	5.97	CTGTTCGATAATCGAACgc	-125		HI1032	-156	6.16	TATagTaAAATtAcgTTTCAtAATT	-144
	-115	5.50	tcagTCGATtATCGGAtTG	-106			-85	4.13	atTTaTaAAtcaATATgTtAaAATa	-73
PFL_5385	-131	5.96	tTGTTCGATAATCGAACAc	-122			-72	4.24	TATgTTaAAATaATtTTaCtgAtTT	-60
PFL_5387	-194	5.42	gTGTTCGATtATCGAACAa	-185			-30	4.56	TtTcTTGtgATaATATTTCAtAtTg	-18
PFL_5170	-159	5.10	aTGcTCGATAATCGAACgc	-150		APL_0107	-252	4.04	aATacTtAAcTaAaATTTaACAtTT	-240
PFL_5381	-144	5.46	CcGTTCGATtAcCGAACAc	-135			-231	3.87	atTTTaaAcATttcATTaaAaAATa	-219
PFL_5392	-107	6.12	CTGTTCGATAATCGGACgG	-98			-99	3.83	TtTgTTaAAAattcATTTCcatccT	-87
PFL_5393	-83	5.03	CcGggCGgTAATCGAACAc	-74		APP7_0107	-252	4.04	aATacTtAAcTaAaATTTaACAtTT	-240
PFL_5394	-1	4.76	gTGTTCGATtAcCGccCgG	8			-231	3.87	atTTTaaAcATttcATTaaAaAATa	-219
blr5288	-19	6.83	TGTCCACATATCGGACG	-11			-99	3.83	TtTgTTaAAAattcATTTCcatccT	-87
Rpal_0752	-78	6.83	TGTCCACATATCGGACG	-70		Asuc_0267	-149	6.11	TATgTTGAAATtAgATTTCACAtTT	-137
RPB_0754	-129	5.95	cGTCCACATgTtGGACa	-121		Asuc_0268	-52	5.43	aAaTgTGAAATCtaATTTCAacATa	-40
bll1236	18	5.65	tGTCCATAtTATGGACa	26		MS0054	67	4.19	gAaTaTGgAATCcaATTTCAatATa	79
blr1237	-82	5.87	tGTCCATAATATGGACa	-74		MS0055	-184	4.15	TcTTTTaAAcTCtgATTTtAattcT	-172
Aave_4263	-140	4.14	AGTCCgcgATgTGGAaC	-132			-116	5.07	TATaTTGAAATtggATTcCAtAtTc	-104
Veis_2405	-69	5.18	CGTCCActcTAaGGAgC	-61			-46	3.93	aATTTgtgAActAgATcTCAtttTT	-34
Veis_2406	-128	5.82	CGTCCAcCATATGGAaC	-120		PM1256	-208	3.91	TtaaTcGAttctATcTTTCgCtATT	-196
Reut_C5932	-117	5.62	AGTCCATAtgATGGACT	-109			-54	5.59	TtTTTTaAAAcgtcgTTTCAatATg	-42
Reut_C5933	-97	6.13	AGTCCATCATATGGACT	-89			-34	3.79	ataTgTGAAATaAaAcactgaAtTg	-22
cgR_2325	-132	5.15	AGTCCgTtcTATGGACT	-124		PM1257	-207	4.09	cAaTTcagtgTttTATTTCACAtaT	-195
cgR_2326	-96	4.79	AGTCCATtAaATGaACT	-88			-187	5.64	cATaTTGAAAcgAcgTTTtAaAAaa	-175
Arth_2570	-141	4.82	cGTTCcATAtggGAACt	-133		HS_0757	-201	4.11	aAaccTcAAATCAgtTTTtAtAATT	-189
	-121	5.28	TGTTCaAcTATaGAACA	-113		HS_0758	-209	4.02	TtacgccAAtcttTATTTCAtAtaT	-197
Arth_2571	-110	5.47	TGTTCtATAgTtGAACA	-102			-189	5.98	TATaTTGAAAcgATATTTtAaAAaa	-177
	-90	4.71	aGTTCccaTATgGAACg	-82			-174	3.89	TtTTaaaAAATtATAgTctgaAtaa	-162
Bcav_0871	-94	5.35	gGTTCGATTAaCGAACg	-86			-60	3.87	TtTaTTttAtcgATATaTCACtAaa	-48
	-74	5.81	TGTTCGATTATCGcACA	-66		HS_0759	-192	3.85	TtTaTTttAgTgATATaTCgatAaa	-180
Bcav_0872	-64	5.81	TGTgCGATAATCGAACA	-56			-115	3.93	TtaTaaaAAcTttTATTTCttAtTT	-103
	-44	5.32	cGTTCGtTAATCGAACc	-36			-73	3.94	TtaTTcagAcTataATTTtttAAaa	-61
nfa27810	-47	6.05	TGTTCtATAATCGAACA	-39			-58	5.68	TtTTTTaAAATatcgTTTCAatATa	-46
nfa27820	-85	4.95	TGaTCGAaTAgtGAACt	-77		PANA_0364	-59	5.66	TtagTTGAAATgAcATTcCACAtTa	-47
nfa27830	-56	4.12	aGTTCacTAtTCGAtCA	-48		PANA_0365	-26	5.24	TAaTgTGgAATgtcATTTCAactaa	-14
RSal33209_1827	-48	5.25	TGTTCGATAATaGAAtA	-40		PANA_0369	-177	4.92	aAaTTcaAAAcaATATTTtAactTa	-165
RSal33209_1828	-68	5.36	TaTTCtATTATCGAACA	-60			-164	3.98	TATTTTaActTacTgTTTCttAtag	-152
Gobs_1920	-39	3.85	catTCgtTTATcGAGCA	-31			-90	5.60	TtTTTTGgAATagTATTTCACAtaT	-78
RHA1_ro09059	-46	4.67	TGtTCTgTAtTcGAaCt	-38		PANA_0370	-229	4.99	ataTgTGAAATacTATTcCAaAAaa	-217
	-26	5.09	aaCTCgATAATAGAGCA	-18			-142	5.40	TAagTTaAAATatTgTTTtgaAtTT	-130
RHA1_ro09060	-101	5.09	TGCTCTATTATcGAGtt	-93		Spro_3928	-288	4.71	acaTgcGAAATtcaATTTCAaAAaT	-276
	-81	4.67	aGtTCgAaTAcAGAaCA	-73			-215	4.22	ctTTTTaAAAcaATtgTTtAtttaT	-203
nfa32430	-96	4.79	TGCTCTAcTATcGAGac	-88		Spro_3929	-172	3.89	ataaaTaAAcaatTgTTTtAaAAag	-160
	-76	5.11	TtCTCTgaTAcAGAGCA	-68			-99	5.19	atTTTTGAAATtgaATTTCgCAtgT	-87
nfa32440	-99	5.11	TGCTCTgTAtcAGAGaA	-91		Spro_3933	-152	4.61	TAaTTTaAcAcacTgTTTtAtAtaa	-140
	-79	4.79	gtCTCgATAgTAGAGCA	-71			-77	5.14	TtaTTTGAAATgcaATTcCgCAtaT	-65
Arth_0491	-164	5.76	TCaTCCAtATtaTGGACAC	-155		PC1_3682	-216	4.45	atTTTTGgtActtaATaTCACAtTT	-204
	-134	4.88	TCGTCCACActGTaaAaAC	-125			-209	3.83	gtacTTaAtATCAcATTTtcttATT	-197
Arth_0492	69	4.40	gtGTCCAtAataTGGAtga	78		PC1_3688	-180	5.56	gtTTTTGAAATtAaATTTCgtAtaT	-168
Achl_0649	-163	5.78	TCGTCCAtATtGTGGAtAC	-154			-160	3.81	TATaTTGAAATatgAagTtcattaa	-148
	-43	4.33	aaGTCCACAaAGTGGACtg	-34		PC1_3692	-76	5.43	TtaTTTGAAATgcaATTTCgCAtaa	-64
Achl_0650	-153	4.06	caGTCCACtTtGTGGACtt	-144		Pecwa_3876	-216	4.45	atTTTTGgtActtaATaTCACAtTT	-204
	-33	4.60	gtaTCCACAataTGGACga	-24			-209	3.83	gtacTTaAtATCAcATTTtcttATT	-197
AAur_0472	-156	5.63	TCaTCCACAataTGGACAC	-147		Pecwa_3885	-180	5.24	gtTTTTGAAATtgagTTTCgCAtaT	-168
	-46	4.69	caGTCCACAaAGTGGAtAC	-37			-158	3.97	TATTgaaAtATtAagTTTattAAaa	-146
AAur_0474	-151	4.24	gtaTCCACtTtGTGGACtg	-142			-143	4.40	TtTaTTaAAAcgAcAaaTCAttAcT	-131
	-41	4.75	gtGTCCAtATtGTGGAtga	-32		Pecwa_3889	-76	5.43	TtaTTTGAAATgcaATTTCgCAtaa	-64
MAB_4379c	-96	5.24	gCGTCCAttgAGTGGACgt	-87		Dd586_0461	-109	3.61	aAaaTaaAAAaCAatTTaCcaAAaT	-97
MAB_4380	-12	5.79	aCGTCCACtcAaTGGACgC	-3		Dd1591_3613	-109	4.07	aAaaaTaAAAaaAcAaTTCAtcAaa	-97
ROP_37640	-185	5.96	aCGTCCACtcAGTGaACAC	-176			-55	3.82	atTTTTGAAtTaccATgcCgttAaT	-43
	-72	4.79	TCGTtCACtggaTGGACga	-63		KPK_0166	-72	5.76	ataTTTGAAATCAgATTTCgCAtTg	-60
ROP_37650	-144	5.19	TCGTCCAtccAGTGaACga	-135			-52	3.79	cATTgTGAAATttaAcgatAaAAaa	-40
	-31	4.53	gtGTtCACtgAGTGGACgt	-22		KPK_0167	-189	4.48	TtTTTTatcgTtAaATTTCACAATg	-177
RHA1_ro03894	-179	5.63	aCGTtCACtgAGTGaACgC	-170			-169	5.28	cAaTgcGAAATCtgATTTCAaAtaT	-157
	-64	4.47	aCGTtCACcagGTGGACga	-55		Entcl_0163	-52	4.95	TtTagTGgAATgcgATTTCACtATg	-40
RHA1_ro03895	-146	4.60	TCGTCCACcTgGTGaACgt	-137		Entcl_0167	-77	5.73	ataTTTGAAATCAgATTTCgtAtag	-65
	-31	5.18	gCGTtCACtcAGTGaACgt	-22		Entcl_0168	-169	4.88	ctaTacGAAATCtgATTTCAaAtaT	-157
RER_12090	-154	5.54	gCGTCCAttcAGTGaACga	-145			-109	3.79	TtTTTTGAAATCtatTaaaAtcAaT	-97
	-34	4.56	gtGTCtACtcAaTGaACgC	-25		Entcl_0176	-88	3.53	cATgTTaAAAattTgcTgCgtAtac	-76
RER_12100	-152	5.09	gCGTtCAttgAGTaGACAC	-143		CKO_05032	-188	4.21	TtTTTTatctTtAaATTTCACtATg	-176
	-32	5.58	TCGTtCACtgAaTGGACgC	-23			-168	5.23	ctaTgcGAAATCtgATTTCAaAtaT	-156
Mvan_4893	-154	5.91	gCGTtCACATAGTGGACgC	-145		CKO_05033	-75	5.75	ataTTTGAAATCAgATTTCgCAtag	-63
Mvan_4894	-34	5.75	gCGTCCACtatGTGaACgC	-25			-55	3.76	cATagTGAAATttaAagatAaAAaa	-43
AAur_4046	-122	5.41	TGTTCGCgATAaGAACA	-114		STY4130	-83	5.45	ataTTTGgAActAcATTTCgCAtTa	-71
	-103	4.95	cGTgCGgAATATGAACA	-95		STY4131	-191	4.02	TtTTTTGtcgatAaATTTCAtAATg	-179
Arth_4080	-127	5.15	TGTTCGtcATAaGAACA	-119			-171	5.20	TAaTgcGAAATgtagTTcCAaAtaT	-159
	-108	4.81	aGTgCaatATATGAACA	-100		STM3667	-202	4.09	aATTTTagtATgtTtTTTtgtctaT	-190
Achl_3856	-108	5.41	TGTTCGCtAgtcGAACA	-100			-189	4.02	TtTTTTGtctatAaATTTCAtAATg	-177
	-89	4.67	aGTgCGCAgaATGAACA	-81			-169	5.22	TAaTgcGAAATCtagTTcCAaAtaT	-157
CE2293	51	4.28	TGTTCGCtcagcGAACt	59		STM3668	-85	5.36	ataTTTGgAActAgATTTCgCAtTa	-73
CE2294	-11	3.84	TGTTCatccaATGcACA	-3		b3574	-172	4.39	TtTTTTGgctTaAaATTTCAatATg	-160
	8	4.57	aGTTCGCtgagcGAACA	16			-152	5.23	ataTgcGAAActtgATTTCAaAtaT	-140
CE2301	-82	4.05	TGTcCGCtcTgcGAACt	-74		b3575	-73	5.90	ataTTTGAAATCAagTTTCgCAtaT	-61
CE1133	-186	4.49	cGTTCaCtcTgcGAACA	-178			-53	4.40	cATaTTGAAATttTAagcCAaAAaa	-41
cg1226	-119	4.99	gGTTCGCAAggcGAACA	-111		SBO_3582	-172	4.39	TtTTTTGgctTaAaATTTCAatATg	-160
cg2623	-45	5.22	TGTTCGCAtTgcGAACc	-37			-152	5.23	ataTgcGAAActtgATTTCAaAtaT	-140
	-26	5.16	TGTgCatAtgATGAACA	-18		SBO_3583	-73	5.90	ataTTTGAAATCAagTTTCgCAtaT	-61
cg2624	-55	4.82	TGTTCatcATATGcACA	-47			-53	4.40	cATaTTGAAATttTAagcCAaAAaa	-41
	-36	5.14	gGTTCGCAATgcGAACA	-28		SFV_3965	-71	4.85	ataTTaGAAATCtagTTcCgCAtaT	-59
cg2631	-81	4.06	TGTTCGCcccgcGAACt	-73			-51	4.40	cATaTTGAAATttTAagcCAaAAaa	-39
cg2636	-233	4.26	TGTTCGCAtgATGtAaA	-225		SFV_3966	-210	4.39	TtTTTTGgctTaAaATTTCAatATg	-198
RER_52850	-140	5.17	TGTTCGCAATgTGtACA	-132			-190	4.63	ataTgcGgAActAgATTTCtaAtaT	-178
	-59	4.74	TGTTCGtgATgcGcACg	-51		VS_II0146	-51	3.41	aAaaacaAtAattgATTcCgtAtTa	-39
	-40	4.22	gGTTCaCAATAcGtACg	-32		Bphy_2437	-43	6.85	TGCGaAACAATGTTTTGCA	-34
RER_52860	-148	4.07	cGTaCGtAtTgTGAACc	-140		Bphy_2438	-93	5.82	TGCaaAACAtTGTTTcGCA	-84
	-129	4.75	cGTgCGCAtcAcGAACA	-121		Bxe_A3904	-78	5.82	TGCaaAACAtTGTTTcGCA	-69
	-48	4.89	TGTaCaCAtTgcGAACA	-40		Bxe_A3903	-10	6.85	TGCGaAACAATGTTTTGCA	-1
RHA1_ro01334	-136	4.54	cGTTCtCgATgTGAACA	-128		Bphyt_0776	-79	5.82	TGCaaAACAtTGTTTcGCA	-70
	-56	4.94	TGTTCGCAATgTGgAtg	-48		Bphyt_0777	-44	6.85	TGCGaAACAATGTTTTGCA	-35
	-37	5.07	TGTTCaCtActcGAACA	-29		BC1002_0541	-70	5.82	TGCaaAACAtTGTTTcGCA	-61
RHA1_ro01335	-132	4.66	TGTTCGagtagTGAACA	-124		BC1002_0542	-44	6.85	TGCGaAACAATGTTTTGCA	-35
	-33	4.71	TGTTCaCAtcgaGAACg	-25		bglu_1g06900	-32	7.02	TGCGGAACAATGTTTTGCA	-23
ROP_10500	-136	4.54	cGTTCtCgATgTGAACA	-128		bglu_1g06890	-53	5.55	TGCaaAACAtTGTTccGCA	-44
	-56	4.94	TGTTCGCAATgTGgAtg	-48		BPSL2746	-8	7.02	TGCGGAACAATGTTTTGCA	1
	-37	5.29	TGTTCaCtAgtcGAACA	-29		BPSL2747	0	5.55	TGCaaAACAtTGTTccGCA	9
ROP_10510	-132	4.55	TGTTCGactagTGAACA	-124		BMA2063	-41	7.02	TGCGGAACAATGTTTTGCA	-32
	-113	3.78	caTcCaCAtTgcGAACA	-105		BMA2064	-54	5.55	TGCaaAACAtTGTTccGCA	-45
	-33	4.71	TGTTCaCAtcgaGAACg	-25		BTH_I1390	-52	5.55	TGCaaAACAtTGTTccGCA	-43
Svir_12970	-131	4.44	cGTTCGCAtaAcGcACA	-123		BTH_I1391	-43	7.02	TGCGGAACAATGTTTTGCA	-34
	-112	4.23	aGTTCtgcATATGAACA	-104		BMULJ_00668	-52	5.55	TGCaaAACAtTGTTccGCA	-43
Svir_12980	-48	4.13	TGTTCatAtgcaGAACt	-40		BMULJ_00669	-43	7.02	TGCGGAACAATGTTTTGCA	-34
	-29	5.16	TGTgCGttATgcGAACg	-21		Bcen_0330	-254	5.55	TGCaaAACAtTGTTccGCA	-245
nfa35190	-46	5.32	TGTTCatAATgaGAACA	-38		Bcen_0331	-43	7.02	TGCGGAACAATGTTTTGCA	-34
	-27	5.42	TGTTCaCgATgcGAACA	-19		Bcep1808_0749	-98	5.55	TGCaaAACAtTGTTccGCA	-89
nfa35200	-181	5.27	TGTTCGCAtcgTGAACA	-173		Bcep1808_0750	-43	7.02	TGCGGAACAATGTTTTGCA	-34
	-162	5.10	TGTTCtCAtTATGAACA	-154		Bcep18194_A3906	-287	5.55	TGCaaAACAtTGTTccGCA	-278
nfa35250	-49	4.10	TGggCGtAtcgTGAACg	-41		Bcep18194_A3907	-43	7.02	TGCGGAACAATGTTTTGCA	-34
SACE_3516	-104	5.31	TGTTCGCAtTATGAACt	-96		Bamb_0694	-188	5.55	TGCaaAACAtTGTTccGCA	-179
	-26	4.10	cGTTCGtAtaAaGcACA	-18		Bamb_0695	-43	7.02	TGCGGAACAATGTTTTGCA	-34
	-7	4.40	TGTTCtCtATgcGcACg	1		Rmet_2652	-117	5.40	TGCGGAACctTGTTccGat	-108
SACE_3517	-179	4.50	cGTgCGCAtagaGAACA	-171		Rmet_2653	-124	4.92	atCGGAACAAgGTTccGCA	-115
	-160	4.62	TGTgCtttATAcGAACg	-152		Reut_A0805	-120	4.98	aaCGGAACAcaGTTccGCA	-111
	-82	5.19	aGTTCatAATgcGAACA	-74		Reut_A0806	-116	5.44	TGCGGAACtgTGTTccGtt	-107
SACE_3519	-234	4.38	cGTTCGCAtagcGcACA	-226		H16_A2817	-120	5.44	TGCGGAACtgTGTTccGtt	-111
	-116	4.51	TGTTCGCAtgATGAAac	-108		H16_A2818	-146	4.98	aaCGGAACAcaGTTccGCA	-137
SCAB_15331	-287	3.77	TGTgCGCAcaccGcACA	-279		RALTA_A2306	-118	5.44	TGCGGAACtgTGTTccGtt	-109
SCAB_15341	-51	4.34	TGTgCGgtgTgcGcACA	-43		RALTA_A2307	-192	4.98	aaCGGAACAcaGTTccGCA	-183
Sros_7928	-55	4.57	TGTTCGCAtgcaGAACg	-47		RSc0756	53	5.20	TtCGaAACAcTGTTccGtA	62
	-36	4.92	TGTcCGCAtgAcGAACA	-28		RSc0757	-71	6.11	TaCGGAACAgTGTTTcGaA	-62
Snas_2328	-151	5.03	TGTTCGCtATAcaAACA	-143		Rpic_0706	-51	5.00	TtCGaAACtgTGTTccGtA	-42
	-29	4.54	TGTTCGtgtatcGAACg	-21		Rpic_0707	-71	5.59	TaCGGAACAcaGTTTcGaA	-62
Snas_2329	-151	4.54	cGTTCGatAcAcGAACA	-143		Daci_4280	-97	5.39	ATGAAACGGaATTGTAT	-89
	-29	4.41	TGTTtGtAtagcGAACA	-21		Daci_4281	-35	4.85	ATacAAttcCgTTtcAT	-27
Amir_5087	-25	4.37	TGTTCGCAcagcGcACA	-17		Veis_3984	-137	4.63	ATacAAtGGCgTTtcgc	-129
	-44	3.12	cGTTCGggtgccGcACc	-36		Veis_3985	-102	5.00	gcGAAACGcCATTGTAT	-94
Amir_5088	-149	5.14	TGTgCGCtgTgcGAACA	-141		RALTA_B1946	-73	5.43	gTGAAACGGCATTGTAT	-65
	-130	3.23	gGTgCGgcAcccGAACg	-122		RALTA_B1947	-40	4.82	ATacAAtGcCgTTtcAc	-32
Arth_3498	-106	5.31	TGTgCGCAttcCGAACA	-98		H16_B0349	-74	5.35	ATGAAACaGCATTGTAT	-66
	-87	4.77	TGTgCGgtAtGCGAttA	-79		H16_B0350	-40	4.97	ATacAAtGctgTTtcAT	-32
Arth_3499	-83	4.82	TaaTCGCAtAcCGcACA	-75		Avi_7080	-52	4.9	ATGAAAAGATGTTGTAC	-44
	-64	5.64	TGTTCGgAAtGCGcACA	-56		Avi_7079	-168	3.69	GTACAACATCTTTTCAT	-160
RHA1_ro02473	-71	4.60	TaTTCaaccAGCGgACA	-63		PP_4621	-41	6.37	TTCGTAATCTGATTACGAt	-32
	-52	5.01	TGTTCGgtAgGCGAACg	-44		PP_4622	-90	6.32	ATCGTAATCaGATTACGAA	-81
RHA1_ro02474	-203	4.12	TGTcCGCtggtTGAAtA	-195		PputW619_0816	-89	6.32	ATCGTAATCaGATTACGAA	-80
	-222	4.75	cGTTCGCctAcCGAACA	-214		PputW619_0817	-43	6.37	TTCGTAATCTGATTACGAt	-34
RHA1_ro02475	-97	4.60	TGTTCGtAtAtCGAACA	-89		PSEEN4612	-115	6.37	TTCGTAATCTGATTACGAt	-106
ROP_22000	-57	5.24	TaTTCGatcAGCGgACA	-49		PSEEN4613	-93	6.32	ATCGTAATCaGATTACGAA	-84
	-38	5.35	cGTTCGCAAtGCGAACA	-30		Pfl_0909	-88	6.18	ATCGTAATTcaATTACGcA	-79
ROP_22010	-223	5.25	TGTTCGCAttGCGAACg	-215		Pfl_0910	-94	6.14	TgCGTAATTgaATTACGAt	-85
ROP_22020	-96	5.29	TGTTCGCAtAGtGAACA	-88		PFL_0966	-89	6.18	ATCGTAATCcaATTACGcA	-80
Veis_0906	-113	5.60	ATGTCCGCcTgGCGGTtAT	-104			-69	5.29	AaCGTAATTTGATTgCccA	-60
	-92	5.28	ATGgCCGaTaAGtGGTCAT	-83		PFL_0967	-117	4.36	TggGcAATCaaATTACGtt	-108
Veis_0907	-58	5.10	ATGACCaCTTAtCGGcCAT	-49			-97	6.23	TgCGTAATTgGATTACGAt	-88
	-37	5.51	ATaACCGCcagGCGGaCAT	-28		PLES_33131	-85	6.18	ATCGTAATTcaATTACGcA	-76
Bpet3204	-70	5.88	ATGACCGCTTAGCGGatAT	-61		PLES_33141	-94	6.14	TgCGTAATTgaATTACGAt	-85
	-49	4.97	caaTCCGCTataCGGTCAT	-40		PA2009	-92	6.14	TgCGTAATTgaATTACGAt	-83
Bpet3205	-88	4.55	ATGACCGtaTAGCGGattg	-79		PA2010	-87	6.18	ATCGTAATTcaATTACGcA	-78
	-67	5.95	ATaTCCGCTaAGCGGTCAT	-58		PSPTO_3551	-62	5.58	TgCGTAATTgttTTACGAt	-53
H16_A2153	-51	5.76	ATGACCGCTagGCGGaCAT	-42		PSPTO_3552	-85	5.56	ATCGTAAaacaATTACGcA	-76
H16_A2154	-92	5.98	ATGTCCGCcTAGCGGTCAT	-83			-65	4.35	AaCGTAATTTGAgTttGAA	-56
H16_A2155	-56	4.77	cTGACCGCgagGCGGcCAT	-47		PSPTO_3554	-61	5.38	TgCGTAATgTGgTTACaAA	-52
RPE_4119	-64	4.40	ATagtCGCaTAatGaTCAT	-55		PSPTO_3555	-119	4.52	TTtGTAAcCacATTACGcA	-110
	-53	3.54	ATGAtCataaAtCGaTtAg	-44		Psyr_3326	-70	4.91	TgCGTAATCgctTTACGtA	-61
	-33	3.85	AaGTtCGCTcAGCGaaCta	-24		Psyr_3327	-90	5.36	TaCGTAAagcGATTACGcA	-81
RPE_4120	-94	4.33	taGTtCGCTgAGCGaaCtT	-85		Psyr_3330	-336	5.49	TaCGTAATagGgTTACGAA	-327
	-74	4.26	cTaAtCGaTTtatGaTCAT	-65		Psyr_3331	-119	4.98	TTCGTAAcCctATTACGtA	-110
	-63	4.10	ATGAtCatTatGCGactAT	-54		Rmet_4930	-73	6.77	TGCGTAAATCaTATACGCA	-64
BB1763	-89	4.94	gcGTgCGCTTAgCGcACAG	-80		Rmet_4931	-65	5.23	TGCGTAtATgaTtTACGCA	-56
	-70	4.40	ATtgcCGaTgTACGggCAG	-61		Reut_B5276	-100	6.77	TGCGTAAATCaTATACGCA	-91
BB1764	-137	3.79	cTGTgCGCTaAgCGcACgc	-128		Reut_B5277	-49	5.23	TGCGTAtATgaTtTACGCA	-40
BPP2312	-89	4.94	gcGTgCGCTTAgCGcACAG	-80		H16_B1280	-72	4.67	TGCGTAtATgaTtTACGCg	-63
	-70	4.40	ATtgcCGaTgTACGggCAG	-61		H16_B1281	-128	6.23	cGCGTAAATCaTATACGCA	-119
BPP2313	-137	3.79	cTGTgCGCTaAgCGcACgc	-128		RALTA_B1183	-67	5.23	TGCGTAtATgaTtTACGCA	-58
Rmet_2585	-105	4.74	ATaTgCGtTTTcCGAACAa	-96		RALTA_B1184	-129	6.77	TGCGTAAATCaTATACGCA	-120
	-86	4.38	ATGTTCGCaaAACGtggtT	-77		Vapar_3597	-43	4.50	TGCGTAtgataatTACGCA	-34
Rmet_2586	81	3.63	AaccaCGtTTTgCGAACAT	90		Vapar_3598	-102	6.43	TGCGTAAtTaTcATACGCA	-93
	100	3.72	tTGTTCGgaaAACGcAtAT	109		BMULJ_05567	-89	6.91	TGCGTAAATCTaATACGCA	-80
H16_A2718	-93	3.82	gatagCGtTTTcCGAACAa	-84		BMULJ_05568	-43	4.62	TGCGTAttagaTtTACGCA	-34
	-74	4.44	ATGTTCGCaaAACaAAatT	-65		BCAM2591	-41	4.06	TGCGTAttagaTtTACGCt	-32
H16_A2719	-125	4.79	AatTTtGtTTTgCGAACAT	-116		BCAM2592	-91	6.59	aGCGTAAATCTaATACGCA	-82
RALTA_A2211	-92	3.82	gatagCGtTTTcCGAACAa	-83		BTH_II0724	-83	6.40	TGCGTAAcTCTagTACGCA	-74
	-73	4.60	ATGTTCGCaaAACGAAttc	-64		BTH_II0725	-49	4.18	TGCGTActagagtTACGCA	-40
RALTA_A2212	-134	4.95	gaaTTCGtTTTgCGAACAT	-125		Daci_0688	-66	4.83	TGCGTAgAaaaatTACGCA	-57
Bpro_3343	-50	4.87	TgaCCACtATATaGtCA	-42		Daci_0689	-113	6.47	TGCGTAAtTtTTcTACGCA	-104
	-30	5.75	TgTCCACAATATGGAtA	-22		CtesDRAFT_PD5393 (CtesDRAFT_3602)	-109	4.83	TGCGTAtAaaaatTACGCA	-100
Bpet0874	-11	5.81	TgTCCACAATATGGACg	-3		CtesDRAFT_PD5394 (CtesDRAFT_3600)	-112	6.76	TGCGTAAtTtTTATACGCA	-103
BC1002_3871	-74	5.22	TAACCATATCGTGGACT	-66		Spro_1333	-102	5.89	ACGATGtACcacATTGC	-94
	-54	6.19	TATCCACAATGTGGACA	-46		Spro_1334	-137	6.53	ACGATGCACTGTATTGC	-129
Mnod_2715	-54	5.81	TATCCACAtTATGGACt	-46			-90	5.77	gtGATGCACTGTATTGC	-82
	-34	6.00	TgTCCAtAATGTGGACA	-26		PANA_2736	-130	4.07	AtGgTtCgaTGTATTGC	-122
BB3065	-146	5.94	TTGTCCAaTAAaTAgACAT	-137			-125	4.41	tCGATGtAtTGcAaTGC	-117
BB3070	-211	5.51	TaGTtCACTAAGTgAAaAT	-202			-84	4.41	gCaATatgCTGTATTGC	-76
	-96	4.70	aTGTttACTtAGTggACAa	-87			-79	4.25	AtGcTGtAtTGcAaTGC	-71
BB3071	-141	6.84	TTGTCCACTAAGTAAACAT	-132		Fphi_1605	-296	3.81	gCGATaCAgTGTATcat	-288
BPP3102	-146	5.94	TTGTCCAaTAAaTAgACAT	-137		Fphi_1606	-108	6.05	AtGATaCACTGTATcGC	-100
BPP3108	-211	5.51	TaGTtCACTAAGTgAAaAT	-202		Acry_2239	-79	6.93	AAtATaGAACTAAGTTCCATTAT	-68
	-96	4.70	aTGTttACTtAGTggACAa	-87		Acry_2240	-210	6.04	AtAATGGAACTtAGTTCtATatT	-199
BPP3109	-141	6.84	TTGTCCACTAAGTAAACAT	-132		Mmwyl1_2008	-119	7.01	AtAATGGAAtaAAGTTCCATTtT	-108
BP2649	-146	5.35	TTGTCCAaTAAaTAgACgT	-137		Mmwyl1_2009	-108	6.91	AAAATGGAACTttaTTCCATTAT	-97
BP2654	-211	5.51	TaGTtCACTAAGTgAAaAT	-202		ROP_20290	-85	4.71	tATCGCACAgtgcGTGCGATt	-75
	-96	4.84	aTGTttACTtAGTAgACAa	-87		ROP_20300	-64	7.77	AATCGCACGCACTGTGCGATA	-54
BP2655	-18	6.54	TTGTCtACTAAGTAAACAT	-9		RER_49530	-88	5.22	tATCGCACAgtgTGTGCGATt	-78
Daci_1602	-16	5.44	aTGTtCACacAGTAAAaAT	-7		RER_49540	-14	7.77	AATCGCACACACTGTGCGATA	-4
Daci_1603	-20	4.66	aTtTttACTgtGTgAACAT	-11
Daci_0042	-115	3.30	aTGTtCgtTtAtcggACAa	-106
Daci_0043	-18	5.50	TTGTCCgaTAAacgAACAT	-9
Aave_0257	-77	5.05	TTGTCCACaccGTggACAa	-68
Aave_0258	-61	5.30	TTGTCCACggtGTggACAa	-52
BC1002_4184	-24	4.51	ATTTCCACCCAGTGAACAC	-15
BC1002_4183	-102	4.45	GTGTTCACTGGGTGGAAAT	-93
Bxe_B2330	-41	6.27	ATGTGCATagaATGCACAc	-32
Bxe_B2329	-227	6.65	gTGTGCATTCTATGCACAT	-218
BC1002_4725	-42	6.27	ATGTGCATagaATGCACAc	-33
BC1002_4724	-199	6.65	gTGTGCATTCTATGCACAT	-190
Bphy_4535	-149	6.85	ATGTGCATTgTATGCACAT	-140
Bcep1808_5388	-138	6.89	ATGTGCATTCTATGCACAT	-129
Bcep1808_5389	-45	6.60	ATGTGCATagaATGCACAT	-36
Reut_A0269	-40	5.98	ATGTGCAaggagTGCACAT	-31
Reut_A0270	-247	6.12	ATGTGCAcTCctTGCACAT	-238
Daro_0901	-247	4.90	tTGTGCAcatTgTGaACAT	-238
Meso_0050	-95	5.62	ATGTGCAcTaagTGCACgT	-86
Meso_0051	-41	5.40	AcGTGCAcTaagTGCACAT	-32
Meso_0052	-103	5.83	ATGTGCAcTtagTGCACgT	-94
Xaut_0931	-196	5.31	cTGTGCAcTgagTGCACAg	-187
Xaut_0932	-157	5.35	cTGTGCAcTCagTGCACAg	-148
PputW619_1978	-38	5.42	cGaGCACtTaGTGCACA	-30
PputW619_1979	-305	4.91	TGTGCACtaaGTGCtCg	-297
Avin_15090	-44	6.10	TGTGCACtaaGTGCACA	-36
Avin_15050	-76	5.03	TGTGCAtCcGcTGCgCA	-68
Avin_15110	-177	6.18	TGTGCACtTaGTGCACA	-169
KPK_2200	-49	6.36	TGTGCACCaGGTGCACA	-41
KPK_2201	-145	6.44	TGTGCACCTGGTGCACA	-137
Kvar_2152	-50	4.70	ATGTGCAccaggTGCACAa	-41
Kvar_2153	-146	4.70	tTGTGCAcctggTGCACAT	-137
KPN_02122	-143	6.44	TGTGCACCTGGTGCACA	-135
KPN_02123	-51	6.36	TGTGCACCaGGTGCACA	-43
b0346	-48	5.98	TGTGCACCaGGTGCACc	-40
b0347	-159	5.85	gGTGCACCTGGTGCACA	-151
Jann_3510	-35	5.63	TGGTTCAacATaTGAACCG	-26
Jann_3511	-100	5.98	CGGTTCATatgTTGAACCa	-91
SPO0768	-134	6.55	TGGTTCATTATTTGAACCt	-125
SPO0769	42	5.31	aGGTTCAaataaTGAACCa	51
TM1040_3716	-97	5.72	TGGTTCATataaTaAACCa	-88
TM1040_3717	-137	6.00	TGGTTtATTATaTGAACCa	-128
Gal_00019 (RGBS107_04866)	-97	5.22	CGGTTCAcataacaAACCG	-88
Gal_00020 (RGBS107_04861)	-39	5.44	CGGTTtgTTATgTGAACCG	-30
BAB2_1128	-185	6.56	CGGTTCATTATTTaAACCG	-176
BAB2_1129	-83	5.22	CGGTTtAaataaTGAACCG	-74
BAB2_1131	-12	5.31	gGGTTCAaataaTGAACCa	-3
BruAb2_1105	-185	6.56	CGGTTCATTATTTaAACCG	-176
BruAb2_1106	-83	5.22	CGGTTtAaataaTGAACCG	-74
BruAb2_1108	-12	5.31	gGGTTCAaataaTGAACCa	-3
BRA1169	-185	6.56	CGGTTCATTATTTaAACCG	-176
BRA1170	-83	5.22	CGGTTtAaataaTGAACCG	-74
BRA1172	-12	5.31	gGGTTCAaataaTGAACCa	-3
BMI_II1175	-186	6.56	CGGTTCATTATTTaAACCG	-177
BMI_II1176	-82	5.22	CGGTTtAaataaTGAACCG	-73
BMI_II1178	-11	5.31	gGGTTCAaataaTGAACCa	-2
BMEII0123	-10	5.31	gGGTTCAaataaTGAACCa	-1
BMEII0126	-81	5.22	CGGTTtAaataaTGAACCG	-72
BMEII0127	-183	6.56	CGGTTCATTATTTaAACCG	-174
BCAN_B1200	-185	6.56	CGGTTCATTATTTaAACCG	-176
BCAN_B1201	-83	5.22	CGGTTtAaataaTGAACCG	-74
BCAN_B1203	-12	5.31	gGGTTCAaataaTGAACCa	-3
NGR_b20020	-194	6.05	TGGTTCAATATGTGAACCT	-185
NGR_b20010	-147	5.56	AGGTTCACATATTGAACCA	-138
ROP_33620	-82	6.11	CGTTCACaTtATGAACG	-74
ROP_33630	-219	4.44	aGTTCggTatATGAACG	-211
ROP_33660 (frameshifted)	-296	5.92	CGTTCAaTaAGTGAACG	-288
	-71	5.46	tGTTCACaaAGTGAgaG	-63
ROP_33670	-113	6.16	CGTTCACTTAtTGAACG	-105
ROP_33680	-88	6.11	CGTTCACTatATGAACG	-80
ROP_33710	-297	5.06	tGTTCAtaaAcTGAACG	-289
	-70	5.83	tGTTCAaTTtATGAACG	-62
ROP_33720	-238	5.03	CGTTCAgTTtATGAACa	-230
ROP_33780	-26	5.74	tGTTCAaaaAGTGAACG	-18
ROP_23190	-68	5.59	CGTTCACTaAATGAACa	-60
ROP_23200	-246	5.64	tGTTCAtTTAGTGAACG	-238
SACE_2776	-92	5.92	CGTcCACTaAGTGAACG	-84
SACE_2777	-290	4.49	tGTTtgCaTAcTGAACG	-282
	-165	5.70	CGTTCACaTgATGAACG	-157
SACE_2785	-291	4.85	CGTTCAgaatAcGAACG	-283
	-152	5.46	CGTTCgCaTAtTGAACG	-144
SACE_2786	-272	5.22	CGTTCAaTatGcGAACG	-264
	-133	4.54	CGTTCgtaTtcTGAACG	-125
SACE_2787	-254	5.22	tcTcCACTaAGTGAACG	-246
SACE_2788	-271	4.51	CGTTCACTTAGTGgAga	-263
	-84	5.37	tGTTCACTaAtTGAACa	-76
Bphyt_4107	-179	5.64	aaTTCCACcCTGGAACg	-171
Bphyt_4108	-76	5.78	CGTTCCAgGgTGGAAtT	-68
BC1002_5944	-45	5.87	CGTTCCGCACCGGAACT	-37
BC1002_5945	-95	4.62	aGTTCCGGTGCGGAACG	-87
Achl_0190	-96	4.82	agtCcCATATTaTGGGTtc	-87
AAur_4145	-154	4.59	aatCcCATATTaTGaGTtT	-145
AAur_4146	-24	4.40	aaaCTCATAATaTGGGatT	-15
MSMEG_2022	-99	4.34	tTGtTtAcATcGTGGGTta	-90
	-80	6.42	GTGCTCATAATGTGGGTGT	-71
RHA1_ro04926	-84	5.88	tTGCTtATATcGTGaGTGT	-75
	-65	6.33	GTGCTCATAATaTGGGTGT	-56
ROP_49970	-84	5.88	tTGCTtATATcGTGaGTGT	-75
	-65	6.33	GTGCTCATAATaTGGGTGT	-56
SACE_4358	-97	4.96	tgaCTCAcATcGTGGGTag	-88
	-78	5.72	GTGCcCATAATGcGGGTaT	-69
Swit_4338	-93	6.02	TAACCGATtATCGGACt	-85
Swit_4339	-34	5.44	agtCCGATAATCGGttA	-26
SJA_C2-05200	-51	5.72	TGTCCGATTATCGGATA	-43
SJA_C2-05210	-102	6.32	TATCCGATAATCGGACA	-94
Mjls_0273	-60	4.58	tcggCCGcTGAGCGGGAcG	-51
Mjls_0280	-60	5.21	tGTtCCGGTGAGCGGaAAG	-51
Mjls_0284	-59	4.71	tGTtCCGcTGAcCGGGCga	-50
Mjls_0285	-60	4.49	tcgCCCGGTCAGCGGaAca	-51
Mjls_0291	-101	4.72	tcTCCCGaTGAcCGGaAAG	-92
Mjls_0296	-59	5.15	tGTtCCGcTGAcCGGaCAG	-50
Mjls_0301	-61	5.15	tGTCCCGcTCAGtaGGCAc	-52
Mjls_0302	4	4.21	tcgCCtGcTCAGCGGtAAG	13
Mjls_0310	-47	5.12	CGTCCCGGTCAaCGGaCgc	-38
Mjls_0311	-62	4.83	gcgtCCGtTGAcCGGGAcG	-53
MAV_3016	-60	4.77	gcgCCCGtTCAGCGGaAcc	-51
MAV_3017	-134	4.52	taTCCCGGTGAcCGGtAcG	-125
	-103	4.75	tcTCCCGGcCAtCGGaCAc	-94
MAV_3020	-84	4.28	tcgtCCGcTCAtCGGGAtt	-75
MAV_3026	-59	4.29	gtTCCCGGTGgtCGGGAgc	-50
MAV_3029	-177	4.05	atgCCCGGTCAGtGGaAca	-168
	-71	5.17	CGTCCCGcTGAGtaGGCAc	-62
MAV_3030	-61	4.78	tGTtCCacTGAcCGGGCAt	-52
MAV_3033	-85	4.71	CGTCCCGaTCAcCGGaCgG	-76
MAV_3039	-61	4.59	tGTtCCacTCAtCaGGAcG	-52
Mflv_4524	-84	4.03	CGTtCCGcTGtGCGaGAcc	-75
	-61	4.47	CGTCCCacTGAtCGGGAtc	-52
Mflv_4525	-197	4.19	gaTCCCGaTCAGtGGGAcG	-188
Mflv_4531	-82	4.15	gtgtCCGcTGAGCGGaCtG	-73
Mflv_4532	-100	4.46	CagtCCGcTCAGCGGaCAc	-91
Mflv_4540	-110	4.33	CtTCCCGGTGgatGGGAcG	-101
Mflv_4541	-141	4.68	CGTCCCatcCAcCGGGAAG	-132
Mflv_4546	-100	5.04	gcgtCCGGTGAcCGGGAAG	-91
Mflv_4547	-61	4.92	CtTCCCGGTCAcCGGaCgc	-52
Mflv_4548	-87	4.24	CGaCCCGcTGAtCGGGAca	-78
Mflv_4553	-59	4.60	gtTCCCGGcCAtCGGGAgG	-50
Mflv_4554	6	4.29	CcTCCCGaTGgcCGGGAAc	15
Mflv_4557	-79	4.92	CGTCCCGGTCAGCGGcCcG	-70
	-60	4.13	tcTCCCacTGAGCaGaCAa	-51
Mflv_4558	-62	4.69	CGggCCGcTGAcCGGGAcG	-53
Mflv_4560	-60	4.45	tGTtCCacTGAcCGGGCAa	-51
Mflv_4563	-93	4.40	tGTCCCGaTCAaCGGtCAt	-84
Mflv_4567	11	4.53	tGTtCCacTCAtCaGGAgG	20
Mflv_4568	-57	4.12	CaTCCCGGcCAcCGGtCgc	-48
Mflv_4569	-55	4.32	CGTCCCGGcCcGCGGaCcG	-46
Mvan_2848	-117	4.14	CGTCCCatctAcCGGGAAc	-108
Mvan_2858	-79	4.22	CtgtCCGcTGAGCGGaCtc	-70
Mvan_2866	-88	4.06	acTgCCGcTGAcCGGGAga	-79
Mvan_2867	-98	4.56	tcTCCCGGTCAGCGGcAgt	-89
Mvan_2868	-58	4.45	tGTtCCacTGAcCGGGCAa	-49
Mvan_2869	-96	4.16	ttgCCCGGTCAGtGGaAca	-87
Mvan_2874	-59	4.77	tGTtCCGcTGAcCGGGCca	-50
Mvan_2880	-103	4.65	tcTCCCGccCAGCGGtCAc	-94
Mvan_2881	-8	4.61	aGTCCCGGTGAGtcGGCcG	1
Mvan_2883	-78	4.35	CGTCCCGcTCAGtaGaAga	-69
Mvan_2886	-58	4.13	tcTCCCGaTGgcCGGGAgc	-49
Mvan_2887	-61	4.26	gcTCCCGGcCAtCGGGAga	-52
Mvan_2892	-58	4.63	acTtCCGcTCAcCGGGAAa	-49
Mvan_2893	-77	4.94	tcTCCCGGTCAaCGGtCAc	-68
	-50	4.21	CGTCCCGtcCActGGtAgt	-41
Mvan_2898	-42	4.10	CcTCCCGcTCtcCGGcAcc	-33
Mvan_2899	-123	4.16	gGTgCCGGaGAGCGGGAgG	-114
MSMEG_2852	-107	4.37	CGTCCCatcCActGGGAgG	-98
MSMEG_2853	-125	4.09	CcTCCCaGTGgatGGGAcG	-116
MSMEG_2861	-94	4.69	gcgtCCGcTCAGtGGGCgc	-85
MSMEG_2862	-52	4.40	gcgCCCacTGAGCGGaCgc	-43
MSMEG_2868	-61	4.24	tcTCCCGaTGAGCGGtAgt	-52
MSMEG_2869	-59	4.81	tGTtCCacTGAcCGGGCgG	-50
MSMEG_2870	-96	4.34	CcgCCCGGTCAGtGGaAca	-87
MSMEG_2877	-58	5.19	tGTtCCGcTGAcCGGGCgc	-49
MSMEG_2882	-85	4.53	gcgCCCGcTGgGCGGGAAG	-76
MSMEG_2883	-78	4.15	tcTtCtacTGAGCGGGAcG	-69
MSMEG_2884	-78	4.35	CGTCCCGcTCAGtaGaAga	-69
MSMEG_2887	-22	4.13	tcTCCCGaTGgcCGGGAgc	-13
MSMEG_2889	-60	4.26	gcTCCCGGcCAtCGGGAga	-51
MSMEG_2892	-59	4.47	atTtCCGcTGAcCGGGAAa	-50
MSMEG_2893	-99	4.83	CtTCCCGGTCAcCGGaCct	-90
	-61	4.70	CcTCCCGtcCActGGGCcc	-52
MSMEG_2894	-90	4.05	gGgCCCaGTGgaCGGGAgG	-81
	-52	5.11	aGgtCCGGTGAcCGGGAAG	-43
MSMEG_2895	-45	4.15	CcgtCCGGTCgaCGGaAcG	-36
MSMEG_2902	-45	4.32	tGgtCgGcTGAGtGGGAcG	-36
RHA1_ro09001	-124	4.86	CGTtCCGtTCAttGGGAgG	-115
	-59	4.69	tGgtCCGcTCAGtaGGAAt	-50
RHA1_ro09006	-139	4.81	tcTtCCGtcCAGCGGGAAc	-130
RHA1_ro09016	-59	5.00	tcTCCCGGcCAcCGGGAcG	-50
RHA1_ro09017	-114	4.28	CGTCCCGGTGgcCGGGAga	-105
RHA1_ro09022	-194	4.41	tGTtCCGccGAGtaGaAcG	-185
RHA1_ro09023	-86	4.84	acTCCCGcTGAaCGGaAgc	-77
RHA1_ro03045	-79	5.18	tcTCCCGcTGAGCGGaCAc	-70
ROP_22100	-83	4.63	tcTCCCGcTCcGCGGGAgG	-74
ROP_22120	-65	4.06	CGTCCCaccCAGCGGcAgc	-56
ROP_22170	-159	5.01	gGTCCCtGTGAtCGGGAcG	-150
ROP_22180	-138	4.23	tcTCCCacTCAGCGaGAgG	-129
	-86	4.37	CGTCCCGaTCAcaGGGAcc	-77
ROP_22190	-109	4.64	CcgaCCGcTCAcCGGGAAc	-100
RHA1_ro02483	-83	4.77	tcTCCCGcTCcGCGGGAAG	-74
RHA1_ro02484	-83	4.14	CcTgCCGcTGgGCGGGAcG	-74
RHA1_ro02485	-65	4.48	CGTCCCGccCAGCGGcAgG	-56
RHA1_ro02490	-126	5.01	gGTCCCtGTGAtCGGGAcG	-117
RHA1_ro02491	-138	4.23	tcTCCCacTCAGCGaGAgG	-129
	-86	4.37	CGTCCCGaTCAcaGGGAcc	-77
RHA1_ro02492	-108	4.64	CcgaCCGcTCAcCGGGAAc	-99
RER_13670	-58	4.75	tcTCtCGcTCAcCGGGAAG	-49
RER_13740	-101	4.09	CGTCCCGcTGcGtGGGAga	-92
RER_13750	-188	4.26	CGgaCCGcTGAGCGGGAtc	-179
RER_13760	-152	4.01	aGTCCCacTCAatGGcAgc	-143
	-70	4.43	gaTCCCGcTCAGCGGtCcG	-61
RER_13800	-102	4.52	tGTtCCatcCAGCGGGAAc	-93
RER_13810	-196	4.87	gcTCCCGaTCAGCGGGAAG	-187
RER_13820	-42	4.97	CtTCCCGcTGAtCGGGAgc	-33
RER_09150	-224	4.04	CcgCCCGtcGAGaGGaCAG	-215
MAB_0074c	-89	4.25	ttTCCCGaTCAGCGGtCgG	-80
	-60	4.50	ttgaCCGGTCAcCGGGAAc	-51
MAB_0075	-54	4.30	gtTCCCGGTGAcCGGtCAa	-45
	-25	4.05	CcgaCCGcTGAtCGGGAAa	-16
MAB_0080c	-99	4.50	ttTCCCtccCAGCGGGAgG	-90
	-59	4.58	atgtCCGGTGAGCGGaCcG	-50
MAB_0081	-132	4.83	CGgtCCGcTCAcCGGaCAt	-123
MAB_0082c	-59	4.88	CGTCCCGcTGAGCGGcCcG	-50
MAB_0083	-46	4.71	CGggCCGcTCAGCGGGAcG	-37
RHA1_ro05791	-164	4.02	gtTCCCacTCAcCGaGAcc	-155
RHA1_ro05792	-21	4.66	gGTCtCGGTGAGtGGGAAc	-12
RHA1_ro05794	-92	4.89	gcgtCCGGTCAGCGGGAAt	-83
RHA1_ro05795	-128	4.75	atTCCCGcTGAcCGGaCgc	-119
RHA1_ro05797	-111	4.40	CGTCtCGGTCAGtGGaAAt	-102
	-62	4.33	tGTCtCGcTGAcCGGGAtc	-53
RHA1_ro05810	-210	4.81	acTtCCGtTCAGtGGGAcG	-201
RHA1_ro05811	-84	4.31	CGTCtCGcTCAaCGGGAAa	-75
	-49	4.26	gGTCCCGtcCAGtGGGAca	-40
RHA1_ro05812	-95	4.29	tGTCCCacTGgaCGGGAcc	-86
	-60	4.44	ttTCCCGtTGAGCGaGAcG	-51
RHA1_ro05813	-106	4.86	tcgtCCGGTGAGtGGGAcc	-97
RHA1_ro05824	-30	4.78	tGTCtCGGTCAGCGGGAgG	-21
RHA1_ro05825	14	4.64	tcgCCCGGgCAGCGGGAAc	23
RHA1_ro05833	-94	4.83	gGTCCCGcaCAGCGGGAAG	-85
RER_04570	-96	4.71	gGTCCCGcTGAGCGaGAcc	-87
RER_04580	-112	4.71	gGTCtCGcTCAGCGGGAcc	-103
RER_51040	-84	4.54	gGTCCCacTGAGCGGGCAa	-75
RER_51050	-88	4.80	ttgCCCGcTCAGtGGGAcc	-79
RER_51120	-33	4.39	acTtCCGaTCAcCGGaAcG	-24
RER_51130	-154	4.79	CGTtCCGGTGAtCGGaAgt	-145
	-92	4.26	gGTCCCGGcCAGtGaGAcG	-83
RER_51560	-115	4.41	atTCCCGaTCAaCGGGAAt	-106
RER_51570	-103	4.07	aGTaCCGaTCAtCGGGAAt	-94
RER_51670	-119	4.91	gcTCCCacTCAcCGGGAAG	-110
RER_51680	-59	4.67	tGTCtCGcTGAtCGGGAcG	-50
RER_51730	-212	4.21	aGTCtCacTCAGCGGGAgc	-203
RER_51740	-176	4.28	gcTCCCGcTGAGtGaGAct	-167
RER_52130	-41	4.71	CGTCtCGtTGAcCGGGAcG	-32
RER_52140	-87	4.77	CGTCCCGGTCAaCGaGAcG	-78
ROP_58520	-164	4.02	gtTCCCacTCAcCGaGAcc	-155
ROP_58550	-90	4.87	gcgtCCGGTCAcCGGGAAt	-81
ROP_58560	-128	4.79	atTCCCGGTGAcCGGaCgc	-119
ROP_58570	-105	4.42	acTtCCGcTGAcCGaGAcG	-96
ROP_58580	-111	4.43	CGTCtCGGTCAGCGGaAgt	-102
	-62	4.33	tGTCtCGcTGAcCGGGAtc	-53
ROP_58730	-126	4.31	CGTCtCGcTCAaCGGGAAa	-117
	-91	4.74	gGTCCCGtcCAGtGGGAcc	-82
ROP_58740	-95	4.22	gGTCCCacTGgaCGGGAcc	-86
	-60	4.44	ttTCCCGtTGAGCGaGAcG	-51
ROP_58750	-106	4.86	tcgtCCGGTGAGtGGGAcc	-97
ROP_58760	-115	4.18	gGTCCCacTCAcCGGaCga	-106
nfa22400	-90	4.52	gcgtCCacTCAcCGGGAcG	-81
nfa22440	-70	5.47	CGTCCCGGTGAcCGGGAcG	-61
nfa22450	-85	5.47	CGTCCCGGTCAcCGGGAcG	-76
nfa22480	-124	5.29	CcTCCCGcTGAtCGGGAAG	-115
	-83	4.35	CtgtCCGcTGAcCGGGAca	-74
nfa22490	-64	5.35	tGTCCCGGTCAGCGGaCAG	-55
	-23	4.66	CtTCCCGaTCAGCGGGAgG	-14
nfa22500	25	4.09	CGgCCCGcTCAcCGaGtcc	34
nfa22510	-37	4.11	CGgCCCGcTGAGCGcGgcc	-28
nfa33170	-39	5.09	CGTtCCGcTGAcCGGaAcG	-30
nfa33180	-93	5.15	CGTtCCGGTCAGCGGaAcG	-84
nfa33430	-237	4.51	gaTCCCGcTGActGGaAAG	-228
nfa33480	-96	4.75	CcTCCCacTCAtCGGGAgG	-87
nfa33560	-152	5.13	tcTtCCGGTCAGtGGGCAG	-143
nfa33590	-126	4.23	gaTtCCGcTGAGCGGGAtc	-117
nfa33600	-60	4.17	gaTCCCGcTCAGCGGaAtc	-51
nfa33630	-152	4.68	ttTCCCGGTCAcCGGGAca	-143
nfa33640	-90	4.34	gcgCCCGcTCAaCGGaAtc	-81
nfa33650	-178	4.51	gaTtCCGtTGAGCGGGCgc	-169
nfa33740	-104	4.32	CGTCCCacTCAGCaGGAga	-95
nfa33770	-128	4.82	CagCCCGcTGAGCGGGAAG	-119
	-60	4.07	gGTgCCGGTCAcCacGCAc	-51
nfa33900	-130	4.93	gcTCCCGcTGAatGGGAgG	-121
nfa40910	-159	4.63	tcTCCCGGTGgcCGGGAgc	-150
	-108	4.81	acTCCCGcTGAatGGaCAc	-99
nfa40940	-58	4.79	tGTgCCGGTCAcCGGGAAt	-49
nfa40950	-226	4.33	CGTgCCGGTCAcCGcGCAc	-217
	-166	4.38	gcTCtCGcTCAcCGGaCcc	-157
nfa40990	-116	4.36	CGTCCCGaTCAGCGaGAcG	-107
SCAB_77191	-4	4.08	tcTtCCGGcGAGCacGCcG	5
SCAB_77201	-105	4.82	gcTCCCGGTCAcCGGGAtc	-96
Tcur_3485	-92	4.66	atTCCCGGTCAGCGGGAtG	-83
Tcur_3491	-133	4.56	ttTCCCGcTCAGtGGGAtG	-124
	-88	4.92	gtTCCCGcTGAGCGGGAct	-79
Tcur_3492	-140	5.38	aGTCCCGcTCAGCGGGAAc	-131
	-95	4.09	CaTCCCacTGAGCGGGAAa	-86
Tcur_3496	-97	5.39	CGTCCCGcTGAGCGGGCgG	-88
	-57	4.16	gtgaCCGcTGAGtGGGAcc	-48
Tcur_3497	-130	4.63	gGTCCCacTCAGCGGtCAc	-121
	-90	5.17	CcgCCCGcTCAGCGGGAcG	-81
Tcur_3499	-59	4.68	gcTtCCGGTGAcCGGGAtc	-50
Tcur_3522	-86	4.87	CGTCCCGcTGAtCGGGAtc	-77
Tcur_3523	-215	4.36	gaTCCCGaTCAGCGGGAcG	-206
	-102	4.26	tcTtCCacTCAaCGGGAtG	-93
Tcur_3524	-121	4.13	CGTCtCacTCAaCGGaAcG	-112
Tcur_3525	-84	4.42	CGTtCCGtTGAGtGaGAcG	-75
Gobs_2442	-47	4.63	GTTCCAgAagcTaGAcC	-39
Gobs_2443	-92	4.45	tTTCCAAcagTcGagAC	-84
	-72	4.69	GgTCtAgcTTcTGGAAC	-64
SCAB_88401	-39	4.55	cTTCCAAtTaTcGGtAt	-31
	-19	5.17	GaTCtAAATTTTGGAAC	-11
SCAB_88411	-48	5.11	GTTCCAAAaTTTaGAtC	-40
Cwoe_0373	-17	4.87	aTTCCAAtTaTcGGAAg	-9
Cwoe_0374	-44	4.19	cTTCCgAtaaTTGGAAt	-36
ckrop_1211	-63	4.41	tCATTCtgCatAGTGagAcGC	-53
ckrop_1212	-34	4.31	GCgTctCACTatGcaGAATGa	-24
ckrop_1234	-11	3.53	GtATctCAggataTGaAActg	-1
ckrop_1237	-56	3.89	taATctCACcctaTGatATGa	-46
ckrop_0883	-199	4.50	GaATTCCAtTataTGagActt	-189
cur_0773	-33	5.08	cagTTCCACTtgaTGGAATGt	-23
	-11	3.28	tagTatCAaatcaTGGgATat	-1
cur_0774	-79	4.95	aCATTCCAtcaAGTGGAActg	-69
cur_0755	-95	4.50	tCATctCAaaGAGTGaAATtt	-85
cur_0764	-35	3.40	aatgTCCAaatgGTGagATGa	-25
	-13	3.54	GgggTtCAtTctaTGaAActC	-3
jk1221	-44	5.02	aCATTCCAtccAGTGGAActg	-34
jk1222	-35	5.20	cagTTCCACTGgaTGGAATGt	-25
jk1288	-11	3.79	GgAgTtCAtacAGTGaAActC	-1
jk1298	-62	4.17	aaATctCACcaAaTGaAATaa	-52
jk2002	-259	3.86	attTcCCgCaatGTGGgATtt	-249
CE1426	-228	4.16	taATTCCgCgccGTGGAAcca	-218
	-189	4.08	aaATcCCACTcttTGGgAcag	-179
	-168	4.04	cCgTTtCgCTtcaTGGgATag	-158
	-32	4.76	GtgTcCCACacAGTGGAcTGa	-22
CE1427	-172	4.27	ctATcCCAtgaAGcGaAAcGg	-162
	-151	4.56	ctgTcCCAaaGAGTGGgATtt	-141
	-112	4.20	tggTTCCACgGcGcGGAATta	-102
CE1383	11	4.42	GaATcCCgCaaAaTGaAActt	21
CE1595	-128	4.28	GCtTcCCAtTaAaTGGgATaa	-118
	-98	4.16	aCgTTtCAtatcaTGGgATtg	-88
cg1486	-152	4.20	aaATctCACTataTGagATta	-142
	-32	4.67	aCgTctCAtTGgGTGaAATGC	-22
cg1487	-169	4.77	GCATTtCACccAaTGagAcGt	-159
	-49	4.32	taATctCAtatAGTGagATtt	-39
cg1453	-34	3.88	GaAgTCCAtatAGTGagAaGg	-24
	-13	4.39	GaATcCCACaacaTGaAActt	-3
cg1658	-92	4.55	aCATctCAtTGtaTGGgATtg	-82
	-122	3.47	aaATctCAaTataTGaAAcca	-112
cauri_0182	-268	3.97	aCgTcCCAaTatGTGaAATca	-258
cauri_1132	-90	3.49	cCgTcCCAaaGtGTGatAcaa	-80
cauri_1136	-13	4.62	GaATcCCACaaAaTGaAActg	-3
cauri_1154	61	4.45	aaATctCAaTtAaTGGgAcGt	71
cauri_1155	-37	4.13	aCgTcCCAtTaAtTGagATtt	-27
	-58	3.49	ctcTcCCAtatAaTGaAATct	-48
cauri_1287	-101	3.29	attTTtCACccAtTGagActt	-91
	-80	4.66	tCATTtCAtTacGTGGgAcGg	-70
DIP1126	-33	5.08	GaATcCCgCgcAaTGGAATGC	-23
DIP1127	-77	4.90	GCATTCCAtTGcGcGGgATtC	-67
DIP1100	-92	4.07	aCgTctCAtTtAaTGagATaa	-82
	-61	3.29	atATctCAaTatGTGatATaa	-51
DIP1105	-35	3.99	aaAgTtCACatAGTGGgAaGt	-25
	-13	3.74	aggTTCCAtaataTGaAActa	-3
DIP0266	-191	4.76	atgTTCCACatAGTGGgATaC	-181
Gobs_4053	-69	4.83	GCATcCCACaGcGTGagATGa	-59
Gobs_4054	-34	4.96	tCATctCACgctGTGGgATGC	-24
RL0917	-68	4.10	aTTcCATatagTcaAAt	-60
	-48	5.11	GTTcCAaataATGGAAC	-40
RL0918	-80	5.57	GTTcCATTATtTGGAAC	-72
	-60	5.01	aTTTgAcTATATGGAAt	-52
RHE_CH00855	-56	4.01	aTTcCAcatagTcaAAt	-48
	-36	5.11	GTTcCAaataATGGAAC	-28
RHE_CH00856	-111	5.57	GTTcCATTATtTGGAAC	-103
	-91	4.87	aTTTgAcTATgTGGAAt	-83
Arad_1105	-88	4.01	aTTcCAcatagTcaAAt	-80
	-68	4.63	GTTcCgaataATGGAAC	-60
Arad_1106	-174	5.23	GTTcCATTATtcGGAAC	-166
	-154	4.87	aTTTgAcTATgTGGAAt	-146
NGR_c04370	-71	4.45	aTTcCAgaAaATaaAAC	-63
	-51	5.11	GTTcCAaataATGGAAC	-43
NGR_c04380	-108	5.57	GTTcCATTATtTGGAAC	-100
	-88	4.98	GTTTtATTtTcTGGAAt	-80
SMc00880	-71	4.81	aTTcCATTtaATaaAAC	-63
	-51	4.27	GTTcCggatacTGGAAC	-43
SMc00879	-91	4.74	GTTcCAgTATccGGAAC	-83
	-71	5.20	GTTTtATTAaATGGAAt	-63
Smed_0438	-71	4.21	aTTcCAgatagTaaAAC	-63
	-51	5.06	GTTcCATatacTGGAAC	-43
Smed_0439	-86	5.28	GTTcCAgTATATGGAAC	-78
	-66	4.99	GTTTtAcTATcTGGAAt	-58
HPDFL43_02420	-102	4.18	GTTTgATTATtctaAAt	-94
	-94	3.83	aTTctAaatagTcaAAC	-86
	-74	5.11	GTTcCAaataATGGAAC	-66
HPDFL43_02425	-109	5.57	GTTcCATTATtTGGAAC	-101
	-89	4.86	GTTTgAcTATtTaGAAt	-81
Atu0705	-49	4.48	aTTcCAcTtagTaaAAt	-41
	-29	5.11	GTTcCAaataATGGAAC	-21
Atu0706	-88	5.57	GTTcCATTATtTGGAAC	-80
	-68	4.79	aTTTtAcTAagTGGAAt	-60
Bind_2868	-77	3.98	GcTgCATTtTtTaGAAC	-69
Bind_2872	-51	3.57	GTTcatTTtaAcaaAAC	-43
	-31	4.22	GTTctgTTcaATGGAAC	-23
Bind_2873	-130	4.92	GTTcCATTgaATGGAAC	-122
Bind_2874	-72	4.92	GTTcCATTcaATGGAAC	-64
Jann_3838	-67	4.69	aTTTCAaTATAaGaAAC	-59
	-47	5.04	GTTTCAcatagTGGAAC	-39
Jann_3839	-155	5.25	GTTcCAcTATgTGaAAC	-147
	-135	4.56	GTTTCtTatatTGaAAt	-127
Dshi_1248	-68	4.25	aTTTCAacATATaaAAC	-60
	-48	4.37	GTTTCAaataATGagAC	-40
Dshi_1249	-110	4.99	GTcTCATTATtTGaAAC	-102
	-90	4.56	GTTTtATatgtTGaAAt	-82
RD1_2861	-188	5.47	GTTTCATTATtTGaAAC	-180
	-168	4.57	GTTTtATatatTGaAAa	-160
RD1_2862	-80	4.58	tTTTCAaTATATaaAAC	-72
	-60	5.01	GTTTCAaataATGaAAC	-52
Gal_02749	-103	5.13	GTTTCATatagTGGAAC	-95
	-83	4.35	aTTcCAactatTGaAAC	-75
Gal_02750	-68	4.99	GTTTCAaTAgtTGGAAt	-60
	-48	5.39	GTTcCAcTATATGaAAC	-40
TM1040_3482	-108	5.60	GTTTCATTATATGGAAC	-100
	-88	4.08	tTTcCAactatTGaAAC	-80
TM1040_3483	-69	4.74	GTTTCAaTAgtTGGAAa	-61
	-49	5.15	GTTcCATataATGaAAC	-41
Acry_2239	-66	5.25	GTTcCATTATAcGGAAC	-58
Acry_2240	-217	4.78	GTTcCgTataATGGAAC	-209
Mmwyl1_2008	-106	4.78	GTTcCATTtTtTGcAAt	-98
Mmwyl1_2009	-115	4.49	aTTgCAaaAaATGGAAC	-107
BH1817	-81	4.97	aTTCtGAAtATCGGAAC	-73
BH1819	-48	4.11	aTTCCGtttAgtaGAAt	-40
BH1820	-112	4.30	aTTCtactAAaCGGAAt	-104
BpOF4_10160	-135	3.65	tTTttaAAAATCatAAt	-127
	-31	5.29	GTTCCGAAtAatGGAAt	-23
BMQ_2492	-109	5.65	GTTCCGAAAAaCGGAAC	-101
BPUM_0379	-55	4.09	aTTCgaAtATTCGGAct	-47
	-34	5.24	GTTCCGttATTCGGAAC	-26
BLi00498	-97	4.43	GTTtgattATTCGGAAt	-89
	-76	5.66	GTTCCGAAAATCGGAAC	-68
RBAM_004280	-78	3.59	aTcCaacAATTCGGAAt	-70
	-57	4.97	aTTCCGAAtAgCGGAAt	-49
BSU04050	-85	4.88	GTTCaaAAATTCGGAAt	-77
	-64	5.03	GTTCCGAAtTTCGGgAC	-56
Bcer98_2063	-51	4.68	aTTtCGAAAgatGGgAt	-43
	-30	4.43	GTTCCatttTTCaGAAC	-22
BcerKBAB4_2875	-51	5.61	GTTtCGAAAAaCGGAAt	-43
	-30	5.66	GTTCCGAAATTCGGAAC	-22
BC3069	-226	4.11	aTTtCagAAgatGaAAt	-218
	-51	5.61	GTTtCGAAAAaCGGAAt	-43
	-30	5.44	GTTCCGtAATTCGGAAC	-22
BT9727_2850	-51	5.38	GTTtCGgAAAatGGAAt	-43
	-30	5.58	GTTCCGAAATTtGGAAC	-22
BALH_2763	-157	4.11	aTTtCagAAgatGaAAt	-149
	3	5.53	GTTtCGAAAAatGGAAt	11
	24	5.66	GTTCCGAAATTCGGAAC	32
BA3098	-51	5.38	GTTtCGgAAAatGGAAt	-43
	-30	5.66	GTTCCGAAATTCGGAAC	-22
BAS2883	-51	5.38	GTTtCGgAAAatGGAAt	-43
	-30	5.66	GTTCCGAAATTCGGAAC	-22
GK1499	-48	3.86	aactCGtAtTTtGGAAt	-40
	-27	5.04	aTTCtGAtATTCGGAAC	-19
GYMC61_2335	-30	5.04	aTTCtGAtATTCGGAAC	-22
GTNG_1350	-50	4.36	aaTtCatAtTTCGGAAt	-42
	-29	5.31	aTTCCGAtATTCGGAAC	-21
Ilyop_1150	-43	4.04	GgTttaAtATgtGGAAC	-35
Ilyop_1152	-44	3.79	GgTtCGAtATTtaaAAC	-36
BBR47_26450	-37	4.73	GTTCCGtAtTTtGGgAC	-29
Bsph_2120	-98	4.00	aTTaCagtAAataGAAt	-90
	-31	4.93	aTTttaAAAAatGGAAt	-23
	-11	5.14	GTTtCatAATatGGAAC	-3
Bphy_2369	-125	5.83	tCGTATCGAataTCGATACGC	-115
Bphy_2370	-58	6.67	GCGTATCGATATTCGATACGa	-48
Bcen_4027	-124	5.83	tCGTATCGAataTCGATACGC	-114
Bcen_4028	-57	6.67	GCGTATCGATATTCGATACGa	-47
Bxe_A1500	-67	5.55	aCaTATCGAataTCGATAtGC	-57
	-60	5.42	GaaTATCGATATgCaAatttC	-50
Bxe_A1499	-59	6.51	GCaTATCGATATTCGATAtGt	-49
Bphyt_2745	-116	5.89	GCaTATCGAataTCGATACGC	-106
	-109	4.89	GaaTATCGATAcgCaATttcC	-99
Bphyt_2746	-59	6.69	GCGTATCGATATTCGATAtGC	-49
Bamb_5574	-57	6.37	GaaTATCGATATgCGATAtGC	-47
Bamb_5575	-118	5.15	GCaTATCGcataTCGATAttC	-108
	-111	5.42	GCaTATCGATATTCaAgttaC	-101
PFLU_3581	-88	6.25	tCGTATCGATATgCGATAttt	-78
PFLU_3582	-148	4.83	aaaTATCGcataTCGATACGa	-138
	-106	4.69	ctaTAgCGAcATTCGATtttt	-96
RSc3410	-159	4.26	taGaATCGcataTCGATtCat	-149
RSc3411	-66	5.62	atGaATCGATATgCGATtCta	-56
PFL_2281	-50	5.30	aaaTATCGAataTCGATAttC	-40
	-43	5.49	GaaTATCGATATTCaAaACaC	-33
PFL_2282	-142	6.26	GaaTATCGATATTCGATAttt	-132
SGR_5845	-174	6.61	CGgTCGGCATTGTCGAACG	-165
SGR_5846	-39	5.46	tGTTCaGCATTGTCGAACc	-30
SAV6665	-145	6.52	CGgTCGGCATTGTCGAACa	-136
SAV6666	-71	5.93	tGTTCGaCATTGcCGAACG	-62
SCAB_73301	-99	6.49	CGgTCGaCATTGTCGAACa	-90
SCAB_73311	-69	5.96	tGTTCGGCATTGcCGAACG	-60
SCO1658	-71	5.96	tGTTCGGCATTGcCGAACG	-62
SCO1659	-149	6.52	CGgTCGGCATTGTCGAACa	-140
Kfla_3194	-157	6.61	CGTTCGaCATTGTCGAACG	-148
Kfla_3195	-98	6.25	CGTTCGaCAaTGTCGAACG	-89
Kfla_3208	-7	4.33	tGgcCGcCATgGcCGAACG	2
Kfla_3209	-130	4.46	CGTTCGGCcaTGgCGgcCa	-121
Caci_5125	-144	5.95	aGTTCGaCAaTGTCGAcCG	-135
Caci_5126	-209	6.08	CGgTCGaCATTGTCGAACt	-200
	-46	4.64	CGTTCGaCgacGTCGgcCa	-37
Sros_7483	-296	4.84	CGTTCGaCAaTGTCGgcac	-287
	-179	5.79	tGTTCGaCATTGTCGtcaG	-170
Sros_7484	-164	5.23	CtgaCGaCAaTGTCGAACa	-155
	-47	5.41	gtgcCGaCATTGTCGAACG	-38
Sros_7486	-54	4.05	gGgcCGaCATTcTtGAgCa	-45
Sare_4608	-55	5.56	CGgTCGaCAaTGcCGAACa	-46
Sare_4609	-147	6.50	tGTTCGGCATTGTCGAcCG	-138
Strop_0495	-146	6.50	tGTTCGGCATTGTCGAcCG	-137
Strop_0496	39	5.56	CGgTCGaCAaTGcCGAACa	48
Gobs_5038	-87	5.00	tGTaCGaCgaTGTCGAACG	-78
Gobs_5039	-43	5.80	CGTTCGaCATcGTCGtACa	-34
Namu_5302	-308	6.08	CGTTCGGCATgGTCGAACG	-299
Namu_5303	-62	5.11	CGTTCGaCcaTGcCGAACG	-53
MSMEG_6757	-85	5.62	CGTTCGGCATcGcCGAACa	-76
	-60	5.12	CGgTCGaCAaTGcCGAcCc	-51
	-38	5.75	gGgTCGaCATgGTCGAACG	-29
MSMEG_6758	-163	5.15	CGTTCGaCcaTGTCGAcCc	-154
	-141	6.31	gGgTCGGCATTGTCGAcCG	-132
	-116	5.03	tGTTCGGCgaTGcCGAACG	-107
Caci_1098	-45	4.51	CaTTCGGtATTGatGAACa	-36
Caci_1099	-34	3.97	tGTTCatCAaTacCGAAtG	-25
SACE_5291	-89	5.60	CtTTCGaCATcGTCGAAta	-80
SACE_5292	-113	4.92	taTTCGaCgaTGTCGAAaG	-104
MSMEG_2124	-77	5.69	CaTTCGaCATTaTCGAAtG	-68
	-57	4.75	CaTcCGaCATTacCGAcCG	-48
MSMEG_2125	-115	4.89	CGgTCGGtAaTGTCGgAtG	-106
	-95	5.12	CaTTCGatAaTGTCGAAtG	-86
Rpic_4035	-225	4.07	GTTCTGTctGttgaAAt	-217
	-99	4.45	GTTCTtTTAGAagaAAt	-91
	-79	5.18	GTTCTGTTAGtCAGAAt	-71
Rpic_4036	-196	4.57	aTTCTGactaACAGAAC	-188
	-176	3.86	aTTtctTctaAaAGAAC	-168
	-50	4.08	aTTtcaacAGACAGAAC	-42
Bphyt_4015	-50	5.26	GTTCTaTTcaACAGAAC	-42
PMI0170	-59	5.24	GTTtAttAtTAaTGAAC	-51
	-39	5.45	GTTtAtAtATAGTtAAC	-31
PMI0171	-188	5.18	GTTCAttAATAaTaAAC	-180
Arth_3727	-41	6.59	gCGTTGCgCTGAaTGCAACCa	-31
Achl_3304	-185	4.67	atGTTGCttTcAgTGCAACat	-175
	-40	5.91	aCGTTGCAaTaAgTGCAACtC	-30
AAur_3823	-184	4.75	gCGTTGggtTtAgTGCAACag	-174
	-40	6.79	CCGTTGCgCTGAaTGCAACCC	-30
KRH_03010	-38	6.20	ggGTTGCACTccTTGCAACCC	-28
ROP_15100	-71	6.37	CaGTTGCACTGATaGCAACaa	-61
Rxyl_0464	-52	6.13	CaGTTGCtCatATTGCAACaC	-42
Rxyl_0469	-81	4.04	CtGTTGCAaaatcaGCAACgC	-71
Rxyl_0470	-113	4.56	gCGTTGCtgattTTGCAACag	-103
Aaci_1623	-127	5.67	cGTTCCGCATAGAGaAACA	-118
Aaci_1624	-71	5.05	TGTTtCtCtatGcGGAACg	-62
Aaci_1625	-106	5.11	caTTCCGCATcacGGAACA	-97
BpOF4_12550	-130	5.11	TGTTgCACcTAcAaGAACg	-121
GYMC61_2302	-191	5.10	TGTTtCAtATAGAGGAgtA	-182
Sulac_2990	-145	4.58	TGTTCCGaAggacGGAACA	-136
Sulac_2999	-138	5.36	TGTTCCGtcTAtcGGAACA	-129
BpOF4_12590	-132	4.14	TcTTtCAtATgGAacAAtA	-123
	-30	4.85	TGTTCCtatatGAaGAACA	-21
BpOF4_12595	-200	5.26	TGTTCttCATAtAGGAACA	-191
	-95	5.32	TGTTCCAtATgaAaGAACt	-86
BpOF4_12630	-187	4.58	cGTTCtctATAGAGGAACg	-178
BLi03994	-90	6.28	TGTTCCGCATAGAGGAACA	-81
BLi03995	-130	5.32	TGTTCCtCtatGcGGAACA	-121
GYMC61_2295	-208	5.58	aGTTtCAtATAaAaGAACA	-199
	-188	4.47	TaTTtCttATAtcatAACA	-179
	-115	5.41	aGTTtCAtATAtAaGAACA	-106
BpOF4_12580	-102	5.72	TGTTtCACATAaAaGAAaA	-93
GYMC61_2309	-72	4.46	TaTTCCtCtatacGaAACA	-63
GYMC61_2310	-123	5.73	TGTTtCGtATAGAGGAAtA	-114
RER_23960	-66	5.15	CGTCcCAgAaTcTGAGAta	-57
RER_23970	-219	5.25	taTCTCAgATTcTGgGAcG	-210
RER_24070	-31	4.97	CaTCcCActaTgcGAGAAa	-22
RER_24080	-166	5.14	tTTCTCgcATagTGgGAtG	-157
ROP_65380	-66	5.23	CGTCcCAgAaTATGAGAta	-57
ROP_65390	-220	5.38	taTCTCATATTcTGgGAcG	-211
ROP_65440	-20	4.15	aaTCctAgATatTGAGAtG	-11
ROP_65450	-114	4.11	CaTCTCAataTcTagGAtt	-105
ROP_65490	-31	4.37	gaTCcCAataTgcGAGAAa	-22
ROP_65500	-126	4.70	tTTCTCgcATatTGgGAtc	-117
RHA1_ro06498	-31	4.47	gaTCcCAgtaTgcGAGAAa	-22
RHA1_ro06499	-45	4.78	tTTCTCgcATacTGgGAtc	-36
RHA1_ro06492	-93	4.42	aGTCTCATATatTGgGgAG	-84
RHA1_ro06491	-41	4.15	CTcCcCAataTATGAGAct	-32
RHA1_ro06486	-220	5.38	taTCTCATATTcTGgGAcG	-211
nfa42120	-140	5.11	CGTCTCgTATacTGgGAAa	-131
nfa42130	-33	5.00	tTTCcCAgtaTAcGAGAcG	-24
nfa42170	-179	4.29	aaTCTCAataTgTaAGAtG	-170
nfa42180	-41	4.26	CaTCTtAcATatTGAGAtt	-32
nfa42320	-302	5.15	tGTCcCAcATaATGgGAcG	-293
nfa42330	-65	5.09	CGTCcCATtaTgTGgGAca	-56
Gbro_3215	-125	3.78	CaatcCAaATacTGAGAtG	-116
Gbro_3216	-33	4.08	CaTCTCAgtaTtTGgattG	-24
Gbro_3220	-104	4.09	gGTCTCAaATagTGgaAca	-95
	-42	3.57	CGTCTtgacaggTGgGAAa	-33
Gbro_3221	-106	3.62	tTTCcCAccTgtcaAGAcG	-97
	-44	4.05	tGTtcCActaTtTGAGAcc	-35
Gbro_3225	-52	3.71	CGTCcgAgAgatcGAGAtc	-43
Gbro_3226	-292	3.68	gaTCTCgatcTcTcgGAcG	-283
Mjls_1900	-31	4.89	aaTCTCAcATTgcGgGAgG	-22
	-72	3.74	CTTCTCgatTctcGAtAcG	-63
Mjls_1901	-64	4.53	CcTCcCgcAaTgTGAGAtt	-55
	-23	3.70	CGTaTCgagaatcGAGAAG	-14
Mjls_1882	-39	4.57	CTTCTCgTcTcAcGAGAAG	-30
Mjls_1896	-10	3.44	tTgtcCAcATcATGAGAcG	-1
Mjls_1897	-119	3.46	tGTCTCATATgtTtgaAcc	-110
	-98	3.66	CGTCTCATgaTgTGgacAa	-89
MAB_3294c	-59	3.52	tGTCTCAcgTaAcGAtAct	-50
	-38	4.40	CGTtcCAaATatTGAGAcG	-29
MAB_3295	-33	4.68	CGTCTCAataTtTGgaAcG	-24
	-12	3.55	aGTaTCgTtacgTGAGAca	-3
MAB_3302	-52	5.14	CGTCTCATATatTGAGAca	-43
Mvan_2131	2	5.14	tGTCTCAcATTATGAGAAt	11
Mvan_2132	-78	5.09	aTTCTCATAaTgTGAGAca	-69
Mvan_2134	-31	5.39	tGTCTCAcAaTcTGgGAAG	-22
	-10	3.37	aaTaTCtccTTgTGAGAca	-1
Mvan_2135	-26	5.20	CTTCcCAgATTgTGAGAca	-17
	-47	3.35	tGTCTCAcAaggaGAtAtt	-38
Mflv_4227	-24	5.20	CTTCcCAgAaTgTGAGAAa	-15
	-45	3.33	tGTCTCAcAaggaGAtAct	-36
Mflv_4228	-33	5.43	tTTCTCAcATTcTGgGAAG	-24
	-12	3.42	aGTaTCtccTTgTGAGAca	-3
Mflv_4230	-75	4.95	gaTCTCgaAaTATGAGAcG	-66
	-96	3.92	CGTCTCAaAaTActgaAca	-87
Mflv_4231	-60	5.19	CGTCTCATATTtcGAGAtc	-51
	-39	3.84	tGTtcagTATTtTGAGAcG	-30
MSMEG_2386	-31	5.12	taTCTCAaAaTAcGAGAcG	-22
	-10	3.36	aGTaTCtctcTgTGAGAAa	-1
MSMEG_2387	-99	5.26	CGTCTCgTATTtTGAGAta	-90
MSMEG_2380	11	3.70	gaTtcgAcATTtTGAGAAG	20
MSMEG_2381	-80	3.96	CTTCTCAaAaTgTcgaAtc	-71
MAV_3838	-72	5.33	CGTCTCgcATTATGAGAtc	-63
	-93	3.33	tGTCTCAcAaggaGAtAct	-84
MAV_3839	-72	5.11	gaTCTCATAaTgcGAGAcG	-63
	-51	3.42	aGTaTCtccTTgTGAGAca	-42
MAV_3851	-248	3.55	CaTCcCggAcTtcGtcAAG	-239
Mb3012c	-57	5.54	CGTCTCgTATTtTGAGAtG	-48
Mb3013	-33	5.34	CaTCTCAaAaTAcGAGAcG	-24
TBFG_13003	-57	5.54	CGTCTCgTATTtTGAGAtG	-48
TBFG_13004	-33	5.34	CaTCTCAaAaTAcGAGAcG	-24
BCG_3009c	-57	5.54	CGTCTCgTATTtTGAGAtG	-48
BCG_3010	-33	5.34	CaTCTCAaAaTAcGAGAcG	-24
Rv2988c	-57	5.54	CGTCTCgTATTtTGAGAtG	-48
Rv2989	-33	5.34	CaTCTCAaAaTAcGAGAcG	-24
MUL_1967	-31	5.17	CaTCgCATAaTAcGAGAcG	-22
MUL_1968	-70	5.32	CGTCTCgTATTATGcGAtG	-61
MMAR_1725	-31	5.57	CaTCTCATAaTAcGAGAcG	-22
	-10	3.42	aGTaTCtccTTgTGAGAca	-1
MMAR_1726	-70	5.70	CGTCTCgTATTATGAGAtG	-61
	-91	3.33	tGTCTCAcAaggaGAtAct	-82
Amir_6006	-64	4.86	CTTCcCATtgacTGgGAAG	-55
	-85	3.66	tGTCcCAcAagccGAtAct	-76
Amir_6007	-33	4.81	CTTCcCAgtcaATGgGAAG	-24
	-12	3.77	aGTaTCggcTTgTGgGAca	-3
Amir_6013	-218	3.51	taaCcCAccTggTGgGAAa	-209
Amir_6014	-127	4.15	tGTCcCgcAgTccGgGAga	-118
	-38	3.77	aGTCcCgTgaatTGgGAct	-29
SACE_6144	-75	5.14	CTTCTCgTcaTcTGgGAAG	-66
	-96	3.32	tGTCcCAcgTaccGAtAct	-87
SACE_6145	-81	5.03	CTTCcCAgATgAcGAGAAG	-72
	-60	3.37	aGTaTCggtacgTGgGAca	-51
SACE_6159	-300	3.81	CGTCcCgcATggTttGAcG	-291
SACE_6160	-184	3.81	CGTCaaAccaTgcGgGAcG	-175
SACE_6161	-235	3.51	gTcaTCggAaTccGgGAcG	-226
SACE_6154	-127	3.78	tGTCcCgccaatcGgGAga	-118
	15	3.57	gaTCcCAggTgAcGgGAtc	24
SACE_6155	24	3.57	CGTCctgatcgccGAGAAG	33
Svir_08910	-31	3.76	gGcCcCAatcTcTGAGAcG	-22
Svir_09050	-106	3.97	taTCcCAaATcgcGAGAtt	-97
	-85	4.12	aGTaTCgctTTgTGgGAca	-76
Svir_09060	-101	3.91	tGTCcCAcAaagcGAtAct	-92
	-80	4.16	aaTCTCgcgaTtTGgGAta	-71
Namu_1477	-31	5.02	CaTCTCActaTgTGgGAAt	-22
	-10	3.29	aGTaTCgccTcATGgGAca	-1
Namu_1478	-78	5.07	aTTCcCAcATagTGAGAtG	-69
Snas_4999	-38	3.60	gtaCcTCcCAataTtcGgGACGtCc	-26
Snas_5000	-36	3.57	gGaCGTCcCgaATatTGgGAgGtac	-24
Sare_1148	-25	3.77	gtatGTtTCgggTTGTGgGACacag	-13
Sare_1149	-49	3.83	ctGtGTCcCACAacccGAaACatac	-37
Strop_1257	-46	2.91	gGaCtTCctAaATTcTGgGAgGtat	-34
	-25	3.65	gtatGTtTCgacTTGTGgGACacag	-13
Strop_1258	-49	3.61	ctGtGTCcCACAagtcGAaACatac	-37
	-28	2.83	ataCcTCcCAgAaTtTagGAaGtCc	-16
Franean1_1112	77	5.38	gtGCaTCTCAggagaTGAGAtGGCA	89
Franean1_1113	-158	5.56	TGcCaTCTCAtcTccTGAGAtGcac	-146
FRAAL5829	-145	5.41	TGcCaTCcCAaATaaTGgGAtaGCA	-133
FRAAL5830	-36	5.53	TGctaTCcCAttaTtTGgGAtGGCA	-24
Francci3_3621	-80	5.24	TGtCaTCcCACATcaTGAGACaaCA	-68
Francci3_3622	-36	5.28	TGttGTCTCAtgaTGTGgGAtGaCA	-24
SGR_1929	-163	5.84	TccCGTCTCACtcTGTGAaACGcaA	-151
SGR_1930	-36	6.02	TtGCGTtTCACAgaGTGAGACGGgA	-24
SAV2686	-180	5.86	TcGCGTCTCACtcTGTGAaACGcaA	-168
SAV2687	-36	6.00	TtGCGTtTCACAgaGTGAGACGcgA	-24
SCAB_26611	-187	5.86	TcGCGTCTCACtcTGTGAaACGcaA	-175
SCAB_26621	-36	6.00	TtGCGTtTCACAgaGTGAGACGcgA	-24
SCO5552	-34	6.02	TtGCGTtTCACAgaGTGAGACGGgA	-22
SCO5553	-188	5.84	TccCGTCTCACtcTGTGAaACGcaA	-176
Caci_8049	-117	6.09	TGcCGTCTCAgATcccGAGACGcaA	-105
Caci_8050	-37	6.12	TtGCGTCTCgggaTcTGAGACGGCA	-25
Sked_11090	-34	5.43	TtGCaTCTCAgccTtcGAGACtGCA	-22
Sked_11100	-108	5.32	TGcaGTCTCgaAggcTGAGAtGcaA	-96
Jden_1686	-36	4.63	TGcatTCTCAgccgtTGAGACtGCA	-24
RSal33209_1790	-88	5.52	TaGCGTCTCAgAaTaTGAGAtGcac	-76
RSal33209_1791	-36	5.70	gtGCaTCTCAtATTcTGAGACGctA	-24
RSal33209_0843	-100	4.04	aattGTCTCAagaTGTGAGACGcgg	-88
AAur_2486	-155	6.19	TGcCGTCTCAataTcTGAGAtGcaA	-143
AAur_2487	-15	6.31	TtGCaTCTCAgATatTGAGACGGCA	-3
AAur_3061	-95	3.83	actCGTCTCACtaTcTGgGAtaaat	-83
Arth_2519	-101	6.19	TGcCGTCTCAataTcTGAGAtGcaA	-89
Arth_2520	-36	6.31	TtGCaTCTCAgATatTGAGACGGCA	-24
Arth_3085	-98	4.15	cGcCGTCTCACtaTccGgGAtaaat	-86
Achl_2256	-102	6.24	TGcCGTCTCAttaTcTGAGAtGcaA	-90
Achl_2257	-36	6.29	TtGCaTCTCAgATaaTGAGACGGCA	-24
Achl_2785	-94	4.41	gGcCGTCTCACtaTtcGgGACGatt	-82
Tcur_3463	-232	5.29	TGcaGTCTtgaAaTaTGAGAtGcaA	-220
Tcur_3464	-36	5.49	TtGCaTCTCAtATTtcaAGACtGCA	-24
Sros_8018	-59	5.07	TGcCGTCTCgacaTaTGAGAaaGCA	-47
Sros_8019	-36	5.35	TGcttTCTCAtATgtcGAGACGGCA	-24
Tfu_0625	-34	5.78	TtGCaTtcCAaATaGcGAGACGGCA	-22
Tfu_0626	-142	5.65	TGcCGTCTCgCtaTtTGgaAtGcaA	-130
Acel_1591	-45	5.72	TacgaTCTCACAaTGTGAGACGcaA	-33
Acel_1592	-36	5.84	TtGCGTCTCACATTGTGAGAtcGtA	-24
Bfae_18560	-131	5.84	TGcCGTCTtgttTTGTGAGACGcaA	-119
Bfae_18570	-36	5.85	TtGCGTCTCACAaaacaAGACGGCA	-24
Bcav_1572	-34	6.08	TtGCGTCTCAtggTGcGAGACGGCA	-22
Bcav_1573	-93	5.99	TGcCGTCTCgCAccaTGAGACGcaA	-81
Bcav_1408	-226	4.20	cGtgGTCcCAggaTGcGAGACGGac	-214
Xcel_2357	-84	5.52	TGcCGTCTCggcacGTGAGAttGCA	-72
Xcel_2358	-36	5.54	TGcaaTCTCACgTgccGAGACGGCA	-24
Kfla_4859	-121	5.69	TGcCGTCTCgaATcGTGgaACGcaA	-109
Kfla_4860	-36	5.76	TtGCGTtcCACgaTtcGAGACGGCA	-24
Noca_3298	-101	5.95	TGGCGTCTCAgATcaTGgGAtGcaA	-89
Noca_3299	-36	6.03	TtGCaTCcCAtgaTcTGAGACGcCA	-24
BBAG_0284	-37	6.23	TGcCaTtTCACtaTGTGAGAtGGCA	-25
BBAG_0285	-172	6.19	TGcCaTCTCACATaGTGAaAtGGCA	-160
BL1261	-62	5.98	TGctaTtTCACtaTGTGAGAtGGCA	-50
BL1262	-280	5.87	TGcCaTCTCACATaGTGAaAtaGCA	-268
BDP_0267	-35	6.11	TtGCaTtTCAataTGTGAGAtGGCA	-23
BDP_0268	-274	6.02	TGcCaTCTCACATatTGAaAtGcaA	-262
BBCT_0160	-35	6.11	TtGCaTtTCAataTGTGAGAtGGCA	-23
BBCT_0161	-339	6.02	TGcCaTCTCACATatTGAaAtGcaA	-327
BAD_0178	-35	6.11	TtGCaTtTCAataTGTGAGAtGGCA	-23
BAD_0179	-306	6.02	TGcCaTCTCACATatTGAaAtGcaA	-294
Balat_0240	-170	4.44	TactaTgTCAgAaTGcGAGAtGtgA	-158
	-34	5.86	TtGCGTtTCgaATacTGAGAtGcaA	-22
Balat_0241	-292	5.79	TtGCaTCTCAgtaTtcGAaACGcaA	-280
	-156	4.50	TcaCaTCTCgCATTcTGAcAtaGtA	-144
KRH_10250	-72	4.24	cGcCGTCTCACcaTGcGgaACGagc	-60
KRH_10210	-287	4.25	gGagGTtTCACgaTGTGAGACGGgg	-275
KRH_10310	-34	5.63	TtGCtTCTCgCATTtTGAGACtGCA	-22
KRH_10320	-142	5.32	TGcaGTCTCAaAaTGcGAGAaGcaA	-130
RradDRAFT_0434	-92	6.53	TCGTGTCTCATTATTTGAGATATTC	-80
RradDRAFT_0435	-52	4.17	GAATATCTCAAATAATGAGACACGA	-40
Rxyl_0276	-34	6.39	ACGgCTCTCgCataGTGAGATATCT	-22
Rxyl_0277	-81	6.25	AgaTATCTCACTATGcGAGAgccGT	-69
PA4344	-135	7.29	GGGTTCCACCCAGTGGAACCg	-125
PLES_47221	-135	7.29	GGGTTCCACCCAGTGGAACCg	-125
PFL_1344	-144	6.90	GtGTTCCAtCCAGTGGAACCA	-134
PFL_1348	-118	5.99	GGGTTCCAttCtGcGGAACCA	-108
Pfl_1291	-142	6.89	cGGTTCCACCCtGTGGAACCA	-132
PputW619_2549	-141	6.18	atGTTCCACCacGTGaAACCA	-131
PputGB1_2753	-141	6.05	tGGTTCCgCtggGTGGAACCA	-131
CV3918	-34	6.33	AaTTcCGCAATGCGGAACT	-25
CV3919	-117	6.42	AGTTcCGCAtTGCGGAATT	-108
Pcryo_0814	-92	5.54	AaTTcCGCtATGCGaAACT	-83
Pcryo_0815	-102	6.64	AGTTTCGCAtAGCGGAATT	-93
Psyc_0804	-92	4.55	taTTcCGCtgTGCGaAACT	-83
Psyc_0805	-102	6.64	AGTTTCGCAcAGCGGAATA	-93
PsycPRwf_1536	-122	6.33	AGTTTCaCtATGCGGAACA	-113
PsycPRwf_1537	-167	4.71	tGTTcCGCAtAGtGaAACT	-158
Bpet0264	-83	5.73	GTTTCGCTGTGCaaAAC	-75
Bpet0265	-60	6.09	GTTTtGCACAGCGaAAC	-52
Reut_B3879	53	5.73	GTTcCGCTGTGCGaAAC	61
Reut_B3880	-87	6.55	GTTTCGCACAGCGGAAC	-79
H16_B0487	-85	6.55	GTTTCGCTGTGCGGAAC	-77
H16_B0488	-84	5.73	GTTcCGCACAGCGaAAC	-76
RALTA_B0321	-85	6.55	GTTTCGCTGTGCGGAAC	-77
RALTA_B0322	-83	5.73	GTTcCGCACAGCGaAAC	-75
ROP_14880	-122	5.03	TGTTGCGCtaTGCGCgACg	-113
ROP_14890	-114	4.60	TGTTGCaCAgcttGCAAgt	-105
	-95	5.77	cGTcGCGCATaGCGCAACA	-86
RHA1_ro01810	-207	4.83	cGTTGCtgATgaCGCAACA	-198
RHA1_ro01811	-122	5.03	TGTTGCGCtaTGCGCgACg	-113
RHA1_ro01812	-87	4.60	TGTTGCaCAgcttGCAAgt	-78
	-68	5.77	cGTcGCGCATaGCGCAACA	-59
RHA1_ro01814	-249	3.55	aacTGtGaATTGCGaAACg	-240
RHA1_ro01815	-108	3.81	cGTTtCGCAaTtCaCAgtt	-99
ROP_14870	-206	4.93	cGTTGCcaATgaCGCAACA	-197
	-135	3.98	cGTcGCGgATcGgGCAcCc	-126
MMAR_4420	-59	5.15	TGTTGCGCATTaCaaAACt	-50
	-40	5.39	TGTTcCGCATTaCGgAACA	-31
Mflv_3080	-85	3.90	TGTTGCGtATaaCGCgcaA	-76
	-66	4.78	cGTTGCGttcTaCGCAACA	-57
Mjls_2496	-3	3.56	TGTTGCGtcaTaaaCAtCg	6
	16	5.06	TGTTGCaaAgaaCGCAACA	25
Svir_18740	-112	4.75	TGTTGCttATcGCGgAACA	-103
	-93	4.58	cGcTGtGCAaTGCaCAACA	-84
	-8	4.79	aGTTGCaaAaTGtGCAACA	1
Svir_18750	-134	5.40	TGTTGCaCATTttGCAACt	-125
	-49	4.98	TGTTGtGCATTGCaCAgCg	-40
	-30	4.79	TGTTcCGCgaTaaGCAACA	-21
Bfae_19700	-60	5.14	TGgTGCGcAATgCGCAAtG	-51
Bfae_19710	-62	4.49	caTTGCGcAtTgCGCAcCA	-53
SACE_5608	-165	4.81	cGTTGCGCATTagGgAACA	-156
SACE_5609	-64	5.02	TGTTcCctAaTGCGCAACg	-55
Svir_30940	-174	5.35	aGTTcCGCATaaCGCAACA	-165
Svir_30950	-10	4.73	TGTTGCGttaTGCGgAACt	-1
Gobs_2892	-109	3.58	TGTTGCaCtgatCGCgAac	-100
Gobs_2893	-146	5.09	TGTTcCaCATaGCGCgACt	-137
	-124	3.35	TGcTtCagATgGCaCAACc	-115
Gobs_2905	-283	5.13	TGTTGCGtAgTGCGaAACt	-274
Gobs_2906	-36	4.62	aGTTtCGCAcTaCGCAACA	-27
Gobs_2912	-106	3.77	cGTTGCcagactCGCgACt	-97
	-88	4.20	TtTTGCcgATgaCGCAACA	-79
Gobs_2913	-58	3.60	TGTTGCGtcaTcgGCAAaA	-49
	-40	3.64	aGTcGCGagTctgGCAACg	-31
Gobs_2914	-174	4.19	gGTctCGgATgaCGCAACA	-165
SAV6953	-47	5.27	TGTTcCtCATcGCGCAACc	-38
	-28	5.25	caTcGtGCATTGCGCAACA	-19
SAV6954	-120	4.10	TGTTtCGtATgGCGCAcgA	-111
	-101	4.40	gGgaGCGCtaTGCGCAACA	-92
SAV6955	-181	4.73	TGTTGCGCATaGCGCtcCc	-172
	-162	3.84	TcgTGCGCcaTaCGaAACA	-153
Snas_1818	-99	4.52	aGTTGCGCAggGaaCAACA	-90
	-81	4.56	aGTTcCttAaTaCGCAACA	-72
Rxyl_0757	-48	3.87	cGgTGCGCATccaGCtACA	-39
Rxyl_0758	-10	3.84	aGcTtCGCtaTGCGCAACA	-1
Rxyl_0761	-205	3.86	TGTTGCGCAcTGCGatAag	-196
	-63	3.61	TGTTttatATTaCagAACA	-54
Rxyl_0762	-227	3.91	TGTTctGtAaTataaAACA	-218
	-85	4.10	ctTatCGCAgTGCGCAACA	-76
Rxyl_0770	-286	5.08	TcTTGCtCATTGCGCAACA	-277
Rxyl_0771	-217	5.24	TGTTGCGCAaTGaGCAAgA	-208
	-199	3.84	aGTaGCtCATgGCagAACA	-190
Achl_3457	-183	4.01	TGTTGaccctTgCGaAACA	-174
Arth_3716	-190	4.12	TGTTGCttATgGCGagACg	-181
	-171	4.67	TGTTGCtCtTTaCGgAACA	-162
Arth_3726	-261	3.80	gGTTGCGCtggaaGCgACg	-252
	-109	4.85	TGTTGtGtAaTaCGCAAtt	-100
AAur_0477	-257	3.58	TGTTGCatAgcGCGgAtgt	-248
	-238	3.51	TGTTGattccTGCGgAACA	-229
Sros_3853	-91	4.33	cGTactGaATaGCGCAAtt	-82
	-72	4.49	caTTGCaCcaTcCGCAACg	-63
	-8	4.07	aGTccCGCtaTGgGCAACg	1
Sros_3854	-144	4.53	cGTTGCcCATaGCGggACt	-135
	-80	4.71	cGTTGCGgATgGtGCAAtg	-71
Sros_3855	-51	4.15	TGTTGCGggaaGCGCActA	-42
	-32	4.83	cGTTtCGaAgTGCGCAACg	-23
SCAB_6861	-141	3.89	aGTTGCGttcgatGCAACt	-132
	-57	4.30	TGTTGCGCATaaCGCgtgt	-48
	-38	4.05	cGTTGtGCcaTGtGagACA	-29
SCAB_6891	-207	3.85	cGTTGCtCATaGCGaAgat	-198
	-188	4.38	gGTTGCGCtaTatGgAACA	-179
SCAB_6901	-233	5.15	TGTTcCatATaGCGCAACc	-224
	-10	4.46	aGTTGCaCtaTGaGCAACt	-1
SCAB_6961	-56	4.58	cGTTGCGtAaacaGCAACt	-47
SCAB_7001	-204	4.94	cGgTGCGtATTGCaCAACA	-195
	-185	3.88	aGgTGaGCgaTaCGCAACA	-176
	-42	4.49	gGgTGCaCgaTGCGCAACg	-33
SCAB_7011	-200	5.03	cGTTGCGCATcGtGCAcCc	-191
	-57	4.44	TGTTGCGtATcGCtCAcCt	-48
	-38	5.02	TGTTGtGCAaTaCGCAcCg	-29
SCAB_7031	-159	4.04	aGTTGCtCAcaGtGaAACt	-150
	-85	4.91	aGTTGCGCcgTtCGCAACc	-76
	-66	4.62	TGgTGCGtATaGCGCgACc	-57
SCAB_7041	-154	4.45	gGTcGCGCtaTaCGCAcCA	-145
	-135	4.91	gGTTGCGaAcgGCGCAACt	-126
SCAB_7051	-82	4.43	cGTTGCtCcaTGtaCAACg	-73
SCAB_7071	-127	3.81	aGTTttGgATacCGCAACg	-118
	-45	4.40	TGTTGCGCtTacCGCAAac	-36
SCAB_7091	-108	4.35	cGTTGCGtATcGCGgcACt	-99
	-90	5.37	TGTTGtGCAgTGtGCAACt	-81
Caur_1346	-108	4.64	aTTCGACaTaGtCGAAC	-100
Caur_1347	-138	5.68	GTTCGACTATGtCGAAT	-130
Chy400_1468	-141	4.64	aTTCGACaTaGtCGAAC	-133
Chy400_1469	-138	5.68	GTTCGACTATGtCGAAT	-130
Cagg_2029	-144	4.64	aTTCGGtaTaACCGAAC	-136
Cagg_2030	-135	5.68	GTTCGGtTATACCGAAT	-127
RoseRS_2568	-80	5.13	GTTCGGtaTaGtCGAAC	-72
RoseRS_2569	-229	5.83	GTTCGACTATACCGAAC	-221
Rcas_2414	-220	5.83	GTTCGGCTATACCGAAT	-212
Tmar_1779	-68	4.08	GTTCtGgaTatgCGAAC	-60
trd_1394	-131	4.24	GTTCGGCTATcatGAAC	-123
trd_1395	-161	4.07	GTTCaCgaTgGCtGAAC	-153
	-100	5.03	GTTCaTgaTaGCCGAAC	-92
TTHB248	-114	4.81	GTTCGCtgAaGgCGAAC	-106
	-7	5.53	GTTCGGtTATGgCGAAC	1
TTHB249	-203	5.43	GTTCGCCaTaACCGAAC	-195
	-96	5.53	GTTCGCCTTcAgCGAAC	-88
TTHB250	-148	5.04	GTTtGACTATGgCGAAC	-140
Spro_1333	-93	5.55	cacATTGCAAtACagTgCA	-84
	-51	5.41	TGTATcGCtAtgCaATACA	-42
Spro_1334	-128	6.30	TGTATTGCAtAgCGATACA	-119
	-81	6.00	TGTATTGCAAtgtGgTACA	-72
PANA_2736	-121	6.30	TGTATTGCAAtgCGATACA	-112
	-90	4.30	TacATgGCAAtAtGcTgtA	-81
	-75	6.15	TGTATTGCAAtgCGgTACA	-66
Fphi_1605	-307	4.23	TGTATcattttgCGATACA	-298
Fphi_1606	-99	6.30	TGTATcGCAAAAtGATACA	-90
Reut_B5543	-31	6.16	TGTCTCTatataAGAGACA	-22
RALTA_B0144	-44	7.13	TGTCTCTTATATAGAGACA	-35
H16_B0138	-194	7.13	TGTCTCTTATATAGAGACA	-185
Bcep18194_B2316	-26	6.79	TGTCTCTcATATAGAGACg	-17
Reut_B5544	-187	7.13	TGTCTCTTATATAGAGACA	-178
H16_B0139	-179	6.16	TGTCTCTatataAGAGACA	-170
RALTA_B0145	-124	6.16	TGTCTCTatataAGAGACA	-115
Pden_4600	-193	5.14	CGTTCCgTAtTgTaGAACG	-184
	-36	5.01	tGTTCCgTAtTtTGGAACa	-27
Pden_4601	-189	5.67	tGTTCCAaAATAcGGAACa	-180
	-32	5.76	CGTTCtAcAATAcGGAACG	-23
Rpal_5131	-235	5.13	tGTTCtATAtTgTaGAACG	-226
	-48	6.11	CGTTtCATAATATaGAACG	-39
Rpal_5132	-226	5.23	CGTTCtATAtTATGaAACG	-217
	-39	5.63	CGTTCtAcAATATaGAACa	-30
RSKD131_4361	-227	4.97	TGTTCCACGTTGTGGAACG	-218
	-67	5.07	CGTTCTGCAATGTGGAACG	-58
RSKD131_4362	-250	5.5	CGTTCCACATTGCAGAACG	-241
	-90	5.63	CGTTCCACAACGTGGAACA	-81
OCAR_6782	-50	4.43	CagatCAaAATcTGGAACG	-41
	-30	4.99	tGTatCAatATtTGGAACa	-21
OCAR_6783	-52	4.22	tGTTCCAaAtatTGatACa	-43
OCAR_6784	-121	4.59	tGTTtCAgtATtTGGAACc	-112
OCAR_6794	-148	4.46	CGTTCCATttTtTtGAAaa	-139
OCAR_6795	-28	4.68	ttTTCaAaAAaATGGAACG	-19
Mpe_A3670	-271	5.21	tGTTCtAaAtaATGGAACa	-262
	-31	4.78	aGTatCAatATtcaGAACG	-22
Mpe_A3671	51	5.29	tGTTCCATtATtTaGAACa	60
FRAAL5586	-159	6.28	GTTTCATCAGGTGAAAg	-151
FRAAL5587	-98	6.28	cTTTCACCTGATGAAAC	-90
Franean1_4099	-94	6.28	tTTTCACCTGATGAAAC	-86
Franean1_4100	-101	6.28	GTTTCATCAGGTGAAAa	-93
PST_0102	-128	5.06	cAGTTTCGcAgAGCGgAACat	-118
PST_0105	-71	4.51	TtGTTTtacTgtGCGAAACTg	-61
PST_0106	-44	4.96	cAGTTTCGcAcAGtaAAACaA	-34
MSMEG_6864	-37	6.45	CgGTTTCATCTGACGAAACGC	-27
MSMEG_6865	-121	6.45	GCGTTTCGTCAGATGAAACcG	-111
SCO7562	-41	6.45	CCGTTCCGTCAGATGGAAtGC	-31
SCO7563	-61	6.45	GCaTTCCATCTGACGGAACGG	-51
Btus_2540	-51	4.21	gaTTTtgTAaGtcGAAtCc	-42
Btus_2541	-126	4.11	tGTTTCAccttacaAAACt	-117
	-81	4.34	CcTTTtATcaGcTGAAAaG	-72
Btus_2542	-40	6.13	aGTTTtgTAaGGTGAAACa	-31
BBR47_41950	-258	5.91	aGTTTCATctGGTGAAACG	-249
BBR47_41960	-48	5.65	CGTTTCAccaGaTGAAACt	-39
BBR47_42030	-81	4.19	ttTTTCgTAtacTGAAAaG	-72
	-53	6.03	CGTTTCATcaGaTGAAACG	-44
BBR47_42040	-193	5.91	CGTTTCATctGaTGAAACG	-184
Pjdr2_0809	-203	5.64	gGTTTCgcACaaTGAAACt	-194
Pjdr2_0810	-53	5.12	aGTTTCATtgtGcGAAACc	-44
GYMC10_0863	-202	5.26	tGTTTCATtgtaTGAAACc	-193
GYMC10_0864	-38	6.00	gGTTTCATACaaTGAAACa	-29
GYMC10_0866	-80	5.46	gGTTTCATctaGTGAAACc	-71
GYMC10_0867	-255	5.45	gGTTTCActaGaTGAAACc	-246
Aaci_0451	-35	6.11	CGTTTtgcACGtTGAAACG	-26
Aaci_0452	-126	4.22	CGTTTCAacgtGcaAAACG	-117
BH2136	-37	6.07	GaGTTTCTTATTAaGAAACtt	-27
Aflv_1570	-37	5.86	ATGTTTCgTAaTACGcAACAA	-27
BMQ_2857	-113	4.75	cTGTTTtgTAaTAaGAAACAg	-103
BMQ_2860	-40	6.31	TTGTTTgcTATTACaAAACgA	-30
BMQ_2861	-198	4.01	TTtcTTCTTATcAacAAAaAA	-188
	-55	4.40	TgGTTTCgTtTTACtAAAttt	-45
GWCH70_1913	-47	5.79	TcGTTTCgTAaTAaGAAACgA	-37
GWCH70_1916	-35	6.73	GcGTTTCTTATTACGAAACAA	-25
GTNG_1381	-35	6.77	TTGTTTCgTATTACGgAACAA	-25
GTNG_1384	-39	6.10	GTGTTTCgTAaTAaGAAACAA	-29
GK1530	-34	6.42	ATGTTTCTTATTACGAAACgg	-24
GK1533	-39	6.10	ATGTTTCgTAaTAaGAAACAA	-29
GYMC61_2367	-34	6.90	ATGTTTCTTATTACGAAACgA	-24
GYMC61_2370	-39	6.10	ATGTTTCgTAaTAaGAAACAA	-29
Aaci_2529	-276	4.45	cTGTTctgaATTACagAACAg	-266
Aaci_2530	-91	3.89	cTGTTctgTAaTtCagAACAg	-81
	-71	5.17	GTGTTTCTTcTTgCacAACgA	-61
Aaci_2534	-59	3.49	GTaTTctgcATTgCagAACcc	-49
Btus_2620	-50	5.88	ATGTTcCgTATTAtagAACAc	-40
Moth_0420	-95	3.94	ATtTTTgcTAaaACagAAggA	-85
	-33	4.66	TTGTTTtaTATaAtGAAcCAA	-23
Moth_0421	-278	4.12	TTcTTTCTTATacaaAAAaAc	-268
Teth39_1977	-121	5.04	TTGTTTCgTAaTgtagAACAt	-111
Teth39_1974	-58	4.22	ATaTTTtgTAaTgtGAAACAt	-48
Dhaf_4386	-45	4.32	GaGTTTCggtTgAtGAAACtt	-35
Dhaf_4394	-171	4.22	TTtTcaCcTgTTAaGgAACAA	-161
DSY3220	-45	4.32	GaGTTTCggtTgAtGAAACtt	-35
DSY3227	-171	4.22	TTtTcaCcTgTTAaGgAACAA	-161
H16_A2299	-58	6.70	GGTTCCAAAAAATGGAACc	-49
RALTA_A1843	-48	6.28	GGTTCCgAAAAAcGGAACa	-39
H16_B1822	-132	6.26	ATTTTCAaCCAATGAAAAT	-123
	-59	6.01	AGTTTCcCTCAAcGAAACC	-50
Reut_B4624	-126	6.38	ATTTTCATCCAATGAAAAT	-117
	-54	6.06	AGTTTCtCTCgATGAAACC	-45
Rmet_4609	-118	6.09	ATTTTCATCCAtTGAAAAT	-109
	-45	6.05	AGTTTCcgTCgATGAAACC	-36
Dtpsy_3320	-122	4.48	tGTTTCtTTggATGAAACg	-113
Dtpsy_3321	-101	4.39	tGTTTtAgCCAtTGAAAtT	-92
	-26	4.83	cGTTTCATCCAAaGAAACa	-17
Ajs_3970	-212	4.48	tGTTTCtTTggATGAAACg	-203
Ajs_3971	-65	4.39	tGTTTtAgCCAtTGAAAtT	-56
	10	4.83	cGTTTCATCCAAaGAAACa	19
Reut_B3889	-38	4.83	gGTTTCAagCgAcGAAAAC	-29
Bpet0054	-99	3.84	ATTgTCgCTgggcGAAAAT	-90
Veis_4012	-23	3.88	cTTTTCtCCCAAcGcAAga	-14
Veis_4013	-129	3.94	AaTTcCtTTCgcTGgAACC	-120
BB0655	-93	6.40	GTTCCGCGATACGGAAC	-85
BB0656	-111	6.40	GTTCCGTATCGCGGAAC	-103
BPP0647	-92	6.40	GTTCCGCGATACGGAAC	-84
BPP0648	-111	6.40	GTTCCGTATCGCGGAAC	-103
Lcho_2369	-32	3.53	cgGTtCACgatGTGGACca	-23
Lcho_2370	-164	4.06	TgGTCCACATcGTGaACcg	-155
Noca_1651	-60	6.20	CGTaCCGCTGAGtGGAACG	-51
Noca_1652	-28	6.50	CGTTCCACTCAGCGGtACG	-19
RER_57550	-26	5.34	tGTctCACTCAGCGatACG	-17
RER_57560	-62	4.69	CGTatCGCTGAGtGagACa	-53
nfa33170	-39	6.37	CGTTCCGCTGAcCGGAACG	-30
nfa33180	-93	6.37	CGTTCCGgTCAGCGGAACG	-84
RHA1_ro08085	-93	6.17	CGTTCgGCTCAGtGGAACG	-84
RHA1_ro08086	-73	6.50	CGTTCCACTGAGCcGAACG	-64
Mkms_5832	-4	6.30	ATCCCATGTCACGGGAT	4
Mkms_5833	-51	5.55	ATCCCGTGaCAtGGGAT	-43
Mmcs_5435	-4	6.30	ATCCCATGTCACGGGAT	4
Mmcs_5436	-51	5.55	ATCCCGTGaCAtGGGAT	-43
Franean1_2884	-84	5.82	gTtCCGTGTCACGGAAT	-76
Franean1_2885	-33	5.92	ATtCCGTGaCACGGAAC	-25
Sros_9106	-112	4.53	gTtCCGTGagAtGGAAC	-104
	-88	5.28	gTtCCATcTCACGGAAC	-80
	-83	4.09	ATCtCAcGgaACGGGgC	-75
Sros_9116	-158	4.47	cTCCCGTGgggCGGAAC	-150
	-94	5.28	gTtCCGTtTCACGGAAC	-86
Sros_9117	3	5.44	gTtCCGTGaaACGGAAC	11
Smon_0114	-138	4.98	ATTTCtTATTATGtAAC	-130
Smon_0139	-47	4.42	GTaTaGTATaATGAtAC	-39
	-11	4.22	ATTTCacATTATGAgAa	-3
Amet_1261	-83	4.58	GTTTtGaAaTAcGAAAC	-75
	-63	5.93	ATTTCGTATaATGAAAC	-55
NT01CX_1477	-48	5.39	ATTTtGTATaATGAAAt	-40
LSEI_2669	-32	5.70	GTTTCctAtaAgGAAAT	-24
LSEI_2670	-199	5.19	aTTTCcttATAgGAAAc	-191
	-40	5.20	GTTTCcAAATAAtAAAc	-32
LSEI_2671	-34	6.38	GTTTCTAtATAAGAAAT	-26
LC705_02689	-200	4.82	aTTTaTtAtTtAGAAAT	-192
	-38	4.82	GTTTaTtAtaAAGAAAc	-30
LC705_02690	-202	5.05	GTTTCTttATAAtAAAc	-194
	-40	5.71	aTTTCTAAATAAtAAAT	-32
LC705_02691	-33	6.38	GTTTCTAtATAAGAAAT	-25
LVIS_0326	-62	4.75	aTTTCTtttTtAGAAAc	-54
LVIS_0327	-35	5.34	aTTTCctAtTcAGAAAT	-27
LVIS_0328	-123	6.23	GTTTCTttATAAGAAAT	-115
HMPREF0351_10217	-31	5.48	tTTTCTtAtaAAGAAAT	-23
HMPREF0351_10218	-20	6.07	aTTTCTAAATAgGAAAT	-12
EF0422	-7	4.63	GTTTCgAtgaAAGAAAc	1
EF0423	-50	5.49	aTTTCTttATAAtAAAT	-42
	-29	6.30	aTTTCTAAATAAGAAAT	-21
BC1002_7091	-126	5.5	GTTCTATTGGACAGACC	-118
	-106	4.98	GTTTCATTTAACAGAAC	-98
	-32	5.57	GTTCTGCGAGATAGAAC	-24
BC1002_7090	-124	5.16	GTTCTATCTCGCAGAAC	-116
	-50	4.73	GTTCTGTTAAATGAAAC	-42
	-30	4.48	GGTCTGTCCAATAGAAC	-22
Bcen_5395	-159	5.81	GTTCTGcctGAaAGAAC	-151
	-139	6.09	GTTCTGTTtGACAGAAC	-131
	-55	5.92	GTTCTGTcAGAtAGAAC	-47
Bcen_5396	-135	5.97	GTTCTaTctGACAGAAC	-127
	-51	5.78	GTTCTGTcAaACAGAAC	-43
	-31	5.30	GTTCTtTcAGgCAGAAC	-23
Bamb_4807	-133	5.60	GTTCTGTctGgCAGAAC	-125
	-49	5.45	GTTCcGTcAaACAGAAC	-41
	-29	5.58	GTTCTtTcAGAtAGAAC	-21
Bamb_4808	-162	5.82	GTTCTaTctGAaAGAAC	-154
	-142	5.66	GTTCTGTTtGACgGAAC	-134
	-58	6.00	GTTCTGccAGACAGAAC	-50
RALTA_B1873	-134	5.16	GTTCTGTctagtAGAAC	-126
	-49	4.06	GTTCTtTgcagtAGAAC	-41
	-29	4.56	agTCTaTctGAtAGAAC	-21
RALTA_B1874	-136	5.20	GTTCTaTcAGAtAGAct	-128
	-116	5.23	GTTCTacTgcAaAGAAC	-108
	-31	6.00	GTTCTacTAGACAGAAC	-23
ACIAD2819	-181	4.49	GTTCTaTctagtAGAgC	-173
	-39	4.58	GTTCTaTacaAtAGAAC	-31
ACIAD2820	-170	5.39	GTTCTaTTgtAtAGAAC	-162
	-28	5.22	GcTCTacTAGAtAGAAC	-20
CtCNB1_1781	-72	5.37	GTTCTATCaGAcAGAAC	-64
CtCNB1_1782	-86	5.86	GTTCTgTCTGATAGAAC	-78
	-66	5.44	aTTCTtTCTatTgaAAt	-58
Daci_2967	-30	5.73	GTTCTATCTatTAGAAC	-22
	-50	2.93	aTTtcAataGAgAGAAt	-42
Daci_2968	-102	4.88	GTTCTAataGATAGAAC	-94
	-82	5.27	aTTCTcTCTatTgaAAt	-74
Bpro_4514	-22	5.32	GTTCTATCTtAcAGAAt	-14
	-42	3.33	aTTtcAaCaGAaAGAAC	-34
Bpro_4515	-106	5.15	aTTCTgTaaGATAGAAC	-98
	-86	5.58	GTTCTtTCTGtTgaAAt	-78
Vapar_0454	-73	5.35	GTTCTATCTtAcAGAAC	-65
	-53	4.15	aTTCcgTtaaAcAGAAt	-45
Vapar_0455	-89	4.94	aTTCTgTtTaAcgGAAt	-81
	-69	5.22	GTTCTgTaaGATAGAAC	-61
Rmet_4146	-38	4.61	GTTCTgTtctATAGAAC	-30
Reut_B4957	-60	4.46	GTTCTtTCTataAGAtC	-52
	-40	5.62	GTTCTATCTtATAGAAC	-32
Reut_C6374	-205	5.24	GTTCTcTCaatTAGAAC	-197
Reut_B5279	-149	4.82	GTTCTcatTGtTAGAAC	-141
H16_B2210	21	4.27	aTTCTgTtgtAcAGAAC	29
	1	3.59	GTTCTcTgTtAaAGAtC	9
H16_B2213	-59	3.47	GTTCTATacGtTgGcgC	-51
BPP0706	-79	5.56	tTTCTATCTGATAaAAt	-71
	-59	4.27	cTTCTgctTaATAGAAt	-51
BPP0707	-30	4.43	aTTtTATCaGATAGAAa	-22
	-50	3.81	aTTCTATtaagcAGAAg	-42
BB0713	-79	5.56	tTTCTATCTGATAaAAt	-71
	-59	4.27	cTTCTgctTaATAGAAt	-51
BB0714	-30	4.43	aTTtTATCaGATAGAAa	-22
	-50	3.81	aTTCTATtaagcAGAAg	-42
OCAR_4993	-33	4.95	GTTCTgTtaGAcAGAAC	-25
	-54	3.95	GTaCTATaaaAgAGAAt	-46
OCAR_4994	-90	5.52	GTTCTgTCTaAcAGAAC	-82
	-69	4.33	aTTCTcTtTtATAGtAC	-61
OCAR_4995	-63	4.95	GTTCTgTtaGAcAGAAC	-55
Rmet_4430	-191	4.26	aTTCTcTtTagcgGAAC	-183
	-170	4.61	GTTCTtgtaGATAGAAC	-162
Rmet_4428	-21	3.84	GTgCgtaCaaATAaAAC	-13
Rmet_4432	26	4.16	GTTCcgTCgaAcgGAAt	34
[truncated: 1,934 more rows]

## Sheet: site positions, summary&graph
Position of site center	Number of odd-length sites, group 1	Number of odd-length sites, group 2	Position of site center	Number of even-length sites, group 1	Number of even-length sites, group 2	Total (even- and odd-length sites)
-393	1	0	-392.5	0	0	1
-392	0	0	-391.5	0	0	0
-391	0	0	-390.5	0	0	0
-390	0	0	-389.5	0	0	0
-389	0	0	-388.5	0	0	0
-388	0	0	-387.5	0	0	0
-387	0	0	-386.5	0	0	0
-386	0	0	-385.5	0	0	0
-385	0	0	-384.5	0	0	0
-384	0	0	-383.5	0	0	0
-383	0	0	-382.5	0	0	0
-382	0	0	-381.5	0	0	0
-381	0	0	-380.5	0	0	0
-380	0	0	-379.5	1	0	1
-379	0	0	-378.5	0	0	0
-378	0	0	-377.5	0	0	0
-377	0	0	-376.5	0	0	0
-376	0	0	-375.5	0	0	0
-375	0	0	-374.5	0	0	0
-374	0	0	-373.5	0	0	0
-373	1	0	-372.5	0	0	1
-372	0	0	-371.5	0	0	0
-371	0	0	-370.5	0	0	0
-370	0	0	-369.5	0	0	0
-369	0	0	-368.5	0	0	0
-368	0	0	-367.5	0	0	0
-367	0	0	-366.5	0	0	0
-366	0	0	-365.5	0	0	0
-365	0	0	-364.5	0	0	0
-364	0	0	-363.5	0	0	0
-363	0	0	-362.5	0	0	0
-362	0	0	-361.5	0	0	0
-361	0	0	-360.5	1	0	1
-360	0	0	-359.5	0	0	0
-359	0	0	-358.5	0	0	0
-358	0	0	-357.5	0	0	0
-357	0	0	-356.5	0	0	0
-356	0	0	-355.5	0	0	0
-355	0	0	-354.5	0	0	0
-354	0	0	-353.5	0	0	0
-353	1	0	-352.5	0	0	1
-352	0	0	-351.5	0	0	0
-351	0	0	-350.5	0	0	0
-350	0	0	-349.5	0	0	0
-349	0	0	-348.5	0	0	0
-348	0	0	-347.5	0	0	0
-347	0	0	-346.5	0	0	0
-346	0	0	-345.5	0	0	0
-345	0	0	-344.5	0	0	0
-344	1	0	-343.5	1	0	2
-343	0	0	-342.5	0	0	0
-342	0	0	-341.5	0	0	0
-341	0	0	-340.5	0	0	0
-340	0	0	-339.5	0	0	0
-339	0	0	-338.5	0	0	0
-338	0	0	-337.5	0	0	0
-337	1	0	-336.5	0	0	1
-336	0	0	-335.5	0	0	0
-335	0	0	-334.5	0	0	0
-334	0	0	-333.5	0	0	0
-333	0	0	-332.5	0	0	0
-332	0	0	-331.5	0	0	0
-331	0	0	-330.5	0	0	0
-330	0	0	-329.5	0	0	0
-329	0	0	-328.5	0	0	0
-328	0	0	-327.5	0	0	0
-327	1	1	-326.5	0	0	2
-326	0	0	-325.5	0	0	0
-325	0	0	-324.5	0	0	0
-324	0	0	-323.5	0	0	0
-323	0	0	-322.5	0	0	0
-322	0	0	-321.5	0	0	0
-321	0	0	-320.5	0	0	0
-320	0	0	-319.5	0	0	0
-319	0	0	-318.5	0	0	0
-318	0	0	-317.5	0	0	0
-317	0	0	-316.5	0	0	0
-316	0	0	-315.5	0	0	0
-315	0	0	-314.5	0	0	0
-314	1	0	-313.5	0	0	1
-313	0	0	-312.5	0	0	0
-312	0	0	-311.5	0	0	0
-311	0	0	-310.5	0	0	0
-310	0	0	-309.5	0	0	0
-309	0	0	-308.5	0	0	0
-308	0	0	-307.5	0	0	0
-307	0	0	-306.5	0	0	0
-306	0	0	-305.5	0	0	0
-305	0	0	-304.5	0	0	0
-304	0	0	-303.5	0	0	0
-303	0	0	-302.5	0	0	0
-302	1	0	-301.5	0	0	1
-301	0	0	-300.5	0	0	0
-300	0	0	-299.5	1	0	1
-299	1	0	-298.5	0	0	1
-298	1	0	-297.5	0	0	1
-297	1	0	-296.5	0	0	1
-296	0	0	-295.5	0	0	0
-295	0	0	-294.5	0	0	0
-294	1	0	-293.5	0	0	1
-293	1	0	-292.5	0	0	1
-292	0	0	-291.5	0	0	0
-291	3	0	-290.5	0	0	3
-290	0	0	-289.5	0	0	0
-289	2	0	-288.5	0	0	2
-288	1	1	-287.5	0	0	2
-287	3	1	-286.5	0	0	4
-286	1	0	-285.5	0	0	1
-285	2	1	-284.5	0	0	3
-284	0	0	-283.5	0	0	0
-283	3	0	-282.5	0	0	3
-282	3	0	-281.5	0	0	3
-281	1	0	-280.5	0	0	1
-280	2	0	-279.5	0	0	2
-279	3	1	-278.5	0	0	4
-278	0	4	-277.5	0	0	4
-277	2	1	-276.5	0	0	3
-276	2	4	-275.5	2	0	8
-275	3	0	-274.5	0	0	3
-274	4	1	-273.5	0	0	5
-273	0	1	-272.5	0	0	1
-272	1	1	-271.5	0	0	2
-271	0	0	-270.5	0	0	0
-270	2	1	-269.5	1	0	4
-269	1	0	-268.5	0	0	1
-268	6	0	-267.5	0	0	6
-267	3	0	-266.5	0	0	3
-266	4	0	-265.5	0	0	4
-265	0	1	-264.5	0	0	1
-264	4	0	-263.5	1	0	5
-263	5	1	-262.5	1	0	7
-262	4	1	-261.5	0	0	5
-261	4	2	-260.5	0	0	6
-260	1	0	-259.5	0	0	1
-259	1	2	-258.5	0	0	3
-258	2	2	-257.5	1	0	5
-257	1	0	-256.5	0	0	1
-256	2	1	-255.5	0	0	3
-255	2	0	-254.5	0	0	2
-254	1	0	-253.5	0	0	1
-253	1	0	-252.5	3	0	4
-252	3	1	-251.5	2	0	6
-251	1	2	-250.5	2	0	5
-250	1	0	-249.5	1	0	2
-249	3	0	-248.5	0	0	3
-248	4	1	-247.5	0	0	5
-247	0	1	-246.5	0	0	1
-246	4	0	-245.5	0	0	4
-245	0	1	-244.5	0	0	1
-244	1	1	-243.5	1	0	3
-243	0	0	-242.5	0	0	0
-242	0	0	-241.5	0	0	0
-241	1	1	-240.5	0	0	2
-240	2	4	-239.5	0	0	6
-239	2	0	-238.5	0	0	2
-238	4	1	-237.5	0	0	5
-237	1	1	-236.5	0	0	2
-236	1	1	-235.5	0	0	2
-235	2	0	-234.5	2	0	4
-234	4	0	-233.5	0	0	4
-233	2	1	-232.5	4	0	7
-232	3	1	-231.5	3	0	7
-231	1	2	-230.5	2	0	5
-230	5	1	-229.5	1	0	7
-229	1	0	-228.5	0	0	1
-228	3	1	-227.5	0	0	4
-227	2	0	-226.5	0	0	2
-226	3	0	-225.5	1	0	4
-225	3	0	-224.5	0	0	3
-224	3	2	-223.5	1	0	6
-223	0	0	-222.5	1	0	1
-222	1	1	-221.5	1	0	3
-221	5	2	-220.5	0	0	7
-220	1	3	-219.5	0	0	4
-219	4	4	-218.5	0	0	8
-218	9	3	-217.5	2	0	14
-217	5	5	-216.5	1	0	11
-216	1	1	-215.5	2	0	4
-215	8	0	-214.5	0	0	8
-214	3	0	-213.5	1	0	4
-213	4	0	-212.5	1	0	5
-212	2	1	-211.5	0	0	3
-211	6	1	-210.5	0	0	7
-210	4	1	-209.5	1	0	6
-209	5	1	-208.5	0	0	6
-208	7	3	-207.5	0	0	10
-207	8	0	-206.5	1	0	9
-206	2	2	-205.5	0	0	4
-205	2	2	-204.5	1	0	5
-204	2	2	-203.5	0	0	4
-203	3	2	-202.5	0	0	5
-202	8	2	-201.5	0	0	10
-201	3	1	-200.5	0	0	4
-200	11	1	-199.5	1	0	13
-199	1	2	-198.5	0	0	3
-198	7	4	-197.5	2	0	13
-197	4	7	-196.5	2	0	13
-196	7	1	-195.5	0	0	8
-195	6	2	-194.5	0	0	8
-194	9	1	-193.5	2	0	12
-193	3	0	-192.5	1	0	4
-192	5	1	-191.5	0	0	6
-191	5	0	-190.5	0	2	7
-190	3	3	-189.5	0	0	6
-189	3	1	-188.5	3	0	7
-188	6	1	-187.5	2	0	9
-187	6	3	-186.5	0	0	9
-186	2	1	-185.5	0	0	3
-185	10	3	-184.5	1	1	15
-184	4	0	-183.5	0	1	5
-183	4	3	-182.5	0	1	8
-182	7	0	-181.5	0	0	7
-181	5	0	-180.5	0	0	5
-180	5	1	-179.5	0	0	6
-179	8	4	-178.5	1	0	13
-178	5	2	-177.5	1	0	8
-177	5	4	-176.5	1	0	10
-176	12	3	-175.5	0	0	15
-175	7	1	-174.5	1	0	9
-174	5	0	-173.5	2	0	7
-173	6	2	-172.5	0	1	9
-172	6	1	-171.5	0	1	8
-171	4	1	-170.5	0	0	5
-170	10	1	-169.5	1	0	12
-169	6	1	-168.5	0	0	7
-168	10	3	-167.5	0	0	13
-167	10	2	-166.5	0	1	13
-166	6	2	-165.5	2	0	10
-165	8	1	-164.5	0	0	9
-164	3	0	-163.5	1	0	4
-163	5	0	-162.5	1	1	7
-162	9	2	-161.5	1	0	12
-161	6	6	-160.5	0	1	13
-160	7	7	-159.5	0	2	16
-159	5	5	-158.5	2	0	12
-158	10	0	-157.5	3	0	13
-157	10	6	-156.5	2	0	18
-156	7	2	-155.5	1	0	10
-155	10	2	-154.5	7	0	19
-154	8	0	-153.5	0	0	8
-153	7	0	-152.5	1	0	8
-152	10	2	-151.5	0	0	12
-151	11	1	-150.5	1	0	13
-150	14	0	-149.5	3	0	17
-149	13	3	-148.5	3	0	19
-148	9	4	-147.5	1	0	14
-147	7	1	-146.5	1	1	10
-146	10	2	-145.5	0	1	13
-145	8	2	-144.5	0	1	11
-144	6	3	-143.5	0	0	9
-143	13	2	-142.5	2	0	17
-142	11	3	-141.5	8	0	22
-141	5	2	-140.5	1	0	8
-140	12	5	-139.5	4	0	21
-139	6	2	-138.5	3	0	11
-138	8	3	-137.5	1	0	12
-137	13	4	-136.5	2	0	19
-136	11	1	-135.5	2	1	15
-135	11	2	-134.5	2	0	15
-134	6	2	-133.5	6	1	15
-133	9	1	-132.5	2	0	12
-132	17	0	-131.5	3	0	20
-131	13	2	-130.5	5	0	20
-130	11	2	-129.5	5	0	18
-129	15	3	-128.5	2	0	20
-128	13	1	-127.5	0	0	14
-127	9	0	-126.5	6	0	15
-126	7	2	-125.5	2	0	11
-125	18	3	-124.5	7	0	28
-124	11	3	-123.5	1	0	15
-123	12	7	-122.5	5	0	24
-122	17	4	-121.5	3	0	24
-121	12	2	-120.5	3	0	17
-120	4	2	-119.5	3	0	9
-119	17	4	-118.5	1	0	22
-118	25	3	-117.5	1	0	29
-117	13	6	-116.5	6	0	25
-116	8	1	-115.5	1	0	10
-115	8	14	-114.5	6	0	28
-114	16	3	-113.5	2	0	21
-113	11	7	-112.5	1	0	19
-112	11	7	-111.5	1	1	20
-111	15	8	-110.5	4	0	27
-110	19	3	-109.5	3	0	25
-109	14	5	-108.5	3	0	22
-108	23	10	-107.5	7	0	40
-107	14	2	-106.5	5	0	21
-106	24	5	-105.5	8	0	37
-105	14	4	-104.5	1	0	19
-104	15	5	-103.5	1	0	21
-103	23	8	-102.5	5	0	36
-102	19	1	-101.5	3	0	23
-101	15	2	-100.5	2	0	19
-100	25	3	-99.5	4	0	32
-99	20	5	-98.5	0	0	25
-98	13	5	-97.5	3	1	22
-97	12	8	-96.5	6	0	26
-96	19	4	-95.5	2	1	26
-95	14	1	-94.5	7	0	22
-94	21	3	-93.5	5	0	29
-93	20	2	-92.5	4	1	27
-92	17	2	-91.5	3	0	22
-91	16	4	-90.5	14	0	34
-90	19	0	-89.5	3	2	24
-89	23	5	-88.5	4	1	33
-88	26	2	-87.5	2	0	30
-87	22	4	-86.5	1	0	27
-86	31	2	-85.5	1	1	35
-85	15	3	-84.5	3	1	22
-84	28	6	-83.5	2	0	36
-83	25	5	-82.5	5	0	35
-82	20	5	-81.5	2	0	27
-81	24	3	-80.5	0	0	27
-80	20	5	-79.5	4	0	29
-79	17	3	-78.5	1	0	21
-78	21	5	-77.5	2	1	29
-77	22	0	-76.5	5	0	27
-76	22	8	-75.5	4	0	34
-75	26	4	-74.5	8	0	38
-74	33	6	-73.5	4	1	44
-73	23	6	-72.5	2	0	31
-72	28	5	-71.5	3	0	36
-71	22	5	-70.5	5	0	32
-70	21	7	-69.5	5	0	33
-69	22	3	-68.5	5	0	30
-68	18	8	-67.5	6	0	32
-67	9	3	-66.5	1	1	14
-66	14	3	-65.5	4	0	21
-65	13	7	-64.5	4	0	24
-64	18	6	-63.5	6	0	30
-63	26	9	-62.5	8	0	43
-62	22	10	-61.5	11	0	43
-61	23	8	-60.5	6	0	37
-60	24	5	-59.5	5	2	36
-59	12	6	-58.5	5	0	23
-58	15	4	-57.5	7	1	27
-57	13	3	-56.5	8	1	25
-56	21	6	-55.5	8	0	35
-55	23	2	-54.5	2	0	27
-54	19	5	-53.5	6	0	30
-53	22	5	-52.5	1	0	28
-52	33	5	-51.5	5	2	45
-51	44	2	-50.5	4	0	50
-50	32	10	-49.5	4	1	47
-49	33	2	-48.5	3	0	38
-48	27	4	-47.5	4	0	35
-47	18	4	-46.5	3	0	25
-46	15	2	-45.5	3	1	21
-45	14	8	-44.5	8	0	30
-44	30	7	-43.5	12	0	49
-43	39	5	-42.5	9	4	57
-42	30	13	-41.5	6	1	50
-41	26	6	-40.5	4	1	37
-40	28	12	-39.5	1	3	44
-39	18	9	-38.5	4	1	32
-38	16	6	-37.5	3	1	26
-37	26	4	-36.5	1	0	31
-36	25	2	-35.5	3	0	30
-35	15	6	-34.5	7	2	30
-34	21	15	-33.5	4	0	40
-33	14	8	-32.5	7	3	32
-32	23	8	-31.5	6	0	37
-31	21	3	-30.5	3	1	28
-30	27	9	-29.5	6	0	42
-29	26	4	-28.5	4	1	35
-28	19	9	-27.5	8	1	37
-27	23	9	-26.5	5	0	37
-26	16	5	-25.5	3	0	24
-25	29	5	-24.5	5	0	39
-24	48	6	-23.5	6	0	60
-23	30	5	-22.5	4	0	39
-22	56	6	-21.5	9	0	71
-21	16	5	-20.5	3	0	24
-20	8	2	-19.5	3	0	13
-19	12	3	-18.5	3	0	18
-18	7	2	-17.5	4	1	14
-17	12	3	-16.5	5	0	20
-16	6	0	-15.5	1	0	7
-15	10	2	-14.5	1	0	13
-14	9	1	-13.5	1	0	11
-13	7	3	-12.5	2	0	12
-12	6	1	-11.5	0	1	8
-11	11	2	-10.5	1	0	14
-10	4	0	-9.5	2	0	6
-9	6	1	-8.5	2	0	9
-8	6	0	-7.5	1	0	7
-7	4	0	-6.5	0	0	4
-6	0	1	-5.5	0	0	1
-5	0	0	-4.5	0	0	0
-4	0	1	-3.5	1	0	2
-3	24	0	-2.5	2	0	26
-2	1	0	-1.5	0	0	1
-1	23	3	-0.5	7	0	33
0	0	0	0.5	2	0	2
1	13	1	1.5	6	0	20
2	3	0	2.5	1	0	4
3	0	0	3.5	0	0	0
4	3	0	4.5	1	0	4
5	1	0	5.5	0	0	1
6	1	0	6.5	0	0	1
7	1	2	7.5	2	0	5
8	3	0	8.5	2	0	5
9	1	2	9.5	1	0	4
10	4	0	10.5	0	0	4
11	7	0	11.5	0	0	7
12	0	1	12.5	0	0	1
13	2	0	13.5	0	0	2
14	4	1	14.5	0	0	5
15	2	0	15.5	0	0	2
16	2	0	16.5	0	0	2
17	1	0	17.5	0	0	1
18	0	1	18.5	0	0	1
19	3	1	19.5	0	0	4
20	5	0	20.5	0	0	5
21	1	1	21.5	0	0	2
22	0	0	22.5	0	0	0
23	2	0	23.5	0	0	2
24	1	1	24.5	0	0	2
25	1	0	25.5	0	0	1
26	3	0	26.5	0	0	3
27	2	0	27.5	0	0	2
28	0	0	28.5	1	0	1
29	3	1	29.5	0	0	4
30	1	1	30.5	0	0	2
31	1	0	31.5	0	0	1
32	1	0	32.5	0	0	1
33	2	0	33.5	0	0	2
34	3	0	34.5	1	0	4
35	2	0	35.5	0	0	2
36	1	0	36.5	0	0	1
37	0	0	37.5	0	0	0
38	0	0	38.5	0	0	0
39	0	0	39.5	0	0	0
40	0	0	40.5	0	0	0
41	0	0	41.5	0	0	0
42	0	0	42.5	0	0	0
43	0	0	43.5	0	0	0
44	0	0	44.5	0	0	0
45	0	0	45.5	0	0	0
46	0	0	46.5	0	0	0
47	0	0	47.5	0	0	0
48	1	0	48.5	0	0	1
