# Supplementary material for: Comparative Analysis of the IclR-Family of Bacterial Transcription Factors and Their DNA-Binding Motifs: Structure, Positioning, Co-Evolution, Regulon Content
Source: Front Microbiol. 2021 Jun 10;12:675815. doi: 10.3389/fmicb.2021.675815 (PMC8222616; doi:10.3389/fmicb.2021.675815)
Supplement: Supplementary file 3 [file Table_3.XLS]

## Sheet: table COGs summary
Regulated COGs/Orthologous groups	Daci_0796	Bpet4366	Bpro_1846	Daci_5560 (pcaR)	mlr4184 (pcaR)	Bpet4527 (pcaR)	ROP_20880	ROD_04831	Bcep18194_B1629	BC1002_2939	Vapar_2383 (pobR/pcaU)	AZC_0993 (pcaR)	CtCNB1_1491 (tpaR/tphR)	Meso_2307	Mrub_2690	Kvar_2820 (pcaR)	KPN_01876 (catR)	Csal_0297	AZC_2884	Bcen_2997 (pcaR)	RSc2255 (pcaR)	Veis_0905	Reut_C6293	ROP_20300	bll3883	Mvan_0155	PA0155 (pcaR)	blr5288	bll1236	Arth_2571	Arth_0492 (pcaR)	AAur_4036 (pcaR)	Veis_0906	Bpro_3341	BB3071	Bxe_B2330 (mhpR)	Jann_3511	ROP_33610	Bphyt_4108	Achl_0195	Swit_4339 (catR/pcaR)	Mjls_0306	Gobs_2443	ckrop_1212 (ltbR)	RL0918/Acry_2240 (kdgR/dgoR)	BH1819 (kipR)	Bphy_2370	SGR_5846	Rpic_4039
	Group 1
	TGT-11-ACA																																									GTT-11-AAC
COG1028 (FabG) Dehydrogenases with different specificities (related to short-chain alcohol dehydrogenases)	1	1	0	1	1	1	0	0	0	0	0	0	0	1	0	0	1	0	0	0	0	1	1	1	1	0	0	0	1	0	0	0	1	1	1	0	0	0	0	0	0	1	1	0	1	0	0	0	0
COG2271 (UhpC) Sugar phosphate permease/Major facilitator superfamily, general substrate transporter	0	0	0	0	0	0	0	1	1	0	1	0	1	0	0	1	0	0	1	0	0	0	0	1	0	0	1	0	1	0	0	1	0	1	0	1	0	1	1	0	0	0	0	1	1	0	0	0	0
COG3181 Uncharacterized protein conserved in bacteria	1	0	1	1	0	0	0	0	0	0	0	0	1	0	1	0	0	1	0	0	0	1	0	0	1	0	0	1	1	0	0	0	1	0	1	0	1	0	0	0	0	0	0	0	0	0	0	0	0
COG1012 (PutA) NAD-dependent aldehyde dehydrogenases	0	0	0	0	1	0	0	0	0	0	0	0	0	0	0	0	0	0	1	0	0	0	0	0	0	0	0	0	1	1	0	1	0	0	0	0	1	1	0	0	0	1	0	0	0	0	0	0	0
COG183 (PaaJ) Acetyl-CoA acetyltransferase	0	1	0	1	1	0	0	0	0	0	1	1	0	0	0	1	0	1	1	1	1	0	1	0	0	0	1	0	0	0	1	1	1	0	0	0	1	0	0	0	1	1	0	0	0	0	0	0	0
COG2814 (AraJ) Arabinose efflux permease	0	0	1	0	0	0	0	0	1	0	0	0	0	0	0	1	0	0	0	0	0	0	0	1	0	0	1	0	0	0	0	1	0	0	0	1	0	1	0	0	0	1	0	0	0	0	0	0	1
COG1804 (CaiB) Predicted acyl-CoA transferases/carnitine dehydratase	1	0	0	0	0	0	0	0	0	0	0	0	0	0	0	0	0	0	0	0	0	0	1	0	0	0	0	0	0	0	0	0	1	0	0	0	0	0	0	1	0	1	0	0	0	0	0	0	1
COG596 (MhpC) Predicted hydrolases or acyltransferases (alpha/beta hydrolase superfamily)	0	0	1	1	1	1	0	0	0	0	1	0	0	0	1	1	0	1	0	1	1	1	0	0	0	0	1	0	1	0	0	1	0	0	0	1	0	0	0	0	0	1	1	0	0	0	0	0	0
COG179 (MhpD) 2-keto-4-pentenoate hydratase/2-oxohepta-3-ene-1,7-dioic acid hydratase (catechol pathway)	0	0	0	0	0	0	0	0	0	0	0	0	0	0	0	0	0	0	1	0	0	0	0	0	0	0	0	0	1	1	0	0	0	0	1	1	1	1	0	0	0	0	1	0	0	0	0	0	0
COG1960 (CaiA) Acyl-CoA dehydrogenases	0	0	0	0	0	0	0	0	0	0	0	0	0	0	0	0	0	0	0	0	0	1	1	0	0	0	0	0	0	0	0	0	1	0	0	1	1	0	0	0	0	1	0	0	0	0	0	0	0
COG1024 (CaiD) Enoyl-CoA hydratase/carnithine racemase	1	0	0	0	0	0	0	0	0	0	0	0	0	0	0	0	0	0	1	0	0	1	1	0	0	0	0	0	0	0	0	0	0	0	0	0	1	0	0	0	0	1	0	0	0	0	0	0	0
COG4948 L-alanine-DL-glutamate epimerase and related enzymes of enolase superfamily	0	0	0	0	0	0	1	0	0	0	0	0	0	0	0	0	1	0	0	0	0	0	0	0	1	0	0	0	0	0	0	1	0	0	0	0	0	1	0	0	0	0	0	0	0	0	0	0	0
COG654 (UbiH) 4-hydroxybenzoate 3-monooxygenase	0	0	0	0	0	0	0	0	0	0	1	0	0	0	1	1	0	0	1	1	0	0	0	0	0	0	1	0	0	1	0	1	0	0	1	1	0	0	0	0	0	0	0	0	0	0	0	0	0
COG683 (LivK) ABC-type branched-chain amino acid transport systems, periplasmic component	0	0	1	0	1	0	0	0	0	0	0	0	0	0	1	0	0	0	1	0	0	1	0	0	0	0	0	1	0	0	0	0	0	0	0	1	1	0	0	0	0	1	0	0	0	0	0	0	0
COG1788 (AtoD) Acyl CoA:acetate/3-ketoacid CoA transferase, alpha subunit	0	0	0	1	1	1	0	0	0	0	1	1	0	0	0	1	0	1	0	1	1	0	1	0	0	0	1	0	0	0	1	1	0	0	0	0	0	0	0	0	1	0	0	0	0	0	0	0	0
COG2057 (AtoA) Acyl CoA:acetate/3-ketoacid CoA transferase, beta subunit	0	0	0	1	1	1	0	0	0	0	1	1	0	0	0	1	0	1	0	1	1	0	1	0	0	0	1	0	0	0	1	1	0	0	0	0	0	0	0	0	1	0	0	0	0	0	0	0	0
COG1638 (DctP) TRAP-type C4-dicarboxylate transport system, periplasmic component	0	1	1	0	0	0	0	0	0	0	0	0	0	1	0	0	0	1	0	0	0	0	0	0	0	0	0	0	0	0	0	0	0	0	0	1	0	0	0	0	0	0	0	0	0	0	0	0	0
COG410 (LivF) ABC-type branched-chain amino acid transport systems, ATPase component	0	0	1	0	0	0	0	0	0	0	0	0	0	0	1	0	0	0	0	0	1	1	0	0	0	0	0	0	0	0	0	0	0	0	0	1	1	0	0	0	0	1	0	0	0	0	0	0	0
COG318 (CaiC) Acyl-CoA synthetases (AMP-forming)/AMP-acid ligases II	1	1	0	0	0	0	0	0	0	0	0	0	0	0	0	0	0	0	0	0	0	0	0	0	0	0	0	0	0	0	1	0	1	0	0	0	1	0	0	0	0	1	0	0	0	0	0	0	0
COG1593 (DctQ) TRAP-type C4-dicarboxylate transport system, large permease component	0	1	1	0	0	0	0	0	0	0	0	0	0	1	0	0	0	1	0	0	0	0	0	0	0	0	0	0	0	0	0	0	0	0	0	0	0	0	0	0	0	0	0	0	0	0	0	0	0
COG559 (LivH) Branched-chain amino acid ABC-type transport system, permease components	0	0	1	0	0	0	0	0	0	0	0	0	0	0	1	0	0	0	0	0	1	1	0	0	0	0	0	0	0	0	0	0	0	0	0	0	1	0	0	0	0	1	0	0	0	0	0	0	0
COG2223 (NarK) Nitrate/nitrite transporter	0	0	0	0	0	0	0	0	0	0	0	0	1	0	0	0	0	0	0	0	0	0	0	0	0	0	0	0	0	0	0	0	0	0	0	1	0	0	0	0	0	0	0	0	0	0	0	0	0
COG524 (RbsK) Sugar kinases, ribokinase family	0	0	0	0	0	0	0	0	0	0	0	0	0	0	0	0	0	0	0	0	0	0	0	0	0	0	0	0	0	0	0	0	0	1	0	0	0	0	0	0	0	0	0	0	1	0	0	0	0
COG411 (LivG) ABC-type branched-chain amino acid transport systems, ATPase component	0	0	1	0	0	0	0	0	0	0	0	0	0	0	1	0	0	0	0	0	1	1	0	0	0	0	0	0	0	0	0	0	0	0	0	0	0	0	0	0	0	1	0	0	0	0	0	0	0
COG1250 (FadB) 3-hydroxyacyl-CoA dehydrogenase	0	0	0	0	1	1	0	0	0	0	0	0	0	0	0	0	0	0	1	0	0	1	0	0	0	0	0	0	0	0	0	0	0	0	0	0	1	0	0	0	0	0	0	0	0	0	0	0	0
COG800 (Eda) 2-keto-3-deoxy-6-phosphogluconate aldolase	0	0	0	0	0	0	0	0	0	0	0	0	0	0	0	0	0	0	0	0	0	0	0	0	0	0	0	0	0	0	0	0	0	1	0	0	0	0	0	0	0	0	0	0	1	0	0	0	0
COG747 (DdpA) ABC-type dipeptide transport system, periplasmic component	0	0	0	0	0	0	0	0	0	0	0	0	0	0	0	0	0	0	0	0	0	0	0	0	0	0	0	0	0	0	0	0	0	0	0	0	0	0	0	0	0	0	0	0	0	1	0	0	0
COG3090 (DctM) TRAP-type C4-dicarboxylate transport system, small permease component/COG4666 TRAP-type uncharacterized transport system DctM subunit, fused permease components	0	1	1	0	0	0	0	0	0	0	0	0	0	1	0	0	0	0	0	0	0	0	0	0	0	0	0	0	0	0	0	0	0	0	0	0	0	0	0	0	0	0	0	0	0	0	0	0	0
COG277 (GlcD) FAD/FMN-containing dehydrogenase	0	1	0	0	0	0	0	0	0	0	0	0	0	0	0	0	0	0	0	0	0	0	0	0	1	1	0	0	0	0	0	0	0	0	0	0	0	0	0	0	0	0	0	0	0	0	0	0	0
COG4177 (LivM) ABC-type branched-chain amino acid transport system, permease component	0	0	1	0	0	0	0	0	0	0	0	0	0	0	1	0	0	0	0	0	1	1	0	0	0	0	0	0	0	0	0	0	0	0	0	1	0	0	0	0	0	0	0	0	0	0	0	0	0
COG1653 (UgpB) ABC-type sugar transport system, periplasmic component	0	0	0	0	0	0	0	0	0	0	0	0	0	1	0	0	0	0	0	0	0	0	0	0	0	0	0	0	0	0	0	0	0	0	0	0	0	0	0	0	0	0	1	0	1	0	0	1	0
COG15 (PurB) Adenylosuccinate lyase/3-carboxy-cis,cis-muconate cycloisomerase	0	0	1	0	0	0	0	0	0	0	1	0	0	0	1	1	0	1	0	1	1	0	0	0	0	0	1	0	0	0	0	1	0	0	0	0	0	0	0	0	0	0	0	0	0	0	0	0	0
COG1175 (UgpA) ABC-type sugar transport systems, permease components	0	0	0	0	0	0	0	0	0	0	0	0	0	1	0	0	0	0	0	0	0	0	0	0	0	0	0	0	0	0	0	0	0	0	0	0	0	0	0	0	0	0	1	0	1	0	0	1	0
COG395 (UgpE) ABC-type sugar transport system, permease component	0	0	0	0	0	0	0	0	0	0	0	0	0	1	0	0	0	0	0	0	0	0	0	0	0	0	0	0	0	0	0	0	0	0	0	0	0	0	0	0	0	0	1	0	1	0	0	1	0
COG2030 (MaoC) Acyl dehydratase	0	0	0	0	0	0	0	0	0	0	0	0	0	0	0	0	0	0	0	0	0	0	1	0	0	0	0	0	0	0	1	0	1	0	0	0	0	0	0	0	0	1	0	0	0	0	0	0	0
COG3618 Predicted metal-dependent hydrolase of the TIM-barrel fold, sugar lactonase/lignin-derived aromatic amidohydrolase	0	0	0	0	0	0	0	0	0	0	0	0	0	0	0	0	0	0	0	0	0	0	0	0	0	0	0	0	1	0	0	0	0	0	0	0	0	0	0	0	0	0	0	0	0	0	0	0	0
COG599 Homolog of gamma-carboxymuconolactone decarboxylase subunit	0	0	1	0	0	0	0	0	0	0	1	0	0	0	1	1	0	0	0	1	1	0	0	0	0	0	1	0	0	0	0	1	0	0	0	0	0	0	0	0	0	0	0	0	0	0	0	0	0
COG3485 (PcaH) Protocatechuate 3,4-dioxygenase beta subunit	0	0	0	0	0	0	1	0	0	0	1	0	0	0	1	0	1	0	0	0	0	0	0	0	0	0	1	0	0	0	0	1	0	0	0	0	0	0	0	0	0	0	0	0	0	0	0	1	0
COG2084 (MmsB) 3-hydroxyisobutyrate dehydrogenase and related beta-hydroxyacid dehydrogenases	0	0	0	0	0	0	0	0	0	0	0	0	0	0	1	0	0	0	0	0	0	0	0	0	0	0	0	0	0	0	0	0	0	0	0	0	0	0	0	0	0	0	0	0	0	0	0	0	0
COG601 (DppB) ABC-type dipeptide/oligopeptide/nickel transport systems, permease components	0	0	0	0	0	0	0	0	0	0	0	0	0	0	0	0	0	0	0	0	0	0	0	0	0	0	0	0	0	0	0	0	0	0	0	0	0	0	0	0	0	0	0	0	0	1	0	0	0
COG111 (SerA) Phosphoglycerate dehydrogenase and related dehydrogenases	0	0	0	0	0	0	0	0	0	0	0	0	0	0	0	0	0	0	0	0	0	0	0	0	0	0	0	0	0	0	0	0	0	0	0	0	0	0	0	0	0	0	0	0	0	0	0	0	0
COG673 (MviM) Predicted dehydrogenases and related proteins	0	0	1	0	0	0	0	0	0	0	0	0	0	0	0	0	0	0	0	0	0	0	0	0	0	0	1	0	0	0	0	1	0	0	0	0	0	0	0	0	0	0	0	0	0	0	0	0	0
COG3203 (OmpC) Outer membrane protein (porin)	0	0	1	0	0	0	0	0	1	0	0	0	0	0	0	0	0	0	0	0	0	0	0	0	0	0	0	0	0	0	0	0	0	0	0	0	0	0	0	0	0	0	0	0	0	0	0	0	0
COG1053 (SdhA) Succinate dehydrogenase/fumarate reductase, flavoprotein subunit	0	0	1	0	0	0	0	1	0	0	0	0	0	0	0	0	0	0	0	0	0	0	0	1	0	0	0	0	0	0	0	0	0	0	1	0	0	0	0	0	0	1	0	0	0	0	0	0	0
COG4638 (HcaE) Phenylpropionate dioxygenase and related ring-hydroxylating dioxygenases, large terminal subunit	0	0	0	0	0	0	0	0	0	0	0	0	1	1	1	0	1	0	0	0	0	0	0	0	0	0	0	0	0	0	0	0	0	0	0	0	0	0	0	0	0	1	0	0	0	0	0	0	0
COG738 (FucP) Fucose permease	0	0	0	0	0	0	0	0	0	0	0	0	0	0	0	1	0	0	0	0	0	0	1	0	0	0	0	0	0	0	0	0	0	0	0	1	0	1	0	0	0	0	0	1	0	0	0	0	0
COG119 (LeuA) Isopropylmalate/homocitrate/citramalate synthases	0	0	0	0	0	0	0	0	0	0	0	0	0	0	0	0	0	0	0	0	0	0	0	0	0	0	0	0	0	0	0	0	0	0	0	1	0	0	0	1	0	1	0	1	0	0	0	0	0
COG3386 Gluconolactonase	0	0	0	0	0	0	0	0	0	0	0	0	0	0	0	0	0	0	0	0	0	0	0	0	0	0	0	0	0	0	0	0	0	0	0	0	0	0	0	0	0	1	0	0	1	0	0	0	1
COG2514/PF00903 Predicted ring-cleavage extradiol dioxygenase/Glyoxalase/bleomycin resistance protein/2,3-dihydroxybiphenyl 1,2-dioxygenase bphC	0	0	0	0	0	0	0	0	0	0	0	0	0	0	1	0	0	0	1	0	0	0	0	0	0	0	0	0	0	1	0	0	0	0	0	0	1	0	0	0	0	1	0	0	0	0	0	0	0
COG329 (DapA) Dihydrodipicolinate synthase/N-acetylneuraminate lyase	0	0	0	0	0	0	0	0	0	0	0	0	0	0	0	0	0	0	0	0	0	0	0	0	1	0	0	0	0	1	0	0	0	0	1	0	0	0	0	0	0	0	0	0	0	0	0	0	0
COG1853 Conserved protein/domain typically associated with flavoprotein oxygenases, DIM6/NTAB family	0	0	0	0	0	0	0	0	0	0	0	0	0	0	0	0	0	0	0	0	0	0	0	0	0	0	0	0	1	1	0	0	0	0	0	1	0	1	0	0	0	1	0	0	0	0	0	0	0
COG3971 2-keto-4-pentenoate hydratase	0	0	0	0	0	0	0	0	0	0	0	0	0	0	0	0	0	0	0	0	0	0	0	0	0	0	0	0	1	0	0	0	0	0	0	1	1	1	0	0	0	1	0	0	0	0	0	0	0
COG1173 (DppC) ABC-type dipeptide/oligopeptide/nickel transport systems, permease components	0	0	0	0	0	0	0	0	0	0	0	0	0	0	0	0	0	0	0	0	0	0	0	0	0	0	0	0	0	0	0	0	0	0	0	0	0	0	0	0	0	0	0	0	0	1	0	0	0
COG444 (DppD) ABC-type dipeptide/oligopeptide/nickel transport system, ATPase component	0	0	0	0	0	0	0	0	0	0	0	0	0	0	0	0	0	0	0	0	0	0	0	0	0	0	0	0	0	0	0	0	0	0	0	0	0	0	0	0	0	0	0	0	0	1	0	0	0
COG169 (AroE) Shikimate 5-dehydrogenase	0	0	1	0	0	0	0	1	1	0	0	0	0	0	0	0	0	1	0	0	0	0	0	0	0	0	1	0	0	0	0	1	0	0	0	0	0	0	0	0	0	0	0	0	0	0	0	0	0
COG684 (MenG) Demethylmenaquinone methyltransferase	0	0	0	0	0	0	0	0	0	0	0	0	0	0	1	0	0	0	0	0	0	0	0	0	0	0	0	0	0	0	0	0	0	0	0	0	0	0	0	0	0	0	0	0	0	0	0	0	0
COG1042 Acyl-CoA synthetase (NDP forming)	0	0	0	0	0	0	0	0	0	0	0	0	0	0	0	0	0	0	0	0	0	1	0	0	0	0	0	0	0	0	0	0	1	0	0	0	0	0	0	0	0	0	0	0	0	0	0	0	0
COG491 (GloB) Zn-dependent hydrolases, including glyoxylases	0	0	0	0	0	0	0	0	0	0	0	0	0	0	0	0	0	0	0	0	0	0	0	0	0	0	0	0	0	1	0	0	0	0	0	0	0	0	0	0	0	0	0	0	0	0	0	0	0
COG2301 (CitE) Citrate lyase beta subunit	0	0	0	0	0	0	0	0	0	0	0	0	0	0	0	0	0	0	0	0	0	0	0	0	0	0	0	0	0	0	1	0	0	0	0	0	0	0	0	0	0	0	0	0	0	0	0	0	0
COG1063 (Tdh) Threonine dehydrogenase and related Zn-dependent dehydrogenases	0	0	0	0	0	0	0	0	0	0	0	0	0	0	0	0	0	0	0	0	0	0	0	0	0	0	0	0	0	0	0	1	0	0	0	0	0	0	0	0	0	0	1	0	0	0	0	0	0
COG1052 (LdhA) Lactate dehydrogenase and related dehydrogenases	0	0	0	0	0	0	0	0	0	0	0	0	0	0	0	0	0	0	0	0	0	0	0	0	0	0	0	0	0	0	0	1	0	0	0	0	0	0	0	1	0	0	0	0	0	0	0	0	0
COG28 (IlvB) Thiamine pyrophosphate-requiring enzymes/acetolactate synthase, pyruvate dehydrogenase (cytochrome), glyoxylate carboligase, phosphonopyruvate decarboxylase	0	0	0	0	0	0	0	0	0	0	0	0	0	0	0	0	0	0	0	0	0	0	0	0	0	0	0	0	0	0	0	0	0	0	0	0	0	0	0	0	0	0	0	0	0	0	0	0	0
COG624 (ArgE) Acetylornithine deacetylase/Succinyl-diaminopimelate desuccinylase and related deacylases	0	0	0	0	0	0	0	0	0	0	0	0	0	0	0	0	0	0	0	0	0	0	0	0	0	0	0	0	0	0	0	0	0	0	0	0	0	0	0	0	0	0	0	0	0	0	0	0	0
COG372 (GltA) Citrate synthase	1	0	0	0	0	0	0	0	0	0	0	0	0	0	0	0	0	0	0	0	0	0	1	0	0	0	0	0	0	0	0	0	0	0	0	0	0	0	0	0	0	0	0	0	0	0	0	0	1
COG243 (BisC) Anaerobic dehydrogenases, typically selenocysteine-containing/molybdopterin oxidoreductase	0	1	0	0	0	0	0	0	0	0	0	0	0	0	0	0	0	0	0	0	0	0	0	0	0	0	0	0	0	0	0	0	0	0	0	0	0	0	0	0	0	0	0	0	1	0	0	0	0
COG3185 4-hydroxyphenylpyruvate dioxygenase and related hemolysins	0	0	1	0	0	0	0	0	1	0	0	0	0	0	0	0	0	1	0	0	0	0	0	0	0	0	1	0	0	0	0	1	0	0	0	0	0	0	0	0	0	0	0	0	0	0	0	0	0
COG2267 (PldB) Lysophospholipase/3-oxoadipate enol-lactonase	0	0	0	1	0	0	0	0	0	0	0	0	0	0	0	0	0	0	0	0	1	1	0	0	0	0	0	0	0	0	0	0	0	0	0	0	0	0	0	0	0	0	0	0	0	0	0	0	0
COG715 (TauA) ABC-type nitrate/sulfonate/bicarbonate transport systems, periplasmic components	0	0	0	0	0	0	0	0	0	0	0	0	1	0	0	0	0	0	0	0	0	0	0	0	1	0	0	0	0	0	0	1	0	0	0	0	0	0	0	0	0	0	0	0	0	0	0	0	1
COG3842 (PotA) ABC-type spermidine/putrescine transport systems, ATPase components	0	0	0	0	0	0	0	0	0	0	0	0	0	1	0	0	0	0	0	0	0	0	0	0	0	0	0	0	0	0	0	0	0	0	0	0	0	0	0	0	0	0	0	0	0	0	0	0	0
COG154 (GatA) Asp-tRNAAsn/Glu-tRNAGln amidotransferase A subunit and related amidases	0	0	0	0	0	0	0	0	0	0	0	0	1	1	0	0	0	0	0	0	0	0	0	0	0	0	0	0	0	0	0	0	0	0	0	0	0	0	0	0	0	0	0	0	0	0	0	0	0
COG446 (HcaD) Uncharacterized NAD(FAD)-dependent dehydrogenases	0	0	0	0	0	0	0	0	0	0	0	0	0	0	1	0	0	0	0	0	0	0	0	0	0	0	0	0	0	0	0	0	0	0	0	0	0	0	0	0	0	1	0	0	0	0	0	0	0
COG3333 Uncharacterized protein conserved in bacteria	0	0	0	0	0	0	0	0	0	0	0	0	0	0	1	0	0	1	0	0	0	0	0	0	0	0	0	0	0	0	0	0	0	0	0	0	1	0	0	0	0	0	0	0	0	0	0	0	0
COG2070 Dioxygenases related to 2-nitropropane dioxygenase	0	0	0	0	0	0	0	0	0	0	0	0	0	0	0	0	0	0	0	0	0	0	1	0	0	0	0	0	0	0	0	0	0	0	0	1	0	0	0	0	0	0	0	0	0	0	0	0	0
COG251 (TdcF) Putative translation initiation inhibitor, yjgF family	0	0	0	0	0	0	0	0	0	0	0	0	0	0	0	0	0	0	0	0	0	0	0	0	0	0	0	0	1	0	0	0	1	0	0	0	0	0	0	0	0	0	0	0	0	0	0	0	0
COG346 (GloA) Lactoylglutathione lyase and related lyases	0	0	0	0	0	0	0	0	0	0	0	0	0	0	0	0	0	0	0	0	0	0	0	0	0	0	0	0	0	0	0	0	0	0	1	0	0	0	0	0	0	0	0	0	0	0	0	0	0
COG657 (Aes) Esterase/lipase	0	0	0	0	0	0	0	0	0	0	0	0	0	0	0	0	0	0	0	0	0	0	0	0	0	0	0	0	0	0	0	0	0	0	0	0	0	0	0	1	0	1	0	0	0	0	0	0	0
COG1309 (AcrR) Transcriptional regulator	0	0	0	0	0	0	0	0	0	0	0	0	0	0	0	0	0	0	0	0	0	0	0	0	0	0	0	0	0	0	0	0	0	0	0	0	0	0	0	0	0	1	0	0	0	0	0	0	0
COG1129 (MglA) ABC-type sugar transport system, ATPase component	0	0	0	0	0	0	0	0	0	0	0	0	0	0	0	0	0	0	0	0	0	0	0	0	0	0	0	0	0	0	0	0	0	0	0	0	0	0	0	0	0	0	0	0	1	0	0	0	0
COG3717 (KduI) 5-keto 4-deoxyuronate isomerase/4-deoxy-L-threo-5-hexosulose-uronateketol-isomerase	0	0	0	0	0	0	0	0	0	0	0	0	0	0	0	0	0	0	0	0	0	0	0	0	0	0	0	0	0	0	0	0	0	0	0	0	0	0	0	0	0	0	0	0	0	0	0	0	0
COG665 (DadA) Glycine/D-amino acid oxidases (deaminating)	0	0	0	0	0	0	0	0	0	0	0	0	0	0	0	0	0	0	0	0	0	0	0	0	0	0	0	0	0	0	0	0	0	0	0	0	0	0	0	0	0	0	0	0	0	0	1	0	0
COG834 (HisJ) ABC-type amino acid transport/signal transduction systems, periplasmic component/domain	0	0	0	0	0	0	0	0	0	0	0	0	0	0	0	0	0	0	0	0	0	0	0	0	0	0	0	0	0	0	0	0	0	0	0	0	0	0	0	0	0	0	0	0	0	0	1	0	0
COG4829 (CatC1) Muconolactone delta-isomerase	0	0	0	1	1	1	1	0	0	0	0	0	0	0	0	0	1	0	0	0	0	0	0	0	0	0	0	0	0	0	0	1	0	0	0	0	0	0	0	0	0	0	0	0	0	0	0	0	0
COG2050 (PaaI) Uncharacterized protein, possibly acyl-coenzyme A thioesterase involved in aromatic compounds catabolism	0	0	0	0	0	0	0	0	0	0	0	0	0	0	0	0	0	0	1	0	0	0	0	0	0	0	0	0	0	0	0	0	0	0	0	0	1	0	0	0	0	1	0	0	0	0	0	0	0
COG1545 Predicted nucleic-acid-binding protein containing a Zn-ribbon	0	0	0	0	0	0	0	0	0	0	0	0	0	0	0	0	0	0	0	0	0	0	1	0	0	0	0	0	0	0	0	0	1	0	0	0	0	0	0	0	0	1	0	0	0	0	0	0	0
COG2207 (AraC) AraC-type DNA-binding domain-containing proteins	0	0	0	0	0	0	0	0	0	0	0	0	0	0	0	0	0	0	0	0	0	0	0	0	0	0	1	0	0	1	0	0	0	0	0	0	0	0	0	0	0	1	0	0	0	0	0	0	0
COG4569 (MhpF) Acetaldehyde dehydrogenase (acetylating)	0	0	0	0	0	0	0	0	0	0	0	0	0	0	0	0	0	0	0	0	0	0	0	0	0	0	0	0	0	0	0	0	0	0	0	1	0	0	0	0	0	1	0	0	0	0	0	0	0
COG604 (Qor) NADPH:quinone reductase and related Zn-dependent oxidoreductases	0	0	0	0	0	0	0	0	0	0	0	0	0	0	0	0	0	0	0	0	0	1	0	0	0	0	0	0	0	0	0	0	0	0	0	0	0	1	0	0	0	0	0	0	0	0	0	0	0
COG3254 Uncharacterized conserved protein, L-rhamnose/sugar mutarotase	0	0	0	0	0	0	0	0	0	0	0	0	0	0	0	0	0	0	0	0	0	0	0	0	0	0	0	0	0	0	0	0	0	0	0	0	0	0	0	0	0	0	0	0	0	0	0	0	0
COG3839 (MalK) ABC-type sugar transport systems, ATPase components	0	0	0	0	0	0	0	0	0	0	0	0	0	0	0	0	0	0	0	0	0	0	0	0	0	0	0	0	0	0	0	0	0	0	0	0	0	0	0	0	0	0	1	0	1	0	0	1	0
COG667 (Tas) Predicted oxidoreductases (related to aryl-alcohol dehydrogenases)	0	0	0	0	0	0	0	0	0	0	0	0	0	0	0	0	0	0	0	0	0	0	0	0	0	0	0	0	0	0	0	0	0	0	0	0	0	0	0	0	0	0	0	0	0	0	0	1	0
COG1879 (RbsB) ABC-type sugar transport system, periplasmic component	0	0	0	0	0	0	0	0	0	0	0	0	0	0	0	0	0	0	0	0	0	0	0	0	0	0	0	0	0	0	0	0	0	0	0	0	0	0	0	0	0	0	0	0	1	0	0	0	0
COG1172 (AraH) Ribose/xylose/arabinose/galactoside ABC-type transport systems, permease components	0	0	0	0	0	0	0	0	0	0	0	0	0	0	0	0	0	0	0	0	0	0	0	0	0	0	0	0	0	0	0	0	0	0	0	0	0	0	0	0	0	0	0	0	1	0	0	0	0
COG247 (GlpC) Fe-S oxidoreductase/glycolate oxidase iron-sulfur subunit	0	0	0	0	0	0	0	0	0	0	0	0	0	0	0	0	0	0	0	0	0	0	0	0	0	0	0	0	0	0	0	0	0	0	0	0	0	0	0	0	0	0	0	0	0	0	0	0	0
COG765 (HisM) ABC-type amino acid transport system, permease component	0	0	0	0	0	0	0	0	0	0	0	0	0	0	0	0	0	0	0	0	0	0	0	0	0	0	0	0	0	0	0	0	0	0	0	0	0	0	0	0	0	0	0	0	0	0	1	0	0
COG1126 (GlnQ) ABC-type polar amino acid transport system, ATPase component	0	0	0	0	0	0	0	0	0	0	0	0	0	0	0	0	0	0	0	0	0	0	0	0	0	0	0	0	0	0	0	0	0	0	0	0	0	0	0	0	0	0	0	0	0	0	1	0	0
COG3616 Predicted amino acid aldolase or racemase	0	0	0	0	0	0	0	0	0	0	0	0	0	0	0	0	0	0	0	0	0	0	0	0	0	0	0	0	0	0	0	0	0	0	0	0	0	0	0	0	0	0	0	0	0	0	0	0	0
COG1082 (IolE) Sugar phosphate isomerases/epimerases	0	0	1	0	0	0	0	1	0	0	0	0	0	0	0	0	0	0	0	0	0	0	0	0	0	0	1	0	0	0	0	1	0	0	0	0	0	0	0	0	0	0	0	0	0	0	0	0	0
COG757 (AroQ) 3-dehydroquinate dehydratase II	0	0	1	0	0	0	0	0	0	0	0	0	0	0	0	0	0	1	0	0	0	0	0	0	0	0	1	0	0	0	0	0	0	0	0	0	0	0	1	0	0	0	0	0	0	0	0	0	0
COG300 (DltE) Short-chain dehydrogenases of various substrate specificities	0	0	0	0	0	0	0	1	0	0	0	0	0	0	0	0	0	0	0	0	0	0	0	0	0	0	0	0	0	1	0	0	0	0	0	0	0	0	0	0	0	1	0	0	0	0	0	0	0
PF07978 NIPSNAP family dimeric alpha-beta barrel protein	0	0	0	0	0	0	0	1	0	0	0	0	0	0	0	0	0	0	0	0	0	0	0	0	0	0	0	0	0	0	0	0	0	0	1	0	0	0	0	0	0	0	0	0	0	0	0	0	0
COG5517 Small subunit of phenylpropionate dioxygenase	0	0	0	0	0	0	0	0	0	0	0	0	1	0	1	0	1	0	0	0	0	0	0	1	0	0	0	0	0	0	0	0	0	0	0	0	0	0	0	0	0	0	0	0	0	0	0	0	0
COG625 (Gst) Glutathione S-transferase/maleylacetoacetate isomerase	0	0	0	0	0	0	0	0	0	0	0	0	0	0	0	0	0	0	0	0	0	0	0	0	0	0	0	0	0	0	0	0	0	0	0	1	0	0	0	0	0	0	0	0	0	0	0	0	0
COG1116 (TauB) ABC-type nitrate/sulfonate/bicarbonate transport system, ATPase component	0	0	0	0	0	0	0	0	0	0	0	0	0	0	0	0	0	0	0	0	0	0	0	0	1	0	0	0	0	0	0	1	0	0	0	0	0	0	0	0	0	0	0	0	0	0	0	0	1
COG600 (TauC) ABC-type nitrate/sulfonate/bicarbonate transport system, permease component	0	0	0	0	0	0	0	0	0	0	0	0	0	0	0	0	0	0	0	0	0	0	0	0	1	0	0	0	0	0	0	1	0	0	0	0	0	0	0	0	0	0	0	0	0	0	0	0	1
COG1113 (AnsP) Gamma-aminobutyrate permease and related permeases	0	0	0	0	0	0	0	0	0	0	0	0	0	0	0	0	0	0	0	0	0	0	0	0	0	0	0	0	0	0	0	1	0	0	0	0	0	1	0	0	0	0	0	0	0	0	0	0	0
COG1902 (NemA) NADH:flavin oxidoreductases, Old Yellow Enzyme family	0	0	0	0	0	0	0	0	0	0	0	0	0	0	0	0	0	0	0	0	0	0	0	0	0	0	0	0	0	0	0	0	1	0	1	0	0	0	0	0	0	1	0	0	0	0	0	0	0
COG2141 Coenzyme F420-dependent N5,N10-methylene tetrahydromethanopterin reductase and related flavin-dependent oxidoreductases	0	0	0	0	0	0	0	0	0	0	0	0	0	0	0	0	0	0	0	0	0	0	0	0	0	0	0	0	0	0	0	0	0	0	0	0	0	1	0	0	0	1	0	0	0	0	0	0	0
COG687 (PotD) Spermidine/putrescine-binding periplasmic protein	0	0	0	0	0	0	0	0	0	0	0	0	0	0	0	0	0	0	0	0	0	0	0	0	0	0	0	0	0	0	0	0	0	0	0	0	0	0	0	0	0	0	0	0	0	0	0	0	0
COG2225 (AceB) Malate synthase	0	0	0	0	0	0	0	0	0	0	0	0	0	0	0	0	0	0	0	0	0	0	0	0	0	0	0	0	0	0	0	0	0	0	0	0	0	0	0	0	0	0	0	0	0	0	0	0	0
COG10 (SpeB) Arginase/agmatinase/formimionoglutamate hydrolase, arginase family	0	0	0	0	0	0	0	0	0	0	0	0	0	0	0	0	0	0	0	0	0	0	0	0	0	0	0	0	0	0	0	0	0	0	0	0	0	0	0	0	0	0	0	0	0	0	0	0	0
COG129 (IlvD) Dihydroxyacid dehydratase/phosphogluconate dehydratase	0	0	0	0	0	0	0	0	0	0	0	0	0	0	0	0	0	0	0	0	0	0	0	0	0	0	0	0	0	0	0	0	0	0	0	0	0	0	0	0	0	0	1	0	1	0	0	0	0
COG2031 (AtoE) Short chain fatty acids transporter	0	0	0	1	0	1	0	0	0	0	0	0	0	0	0	0	0	0	0	0	0	0	0	0	0	0	0	0	0	0	1	0	0	0	0	0	0	0	0	0	0	0	0	0	0	0	0	0	0
COG2350 Uncharacterized protein conserved in bacteria	0	0	0	1	1	1	0	0	0	0	0	0	0	0	0	0	0	0	0	0	0	0	0	0	0	0	0	0	0	0	0	0	0	0	0	0	0	0	0	0	0	0	0	0	0	0	0	0	0
PF04199 Putative cyclase	0	0	0	1	1	1	0	0	0	0	0	0	0	0	0	0	0	0	0	0	0	0	0	0	0	0	0	0	0	0	0	0	0	0	0	0	0	0	0	0	0	0	0	0	0	0	0	0	0
COG2146 ({NirD}) Ferredoxin subunits of nitrite reductase and ring-hydroxylating dioxygenases	0	0	0	0	1	0	0	0	0	0	0	0	0	0	0	0	0	0	0	0	0	0	0	0	0	0	0	0	0	0	0	0	0	0	0	0	0	0	0	0	0	0	0	0	0	0	0	0	0
COG3246 Uncharacterized conserved protein	0	0	0	0	0	0	0	0	1	0	0	0	0	0	0	0	0	0	1	0	0	0	0	0	0	0	0	0	0	0	0	0	0	0	0	0	0	0	0	0	0	1	0	0	0	0	0	0	0
PF00754 Galactose-binding domain-like exported protein/Fumarate reductase/succinate dehydrogenase flavoprotein	0	0	0	0	0	0	0	0	0	0	0	0	0	1	0	0	0	0	0	0	0	0	0	0	0	0	0	0	0	0	0	0	0	0	0	0	0	0	0	0	0	0	0	0	0	0	0	0	0
COG1680 (AmpC) Beta-lactamase class C and other penicillin binding proteins	0	0	0	0	0	0	0	0	0	0	0	0	0	1	0	0	0	0	0	0	0	0	0	0	0	0	0	0	0	0	0	0	0	0	0	0	0	0	0	0	0	0	0	0	0	0	0	0	0
COG633 (Fdx) Ferredoxin	0	0	0	0	0	0	0	0	0	0	0	0	0	0	1	0	0	0	0	0	0	0	0	0	0	0	0	0	0	0	0	0	0	0	0	0	0	0	0	0	0	1	0	0	0	0	0	0	0
COG1011 Predicted hydrolase (HAD superfamily)	0	0	0	0	0	0	0	0	0	0	0	0	0	0	0	0	0	1	0	0	0	0	0	0	0	0	0	0	0	0	0	0	0	0	0	0	1	0	0	0	0	0	0	0	0	0	0	0	0
COG3435 Gentisate 1,2-dioxygenase	0	0	0	0	0	0	0	0	0	0	0	0	0	0	0	0	0	0	0	0	0	0	0	0	0	0	0	0	0	0	0	0	0	0	0	1	0	0	0	0	0	0	0	0	0	0	0	0	0
COG583 (LysR) Transcriptional regulator	0	0	0	0	0	0	0	0	0	0	0	0	0	0	0	0	0	0	0	1	0	0	0	0	0	0	0	0	0	0	0	1	0	0	0	0	0	0	0	0	0	0	0	0	0	0	0	0	0
COG2079 (PrpD) Uncharacterized protein involved in propionate catabolism	0	0	0	0	0	0	0	0	0	0	0	0	0	0	0	0	0	0	0	0	0	1	0	0	0	0	0	0	0	0	0	0	0	0	0	0	0	0	0	0	0	0	0	0	0	0	0	0	0
COG3836 (HpcH) 2,4-dihydroxyhept-2-ene-1,7-dioic acid aldolase	0	0	0	0	0	0	0	0	0	0	0	0	0	0	0	0	0	0	0	0	0	0	0	0	0	0	0	0	1	0	0	0	0	0	0	0	0	0	0	0	0	0	0	0	0	0	0	0	0
COG3508 (HmgA) Homogentisate 1,2-dioxygenase	0	0	0	0	0	0	0	0	0	0	0	0	0	0	0	0	0	0	0	0	0	0	0	0	0	0	0	0	0	1	0	0	0	0	1	0	0	0	0	0	0	0	0	0	0	0	0	0	0
COG365 (Acs) Acyl-coenzyme A synthetases/AMP-(fatty) acid ligases	0	0	0	0	0	0	0	0	0	0	0	0	0	0	0	0	0	0	0	0	0	0	0	0	0	0	0	0	0	0	1	0	0	0	0	0	0	0	0	0	0	0	0	0	0	0	0	0	0
COG1929 Glycerate kinase	0	0	0	0	0	0	0	0	0	0	0	0	0	0	0	0	0	0	0	0	0	0	0	0	0	0	0	0	0	0	0	1	0	0	0	0	0	0	0	1	0	0	0	0	0	0	0	0	0
COG2159 Predicted metal-dependent hydrolase of the TIM-barrel fold	0	0	0	0	0	0	0	0	0	0	0	0	0	0	0	0	0	0	0	0	0	0	0	0	0	0	0	0	0	0	0	0	0	0	1	0	0	0	0	0	0	0	0	0	0	0	0	0	0
COG531 (PotE) Amino acid transporters	0	0	0	0	0	0	0	0	0	0	0	0	0	0	0	0	0	0	0	0	0	0	0	0	0	0	0	0	0	0	0	0	0	0	0	0	1	0	0	0	0	0	0	0	0	0	0	0	0
COG2610 (GntT) H+/gluconate symporter and related permeases	0	0	0	0	0	0	0	0	0	0	0	0	0	0	0	0	0	0	0	0	0	0	0	0	0	0	0	0	0	0	0	0	0	0	0	0	0	0	0	1	0	0	0	0	0	0	0	0	0
COG451 (WcaG) Nucleoside-diphosphate-sugar epimerases	0	0	0	0	0	0	0	0	0	0	0	0	0	0	0	0	0	0	0	0	0	0	0	0	0	0	0	0	0	0	0	0	0	0	0	0	0	0	0	1	0	0	0	0	0	0	0	0	0
COG1917 Uncharacterized conserved protein, contains double-stranded beta-helix domain	0	0	0	0	0	0	0	0	0	0	0	0	0	0	0	0	0	0	0	0	0	0	0	0	0	0	0	0	0	0	0	0	0	0	0	0	0	0	0	0	0	0	0	0	0	0	0	0	0
COG436 Aspartate/tyrosine/aromatic aminotransferase	0	0	0	0	0	0	0	0	0	0	0	0	0	0	0	0	0	0	0	0	0	0	0	0	0	0	0	0	0	0	0	0	0	0	0	0	0	0	0	0	0	0	0	0	0	0	0	0	0
COG3193 (GlcG) Uncharacterized protein, possibly involved in utilization of glycolate and propanediol	0	0	0	0	0	0	0	0	0	0	0	0	0	0	0	0	0	0	0	0	0	0	0	0	0	0	0	0	0	0	0	0	0	0	0	0	0	0	0	0	0	0	0	0	0	0	0	0	0
COG2124 (CypX) Cytochrome P450	0	0	0	0	0	0	0	0	0	0	0	0	0	0	0	0	0	0	0	0	0	0	0	0	0	0	0	0	0	0	0	0	0	0	0	0	0	0	0	0	0	1	0	0	0	0	0	0	0
COG3622 (Hfi) Hydroxypyruvate isomerase	0	0	0	0	0	0	0	0	0	0	0	0	0	0	0	0	0	0	0	0	0	0	0	0	0	0	0	0	0	0	0	0	0	0	0	0	0	0	0	0	0	0	0	0	0	0	0	0	0
COG3960 Glyoxylate carboligase	0	0	0	0	0	0	0	0	0	0	0	0	0	0	0	0	0	0	0	0	0	0	0	0	0	0	0	0	0	0	0	0	0	0	0	0	0	0	0	0	0	0	0	0	0	0	0	0	0
COG2233 (UraA) Xanthine/uracil permeases	0	0	0	0	0	0	0	0	0	0	0	0	0	0	0	0	0	0	0	0	0	0	0	0	0	0	0	0	0	0	0	0	0	0	0	0	0	0	0	0	0	0	0	0	0	0	0	0	0
COG2379 (GckA) Putative glycerate kinase/Hydroxypyruvate reductase	0	0	0	0	0	0	0	0	0	0	0	0	0	0	0	0	0	0	0	0	0	0	0	0	0	0	0	0	0	0	0	0	0	0	0	0	0	0	0	0	0	0	0	0	0	0	0	0	0
COG402 (SsnA) Cytosine deaminase and related metal-dependent hydrolases	0	0	0	0	0	0	0	0	0	0	0	0	0	0	0	0	0	0	0	0	0	0	0	0	0	0	0	0	0	0	0	0	0	0	0	0	0	0	0	0	0	0	0	0	0	0	0	0	0
COG3173 Predicted aminoglycoside phosphotransferase	0	0	0	0	0	0	0	0	0	0	0	0	0	0	0	0	0	0	0	0	0	0	0	0	0	0	0	0	0	0	0	0	0	0	0	0	0	0	0	0	0	0	0	0	0	0	0	0	0
COG1178 (ThiP) ABC-type Fe3+ transport system, permease component	0	0	0	0	0	0	0	0	0	0	0	0	0	0	0	0	0	0	0	0	0	0	0	0	0	0	0	0	0	0	0	0	0	0	0	0	0	0	0	0	0	0	0	0	0	0	0	0	0
COG1304 (idi) L-lactate dehydrogenase (FMN-dependent) and related alpha-hydroxy acid dehydrogenases	0	0	0	0	0	0	0	0	0	0	0	0	0	0	0	0	0	0	0	0	0	0	0	0	0	0	0	0	0	0	0	0	0	0	0	0	0	0	0	0	0	0	0	0	0	0	0	0	0
PF06675 Protein of unknown function DUF1177	0	0	0	0	0	0	0	0	0	0	0	0	0	0	0	0	0	0	0	0	0	0	0	0	0	0	0	0	0	0	0	0	0	0	0	0	0	0	0	0	0	0	0	0	0	0	0	0	0
PF07302 aroM family protein	0	0	0	0	0	0	0	0	0	0	0	0	0	0	0	0	0	0	0	0	0	0	0	0	0	0	0	0	0	0	0	0	0	0	0	0	0	0	0	0	0	0	0	0	0	0	0	0	0
COG1228 (HutI) Imidazolonepropionase and related amidohydrolases	0	0	0	0	0	0	0	0	0	0	0	0	0	0	0	0	0	0	0	0	0	0	0	0	0	0	0	0	0	0	0	0	0	0	0	0	0	0	0	0	0	0	0	0	0	0	0	0	0
COG2755 (TesA) Lysophospholipase L1 and related esterases	0	0	0	0	0	0	0	0	0	0	0	0	0	0	0	0	0	0	0	0	0	0	0	0	0	0	0	0	0	0	0	0	0	0	0	0	0	0	0	0	0	0	0	0	0	1	0	1	0
COG65 (LeuC) 3-isopropylmalate dehydratase large subunit	0	0	0	0	0	0	0	0	0	0	0	0	0	0	0	0	0	0	0	0	0	0	0	0	0	0	0	0	0	0	0	0	0	0	0	0	0	0	0	0	0	0	0	1	0	0	0	0	0
COG66 (LeuD) 3-isopropylmalate dehydratase small subunit	0	0	0	0	0	0	0	0	0	0	0	0	0	0	0	0	0	0	0	0	0	0	0	0	0	0	0	0	0	0	0	0	0	0	0	0	0	0	0	0	0	0	0	1	0	0	0	0	0
COG3119 (AslA) Arylsulfatase A and related enzymes	0	0	0	0	0	0	0	0	0	0	0	0	0	0	0	0	0	0	0	0	0	0	0	0	0	0	0	0	0	0	0	0	0	0	0	1	0	0	0	0	0	0	0	0	0	0	0	0	0
COG745 (OmpR) Response regulators consisting of a CheY-like receiver domain and a winged-helix DNA-binding domain	0	0	1	0	0	0	0	0	0	0	0	0	0	0	0	0	0	0	0	0	0	0	0	0	0	0	0	0	0	0	0	0	0	0	0	0	0	0	0	0	0	0	0	0	0	0	0	0	0
COG642 (BaeS) Signal transduction histidine kinase	0	0	1	0	0	0	0	0	0	0	0	0	0	0	0	0	0	0	0	0	0	0	0	0	0	0	0	0	0	0	0	0	0	0	0	0	0	0	0	0	0	0	0	0	0	0	0	0	0
COG1454 (EutG) Alcohol dehydrogenase, class IV	0	0	0	0	1	0	0	0	0	0	0	0	0	0	0	0	0	0	0	0	0	0	0	0	1	0	0	0	0	0	0	0	0	0	0	0	0	0	0	0	0	0	0	0	0	0	0	0	0
COG697 (RhaT) Permeases of the drug/metabolite transporter (DMT) superfamily	0	0	0	0	0	0	0	0	0	1	0	0	0	0	0	0	0	0	0	0	0	0	0	0	0	0	0	0	0	0	0	0	0	0	0	0	0	0	0	0	0	0	0	0	0	0	0	0	0
COG2871 (NqrF) Na+-transporting NADH:ubiquinone oxidoreductase, subunit NqrF	0	0	0	0	0	0	0	0	0	0	0	0	1	0	0	0	1	0	0	0	0	0	0	0	0	0	0	0	0	0	0	0	0	0	0	0	0	0	0	0	0	0	0	0	0	0	0	0	0
COG607 (PspE) Rhodanese-related sulfurtransferase	0	0	0	0	0	0	0	0	0	0	0	0	0	1	0	0	0	0	0	0	0	0	0	0	0	0	0	0	0	0	0	0	0	0	0	0	0	0	0	0	0	0	0	0	0	0	0	0	0
COG174 (GlnA) Glutamine synthetase	0	0	0	0	0	0	0	0	0	0	0	0	0	1	1	0	0	0	0	0	0	0	0	0	0	0	0	0	0	0	0	0	0	0	0	0	0	0	0	0	0	1	0	0	0	0	0	0	0
COG4670 Acyl CoA:acetate/3-ketoacid CoA transferase subunit	0	0	0	0	0	0	0	0	0	0	0	0	0	0	1	0	0	0	0	0	0	0	0	0	0	0	0	0	0	0	0	0	1	0	0	0	0	0	0	0	0	0	0	0	0	0	0	0	0
COG2072 (TrkA) Predicted flavoprotein involved in K+ transport	0	0	0	0	0	0	0	0	0	0	0	0	0	0	0	0	0	0	0	0	0	1	0	0	0	0	0	0	1	0	0	0	0	0	0	0	0	0	0	0	0	1	0	0	0	0	0	0	0
COG4799 Acetyl/propionyl-CoA carboxylase, carboxyltransferase component (subunits alpha and beta)	0	0	0	0	0	0	0	0	0	0	0	0	0	0	0	0	0	0	0	0	0	1	0	0	0	0	0	0	0	0	0	0	0	0	0	0	0	0	0	0	0	0	0	0	0	0	0	0	0
COG726 (CDA1) Predicted xylanase/chitin deacetylase	0	0	0	0	0	0	0	0	0	0	0	0	0	0	0	0	0	0	0	0	0	0	1	0	0	0	0	0	0	0	0	0	0	0	0	0	0	0	0	0	0	0	0	0	0	0	0	0	0
COG1538 (TolC) Outer membrane protein/multidrug efflux pump RND-family outer membrane protein	0	0	0	0	0	0	0	0	0	0	0	0	0	0	0	0	0	0	0	0	0	0	0	0	0	0	1	0	0	0	0	0	0	0	0	0	0	0	0	0	0	0	0	0	0	0	0	0	0
PF03573 outer membrane porin	0	0	0	0	0	0	0	0	0	0	0	0	0	0	0	0	0	0	0	0	0	0	0	0	0	0	1	0	0	0	0	0	0	0	0	1	0	0	0	0	0	0	0	0	0	0	0	0	0
COG840 (Tar) Methyl-accepting chemotaxis protein	0	0	0	0	0	0	0	0	0	0	0	0	0	0	0	0	0	0	0	0	0	0	0	0	0	0	1	0	0	0	0	0	0	0	0	0	0	0	0	0	0	0	0	0	0	0	0	0	0
COG1062 (AdhC) Zn-dependent alcohol dehydrogenases, class III	0	0	0	0	0	0	0	0	0	0	0	0	0	0	0	0	0	0	0	0	0	0	0	0	0	0	0	0	1	0	0	0	0	0	0	0	0	0	0	0	0	1	0	0	0	0	0	0	0
COG2303 (BetA) Choline dehydrogenase and related flavoproteins	0	0	0	0	0	0	0	0	0	0	0	0	0	0	0	0	0	0	0	0	0	0	0	0	0	0	0	0	0	1	0	0	0	0	0	0	0	0	0	0	0	0	0	0	0	0	0	0	0
COG2211 (MelB) Na+/melibiose symporter and related transporters	0	0	0	0	0	0	0	0	0	0	0	0	0	0	0	0	0	0	0	0	0	0	0	0	0	0	0	0	0	0	0	1	0	0	0	0	0	0	0	0	0	0	0	0	0	0	0	0	0
COG1132 (MdlB) ABC-type multidrug transport system, ATPase and permease components	0	0	0	0	0	0	0	0	0	0	0	0	0	0	0	0	0	0	0	0	0	0	0	0	0	0	0	0	0	0	0	0	0	0	0	0	1	0	0	0	0	0	0	0	0	0	0	0	0
COG160 (GabT) 4-aminobutyrate aminotransferase and related aminotransferases	0	0	0	0	0	0	0	0	0	0	0	0	0	0	0	0	0	0	0	0	0	0	0	0	0	0	0	0	0	0	0	0	0	0	0	0	1	0	0	0	0	0	0	0	0	0	0	0	0
COG161 (BioA) Adenosylmethionine-8-amino-7-oxononanoate aminotransferase	0	0	0	0	0	0	0	0	0	0	0	0	0	0	0	0	0	0	0	0	0	0	0	0	0	0	0	0	0	0	0	0	0	0	0	0	1	0	0	0	0	0	0	0	0	0	0	0	0
COG662 ({ManC}) Mannose-6-phosphate isomerase	0	0	0	0	0	0	0	0	0	0	0	0	0	0	0	0	0	0	0	0	0	0	0	0	0	0	0	0	0	0	0	0	0	0	0	0	0	0	0	0	0	0	0	0	0	0	0	0	0
COG2721 (UxaA) Altronate dehydratase	0	0	0	0	0	0	0	0	0	0	0	0	0	0	0	0	0	0	0	0	0	0	0	0	0	0	0	0	0	0	0	0	0	0	0	0	0	0	0	0	0	0	0	0	0	0	0	0	0
COG1176 (PotB) ABC-type spermidine/putrescine transport system, permease component I	0	0	0	0	0	0	0	0	0	0	0	0	0	0	0	0	0	0	0	0	0	0	0	0	0	0	0	0	0	0	0	0	0	0	0	0	0	0	0	0	0	0	0	0	0	0	0	0	0
COG1177 (PotC) ABC-type spermidine/putrescine transport system, permease component II	0	0	0	0	0	0	0	0	0	0	0	0	0	0	0	0	0	0	0	0	0	0	0	0	0	0	0	0	0	0	0	0	0	0	0	0	0	0	0	0	0	0	0	0	0	0	0	0	0
COG165 (ArgH) Argininosuccinate lyase	0	0	0	0	0	0	0	0	0	0	0	0	0	0	0	0	0	0	0	0	0	0	0	0	0	0	0	0	0	0	0	0	0	0	0	0	0	0	0	0	0	0	0	0	0	0	0	0	0
COG44 (PyrC) Dihydroorotase and related cyclic amidohydrolases/allantoinase pucH/allB	0	0	0	0	0	0	0	0	0	0	0	0	0	0	0	0	0	0	0	0	0	0	0	0	0	0	0	0	0	0	0	0	0	0	0	0	0	0	0	0	0	0	0	0	0	0	0	0	0
COG281 (SfcA) Malic enzyme/malate dehydrogenase (oxaloacetate-decarboxylating)	0	0	0	0	0	0	0	0	0	0	0	0	0	0	0	0	0	0	0	0	0	0	0	0	0	0	0	0	0	0	0	0	0	0	0	0	0	0	0	0	0	0	0	0	0	0	0	0	0
COG8 (GlnS) Glutamyl- and glutaminyl-tRNA synthetases	0	0	0	0	0	0	0	0	0	0	0	0	0	0	0	0	0	0	0	0	0	0	0	0	0	0	0	0	0	0	0	0	0	0	0	0	0	0	0	0	0	0	0	0	0	0	0	0	0
COG2423 Predicted ornithine cyclodeaminase, mu-crystallin homolog	0	0	0	0	0	0	0	0	0	0	0	0	0	0	0	0	0	0	0	0	0	0	0	0	0	0	0	0	0	0	0	0	0	0	0	0	0	0	0	0	0	0	0	0	0	0	0	0	0
COG1131 (CcmA) ABC-type multidrug transport system, ATPase component	0	0	0	0	0	0	0	0	0	0	0	0	0	0	0	0	0	0	0	0	0	0	0	0	0	0	0	0	0	0	0	0	0	0	0	0	0	0	0	0	0	0	0	0	0	0	0	0	0
COG1018 (Hmp) Flavodoxin reductases (ferredoxin-NADPH reductases) family 1	0	0	0	0	0	0	0	0	0	0	0	0	0	0	0	0	0	0	0	0	0	0	0	0	0	0	0	0	0	0	0	0	0	0	0	0	0	0	0	0	0	1	0	0	0	0	0	0	0
COG1473 (AbgB) Metal-dependent amidase/aminoacylase/carboxypeptidase	0	0	0	0	0	0	0	0	0	0	0	0	0	0	0	0	0	0	0	0	0	0	0	0	0	0	0	0	0	0	0	0	0	0	0	0	0	0	0	0	0	0	0	0	0	0	0	0	0
COG3340 (PepE) Peptidase E	0	0	0	0	0	0	0	0	0	0	0	0	0	0	0	0	0	0	0	0	0	0	0	0	0	0	0	0	0	0	0	0	0	0	0	0	0	0	0	0	0	0	0	0	0	0	0	0	0
COG1457 (CodB) Purine-cytosine permease and related proteins	0	0	0	0	0	0	0	0	0	0	0	0	0	0	0	0	0	0	0	0	0	0	0	0	0	0	0	0	0	0	0	0	0	0	0	0	0	0	0	0	0	0	0	0	0	0	0	0	0
COG3741 (HutG) N-formylglutamate amidohydrolase	0	0	0	0	0	0	0	0	0	0	0	0	0	0	0	0	0	0	0	0	0	0	0	0	0	0	0	0	0	0	0	0	0	0	0	0	0	0	0	0	0	0	0	0	0	0	0	0	0
COG235 (AraD) Ribulose-5-phosphate 4-epimerase and related epimerases and aldolases	0	0	0	0	0	0	0	0	0	0	0	0	0	0	0	0	0	0	0	0	0	0	0	0	0	0	0	0	0	0	0	0	0	0	0	0	0	0	0	0	0	0	0	0	0	0	0	0	0
COG824 (FcbC) Predicted thioesterase/4-hydroxybenzoyl-CoA thioesterase	0	0	0	0	0	0	0	0	0	0	0	0	0	0	0	0	0	0	0	0	0	0	0	0	0	0	0	0	0	0	0	0	0	0	0	0	0	0	0	0	0	0	0	0	0	0	0	0	0
COG589 (UspA) Universal stress protein UspA and related nucleotide-binding proteins	0	0	0	0	0	0	0	0	0	0	0	0	0	0	0	0	0	0	0	0	0	0	0	0	0	0	0	0	0	0	0	0	0	0	0	0	0	0	0	0	0	0	0	0	0	0	0	0	0
COG473 (LeuB) Isocitrate/isopropylmalate dehydrogenase	0	0	0	0	0	0	0	0	0	0	0	0	0	0	0	0	0	0	0	0	0	0	0	0	0	0	0	0	0	0	0	0	0	0	0	0	0	0	0	0	0	0	0	1	0	0	0	0	0
COG59 (IlvC) Ketol-acid reductoisomerase	0	0	0	0	0	0	0	0	0	0	0	0	0	0	0	0	0	0	0	0	0	0	0	0	0	0	0	0	0	0	0	0	0	0	0	0	0	0	0	0	0	0	0	1	0	0	0	0	0
COG1486 (CelF) Alpha-galactosidases/6-phospho-beta-glucosidases, family 4 of glycosyl hydrolases	0	0	0	0	0	0	0	0	0	0	0	0	0	0	0	0	0	0	0	0	0	0	0	0	0	0	0	0	0	0	0	0	0	0	0	0	0	0	0	0	0	0	0	0	1	0	0	0	0
COG437 (HybA) Fe-S-cluster-containing hydrogenase components 1	0	0	0	0	0	0	0	0	0	0	0	0	0	0	0	0	0	0	0	0	0	0	0	0	0	0	0	0	0	0	0	0	0	0	0	0	0	0	0	0	0	0	0	0	1	0	0	0	0
COG1070 (XylB) Sugar (pentulose and hexulose) kinases	0	0	0	0	0	0	0	0	0	0	0	0	0	0	0	0	0	0	0	0	0	0	0	0	0	0	0	0	0	0	0	0	0	0	0	0	0	0	0	0	0	0	0	0	0	0	0	0	0
PF01925 Protein of unknown function DUF81	0	0	0	0	0	0	0	0	0	0	0	0	0	0	0	0	0	0	0	0	0	0	0	0	0	0	0	0	0	0	0	0	0	0	0	0	0	0	0	0	0	0	0	0	0	0	0	0	0
COG663 (PaaY) Carbonic anhydrases/acetyltransferases, isoleucine patch superfamily	0	1	0	0	0	0	0	0	0	0	0	0	0	0	0	0	0	0	0	0	0	0	0	0	0	0	0	0	0	0	0	0	0	0	0	0	0	0	0	0	0	0	0	0	0	0	0	0	0
COG3959 Transketolase, N-terminal subunit	0	1	0	0	0	0	0	0	0	0	0	0	0	0	0	0	0	0	0	0	0	1	0	0	0	0	0	0	0	0	0	0	0	0	0	0	0	0	0	0	0	0	0	0	0	0	0	0	0
COG3958 Transketolase, C-terminal subunit	0	1	0	0	0	0	0	0	0	0	0	0	0	0	0	0	0	0	0	0	0	1	0	0	0	0	0	0	0	0	0	0	0	0	0	0	0	0	0	0	0	0	0	0	0	0	0	0	0
COG2807 (CynX) Cyanate permease	0	0	0	0	0	0	0	0	1	0	0	0	0	0	0	0	0	0	0	0	0	0	0	0	0	0	0	0	0	0	0	0	0	0	0	1	0	0	0	0	0	0	0	0	0	0	0	0	0
COG710 (AroD) 3-dehydroquinate dehydratase	0	0	0	0	0	0	0	0	0	0	1	0	0	0	0	0	0	0	0	0	0	0	0	0	0	0	0	0	0	0	0	0	0	0	0	0	0	0	0	0	0	0	0	0	0	0	0	0	0
COG1995 (PdxA) Pyridoxal phosphate biosynthesis protein	0	0	0	0	0	0	0	0	0	0	0	0	1	0	0	0	0	0	0	0	0	0	0	0	1	0	0	0	0	0	0	0	0	0	0	0	0	0	0	0	0	0	0	0	0	0	0	0	0
COG1535 (EntB) Isochorismate hydrolase	0	0	0	0	0	0	0	0	0	0	0	0	0	1	0	0	0	0	0	0	0	0	0	0	0	0	0	0	0	0	0	0	0	0	0	0	0	0	0	0	0	0	0	0	0	0	0	0	0
COG2120 Uncharacterized proteins, LmbE homologs/N-acetylglucosaminyl phosphatidylinositol deacetylase	0	0	0	0	0	0	0	0	0	0	0	0	0	0	1	0	0	0	0	0	0	0	0	0	0	0	0	0	0	0	0	0	0	0	0	0	0	0	0	0	0	0	0	0	0	0	0	0	0
COG679 Predicted permeases	0	0	0	0	0	0	0	0	0	0	0	0	0	0	0	0	0	1	0	0	0	0	0	0	0	0	0	0	0	0	0	0	0	0	0	0	0	0	0	0	0	0	0	0	0	0	0	0	0
COG1951 (TtdA) Tartrate dehydratase alpha subunit/Fumarate hydratase class I, N-terminal domain	0	0	0	0	0	0	0	0	0	0	0	0	0	0	0	0	0	0	0	0	0	0	0	0	0	0	0	0	0	0	0	0	0	0	0	1	0	0	0	0	0	0	0	0	0	0	0	0	0
COG1541 (PaaK) Coenzyme F390 synthetase	0	0	0	0	0	0	0	0	0	0	0	0	0	0	0	0	0	0	1	0	0	0	0	0	0	0	0	0	0	0	0	0	0	0	0	0	0	0	0	0	0	0	0	0	0	0	0	0	0
COG4664 (FcbT3) TRAP-type mannitol/chloroaromatic compound transport system	0	0	0	0	0	0	0	0	0	0	0	0	0	0	0	0	0	0	0	0	0	0	0	0	0	0	0	0	0	0	0	0	0	0	0	1	0	0	0	0	0	0	0	0	0	0	0	0	0
COG4770 Acetyl/propionyl-CoA carboxylase, alpha subunit	0	0	0	0	0	0	0	0	0	0	0	0	0	0	0	0	0	0	0	0	0	1	0	0	0	0	0	0	0	0	0	0	0	0	0	0	0	0	0	0	0	0	0	0	0	1	0	0	0
COG778 (NfnB) Nitroreductase	0	0	0	0	0	0	0	0	0	0	0	0	0	0	0	0	0	0	0	0	0	0	1	0	0	0	0	0	0	0	0	0	0	0	0	0	0	0	0	0	0	0	0	0	0	0	0	0	0
COG3573 Predicted oxidoreductase	0	0	0	0	0	0	0	0	0	0	0	0	0	0	0	0	0	0	0	0	0	0	0	1	0	0	0	0	0	0	0	0	0	0	0	0	0	0	0	0	0	1	0	0	0	0	0	0	0
COG3395 Uncharacterized protein conserved in bacteria	0	0	0	0	0	0	0	0	0	0	0	0	0	0	0	0	0	0	0	0	0	0	0	0	1	0	0	0	0	0	0	0	0	0	0	0	0	0	0	0	0	0	0	0	0	0	0	0	0
COG656 (ARA1) Aldo/keto reductases, related to diketogulonate reductase	0	0	0	0	0	0	0	0	0	0	0	0	0	0	0	0	0	0	0	0	0	0	0	0	0	0	1	0	0	0	0	0	0	0	0	0	0	0	0	0	0	0	0	0	0	0	0	0	0
COG845 (AcrA) Membrane-fusion protein/multidrug efflux pump membrane fusion protein	0	0	0	0	0	0	0	0	0	0	0	0	0	0	0	0	0	0	0	0	0	0	0	0	0	0	1	0	0	0	0	0	0	0	0	0	0	0	0	0	0	0	0	0	0	0	0	0	0
COG1878 Predicted metal-dependent hydrolase	0	0	0	0	0	0	0	0	0	0	0	0	0	0	0	0	0	0	0	0	0	0	0	0	0	0	0	0	1	0	0	0	0	0	0	0	0	0	0	0	0	0	0	0	0	0	0	0	0
COG2368 Aromatic ring hydroxylase/4-hydroxyphenylacetate 3-monooxygenase	0	0	0	0	0	0	0	0	0	0	0	0	0	0	0	0	0	0	0	0	0	0	0	0	0	0	0	0	0	1	0	0	0	0	0	0	0	0	0	0	0	0	0	0	0	0	0	0	0
COG640 (ArsR) Predicted transcriptional regulators	0	0	0	0	0	0	0	0	0	0	0	0	0	0	0	0	0	0	0	0	0	0	0	0	0	0	0	0	0	0	0	0	1	0	0	0	0	0	0	0	0	1	0	0	0	0	0	0	0
COG1234 (ElaC) Metal-dependent hydrolases of the beta-lactamase superfamily III	0	0	0	0	0	0	0	0	0	0	0	0	0	0	0	0	0	0	0	0	0	0	0	0	0	0	0	0	0	0	0	0	0	0	0	0	1	0	0	0	0	0	0	0	0	0	0	0	0
COG500 (SmtA) SAM-dependent methyltransferases	0	0	0	0	0	0	0	0	0	0	0	0	0	0	0	0	0	0	0	0	0	0	0	0	0	0	0	0	0	0	0	0	0	0	0	0	0	1	0	0	0	0	0	0	0	0	0	0	0
COG175 (CysH) 3'-phosphoadenosine 5'-phosphosulfate sulfotransferase (PAPS reductase)/FAD synthetase and related enzymes	0	0	0	0	0	0	0	0	0	0	0	0	0	0	0	0	0	0	0	0	0	0	0	0	0	0	0	0	0	0	0	0	0	0	0	0	0	0	0	0	0	0	0	0	0	0	0	0	0
COG2895 (CysN) GTPases - Sulfate adenylate transferase subunit 1	0	0	0	0	0	0	0	0	0	0	0	0	0	0	0	0	0	0	0	0	0	0	0	0	0	0	0	0	0	0	0	0	0	0	0	0	0	0	0	0	0	0	0	0	0	0	0	0	0
COG1218 (CysQ) 3'-Phosphoadenosine 5'-phosphosulfate (PAPS) 3'-phosphatase	0	0	0	0	0	0	0	0	0	0	0	0	0	0	0	0	0	0	0	0	0	0	0	0	0	0	0	0	0	0	0	0	0	0	0	0	0	0	0	0	0	0	0	0	0	0	0	0	0
PF00685 Sulfotransferase	0	0	0	0	0	0	0	0	0	0	0	0	0	0	0	0	0	0	0	0	0	0	0	0	0	0	0	0	0	0	0	0	0	0	0	0	0	0	0	0	0	0	0	0	0	0	0	0	0
COG4663 (FcbT1) TRAP-type mannitol/chloroaromatic compound transport system, periplasmic component	0	0	0	0	0	0	0	0	0	0	0	0	0	0	0	0	0	0	0	0	0	0	0	0	0	0	0	0	0	0	0	0	0	0	0	0	0	0	0	0	0	0	0	0	0	0	0	0	0
COG4665 (FcbT2) TRAP-type mannitol/chloroaromatic compound transport system, small permease component	0	0	0	0	0	0	0	0	0	0	0	0	0	0	0	0	0	0	0	0	0	0	0	0	0	0	0	0	0	0	0	0	0	0	0	0	0	0	0	0	0	0	0	0	0	0	0	0	0
COG145 (HyuA) N-methylhydantoinase A/acetone carboxylase, beta subunit/oxoprolinase	0	0	0	0	0	0	0	0	0	0	0	0	0	0	0	0	0	0	0	0	0	0	0	0	0	0	0	0	0	0	0	0	0	0	0	0	0	0	0	0	0	0	0	0	0	0	0	0	0
COG6 (PepP) Xaa-Pro aminopeptidase	0	0	0	0	0	0	0	0	0	0	0	0	0	0	0	0	0	0	0	0	0	0	0	0	0	0	0	0	0	0	0	0	0	0	0	0	0	0	0	0	0	0	0	0	0	0	0	0	0
COG2376 (DAK1) Dihydroxyacetone kinase	0	0	0	0	0	0	0	0	0	0	0	0	0	0	0	0	0	0	0	0	0	0	0	0	0	0	0	0	0	0	0	0	0	0	0	0	0	0	0	0	0	0	0	0	0	0	0	1	0
PF10932 Protein of unknown function DUF2783	0	0	0	0	0	0	0	0	0	0	0	0	0	0	0	0	0	0	0	0	0	0	0	0	0	0	0	0	0	0	0	0	0	0	0	0	0	0	0	0	0	0	0	0	0	0	0	0	0
COG469 (PykF) Pyruvate kinase	0	0	0	0	0	0	0	0	0	0	0	0	0	0	0	0	0	0	0	0	0	0	0	0	0	0	0	0	0	0	0	0	0	0	0	0	0	0	0	0	0	0	0	0	0	0	0	0	0
COG1301 (GltP) Na+/H+-dicarboxylate symporters	0	0	0	0	0	0	0	0	0	0	0	0	0	0	0	0	0	0	0	0	0	0	0	0	0	0	0	0	0	0	0	0	0	0	0	0	0	0	0	0	0	0	0	0	0	0	0	0	0
COG4126 Hydantoin racemase	0	0	0	0	0	0	0	0	0	0	0	0	0	0	0	0	0	0	0	0	0	0	0	0	0	0	0	0	0	0	0	0	0	0	0	0	0	0	0	0	0	0	0	0	0	0	0	0	0
COG1620 (LldP) L-lactate permease	0	0	0	0	0	0	0	0	0	0	0	0	0	0	0	0	0	0	0	0	0	0	0	0	0	0	0	0	0	0	0	0	0	0	0	0	0	0	0	0	0	0	0	0	0	0	0	0	0
COG3257 (GlxB) Uncharacterized protein, possibly involved in glyoxylate utilization	0	0	0	0	0	0	0	0	0	0	0	0	0	0	0	0	0	0	0	0	0	0	0	0	0	0	0	0	0	0	0	0	0	0	0	0	0	0	0	0	0	0	0	0	0	0	0	0	0
COG2351 Transthyretin-like protein/hydroxyisourate hydrolase uraH/putative uricase	0	0	0	0	0	0	0	0	0	0	0	0	0	0	0	0	0	0	0	0	0	0	0	0	0	0	0	0	0	0	0	0	0	0	0	0	0	0	0	0	0	0	0	0	0	0	0	0	0
COG1319 (CoxM) Aerobic-type carbon monoxide dehydrogenase, middle subunit CoxM/CutM homologs	0	0	0	0	0	0	0	0	0	0	0	0	0	0	0	0	0	0	0	0	0	0	0	0	0	0	0	0	0	0	0	0	0	0	0	0	0	0	0	0	0	0	0	0	0	0	0	0	0
COG1529 (CoxL) Aerobic-type carbon monoxide dehydrogenase, large subunit CoxL/CutL homologs	0	0	0	0	0	0	0	0	0	0	0	0	0	0	0	0	0	0	0	0	0	0	0	0	0	0	0	0	0	0	0	0	0	0	0	0	0	0	0	0	0	0	0	0	0	0	0	0	0
COG833 (LysP) Amino acid transporters/Arginine permease	0	0	0	0	0	0	0	0	0	0	0	0	0	0	0	0	0	0	0	0	0	0	0	0	0	0	0	0	0	0	0	0	0	0	0	0	0	0	0	0	0	0	0	0	0	0	0	0	0
COG4221 Short-chain alcohol dehydrogenase of unknown specificity	0	0	0	0	0	0	0	0	0	0	0	0	0	0	0	0	0	0	0	0	0	0	0	0	0	0	0	0	0	0	0	0	0	0	0	0	0	0	0	0	0	1	0	0	0	0	0	0	0
COG1171 (IlvA) Threonine dehydratase	0	0	0	0	0	0	0	0	0	0	0	0	0	0	0	0	0	0	0	0	0	0	0	0	0	0	0	0	0	0	0	0	0	0	0	0	0	0	0	0	0	0	0	0	0	0	0	0	0
COG447 (MenB) Dihydroxynaphthoic acid synthase/enoyl-CoA hydratase/isomerase	0	0	0	0	0	0	0	0	0	0	0	0	0	0	0	0	0	0	0	0	0	0	0	0	0	0	0	0	0	0	0	0	0	0	0	0	0	0	0	0	0	0	0	0	0	0	0	0	0
COG614 (FepB) ABC-type Fe3+-hydroxamate transport system, periplasmic component	0	0	0	0	0	0	0	0	0	0	0	0	0	0	0	0	0	0	0	0	0	0	0	0	0	0	0	0	0	0	0	0	0	0	0	0	0	0	0	0	0	1	0	0	0	0	0	0	0
COG1123 ATPase components of various ABC-type transport systems, contain duplicated ATPase	0	0	0	0	0	0	0	0	0	0	0	0	0	0	0	0	0	0	0	0	0	0	0	0	0	0	0	0	0	0	0	0	0	0	0	0	0	0	0	0	0	0	0	0	0	0	0	0	0
COG345 (ProC) Pyrroline-5-carboxylate reductase	0	0	0	0	0	0	0	0	0	0	0	0	0	0	0	0	0	0	0	0	0	0	0	0	0	0	0	0	0	0	0	0	0	0	0	0	0	0	0	0	0	0	0	0	0	0	0	0	0
COG1297 Oligopeptide transporter OPT superfamily protein	0	0	0	0	0	0	0	0	0	0	0	0	0	0	0	0	0	0	0	0	0	0	0	0	0	0	0	0	0	0	0	0	0	0	0	0	0	0	0	0	0	0	0	0	0	0	0	0	0
COG786 (GltS) Na+/glutamate symporter	0	0	0	0	0	0	0	0	0	0	0	0	0	0	0	0	0	0	0	0	0	0	0	0	0	0	0	0	0	0	0	0	0	0	0	0	0	0	0	0	0	0	0	0	0	0	0	0	0
COG5285 Protein involved in biosynthesis of mitomycin antibiotics/polyketide fumonisin/phytanoyl-CoA dioxygenase	0	0	0	0	0	0	0	0	0	0	0	0	0	0	0	0	0	0	0	0	0	0	0	0	0	0	0	0	0	0	0	0	0	0	0	0	0	0	0	0	0	0	0	0	0	0	0	0	0
COG4447/PF02012 neuraminidase/glycosyl hydrolase BNR repeat-containing protein	0	0	0	0	0	0	0	0	0	0	0	0	0	0	0	0	0	0	0	0	0	0	0	0	0	0	0	0	0	0	0	0	0	0	0	0	0	0	0	0	0	0	0	0	0	0	0	1	0
COG5434 (PGU1) Endopolygalacturonase	0	0	0	0	0	0	0	0	0	0	0	0	0	0	0	0	0	0	0	0	0	0	0	0	0	0	0	0	0	0	0	0	0	0	0	0	0	0	0	0	0	0	0	0	0	0	0	0	0
COG1629 (CirA) Outer membrane receptor proteins, mostly Fe transport	0	0	0	0	0	0	0	0	0	0	0	0	0	0	0	0	0	0	0	0	0	0	0	0	0	0	0	0	0	0	0	0	0	0	0	0	0	0	0	0	0	0	0	0	0	0	0	0	0
PF05592 alpha-L-rhamnosidase	0	0	0	0	0	0	0	0	0	0	0	0	0	0	0	0	0	0	0	0	0	0	0	0	0	0	0	0	0	0	0	0	0	0	0	0	0	0	0	0	0	0	0	0	0	0	0	0	0
COG1120 (FepC) ABC-type cobalamin/Fe3+-siderophores transport systems, ATPase components/ferric enterobactin transport protein FepC	0	0	0	0	0	0	0	0	0	0	0	0	0	0	0	0	0	0	0	0	0	0	0	0	0	0	0	0	0	0	0	0	0	0	0	0	0	0	0	0	0	0	0	0	0	0	0	0	0
COG609 (FepD) ABC-type Fe3+-siderophore transport system, permease component/ferric enterobactin transport protein FepD	0	0	0	0	0	0	0	0	0	0	0	0	0	0	0	0	0	0	0	0	0	0	0	0	0	0	0	0	0	0	0	0	0	0	0	0	0	0	0	0	0	0	0	0	0	0	0	0	0
COG2226 (UbiE) Methylase involved in ubiquinone/menaquinone biosynthesis	0	0	0	0	0	0	0	0	0	0	0	0	0	0	0	0	0	0	0	0	0	0	0	0	0	0	0	0	0	0	0	0	0	0	0	0	0	0	0	0	0	0	0	0	0	0	0	0	0
PF11716 Domain of unknown function DUF1503/maleylpyruvate isomerase/SCP2 sterol-binding domain	0	0	0	0	0	0	0	0	0	0	0	0	0	0	0	0	0	0	0	0	0	0	0	0	0	0	0	0	0	0	0	0	0	0	0	0	0	0	0	0	0	0	0	0	0	0	0	0	0
COG2175 (TauD) Probable taurine catabolism dioxygenase	0	0	0	0	0	0	0	0	0	0	0	0	0	0	0	0	0	0	0	0	0	0	0	0	0	0	0	0	0	0	0	0	0	0	0	0	0	0	0	0	0	0	0	0	0	0	0	0	0
COG1820 (NagA) N-acetylglucosamine-6-phosphate deacetylase	0	0	0	0	0	0	0	0	0	0	0	0	0	0	0	0	0	0	0	0	0	0	0	0	0	0	0	0	0	0	0	0	0	0	0	0	0	0	0	0	0	0	0	0	0	0	0	0	0
COG5553 Predicted metal-dependent enzyme of the double-stranded beta helix superfamily/cysteine dioxygenase type I	0	0	0	0	0	0	0	0	0	0	0	0	0	0	0	0	0	0	0	0	0	0	0	0	0	0	0	0	0	0	0	0	0	0	0	0	0	0	0	0	0	0	0	0	0	0	0	0	0
COG3734 (DgoK) 2-keto-3-deoxy-galactonokinase	0	0	0	0	0	0	0	0	0	0	0	0	0	0	0	0	0	0	0	0	0	0	0	0	0	0	0	0	0	0	0	0	0	0	0	0	0	0	0	0	0	0	0	0	1	0	0	0	0
COG3506 Uncharacterized conserved protein	0	0	0	0	0	0	0	0	0	0	0	0	0	0	0	0	0	0	0	0	0	0	0	0	0	0	0	0	0	0	0	0	0	0	0	0	0	0	0	0	0	0	0	0	0	0	0	0	0
COG3194 (DAL3) Ureidoglycolate hydrolase	0	0	0	0	0	0	0	0	0	0	0	0	0	0	0	0	0	0	0	0	0	0	0	0	0	0	0	0	0	0	0	0	0	0	0	0	0	0	0	0	0	0	0	0	0	0	0	0	0
COG3302 (DmsC) DMSO reductase anchor subunit	0	0	0	0	0	0	0	0	0	0	0	0	0	0	0	0	0	0	0	0	0	0	0	0	0	0	0	0	0	0	0	0	0	0	0	0	0	0	0	0	0	0	0	0	1	0	0	0	0
COG1914 (MntH) Mn2+ and Fe2+ transporters of the NRAMP family	0	0	0	0	0	0	0	0	0	0	0	0	0	0	0	0	0	0	0	0	0	0	0	0	0	0	0	0	0	0	0	0	0	0	0	0	0	0	0	0	0	0	0	0	0	1	0	0	0
COG560 (SerB) Phosphoserine phosphatase	0	0	0	0	0	0	0	0	0	0	0	0	0	0	0	0	0	0	0	0	0	0	0	0	0	0	0	0	0	0	0	0	0	0	0	0	0	0	0	0	0	0	0	0	0	0	0	0	0
COG2731 (EbgC) Beta-galactosidase, beta subunit	0	0	0	0	0	0	0	0	0	0	0	0	0	0	0	0	0	0	0	0	0	0	0	0	0	0	0	0	0	0	0	0	0	0	0	0	0	0	0	0	0	0	0	0	0	0	0	0	0
COG591 (PutP) Na+/proline symporter	0	0	0	0	0	0	0	0	0	0	0	0	0	0	0	0	0	0	0	0	0	0	0	0	0	0	0	0	0	0	0	0	0	0	0	0	0	0	0	0	0	0	0	0	0	0	0	0	0
COG1940 (NagC) Transcriptional regulator/sugar kinase	0	0	0	0	0	0	0	0	0	0	0	0	0	0	0	0	0	0	0	0	0	0	0	0	0	0	0	0	0	0	0	0	0	0	0	0	0	0	0	0	0	0	0	0	0	0	0	0	0
COG2270 Permeases of the major facilitator superfamily	0	0	0	0	0	0	0	0	0	0	0	0	0	0	0	0	0	0	0	0	0	0	0	0	0	0	0	0	0	0	0	0	0	0	0	0	0	0	0	0	0	0	0	0	0	0	0	0	0
COG31 (CysK) Cysteine synthase	0	0	0	0	0	0	0	0	0	0	0	0	0	0	0	0	0	0	0	0	0	0	0	0	0	0	0	0	0	0	0	0	0	0	0	0	0	0	0	0	0	0	0	0	0	0	0	0	0
COG404 (GcvT) Glycine cleavage system T protein (aminomethyltransferase)	0	0	0	0	0	0	0	0	0	0	0	0	0	0	0	0	0	0	0	0	0	0	0	0	0	0	0	0	0	0	0	0	0	0	0	0	0	0	0	0	0	0	0	0	0	0	0	0	0
COG112 (GlyA) Glycine/serine hydroxymethyltransferase	0	0	0	0	0	0	0	0	0	0	0	0	0	0	0	0	0	0	0	0	0	0	0	0	0	0	0	0	0	0	0	0	0	0	0	0	0	0	0	0	0	0	0	0	0	0	0	0	0
COG1942 Uncharacterized protein, 4-oxalocrotonate tautomerase	0	0	0	0	0	0	0	0	0	0	0	0	0	0	0	0	0	0	0	0	0	0	0	0	0	0	0	0	0	0	0	0	0	0	0	0	0	0	0	0	0	0	0	0	0	0	0	0	0
COG440 (IlvH) Acetolactate synthase, small (regulatory) subunit	0	0	0	0	0	0	0	0	0	0	0	0	0	0	0	0	0	0	0	0	0	0	0	0	0	0	0	0	0	0	0	0	0	0	0	0	0	0	0	0	0	0	0	0	0	0	0	0	0
COG115 (IlvE) Branched-chain amino acid aminotransferase/4-amino-4-deoxychorismate lyase	0	0	0	0	0	0	0	0	0	0	0	0	0	0	0	0	0	0	0	0	0	0	0	0	0	0	0	0	0	0	0	0	0	0	0	0	0	0	0	0	0	0	0	0	0	0	0	0	0
COG4106 (Tam) Trans-aconitate methyltransferase	0	0	0	0	0	0	0	0	0	0	0	0	0	0	0	0	0	0	0	0	0	0	0	0	0	0	0	0	0	0	0	0	0	0	0	0	0	0	0	0	0	0	0	0	0	0	0	0	0
COG2905 Predicted signal-transduction protein containing cAMP-binding and CBS domains	0	0	0	0	0	0	0	0	0	0	0	0	0	0	0	0	0	0	0	0	0	0	0	0	0	0	0	0	0	0	0	0	0	0	0	0	0	0	0	0	0	0	0	0	0	0	0	0	0
COG1760 (SdaA) L-serine deaminase	0	0	0	0	0	0	0	0	0	0	0	0	0	0	0	0	0	0	0	0	0	0	0	0	0	0	0	0	0	0	0	0	0	0	0	0	0	0	0	0	0	0	0	0	0	0	0	0	0
COG2309 (AmpS) Leucyl aminopeptidase (aminopeptidase T)	0	0	0	0	0	0	0	0	0	0	0	0	0	0	0	0	0	0	0	0	0	0	0	0	0	0	0	0	0	0	0	0	0	0	0	0	0	0	0	0	0	0	0	0	0	0	0	0	0
PF07287 Protein of unknown function DUF1446	0	0	0	0	0	0	0	0	0	0	0	0	0	0	0	0	0	0	0	0	0	1	0	0	0	0	0	0	0	0	0	0	0	0	0	0	0	0	0	0	0	0	0	0	0	0	0	0	0
PF07470 Glucuronyl hydrolase/glycosyl hydrolase family 88	0	0	0	0	0	0	0	0	0	0	0	0	0	0	0	0	0	0	0	0	0	0	0	0	0	0	0	0	0	0	0	0	0	0	0	0	0	0	0	0	0	0	0	0	0	0	0	0	0
COG5360/PF07940 Chondroitin AC/alginate lyase/Heparinase II/III family protein	0	0	0	0	0	0	0	0	0	0	0	0	0	0	0	0	0	0	0	0	0	0	0	0	0	0	0	0	0	0	0	0	0	0	0	0	0	0	0	0	0	0	0	0	0	0	0	0	0
PF06917 Pectate/exopolygalacturonate lyase	0	0	0	0	0	0	0	0	0	0	0	0	0	0	0	0	0	0	0	0	0	0	0	0	0	0	0	0	0	0	0	0	0	0	0	0	0	0	0	0	0	0	0	0	0	0	0	0	0
COG2851 (CitM) H+/citrate symporter	0	0	0	0	0	0	0	0	0	0	0	0	0	0	0	0	0	0	0	0	0	0	0	0	0	0	0	0	0	0	0	0	0	0	0	0	0	0	0	0	0	0	0	0	0	0	0	0	0
COG3653 N-acyl-D-aspartate/D-glutamate deacylase	0	0	0	0	0	0	0	0	0	0	0	0	0	0	0	0	0	0	0	0	0	0	0	0	0	0	0	0	0	0	0	0	0	0	0	0	0	0	0	0	0	0	0	0	0	0	0	0	0
COG3525 (Chb) N-acetyl-beta-hexosaminidase	0	0	0	0	0	0	0	0	0	0	0	0	0	0	0	0	0	0	0	0	0	0	0	0	0	0	0	0	0	0	0	0	0	0	0	0	0	0	0	0	0	0	0	0	0	0	0	0	0
COG2987 (HutU) Urocanate hydratase	0	0	0	0	0	0	0	0	0	0	0	0	0	0	0	0	0	0	0	0	0	0	0	0	0	0	0	0	0	0	0	0	0	0	0	0	0	0	0	0	0	0	0	0	0	0	0	0	0
COG2986 (HutH) Histidine ammonia-lyase	0	0	0	0	0	0	0	0	0	0	0	0	0	0	0	0	0	0	0	0	0	0	0	0	0	0	0	0	0	0	0	0	0	0	0	0	0	0	0	0	0	0	0	0	0	0	0	0	0
COG405 (Ggt) Gamma-glutamyltransferase	0	0	0	0	0	0	0	0	0	0	0	0	0	0	0	0	0	0	0	0	0	0	0	0	0	0	0	0	0	0	0	0	0	0	0	0	0	0	0	0	0	0	0	0	0	0	0	0	0
COG644 (FixC) Dehydrogenases (flavoproteins)	0	0	0	0	0	0	0	0	0	0	0	0	0	0	0	0	0	0	0	0	0	0	0	0	0	0	0	0	0	0	0	0	0	0	0	0	0	0	0	0	0	0	0	0	0	0	0	0	0
COG2017 (GalM) Galactose mutarotase and related enzymes/Glycoside hydrolase-type carbohydrate-binding protein	0	0	0	0	0	0	0	0	0	0	0	0	0	0	0	0	0	0	0	0	0	0	0	0	0	0	0	0	0	0	0	0	0	0	0	0	0	0	0	0	0	0	0	0	0	0	0	0	0
COG246 (MtlD) Mannitol-1-phosphate/altronate dehydrogenases	0	0	0	0	0	0	0	0	0	0	0	0	0	0	0	0	0	0	0	0	0	0	0	0	0	0	0	0	0	0	0	0	0	0	0	0	0	0	0	0	0	0	0	0	0	0	0	0	0
COG1180 (PflA) Pyruvate-formate lyase-activating enzyme	0	0	0	0	0	0	0	0	0	0	0	0	0	0	0	0	0	0	0	0	0	0	0	0	0	0	0	0	0	0	0	0	0	0	0	0	0	0	0	0	0	0	0	0	0	0	0	0	0
COG3608 Predicted deacylase	0	0	0	0	0	0	0	0	0	0	0	0	0	0	0	0	0	0	0	0	0	0	0	0	0	0	0	0	0	0	0	0	0	0	0	0	0	0	0	0	0	0	0	0	0	0	0	0	0
PF07331 Protein of unknown function DUF1468	0	0	0	0	0	0	0	0	0	0	0	0	0	0	0	0	0	0	0	0	0	0	0	0	0	0	0	0	0	0	0	0	0	0	0	0	0	0	0	0	0	0	0	0	0	0	0	0	0
PF03812 2-keto-3-deoxygluconate permease kdgT	0	0	0	0	0	0	0	0	0	0	0	0	0	0	0	0	0	0	0	0	0	0	0	0	0	0	0	0	0	0	0	0	0	0	0	0	0	0	0	0	0	0	0	0	0	0	0	0	0
COG3153 Predicted GCN5-related N-acetyltransferase	0	0	0	0	0	0	0	0	0	0	0	0	0	0	0	0	0	0	0	0	0	0	0	0	0	0	0	0	0	0	0	0	0	0	0	0	0	0	0	0	0	0	0	0	0	0	0	0	0
COG1312 (UxuA) D-mannonate dehydratase	0	0	0	0	0	0	0	0	0	0	0	0	0	0	0	0	0	0	0	0	0	0	0	0	0	0	0	0	0	0	0	0	0	0	0	0	0	0	0	0	0	0	0	0	0	0	0	0	0
COG1921 (SelA) Selenocysteine synthase	0	0	0	0	0	0	0	0	0	0	0	0	0	0	0	0	0	0	0	0	0	0	0	0	0	0	0	0	0	0	0	0	0	0	0	0	0	0	0	0	0	0	0	0	0	0	0	0	0
PF06379 RhaT rhamnose transporter	0	0	0	0	0	0	0	0	0	0	0	0	0	0	0	0	0	0	0	0	0	0	0	0	0	0	0	0	0	0	0	0	0	0	0	0	0	0	0	0	0	0	0	0	0	0	0	0	0
COG823 (TolB) Periplasmic component of the Tol biopolymer transport system	0	0	0	0	0	0	0	0	0	0	0	0	0	0	0	0	0	0	0	0	0	0	0	0	0	0	0	0	0	0	0	0	0	0	0	0	0	0	0	0	0	0	0	0	0	0	0	0	0
COG2962 (RarD) Predicted permeases	0	0	0	0	0	0	0	0	0	0	0	0	0	0	0	0	0	0	0	0	0	0	0	0	0	0	0	0	0	0	0	0	0	0	0	0	0	0	0	0	0	0	0	0	0	0	0	0	0
COG5006 (rhtA) Predicted permease, DMT superfamily	0	0	0	0	0	0	0	0	0	0	0	0	0	0	0	0	0	0	0	0	0	0	0	0	0	0	0	0	0	0	0	0	0	0	0	0	0	0	0	0	0	0	0	0	0	0	0	0	0
COG1661 Predicted DNA-binding protein with PD1-like DNA-binding motif	0	1	0	0	0	0	0	0	0	0	0	0	0	0	0	0	0	0	0	0	0	0	0	0	0	0	0	0	0	0	0	0	0	0	0	0	0	0	0	0	0	0	0	0	0	0	0	0	0
COG2863 Cytochrome c553	0	0	0	1	0	0	0	0	0	0	0	0	0	0	0	0	0	0	0	0	0	0	0	0	0	0	0	0	0	0	0	0	0	0	0	0	0	0	0	0	0	0	0	0	0	0	0	0	0
COG730 Predicted permeases	0	0	0	1	0	0	0	0	0	0	0	0	0	0	0	0	0	0	0	0	0	0	0	0	0	0	0	0	0	0	0	0	0	0	0	0	0	0	0	0	0	0	0	0	0	0	0	0	0
COG1 (HemL) Glutamate-1-semialdehyde aminotransferase	0	0	0	0	1	0	0	0	0	0	0	0	0	0	0	0	0	0	0	0	0	0	0	0	0	0	0	0	0	0	0	0	0	0	0	0	0	0	0	0	0	0	0	0	0	0	0	0	0
COG1607 Acyl-CoA hydrolase	0	0	0	0	0	0	1	0	0	0	0	0	0	0	0	0	0	0	0	0	0	0	0	0	0	0	0	0	0	0	0	0	0	0	0	0	0	0	0	0	0	0	0	0	0	0	0	0	0
COG2132 (SufI) Putative multicopper oxidases	0	0	0	0	0	0	1	0	0	0	0	0	0	0	0	0	0	0	0	0	0	0	0	0	0	0	0	0	0	0	0	0	0	0	0	0	0	0	0	0	0	0	0	0	0	0	0	0	0
COG2340 Uncharacterized protein with SCP/PR1 domains	0	0	0	0	0	0	0	0	0	0	0	0	0	0	0	0	0	0	0	0	0	0	0	0	0	0	0	0	0	0	0	0	0	0	0	0	0	0	0	0	0	0	0	0	0	0	0	0	0
COG1752 (RssA) Predicted esterase of the alpha-beta hydrolase superfamily	0	0	0	0	0	0	0	1	0	0	0	0	0	0	0	0	0	0	0	0	0	0	0	0	0	0	0	0	0	0	0	0	0	0	0	0	0	0	0	0	0	0	0	0	0	0	0	0	0
COG766 (MurA) UDP-N-acetylglucosamine enolpyruvyl transferase	0	0	0	0	0	0	0	0	1	0	0	0	0	0	0	0	0	0	0	0	0	0	0	0	0	0	0	0	0	0	0	0	0	0	0	0	0	0	0	0	0	0	0	0	0	0	0	0	0
COG2336 (MazE) Growth regulator/antitoxin	0	0	0	0	0	0	0	0	1	0	0	0	0	0	0	0	0	0	0	0	0	0	0	0	0	0	0	0	0	0	0	0	0	0	0	0	0	0	0	0	0	0	0	0	0	0	0	0	0
COG5573 Predicted nucleic-acid-binding protein, contains PIN domain	0	0	0	0	0	0	0	0	1	0	0	0	0	0	0	0	0	0	0	0	0	0	0	0	0	0	0	0	0	0	0	0	0	0	0	0	0	0	0	0	0	0	0	0	0	0	0	0	0
COG3668 (ParE) Plasmid stabilization system protein	0	0	0	0	0	0	0	0	1	0	0	0	0	0	0	0	0	0	0	0	0	0	0	0	0	0	0	0	0	0	0	0	0	0	0	0	0	0	0	0	0	0	0	0	0	0	0	0	0
COG3609 Predicted transcriptional regulators containing the CopG/Arc/MetJ DNA-binding domain/antitoxin ParD	0	0	0	0	0	0	0	0	1	0	0	0	0	0	0	0	0	0	0	0	0	0	0	0	0	0	0	0	0	0	0	0	0	0	0	0	0	0	0	0	0	0	0	0	0	0	0	0	0
COG3659 (OprB) Carbohydrate-selective porin	0	0	0	0	0	0	0	0	0	0	1	0	0	0	0	0	0	0	0	0	0	0	0	0	0	0	0	0	0	0	0	0	0	0	0	0	0	0	0	0	0	0	0	0	0	0	0	0	0
COG4993 (Gcd) Glucose dehydrogenase	0	0	0	0	0	0	0	0	0	0	1	0	0	0	0	0	0	0	0	0	0	0	0	0	0	0	0	0	0	0	0	0	0	0	0	0	0	0	0	0	0	0	0	0	0	0	0	0	0
COG3845 ABC-type uncharacterized transport systems, ATPase components	0	0	0	0	0	0	0	0	0	0	0	0	0	0	1	0	0	0	0	0	0	0	0	0	0	0	0	0	0	0	0	0	0	0	0	0	0	0	0	0	0	0	0	0	0	0	0	0	0
COG2186 (FadR) Transcriptional regulator	0	0	0	0	0	0	0	0	0	0	0	0	0	0	1	0	0	0	0	0	0	0	0	0	0	0	0	0	0	0	0	0	0	0	0	0	0	0	0	0	0	0	0	0	0	0	0	0	0
COG371 (GldA) Glycerol dehydrogenase and related enzymes	0	0	0	0	0	0	0	0	0	0	0	0	0	0	0	0	0	0	0	0	0	1	0	0	0	0	0	0	0	0	0	0	0	0	0	0	0	0	0	0	0	0	0	0	0	0	0	0	0
COG252 (AnsB) L-asparaginase/archaeal Glu-tRNAGln amidotransferase subunit D	0	0	0	0	0	0	0	0	0	0	0	0	0	0	0	0	0	0	0	0	0	0	1	0	0	0	0	0	0	0	0	0	0	0	0	0	0	0	0	0	0	0	0	0	0	0	0	0	0
COG3696 Putative silver efflux pump	0	0	0	0	0	0	0	0	0	0	0	0	0	0	0	0	0	0	0	0	0	0	0	0	0	0	1	0	0	0	0	0	0	0	0	0	0	0	0	0	0	0	0	0	0	0	0	0	0
PF07110 Ethyl tert-butyl ether degradation EthD	0	0	0	0	0	0	0	0	0	0	0	0	0	0	0	0	0	0	0	0	0	0	0	0	0	0	0	0	0	1	0	0	0	0	0	0	0	0	0	0	0	0	0	0	0	0	0	0	0
COG2169 (Ada) Adenosine deaminase	0	0	0	0	0	0	0	0	0	0	0	0	0	0	0	0	0	0	0	0	0	0	0	0	0	0	0	0	0	1	0	0	0	0	0	0	0	0	0	0	0	0	0	0	0	0	0	0	0
COG2771 (CsgD) DNA-binding HTH domain-containing proteins, PcaO	0	0	0	0	0	0	0	0	0	0	0	0	0	0	0	0	0	0	0	0	0	0	0	0	0	0	0	0	0	0	0	1	0	0	0	0	0	0	0	0	0	0	0	0	0	0	0	0	0
COG431 Predicted flavoprotein	0	0	0	0	0	0	0	0	0	0	0	0	0	0	0	0	0	0	0	0	0	0	0	0	0	0	0	0	0	0	0	0	0	0	1	0	0	0	0	0	0	0	0	0	0	0	0	0	0
PF02900 3-(2,3-dihydroxyphenyl)propionate dioxygenase mhpB	0	0	0	0	0	0	0	0	0	0	0	0	0	0	0	0	0	0	0	0	0	0	0	0	0	0	0	0	0	0	0	0	0	0	0	1	0	0	0	0	0	0	0	0	0	0	0	0	0
COG3945 Uncharacterized conserved protein/Hemerythrin HHE cation binding region	0	0	0	0	0	0	0	0	0	0	0	0	0	0	0	0	0	0	0	0	0	0	0	0	0	0	0	0	0	0	0	0	0	0	0	1	0	0	0	0	0	0	0	0	0	0	0	0	0
COG1496 (yfiH) Uncharacterized conserved protein	0	0	0	0	0	0	0	0	0	0	0	0	0	0	0	0	0	0	0	0	0	0	0	0	0	0	0	0	0	0	0	0	0	0	0	1	0	0	0	0	0	0	0	0	0	0	0	0	0
COG2832 Uncharacterized protein conserved in bacteria	0	0	0	0	0	0	0	0	0	0	0	0	0	0	0	0	0	0	0	0	0	0	0	0	0	0	0	0	0	0	0	0	0	0	0	1	0	0	0	0	0	0	0	0	0	0	0	0	0
COG3063 (PilF) Tfp pilus assembly protein PilF	0	0	0	0	0	0	0	0	0	0	0	0	0	0	0	0	0	0	0	0	0	0	0	0	0	0	0	0	0	0	0	0	0	0	0	1	0	0	0	0	0	0	0	0	0	0	0	0	0
COG2334 Putative homoserine kinase type II (protein kinase fold)	0	0	0	0	0	0	0	0	0	0	0	0	0	0	0	0	0	0	0	0	0	0	0	0	0	0	0	0	0	0	0	0	0	0	0	0	1	0	0	0	0	0	0	0	0	0	0	0	0
COG1574 Predicted metal-dependent hydrolase with the TIM-barrel fold	0	0	0	0	0	0	0	0	0	0	0	0	0	0	0	0	0	0	0	0	0	0	0	0	0	0	0	0	0	0	0	0	0	0	0	0	1	0	0	0	0	0	0	0	0	0	0	0	0
COG5441 Uncharacterized conserved protein	0	0	0	0	0	0	0	0	0	0	0	0	0	0	0	0	0	0	0	0	0	0	0	0	0	0	0	0	0	0	0	0	0	0	0	0	1	0	0	0	0	0	0	0	0	0	0	0	0
COG3232 (HpaF) 5-carboxymethyl-2-hydroxymuconate isomerase	0	0	0	0	0	0	0	0	0	0	0	0	0	0	0	0	0	0	0	0	0	0	0	0	0	0	0	0	0	0	0	0	0	0	0	0	1	0	0	0	0	0	0	0	0	0	0	0	0
COG1064 (AdhP) Zn-dependent alcohol dehydrogenases	0	0	0	0	0	0	0	0	0	0	0	0	0	0	0	0	0	0	0	0	0	0	0	0	0	0	0	0	0	0	0	0	0	0	0	0	0	1	0	0	0	0	0	0	0	0	0	0	0
COG1231 Monoamine oxidase	0	0	0	0	0	0	0	0	0	0	0	0	0	0	0	0	0	0	0	0	0	0	0	0	0	0	0	0	0	0	0	0	0	0	0	0	0	1	0	0	0	0	0	0	0	0	0	0	0
COG108 (RibB) 3,4-dihydroxy-2-butanone 4-phosphate synthase	0	0	0	0	0	0	0	0	0	0	0	0	0	0	0	0	0	0	0	0	0	0	0	0	0	0	0	0	0	0	0	0	0	0	0	0	0	1	0	0	0	0	0	0	0	0	0	0	0
COG4308 (LimA) Limonene-1,2-epoxide hydrolase	0	0	0	0	0	0	0	0	0	0	0	0	0	0	0	0	0	0	0	0	0	0	0	0	0	0	0	0	0	0	0	0	0	0	0	0	0	0	0	0	0	0	0	0	0	0	0	0	0
COG4529 Uncharacterized protein conserved in bacteria	0	0	0	0	0	0	0	0	0	0	0	0	0	0	0	0	0	0	0	0	0	0	0	0	0	0	0	0	0	0	0	0	0	0	0	0	0	0	0	0	0	0	0	0	0	0	0	0	0
PF08666 Altronate dehydratase, SAF domain-containing protein	0	0	0	0	0	0	0	0	0	0	0	0	0	0	0	0	0	0	0	0	0	0	0	0	0	0	0	0	0	0	0	0	0	0	0	0	0	0	0	0	0	0	0	0	0	0	0	0	0
COG3777 Uncharacterized conserved protein	0	0	0	0	0	0	0	0	0	0	0	0	0	0	0	0	0	0	0	0	0	0	0	0	0	0	0	0	0	0	0	0	0	0	0	0	0	0	0	0	0	0	0	0	0	0	0	0	0
PF01814 hemerythrin HHE cation binding domain-containing protein	0	0	0	0	0	0	0	0	0	0	0	0	0	0	0	0	0	0	0	0	0	0	0	0	0	0	0	0	0	0	0	0	0	0	0	0	0	0	0	0	0	0	0	0	0	0	0	0	0
COG2329 Conserved protein involved in polyketide biosynthesis related to monooxygenase	0	0	0	0	0	0	0	0	0	0	0	0	0	0	0	0	0	0	0	0	0	0	0	0	0	0	0	0	0	0	0	0	0	0	0	0	0	0	0	0	0	0	0	0	0	0	0	0	0
COG146 (HyuB) N-methylhydantoinase B/acetone carboxylase, alpha subunit	0	0	0	0	0	0	0	0	0	0	0	0	0	0	0	0	0	0	0	0	0	0	0	0	0	0	0	0	0	0	0	0	0	0	0	0	0	0	0	0	0	0	0	0	0	0	0	0	0
COG387 (ChaA) Ca2+/H+ antiporter	0	0	0	0	0	0	0	0	0	0	0	0	0	0	0	0	0	0	0	0	0	0	0	0	0	0	0	0	0	0	0	0	0	0	0	0	0	0	0	0	0	0	0	0	0	0	0	0	0
COG4266 (Alc) Allantoicase allC	0	0	0	0	0	0	0	0	0	0	0	0	0	0	0	0	0	0	0	0	0	0	0	0	0	0	0	0	0	0	0	0	0	0	0	0	0	0	0	0	0	0	0	0	0	0	0	0	0
COG5 (Pnp) Purine nucleoside phosphorylase	0	0	0	0	0	0	0	0	0	0	0	0	0	0	0	0	0	0	0	0	0	0	0	0	0	0	0	0	0	0	0	0	0	0	0	0	0	0	0	0	0	0	0	0	0	0	0	0	0
COG2609 (AceE) Pyruvate dehydrogenase complex, dehydrogenase (E1) component	0	0	0	0	0	0	0	0	0	0	0	0	0	0	0	0	0	0	0	0	0	0	0	0	0	0	0	0	0	0	0	0	0	0	0	0	0	0	0	0	0	0	0	0	0	0	0	0	0
COG831 (UreA) Urea amidohydrolase (urease) gamma subunit	0	0	0	0	0	0	0	0	0	0	0	0	0	0	0	0	0	0	0	0	0	0	0	0	0	0	0	0	0	0	0	0	0	0	0	0	0	0	0	0	0	0	0	0	0	0	0	0	0
COG832 (UreB) Urea amidohydrolase (urease) beta subunit	0	0	0	0	0	0	0	0	0	0	0	0	0	0	0	0	0	0	0	0	0	0	0	0	0	0	0	0	0	0	0	0	0	0	0	0	0	0	0	0	0	0	0	0	0	0	0	0	0
COG804 (UreC) Urea amidohydrolase (urease) alpha subunit	0	0	0	0	0	0	0	0	0	0	0	0	0	0	0	0	0	0	0	0	0	0	0	0	0	0	0	0	0	0	0	0	0	0	0	0	0	0	0	0	0	0	0	0	0	0	0	0	0
COG830 (UreF) Urease accessory protein UreF	0	0	0	0	0	0	0	0	0	0	0	0	0	0	0	0	0	0	0	0	0	0	0	0	0	0	0	0	0	0	0	0	0	0	0	0	0	0	0	0	0	0	0	0	0	0	0	0	0
COG378 (HypB) Ni2+-binding GTPase involved in regulation of expression and maturation of urease and hydrogenase/urease accessory protein UreG	0	0	0	0	0	0	0	0	0	0	0	0	0	0	0	0	0	0	0	0	0	0	0	0	0	0	0	0	0	0	0	0	0	0	0	0	0	0	0	0	0	0	0	0	0	0	0	0	0
COG829 (UreH) Urease accessory protein UreH	0	0	0	0	0	0	0	0	0	0	0	0	0	0	0	0	0	0	0	0	0	0	0	0	0	0	0	0	0	0	0	0	0	0	0	0	0	0	0	0	0	0	0	0	0	0	0	0	0
COG1350 Predicted alternative tryptophan synthase beta-subunit (paralog of TrpB)	0	0	0	0	0	0	0	0	0	0	0	0	0	0	0	0	0	0	0	0	0	0	0	0	0	0	0	0	0	0	0	0	0	0	0	0	0	0	0	0	0	0	0	0	0	0	0	0	0
COG3648 Uricase (urate oxidase)	0	0	0	0	0	0	0	0	0	0	0	0	0	0	0	0	0	0	0	0	0	0	0	0	0	0	0	0	0	0	0	0	0	0	0	0	0	0	0	0	0	0	0	0	0	0	0	0	0
COG3195 Uncharacterized protein conserved in bacteria/2-oxo-4-hydroxy-4-carboxy-5-ureidoimidazoline decarboxylase	0	0	0	0	0	0	0	0	0	0	0	0	0	0	0	0	0	0	0	0	0	0	0	0	0	0	0	0	0	0	0	0	0	0	0	0	0	0	0	0	0	0	0	0	0	0	0	0	0
COG518 (GuaA) GMP synthase - Glutamine amidotransferase domain	0	0	0	0	0	0	0	0	0	0	0	0	0	0	0	0	0	0	0	0	0	0	0	0	0	0	0	0	0	0	0	0	0	0	0	0	0	0	0	0	0	0	0	0	0	0	0	0	0
COG1266 Predicted metal-dependent membrane protease	0	0	0	0	0	0	0	0	0	0	0	0	0	0	0	0	0	0	0	0	0	0	0	0	0	0	0	0	0	0	0	0	0	0	0	0	0	0	0	0	0	0	0	0	0	0	0	0	0
COG1362 (LAP4) Aspartyl aminopeptidase	0	0	0	0	0	0	0	0	0	0	0	0	0	0	0	0	0	0	0	0	0	0	0	0	0	0	0	0	0	0	0	0	0	0	0	0	0	0	0	0	0	0	0	0	0	0	0	0	0
COG463 (WcaA) Glycosyltransferases involved in cell wall biogenesis	0	0	0	0	0	0	0	0	0	0	0	0	0	0	0	0	0	0	0	0	0	0	0	0	0	0	0	0	0	0	0	0	0	0	0	0	0	0	0	0	0	0	0	0	0	0	0	0	0
COG590 (CumB) Cytosine/adenosine deaminases	0	0	0	0	0	0	0	0	0	0	0	0	0	0	0	0	0	0	0	0	0	0	0	0	0	0	0	0	0	0	0	0	0	0	0	0	0	0	0	0	0	0	0	0	0	0	0	0	0
COG2252 Xanthine/uracil/vitamin C permease	0	0	0	0	0	0	0	0	0	0	0	0	0	0	0	0	0	0	0	0	0	0	0	0	0	0	0	0	0	0	0	0	0	0	0	0	0	0	0	0	0	0	0	0	0	0	0	0	0
COG1975 (XdhC) Xanthine and CO dehydrogenases maturation factor, XdhC/CoxF family	0	0	0	0	0	0	0	0	0	0	0	0	0	0	0	0	0	0	0	0	0	0	0	0	0	0	0	0	0	0	0	0	0	0	0	0	0	0	0	0	0	0	0	0	0	0	0	0	0
COG3710 (CadC) DNA-binding winged-HTH domains	0	0	0	0	0	0	0	0	0	0	0	0	0	0	0	0	0	0	0	0	0	0	0	0	0	0	0	0	0	0	0	0	0	0	0	0	0	0	0	0	0	0	0	0	0	0	0	0	0
COG1225 (Bcp) Peroxiredoxin	0	0	0	0	0	0	0	0	0	0	0	0	0	0	0	0	0	0	0	0	0	0	0	0	0	0	0	0	0	0	0	0	0	0	0	0	0	0	0	0	0	0	0	0	0	0	0	0	0
COG4187 (RocB) Arginine degradation protein (predicted deacylase)	0	0	0	0	0	0	0	0	0	0	0	0	0	0	0	0	0	0	0	0	0	0	0	0	0	0	0	0	0	0	0	0	0	0	0	0	0	0	0	0	0	0	0	0	0	0	0	0	0
COG1834 N-Dimethylarginine dimethylaminohydrolase	0	0	0	0	0	0	0	0	0	0	0	0	0	0	0	0	0	0	0	0	0	0	0	0	0	0	0	0	0	0	0	0	0	0	0	0	0	0	0	0	0	0	0	0	0	0	0	0	0
PF01966 Metal-dependent phosphohydrolase	0	0	0	0	0	0	0	0	0	0	0	0	0	0	0	0	0	0	0	0	0	0	0	0	0	0	0	0	0	0	0	0	0	0	0	0	0	0	0	0	0	0	0	0	0	0	0	0	0
PF01326 Pyruvate phosphate dikinase ppsB	0	0	0	0	0	0	0	0	0	0	0	0	0	0	0	0	0	0	0	0	0	0	0	0	0	0	0	0	0	0	0	0	0	0	0	0	0	0	0	0	0	0	0	0	0	0	0	0	0
COG574 (PpsA) Phosphoenolpyruvate synthase/pyruvate phosphate dikinase	0	0	0	0	0	0	0	0	0	0	0	0	0	0	0	0	0	0	0	0	0	0	0	0	0	0	0	0	0	0	0	0	0	0	0	0	0	0	0	0	0	0	0	0	0	0	0	0	0
COG3799 (Mal) Methylaspartate ammonia-lyase	0	0	0	0	0	0	0	0	0	0	0	0	0	0	0	0	0	0	0	0	0	0	0	0	0	0	0	0	0	0	0	0	0	0	0	0	0	0	0	0	0	0	0	0	0	0	0	0	0
COG3473 Maleate cis-trans isomerase	0	0	0	0	0	0	0	0	0	0	0	0	0	0	0	0	0	0	0	0	0	0	0	0	0	0	0	0	0	0	0	0	0	0	0	0	0	0	0	0	0	0	0	0	0	0	0	0	0
COG3957 Phosphoketolase	0	0	0	0	0	0	0	0	0	0	0	0	0	0	0	0	0	0	0	0	0	0	0	0	0	0	0	0	0	0	0	0	0	0	0	0	0	0	0	0	0	0	0	0	0	0	0	0	0
COG842 ABC-type multidrug transport system, permease component	0	0	0	0	0	0	0	0	0	0	0	0	0	0	0	0	0	0	0	0	0	0	0	0	0	0	0	0	0	0	0	0	0	0	0	0	0	0	0	0	0	0	0	0	0	0	0	0	0
COG1946 (TesB) Acyl-CoA thioesterase	0	0	0	0	0	0	0	0	0	0	0	0	0	0	0	0	0	0	0	0	0	0	0	0	0	0	0	0	0	0	0	0	0	0	0	0	0	0	0	0	0	0	0	0	0	0	0	0	0
COG406 (phoE) Fructose-2,6-bisphosphatase	0	0	0	0	0	0	0	0	0	0	0	0	0	0	0	0	0	0	0	0	0	0	0	0	0	0	0	0	0	0	0	0	0	0	0	0	0	0	0	0	0	0	0	0	0	0	0	0	0
COG3104 (PTR2) Dipeptide/tripeptide permease	0	0	0	0	0	0	0	0	0	0	0	0	0	0	0	0	0	0	0	0	0	0	0	0	0	0	0	0	0	0	0	0	0	0	0	0	0	0	0	0	0	0	0	0	0	0	0	0	0
PF07876 Stress responsive alpha-beta barrel domain protein	0	0	0	0	0	0	0	0	0	0	0	0	0	0	0	0	0	0	0	0	0	0	0	0	0	0	0	0	0	0	0	0	0	0	0	0	0	0	0	0	0	1	0	0	0	0	0	0	0
COG1090 Predicted nucleoside-diphosphate sugar epimerase	0	0	0	0	0	0	0	0	0	0	0	0	0	0	0	0	0	0	0	0	0	0	0	0	0	0	0	0	0	0	0	0	0	0	0	0	0	0	0	0	0	1	0	0	0	0	0	0	0
COG4987 (CydC) ABC-type transport system involved in cytochrome bd biosynthesis, fused ATPase and permease components	0	0	0	0	0	0	0	0	0	0	0	0	0	0	0	0	0	0	0	0	0	0	0	0	0	0	0	0	0	0	0	0	0	0	0	0	0	0	0	0	0	1	0	0	0	0	0	0	0
COG3324 Predicted enzyme related to lactoylglutathione lyase	0	0	0	0	0	0	0	0	0	0	0	0	0	0	0	0	0	0	0	0	0	0	0	0	0	0	0	0	0	0	0	0	0	0	0	0	0	0	0	0	0	1	0	0	0	0	0	0	0
COG388 Predicted amidohydrolase	0	0	0	0	0	0	0	0	0	0	0	0	0	0	0	0	0	0	0	0	0	0	0	0	0	0	0	0	0	0	0	0	0	0	0	0	0	0	0	0	0	1	0	0	0	0	0	0	0
COG767 (Ttg2B) ABC-type transport system involved in resistance to organic solvents, permease component	0	0	0	0	0	0	0	0	0	0	0	0	0	0	0	0	0	0	0	0	0	0	0	0	0	0	0	0	0	0	0	0	0	0	0	0	0	0	0	0	0	1	0	0	0	0	0	0	0
COG1463 (Ttg2C) ABC-type transport system involved in resistance to organic solvents, periplasmic component	0	0	0	0	0	0	0	0	0	0	0	0	0	0	0	0	0	0	0	0	0	0	0	0	0	0	0	0	0	0	0	0	0	0	0	0	0	0	0	0	0	1	0	0	0	0	0	0	0
COG1695 Predicted transcriptional regulators, PadR-like	0	0	0	0	0	0	0	0	0	0	0	0	0	0	0	0	0	0	0	0	0	0	0	0	0	0	0	0	0	0	0	0	0	0	0	0	0	0	0	0	0	1	0	0	0	0	0	0	0
COG3832 Uncharacterized conserved protein	0	0	0	0	0	0	0	0	0	0	0	0	0	0	0	0	0	0	0	0	0	0	0	0	0	0	0	0	0	0	0	0	0	0	0	0	0	0	0	0	0	1	0	0	0	0	0	0	0
COG1846 (MarR) Transcriptional regulators	0	0	0	0	0	0	0	0	0	0	0	0	0	0	0	0	0	0	0	0	0	0	0	0	0	0	0	0	0	0	0	0	0	0	0	0	0	0	0	0	0	1	0	0	0	0	0	0	0
PF09203 Porin MspA	0	0	0	0	0	0	0	0	0	0	0	0	0	0	0	0	0	0	0	0	0	0	0	0	0	0	0	0	0	0	0	0	0	0	0	0	0	0	0	0	0	1	0	0	0	0	0	0	0
PF02136 ketosteroid delta-isomerase	0	0	0	0	0	0	0	0	0	0	0	0	0	0	0	0	0	0	0	0	0	0	0	0	0	0	0	0	0	0	0	0	0	0	0	0	0	0	0	0	0	1	0	0	0	0	0	0	0
COG2343 Uncharacterized protein conserved in bacteria	0	0	0	0	0	0	0	0	0	0	0	0	0	0	0	0	0	0	0	0	0	0	0	0	0	0	0	0	0	0	0	0	0	0	0	0	0	0	0	0	0	1	0	0	0	0	0	0	0
COG2897 (SseA) Rhodanese-related sulfurtransferase	0	0	0	0	0	0	0	0	0	0	0	0	0	0	0	0	0	0	0	0	0	0	0	0	0	0	0	0	0	0	0	0	0	0	0	0	0	0	0	0	0	0	0	0	0	0	0	0	0
COG626 (MetC) Cystathionine beta-lyases/cystathionine gamma-synthases	0	0	0	0	0	0	0	0	0	0	0	0	0	0	0	0	0	0	0	0	0	0	0	0	0	0	0	0	0	0	0	0	0	0	0	0	0	0	0	0	0	0	0	0	0	0	0	0	0
COG488 (Uup) ATPase components of ABC transporters with duplicated ATPase domains	0	0	0	0	0	0	0	0	0	0	0	0	0	0	0	0	0	0	0	0	0	0	0	0	0	0	0	0	0	0	0	0	0	0	0	0	0	0	0	0	0	0	0	0	0	0	0	0	0
COG5383 Uncharacterized protein conserved in bacteria	0	0	0	0	0	0	0	0	0	0	0	0	0	0	0	0	0	0	0	0	0	0	0	0	0	0	0	0	0	0	0	0	0	0	0	0	0	0	0	0	0	0	0	0	0	0	0	0	0
COG334 (GdhA) Glutamate dehydrogenase/leucine dehydrogenase	0	0	0	0	0	0	0	0	0	0	0	0	0	0	0	0	0	0	0	0	0	0	0	0	0	0	0	0	0	0	0	0	0	0	0	0	0	0	0	0	0	0	0	0	0	0	0	0	0
COG3758 Uncharacterized protein conserved in bacteria	0	0	0	0	0	0	0	0	0	0	0	0	0	0	0	0	0	0	0	0	0	0	0	0	0	0	0	0	0	0	0	0	0	0	0	0	0	0	0	0	0	0	0	0	0	0	0	0	0
COG2188 (PhnF) Transcriptional regulators, GntR TF HutC	0	0	0	0	0	0	0	0	0	0	0	0	0	0	0	0	0	0	0	0	0	0	0	0	0	0	0	0	0	0	0	0	0	0	0	0	0	0	0	0	0	0	0	0	0	0	0	0	0
COG646 (MetH) Methionine synthase I (cobalamin-dependent), methyltransferase domain/homocysteine S-methyltransferase	0	0	0	0	0	0	0	0	0	0	0	0	0	0	0	0	0	0	0	0	0	0	0	0	0	0	0	0	0	0	0	0	0	0	0	0	0	0	0	0	0	0	0	0	0	0	0	0	0
COG5310 Homospermidine synthase	0	0	0	0	0	0	0	0	0	0	0	0	0	0	0	0	0	0	0	0	0	0	0	0	0	0	0	0	0	0	0	0	0	0	0	0	0	0	0	0	0	0	0	0	0	0	0	0	0
COG754 (Gsp) Glutathionylspermidine synthase	0	0	0	0	0	0	0	0	0	0	0	0	0	0	0	0	0	0	0	0	0	0	0	0	0	0	0	0	0	0	0	0	0	0	0	0	0	0	0	0	0	0	0	0	0	0	0	0	0
COG3766 Predicted membrane protein	0	0	0	0	0	0	0	0	0	0	0	0	0	0	0	0	0	0	0	0	0	0	0	0	0	0	0	0	0	0	0	0	0	0	0	0	0	0	0	0	0	0	0	0	0	0	0	0	0
COG456 (RimI) Acetyltransferases	0	0	0	0	0	0	0	0	0	0	0	0	0	0	0	0	0	0	0	0	0	0	0	0	0	0	0	0	0	0	0	0	0	0	0	0	0	0	0	0	0	0	0	0	0	0	0	0	0
COG131 (HisB) Imidazoleglycerol-phosphate dehydratase	0	0	0	0	0	0	0	0	0	0	0	0	0	0	0	0	0	0	0	0	0	0	0	0	0	0	0	0	0	0	0	0	0	0	0	0	0	0	0	0	0	0	0	0	0	0	0	0	0
COG2095 (MarC) Multiple antibiotic transporter	0	0	0	0	0	0	0	0	0	0	0	0	0	0	0	0	0	0	0	0	0	0	0	0	0	0	0	0	0	0	0	0	0	0	0	0	0	0	0	0	0	0	0	0	0	0	0	0	0
COG118 (HisH) Glutamine amidotransferase/imidazole glycerol phosphate synthase subunit HisH	0	0	0	0	0	0	0	0	0	0	0	0	0	0	0	0	0	0	0	0	0	0	0	0	0	0	0	0	0	0	0	0	0	0	0	0	0	0	0	0	0	0	0	0	0	0	0	0	0
COG4992 (ArgD) Ornithine/acetylornithine aminotransferase	0	0	0	0	0	0	0	0	0	0	0	0	0	0	0	0	0	0	0	0	0	0	0	0	0	0	0	0	0	0	0	0	0	0	0	0	0	0	0	0	0	0	0	0	0	0	0	0	0
COG1725 Predicted transcriptional regulators	0	0	0	0	0	0	0	0	0	0	0	0	0	0	0	0	0	0	0	0	0	0	0	0	0	0	0	0	0	0	0	0	0	0	0	0	0	0	0	0	0	0	0	0	0	0	0	0	0
COG3742 Uncharacterized protein conserved in bacteria	0	0	0	0	0	0	0	0	0	0	0	0	0	0	0	0	0	0	0	0	0	0	0	0	0	0	0	0	0	0	0	0	0	0	0	0	0	0	0	0	0	0	0	0	0	0	0	0	0
COG789 (SoxR) Predicted transcriptional regulators	0	0	0	0	0	0	0	0	0	0	0	0	0	0	0	0	0	0	0	0	0	0	0	0	0	0	0	0	0	0	0	0	0	0	0	0	0	0	0	0	0	0	0	0	0	0	0	0	0
COG635 (HemN) Coproporphyrinogen III oxidase and related Fe-S oxidoreductases	0	0	0	0	0	0	0	0	0	0	0	0	0	0	0	0	0	0	0	0	0	0	0	0	0	0	0	0	0	0	0	0	0	0	0	0	0	0	0	0	0	0	0	0	0	0	0	0	0
COG2250 Uncharacterized conserved protein related to C-terminal domain of eukaryotic chaperone, SACSIN	0	0	0	0	0	0	0	0	0	0	0	0	0	0	0	0	0	0	0	0	0	0	0	0	0	0	0	0	0	0	0	0	0	0	0	0	0	0	0	0	0	0	0	0	0	0	0	0	0
PF01909 putative nucleotidyltransferase protein	0	0	0	0	0	0	0	0	0	0	0	0	0	0	0	0	0	0	0	0	0	0	0	0	0	0	0	0	0	0	0	0	0	0	0	0	0	0	0	0	0	0	0	0	0	0	0	0	0
PF06684 Protein of unknown function DUF1185	0	0	0	0	0	0	0	0	0	0	0	0	0	0	0	0	0	0	0	0	0	0	0	0	0	0	0	0	0	0	0	0	0	0	0	0	0	0	0	0	0	0	0	0	0	0	0	0	0
COG1670 (RimL) Acetyltransferase	0	0	0	0	0	0	0	0	0	0	0	0	0	0	0	0	0	0	0	0	0	0	0	0	0	0	0	0	0	0	0	0	0	0	0	0	0	0	0	0	0	0	1	0	0	0	0	0	0
COG4632/PF09992 N-acetylglucosamine-1-phosphodiester alpha-N- acetylglucosaminidase-like exopolysaccharide biosynthesis protein	0	0	0	0	0	0	0	0	0	0	0	0	0	0	0	0	0	0	0	0	0	0	0	0	0	0	0	0	0	0	0	0	0	0	0	0	0	0	0	0	0	0	1	0	0	0	0	0	0
COG1472 (BglX) Beta-glucosidase-related glycosidases	0	0	0	0	0	0	0	0	0	0	0	0	0	0	0	0	0	0	0	0	0	0	0	0	0	0	0	0	0	0	0	0	0	0	0	0	0	0	0	0	0	0	0	0	0	0	0	0	0
COG4225 Predicted unsaturated glucuronyl hydrolase involved in regulation of bacterial surface properties, and related proteins	0	0	0	0	0	0	0	0	0	0	0	0	0	0	0	0	0	0	0	0	0	0	0	0	0	0	0	0	0	0	0	0	0	0	0	0	0	0	0	0	0	0	0	0	0	0	0	0	0
PF01301 Beta-galactosidase	0	0	0	0	0	0	0	0	0	0	0	0	0	0	0	0	0	0	0	0	0	0	0	0	0	0	0	0	0	0	0	0	0	0	0	0	0	0	0	0	0	0	0	0	0	0	0	0	0
PF01839 FG-GAP repeat-containing protein/polysaccharide lyase; lipoprotein	0	0	0	0	0	0	0	0	0	0	0	0	0	0	0	0	0	0	0	0	0	0	0	0	0	0	0	0	0	0	0	0	0	0	0	0	0	0	0	0	0	0	0	0	0	0	0	0	0
COG4592 (FepB) ABC-type Fe2+-enterobactin transport system, periplasmic component/ferrienterobactin-binding periplasmic protein precursor FepB	0	0	0	0	0	0	0	0	0	0	0	0	0	0	0	0	0	0	0	0	0	0	0	0	0	0	0	0	0	0	0	0	0	0	0	0	0	0	0	0	0	0	0	0	0	0	0	0	0
COG4779 (FepG) ABC-type enterobactin transport system, permease component/ferric enterobactin transport protein FepG	0	0	0	0	0	0	0	0	0	0	0	0	0	0	0	0	0	0	0	0	0	0	0	0	0	0	0	0	0	0	0	0	0	0	0	0	0	0	0	0	0	0	0	0	0	0	0	0	0
COG4771 (FepA) Outer membrane receptor for ferrienterochelin and colicins/TonB-dependent receptor	0	0	0	0	0	0	0	0	0	0	0	0	0	0	0	0	0	0	0	0	0	0	0	0	0	0	0	0	0	0	0	0	0	0	0	0	0	0	0	0	0	0	0	0	0	0	0	0	0
COG4773 (FhuE) Outer membrane receptor for ferric coprogen and ferric-rhodotorulic acid	0	0	0	0	0	0	0	0	0	0	0	0	0	0	0	0	0	0	0	0	0	0	0	0	0	0	0	0	0	0	0	0	0	0	0	0	0	0	0	0	0	0	0	0	0	0	0	0	0
COG2375 (ViuB) Siderophore-interacting protein	0	0	0	0	0	0	0	0	0	0	0	0	0	0	0	0	0	0	0	0	0	0	0	0	0	0	0	0	0	0	0	0	0	0	0	0	0	0	0	0	0	0	0	0	0	0	0	0	0
COG2224 (AceA) Isocitrate lyase	0	0	0	0	0	0	0	0	0	0	0	0	0	0	0	0	0	0	0	0	0	0	0	0	0	0	0	0	0	0	0	0	0	0	0	0	0	0	0	0	0	0	0	0	0	0	0	0	0
COG598 (CorA) Mg2+ and Co2+ transporters	0	0	0	0	0	0	0	0	0	0	0	0	0	0	0	0	0	0	0	0	0	0	0	0	0	0	0	0	0	0	0	0	0	0	0	0	0	0	0	0	0	0	0	0	0	0	0	0	0
COG1135 (AbcC) ABC-type metal ion transport system, ATPase component	0	0	0	0	0	0	0	0	0	0	0	0	0	0	0	0	0	0	0	0	0	0	0	0	0	0	0	0	0	0	0	0	0	0	0	0	0	0	0	0	0	0	0	0	0	0	0	0	0
COG2011 (AbcD) ABC-type metal ion transport system, permease component	0	0	0	0	0	0	0	0	0	0	0	0	0	0	0	0	0	0	0	0	0	0	0	0	0	0	0	0	0	0	0	0	0	0	0	0	0	0	0	0	0	0	0	0	0	0	0	0	0
COG1464 (NlpA) ABC-type metal ion transport system, periplasmic component/surface antigen	0	0	0	0	0	0	0	0	0	0	0	0	0	0	0	0	0	0	0	0	0	0	0	0	0	0	0	0	0	0	0	0	0	0	0	0	0	0	0	0	0	0	0	0	0	0	0	0	0
COG4101 Predicted mannose-6-phosphate isomerase	0	0	0	0	0	0	0	0	0	0	0	0	0	0	0	0	0	0	0	0	0	0	0	0	0	0	0	0	0	0	0	0	0	0	0	0	0	0	0	0	0	0	0	0	0	0	0	0	0
COG1146 Ferredoxin	0	0	0	0	0	0	0	0	0	0	0	0	0	0	0	0	0	0	0	0	0	0	0	0	0	0	0	0	0	0	0	0	0	0	0	0	0	0	0	0	0	0	0	0	0	0	0	0	0
COG2197 (CitB) Response regulator containing a CheY-like receiver domain and an HTH DNA-binding domain	0	0	0	0	0	0	0	0	0	0	0	0	0	0	0	0	0	0	0	0	0	0	0	0	0	0	0	0	0	0	0	0	0	0	0	0	0	0	0	0	0	0	0	0	0	0	0	0	0
COG5361 Uncharacterized conserved protein	0	0	0	0	0	0	0	0	0	0	0	0	0	0	0	0	0	0	0	0	0	0	0	0	0	0	0	0	0	0	0	0	0	0	0	0	0	0	0	0	0	0	0	0	0	0	0	0	0
PF02156 Glycoside hydrolase/mannan endo-1,4-beta-mannosidase activity	0	0	0	0	0	0	0	0	0	0	0	0	0	0	0	0	0	0	0	0	0	0	0	0	0	0	0	0	0	0	0	0	0	0	0	0	0	0	0	0	0	0	0	0	0	0	0	0	0
COG3631 Ketosteroid isomerase-related protein	0	0	0	0	0	0	0	0	0	0	0	0	0	0	0	0	0	0	0	0	0	0	0	0	0	0	0	0	0	0	0	0	0	0	0	0	0	0	0	0	0	0	0	0	0	0	0	0	0
PF01842 amino acid-binding ACT domain protein	0	0	0	0	0	0	0	0	0	0	0	0	0	0	0	0	0	0	0	0	0	0	0	0	0	0	0	0	0	0	0	0	0	0	0	0	0	0	0	0	0	0	0	0	0	0	0	0	0
COG3914 (Spy) Predicted O-linked N-acetylglucosamine transferase	0	0	0	0	0	0	0	0	0	0	0	0	0	0	0	0	0	0	0	0	0	0	0	0	0	0	0	0	0	0	0	0	0	0	0	0	0	0	0	0	0	0	0	0	0	0	0	0	0
COG1893 (ApbA) Ketopantoate reductase/2-dehydropantoate 2-reductase panE	0	0	0	0	0	0	0	0	0	0	0	0	0	0	0	0	0	0	0	0	0	0	0	0	0	0	0	0	0	0	0	0	0	0	0	0	0	0	0	0	0	0	0	0	0	0	0	0	0
COG75 Serine-pyruvate aminotransferase/archaeal aspartate aminotransferase/Serine--glyoxylate transaminase	0	0	0	0	0	0	0	0	0	0	0	0	0	0	0	0	0	0	0	0	0	0	0	0	0	0	0	0	0	0	0	0	0	0	0	0	0	0	0	0	0	0	0	0	0	0	0	0	0
COG3345 (GalA) Alpha-galactosidase	0	0	0	0	0	0	0	0	0	0	0	0	0	0	0	0	0	0	0	0	0	0	0	0	0	0	0	0	0	0	0	0	0	0	0	0	0	0	0	0	0	0	0	0	1	0	0	0	0
COG1874 (LacA) Beta-galactosidase	0	0	0	0	0	0	0	0	0	0	0	0	0	0	0	0	0	0	0	0	0	0	0	0	0	0	0	0	0	0	0	0	0	0	0	0	0	0	0	0	0	0	0	0	1	0	0	0	0
COG2049 (DUR1) Allophanate hydrolase subunit 1/inhibitor of sporulation kinase	0	0	0	0	0	0	0	0	0	0	0	0	0	0	0	0	0	0	0	0	0	0	0	0	0	0	0	0	0	0	0	0	0	0	0	0	0	0	0	0	0	0	0	0	0	1	0	0	0
COG1984 (DUR1) Allophanate hydrolase subunit 2	0	0	0	0	0	0	0	0	0	0	0	0	0	0	0	0	0	0	0	0	0	0	0	0	0	0	0	0	0	0	0	0	0	0	0	0	0	0	0	0	0	0	0	0	0	1	0	0	0
COG1540 Uncharacterized proteins, homologs of lactam utilization protein B	0	0	0	0	0	0	0	0	0	0	0	0	0	0	0	0	0	0	0	0	0	0	0	0	0	0	0	0	0	0	0	0	0	0	0	0	0	0	0	0	0	0	0	0	0	1	0	0	0
COG1683 Uncharacterized conserved protein	0	0	0	0	0	0	0	0	0	0	0	0	0	0	0	0	0	0	0	0	0	0	0	0	0	0	0	0	0	0	0	0	0	0	0	0	0	0	0	0	0	0	0	0	0	1	0	0	0
COG3819 Predicted membrane protein	0	0	0	0	0	0	0	0	0	0	0	0	0	0	0	0	0	0	0	0	0	0	0	0	0	0	0	0	0	0	0	0	0	0	0	0	0	0	0	0	0	0	0	0	0	1	0	0	0
COG3817 Predicted membrane protein	0	0	0	0	0	0	0	0	0	0	0	0	0	0	0	0	0	0	0	0	0	0	0	0	0	0	0	0	0	0	0	0	0	0	0	0	0	0	0	0	0	0	0	0	0	1	0	0	0
COG2039 (Pcp) Pyrrolidone-carboxylate peptidase (N-terminal pyroglutamyl peptidase)	0	0	0	0	0	0	0	0	0	0	0	0	0	0	0	0	0	0	0	0	0	0	0	0	0	0	0	0	0	0	0	0	0	0	0	0	0	0	0	0	0	0	0	0	0	1	0	0	0
COG846 (SIR2) NAD-dependent protein deacetylases, SIR2 family	0	0	0	0	0	0	0	0	0	0	0	0	0	0	0	0	0	0	0	0	0	0	0	0	0	0	0	0	0	0	0	0	0	0	0	0	0	0	0	0	0	0	0	0	0	1	0	0	0
COG4336 Uncharacterized conserved protein	0	0	0	0	0	0	0	0	0	0	0	0	0	0	0	0	0	0	0	0	0	0	0	0	0	0	0	0	0	0	0	0	0	0	0	0	0	0	0	0	0	0	0	0	0	1	0	0	0
COG511 (AccB) Biotin carboxyl carrier protein/acetyl-CoA carboxylase	0	0	0	0	0	0	0	0	0	0	0	0	0	0	0	0	0	0	0	0	0	0	0	0	0	0	0	0	0	0	0	0	0	0	0	0	0	0	0	0	0	0	0	0	0	1	0	0	0
COG2866 Predicted carboxypeptidase M14	0	0	0	0	0	0	0	0	0	0	0	0	0	0	0	0	0	0	0	0	0	0	0	0	0	0	0	0	0	0	0	0	0	0	0	0	0	0	0	0	0	0	0	0	0	1	0	0	0
COG2355 Zn-dependent dipeptidase, microsomal dipeptidase homolog	0	0	0	0	0	0	0	0	0	0	0	0	0	0	0	0	0	0	0	0	0	0	0	0	0	0	0	0	0	0	0	0	0	0	0	0	0	0	0	0	0	0	0	0	0	0	0	0	0
COG580 (GlpF) Glycerol uptake facilitator and related permeases	0	0	0	0	0	0	0	0	0	0	0	0	0	0	0	0	0	0	0	0	0	0	0	0	0	0	0	0	0	0	0	0	0	0	0	0	0	0	0	0	0	0	0	0	0	0	0	1	0
COG554 (GlpK) Glycerol kinase	0	0	0	0	0	0	0	0	0	0	0	0	0	0	0	0	0	0	0	0	0	0	0	0	0	0	0	0	0	0	0	0	0	0	0	0	0	0	0	0	0	0	0	0	0	0	0	1	0
COG578 (GlpA) Glycerol-3-phosphate dehydrogenase	0	0	0	0	0	0	0	0	0	0	0	0	0	0	0	0	0	0	0	0	0	0	0	0	0	0	0	0	0	0	0	0	0	0	0	0	0	0	0	0	0	0	0	0	0	0	0	1	0
COG1494 (GlpX) Fructose-1,6-bisphosphatase/sedoheptulose 1,7-bisphosphatase and related proteins	0	0	0	0	0	0	0	0	0	0	0	0	0	0	0	0	0	0	0	0	0	0	0	0	0	0	0	0	0	0	0	0	0	0	0	0	0	0	0	0	0	0	0	0	0	0	0	1	0
COG1080 (PtsA) Phosphoenolpyruvate-protein kinase (PTS system EI component in bacteria)/dihydroxyacetone kinase	0	0	0	0	0	0	0	0	0	0	0	0	0	0	0	0	0	0	0	0	0	0	0	0	0	0	0	0	0	0	0	0	0	0	0	0	0	0	0	0	0	0	0	0	0	0	0	1	0
COG3412 Uncharacterized protein conserved in bacteria/dihydroxyacetone kinase, phosphocarrier HPr	0	0	0	0	0	0	0	0	0	0	0	0	0	0	0	0	0	0	0	0	0	0	0	0	0	0	0	0	0	0	0	0	0	0	0	0	0	0	0	0	0	0	0	0	0	0	0	1	0
PF00805 pentapeptide repeat protein	0	0	0	0	0	0	0	0	0	0	0	0	0	0	0	0	0	0	0	0	0	0	0	0	0	0	0	0	0	0	0	0	0	0	0	0	0	0	0	0	0	0	0	0	0	0	0	1	0
COG1666 Uncharacterized protein conserved in bacteria	0	0	0	0	0	0	0	0	0	0	0	0	0	0	0	0	0	0	0	0	0	0	0	0	0	0	0	0	0	0	0	0	0	0	0	0	0	0	0	0	0	0	0	0	0	0	0	0	0
COG2055 Malate/L-lactate dehydrogenases mdh	0	0	0	0	0	0	0	0	0	0	0	0	0	0	0	0	0	0	0	0	0	0	0	0	0	0	0	0	0	0	0	0	0	0	0	0	0	0	0	0	0	0	0	0	0	0	0	0	0
COG3623 (SgaU) Putative L-xylulose-5-phosphate 3-epimerase/putative 3-hexulose-6-phosphate isomerase sgbU	0	0	0	0	0	0	0	0	0	0	0	0	0	0	0	0	0	0	0	0	0	0	0	0	0	0	0	0	0	0	0	0	0	0	0	0	0	0	0	0	0	0	0	0	0	0	0	0	0
COG269 (SgbH) 3-hexulose-6-phosphate synthase and related proteins/3-keto-L-gulonate 6-phosphate decarboxylase	0	0	0	0	0	0	0	0	0	0	0	0	0	0	0	0	0	0	0	0	0	0	0	0	0	0	0	0	0	0	0	0	0	0	0	0	0	0	0	0	0	0	0	0	0	0	0	0	0
COG21 (TktA) Transketolase	0	0	0	0	0	0	0	0	0	0	0	0	0	0	0	0	0	0	0	0	0	0	0	0	0	0	0	0	0	0	0	0	0	0	0	0	0	0	0	0	0	0	0	0	0	0	0	0	0
COG4230 Delta 1-pyrroline-5-carboxylate dehydrogenase	0	0	0	0	0	0	0	0	0	0	0	0	0	0	0	0	0	0	0	0	0	0	0	0	0	0	0	0	0	0	0	0	0	0	0	0	0	0	0	0	0	0	0	0	0	0	0	0	0
COG1142 (HycB) Fe-S-cluster-containing hydrogenase components 2	0	0	0	0	0	0	0	0	0	0	0	0	0	0	0	0	0	0	0	0	0	0	0	0	0	0	0	0	0	0	0	0	0	0	0	0	0	0	0	0	0	0	0	0	0	0	0	0	0
COG1279 Lysine efflux permease	0	0	0	0	0	0	0	0	0	0	0	0	0	0	0	0	0	0	0	0	0	0	0	0	0	0	0	0	0	0	0	0	0	0	0	0	0	0	0	0	0	0	0	0	0	0	0	0	0
COG2968 Uncharacterized conserved protein	0	0	0	0	0	0	0	0	0	0	0	0	0	0	0	0	0	0	0	0	0	0	0	0	0	0	0	0	0	0	0	0	0	0	0	0	0	0	0	0	0	0	0	0	0	0	0	0	0
COG57 (GapA) Glyceraldehyde-3-phosphate dehydrogenase/erythrose-4-phosphate dehydrogenase	0	0	0	0	0	0	0	0	0	0	0	0	0	0	0	0	0	0	0	0	0	0	0	0	0	0	0	0	0	0	0	0	0	0	0	0	0	0	0	0	0	0	0	0	0	0	0	0	0
COG126 (Pgk) 3-phosphoglycerate kinase	0	0	0	0	0	0	0	0	0	0	0	0	0	0	0	0	0	0	0	0	0	0	0	0	0	0	0	0	0	0	0	0	0	0	0	0	0	0	0	0	0	0	0	0	0	0	0	0	0
COG191 (Fba) Fructose/tagatose bisphosphate aldolase	0	0	0	0	0	0	0	0	0	0	0	0	0	0	0	0	0	0	0	0	0	0	0	0	0	0	0	0	0	0	0	0	0	0	0	0	0	0	0	0	0	0	0	0	0	0	0	0	0
COG668 (MscS) Small-conductance mechanosensitive channel	0	0	0	0	0	0	0	0	0	0	0	0	0	0	0	0	0	0	0	0	0	0	0	0	0	0	0	0	0	0	0	0	0	0	0	0	0	0	0	0	0	0	0	0	0	0	0	0	0
COG3477 Predicted periplasmic/secreted protein	0	0	0	0	0	0	0	0	0	0	0	0	0	0	0	0	0	0	0	0	0	0	0	0	0	0	0	0	0	0	0	0	0	0	0	0	0	0	0	0	0	0	0	0	0	0	0	0	0
COG1418 Predicted HD superfamily hydrolase	0	0	0	0	0	0	0	0	0	0	0	0	0	0	0	0	0	0	0	0	0	0	0	0	0	0	0	0	0	0	0	0	0	0	0	0	0	0	0	0	0	0	0	0	0	0	0	0	0
COG561 (Cof) Predicted hydrolases of the HAD superfamily	0	0	0	0	0	0	0	0	0	0	0	0	0	0	0	0	0	0	0	0	0	0	0	0	0	0	0	0	0	0	0	0	0	0	0	0	0	0	0	0	0	0	0	0	0	0	0	0	0
COG3904 Predicted periplasmic protein	0	0	0	0	0	0	0	0	0	0	0	0	0	0	0	0	0	0	0	0	0	0	0	0	0	0	0	0	0	0	0	0	0	0	0	0	0	0	0	0	0	0	0	0	0	0	0	0	1
COG2249 (MdaB) Putative NADPH-quinone reductase	0	0	0	0	0	0	0	0	0	0	0	0	0	0	0	0	0	0	0	0	0	0	0	0	0	0	0	0	0	0	0	0	0	0	0	0	0	0	0	0	0	0	0	0	0	0	0	0	0
PF00364 biotin/lipoyl attachment domain protein	0	0	0	0	0	0	0	0	0	0	0	0	0	0	0	0	0	0	0	0	0	0	0	0	0	0	0	0	0	0	0	0	0	0	0	0	0	0	0	0	0	0	0	0	0	0	0	0	0
COG1402 Uncharacterized protein, putative amidase	0	0	0	0	0	0	0	0	0	0	0	0	0	0	0	0	0	0	0	0	0	0	0	0	0	0	0	0	0	0	0	0	0	0	0	0	0	0	0	0	0	0	0	0	0	0	0	0	0
COG3384 3,4-dihydroxyphenylacetate 2,3-dioxygenase	0	0	0	0	0	0	0	0	0	0	0	0	0	0	0	0	0	0	0	0	0	0	0	0	0	0	0	0	0	0	0	0	0	0	0	0	0	0	0	0	0	0	0	0	0	0	0	0	0
PF10756 Protein of unknown function DUF2581	0	0	0	0	0	0	0	0	0	0	0	0	0	0	0	0	0	0	0	0	0	0	0	0	0	0	0	0	0	0	0	0	0	0	0	0	0	0	0	0	0	0	0	0	0	0	0	0	0
COG3467 Predicted flavin-nucleotide-binding protein	0	0	0	0	0	0	0	0	0	0	0	0	0	0	0	0	0	0	0	0	0	0	0	0	0	0	0	0	0	0	0	0	0	0	0	0	0	0	0	0	0	0	0	0	0	0	0	0	0
COG3871 Uncharacterized stress protein (general stress protein 26)	0	0	0	0	0	0	0	0	0	0	0	0	0	0	0	0	0	0	0	0	0	0	0	0	0	0	0	0	0	0	0	0	0	0	0	0	0	0	0	0	0	0	0	0	0	0	0	0	0
COG2353 Uncharacterized conserved protein/Lipid/polyisoprenoid-binding	0	0	0	0	0	0	0	0	0	0	0	0	0	0	0	0	0	0	0	0	0	0	0	0	0	0	0	0	0	0	0	0	0	0	0	0	0	0	0	0	0	0	0	0	0	0	0	0	0
COG1502 (Cls) Phosphatidylserine/phosphatidylglycerophosphate/cardiolipin synthases and related enzymes	0	0	0	0	0	0	0	0	0	0	0	0	0	0	0	0	0	0	0	0	0	0	0	0	0	0	0	0	0	0	0	0	0	0	0	0	0	0	0	0	0	0	0	0	0	0	0	0	0
COG4321 Uncharacterized protein related to arylsulfate sulfotransferase involved in siderophore biosynthesis	0	0	0	0	0	0	0	0	0	0	0	0	0	0	0	0	0	0	0	0	0	0	0	0	0	0	0	0	0	0	0	0	0	0	0	0	0	0	0	0	0	0	0	0	0	0	0	0	0
COG693 (ThiJ) Putative intracellular protease/amidase	0	0	0	0	0	0	0	0	0	0	0	0	0	0	0	0	0	0	0	0	0	0	0	0	0	0	0	0	0	0	0	0	0	0	0	0	0	0	0	0	0	0	0	0	0	0	0	0	0
COG1835 Predicted acyltransferases	0	0	0	0	0	0	0	0	0	0	0	0	0	0	0	0	0	0	0	0	0	0	0	0	0	0	0	0	0	0	0	0	0	0	0	0	0	0	0	0	0	0	0	0	0	0	0	0	0
PF11008 protein of unknown function DUF2846	0	0	0	0	0	0	0	0	0	0	0	0	0	0	0	0	0	0	0	0	0	0	0	0	0	0	0	0	0	0	0	0	0	0	0	0	0	0	0	0	0	0	0	0	0	0	0	0	0
COG1292 (BetT) Choline-glycine betaine transporter betP	0	0	0	0	0	0	0	0	0	0	0	0	0	0	0	0	0	0	0	0	0	0	0	0	0	0	0	0	0	0	0	0	0	0	0	0	0	0	0	0	0	0	0	0	0	0	0	0	0
COG3404 Methenyl tetrahydrofolate cyclohydrolase	0	0	0	0	0	0	0	0	0	0	0	0	0	0	0	0	0	0	0	0	0	0	0	0	0	0	0	0	0	0	0	0	0	0	0	0	0	0	0	0	0	0	0	0	0	0	0	0	0
COG190 (FolD) 5,10-methylene-tetrahydrofolate dehydrogenase/Methenyl tetrahydrofolate cyclohydrolase	0	0	0	0	0	0	0	0	0	0	0	0	0	0	0	0	0	0	0	0	0	0	0	0	0	0	0	0	0	0	0	0	0	0	0	0	0	0	0	0	0	0	0	0	0	0	0	0	0
COG788 (PurU) Formyltetrahydrofolate hydrolase	0	0	0	0	0	0	0	0	0	0	0	0	0	0	0	0	0	0	0	0	0	0	0	0	0	0	0	0	0	0	0	0	0	0	0	0	0	0	0	0	0	0	0	0	0	0	0	0	0
COG4311 (SoxD) Sarcosine oxidase delta subunit	0	0	0	0	0	0	0	0	0	0	0	0	0	0	0	0	0	0	0	0	0	0	0	0	0	0	0	0	0	0	0	0	0	0	0	0	0	0	0	0	0	0	0	0	0	0	0	0	0
COG4583 Sarcosine oxidase gamma subunit soxG	0	0	0	0	0	0	0	0	0	0	0	0	0	0	0	0	0	0	0	0	0	0	0	0	0	0	0	0	0	0	0	0	0	0	0	0	0	0	0	0	0	0	0	0	0	0	0	0	0
COG685 (MetF) 5,10-methylenetetrahydrofolate reductase	0	0	0	0	0	0	0	0	0	0	0	0	0	0	0	0	0	0	0	0	0	0	0	0	0	0	0	0	0	0	0	0	0	0	0	0	0	0	0	0	0	0	0	0	0	0	0	0	0
COG2759 (MIS1) Formyltetrahydrofolate synthetase	0	0	0	0	0	0	0	0	0	0	0	0	0	0	0	0	0	0	0	0	0	0	0	0	0	0	0	0	0	0	0	0	0	0	0	0	0	0	0	0	0	0	0	0	0	0	0	0	0
COG285 (FolC) Folylpolyglutamate synthase	0	0	0	0	0	0	0	0	0	0	0	0	0	0	0	0	0	0	0	0	0	0	0	0	0	0	0	0	0	0	0	0	0	0	0	0	0	0	0	0	0	0	0	0	0	0	0	0	0
COG2086 (FixA) Electron transfer flavoprotein, beta subunit	0	0	0	0	0	0	0	0	0	0	0	0	0	0	0	0	0	0	0	0	0	0	0	0	0	0	0	0	0	0	0	0	0	0	0	0	0	0	0	0	0	0	0	0	0	0	0	0	0
COG2025 (FixB) Electron transfer flavoprotein, alpha subunit	0	0	0	0	0	0	0	0	0	0	0	0	0	0	0	0	0	0	0	0	0	0	0	0	0	0	0	0	0	0	0	0	0	0	0	0	0	0	0	0	0	0	0	0	0	0	0	0	0
COG2129 Predicted phosphoesterases, related to the Icc protein	0	0	0	0	0	0	0	0	0	0	0	0	0	0	0	0	0	0	0	0	0	0	0	0	0	0	0	0	0	0	0	0	0	0	0	0	0	0	0	0	0	0	0	0	0	0	0	0	0
COG147 (TrpE) Anthranilate/para-aminobenzoate synthases component I	0	0	0	0	0	0	0	0	0	0	0	0	0	0	0	0	0	0	0	0	0	0	0	0	0	0	0	0	0	0	0	0	0	0	0	0	0	0	0	0	0	0	0	0	0	0	0	0	0
COG4175 (ProV) ABC-type proline/glycine betaine transport system, ATPase component	0	0	0	0	0	0	0	0	0	0	0	0	0	0	0	0	0	0	0	0	0	0	0	0	0	0	0	0	0	0	0	0	0	0	0	0	0	0	0	0	0	0	0	0	0	0	0	0	0
COG2113 (ProX) ABC-type proline/glycine betaine transport systems, periplasmic components	0	0	0	0	0	0	0	0	0	0	0	0	0	0	0	0	0	0	0	0	0	0	0	0	0	0	0	0	0	0	0	0	0	0	0	0	0	0	0	0	0	0	0	0	0	0	0	0	0
COG294 (FolP) Dihydropteroate synthase and related enzymes	0	0	0	0	0	0	0	0	0	0	0	0	0	0	0	0	0	0	0	0	0	0	0	0	0	0	0	0	0	0	0	0	0	0	0	0	0	0	0	0	0	0	0	0	0	0	0	0	0
COG1526 (FdhD) Uncharacterized protein required for formate dehydrogenase activity	0	0	0	0	0	0	0	0	0	0	0	0	0	0	0	0	0	0	0	0	0	0	0	0	0	0	0	0	0	0	0	0	0	0	0	0	0	0	0	0	0	0	0	0	0	0	0	0	0
PF10646/PF10647 lipoprotein LpqB family protein/sporulation and spore germination protein	0	0	0	0	0	0	0	0	0	0	0	0	0	0	0	0	0	0	0	0	0	0	0	0	0	0	0	0	0	0	0	0	0	0	0	0	0	0	0	0	0	0	0	0	0	0	0	0	0
COG1566 (EmrA) Multidrug resistance efflux pump	0	0	0	0	0	0	0	0	0	0	0	0	0	0	0	0	0	0	0	0	0	0	0	0	0	0	0	0	0	0	0	0	0	0	0	0	0	0	0	0	0	0	0	0	0	0	0	0	0
COG1289 Predicted membrane protein	0	0	0	0	0	0	0	0	0	0	0	0	0	0	0	0	0	0	0	0	0	0	0	0	0	0	0	0	0	0	0	0	0	0	0	0	0	0	0	0	0	0	0	0	0	0	0	0	0
COG520 (csdA) Selenocysteine lyase	0	0	0	0	0	0	0	0	0	0	0	0	0	0	0	0	0	0	0	0	0	0	0	0	0	0	0	0	0	0	0	0	0	0	0	0	0	0	0	0	0	0	0	0	0	0	0	0	0
COG2128 Uncharacterized conserved protein/peroxidase-related enzyme	0	0	0	0	0	0	0	0	0	0	0	0	0	0	0	0	0	0	0	0	0	0	0	0	0	0	0	0	0	0	0	0	0	0	0	0	0	0	0	0	0	0	0	0	0	0	0	0	0
COG1773 Rubredoxin	0	0	0	0	0	0	0	0	0	0	0	0	0	0	0	0	0	0	0	0	0	0	0	0	0	0	0	0	0	0	0	0	0	0	0	0	0	0	0	0	0	0	0	0	0	0	0	0	0
COG605 (SodA) Superoxide dismutase	0	0	0	0	0	0	0	0	0	0	0	0	0	0	0	0	0	0	0	0	0	0	0	0	0	0	0	0	0	0	0	0	0	0	0	0	0	0	0	0	0	0	0	0	0	0	0	0	0
PF00293 NUDIX hydrolase	0	0	0	0	0	0	0	0	0	0	0	0	0	0	0	0	0	0	0	0	0	0	0	0	0	0	0	0	0	0	0	0	0	0	0	0	0	0	0	0	0	0	0	0	0	0	0	0	0
COG538 (Icd) Isocitrate dehydrogenases	0	0	0	0	0	0	0	0	0	0	0	0	0	0	0	0	0	0	0	0	0	0	0	0	0	0	0	0	0	0	0	0	0	0	0	0	0	0	0	0	0	0	0	0	0	0	0	0	0
COG219 (CspR) Predicted rRNA methylase (SpoU class)	0	0	0	0	0	0	0	0	0	0	0	0	0	0	0	0	0	0	0	0	0	0	0	0	0	0	0	0	0	0	0	0	0	0	0	0	0	0	0	0	0	0	0	0	0	0	0	0	0
PF02955 glutathione synthase	0	0	0	0	0	0	0	0	0	0	0	0	0	0	0	0	0	0	0	0	0	0	0	0	0	0	0	0	0	0	0	0	0	0	0	0	0	0	0	0	0	0	0	0	0	0	0	0	0
COG1048 (AcnA) Aconitase A	0	0	0	0	0	0	0	0	0	0	0	0	0	0	0	0	0	0	0	0	0	0	0	0	0	0	0	0	0	0	0	0	0	0	0	0	0	0	0	0	0	0	0	0	0	0	0	0	0
COG1073 Hydrolases of the alpha/beta superfamily/phospholipase/Carboxylesterase	0	0	0	0	0	0	0	0	0	0	0	0	0	0	0	0	0	0	0	0	0	0	0	0	0	0	0	0	0	0	0	0	0	0	0	0	0	0	0	0	0	0	0	0	0	0	0	0	0
COG1181 (DdlA) D-alanine-D-alanine ligase and related ATP-grasp enzymes	0	0	0	0	0	0	0	0	0	0	0	0	0	0	0	0	0	0	0	0	0	0	0	0	0	0	0	0	0	0	0	0	0	0	0	0	0	0	0	0	0	0	0	0	0	0	0	0	0
COG4929 Uncharacterized membrane-anchored protein	0	0	0	0	0	0	0	0	0	0	0	0	0	0	0	0	0	0	0	0	0	0	0	0	0	0	0	0	0	0	0	0	0	0	0	0	0	0	0	0	0	0	0	0	0	0	0	0	0
COG2864 (FdnI) Cytochrome b subunit of formate dehydrogenase	0	0	0	0	0	0	0	0	0	0	0	0	0	0	0	0	0	0	0	0	0	0	0	0	0	0	0	0	0	0	0	0	0	0	0	0	0	0	0	0	0	0	0	0	0	0	0	0	0
COG3808 (OVP1) Inorganic pyrophosphatase	0	0	0	0	0	0	0	0	0	0	0	0	0	0	0	0	0	0	0	0	0	0	0	0	0	0	0	0	0	0	0	0	0	0	0	0	0	0	0	0	0	0	0	0	0	0	0	0	0
COG351 (ThiD) Hydroxymethylpyrimidine/phosphomethylpyrimidine kinase	0	0	0	0	0	0	0	0	0	0	0	0	0	0	0	0	0	0	0	0	0	0	0	0	0	0	0	0	0	0	0	0	0	0	0	0	0	0	0	0	0	0	0	0	0	0	0	0	0
PF09861 Domain of unknown function DUF2088	0	0	0	0	0	0	0	0	0	0	0	0	0	0	0	0	0	0	0	0	0	0	0	0	0	0	0	0	0	0	0	0	0	0	0	0	0	0	0	0	0	0	0	0	0	0	0	0	0
COG3148 Uncharacterized conserved protein	0	0	0	0	0	0	0	0	0	0	0	0	0	0	0	0	0	0	0	0	0	0	0	0	0	0	0	0	0	0	0	0	0	0	0	0	0	0	0	0	0	0	0	0	0	0	0	0	0
PF07273 Protein of unknown function DUF1439	0	0	0	0	0	0	0	0	0	0	0	0	0	0	0	0	0	0	0	0	0	0	0	0	0	0	0	0	0	0	0	0	0	0	0	0	0	0	0	0	0	0	0	0	0	0	0	0	0
COG3844 Kynureninase	0	0	0	0	0	0	0	0	0	0	0	0	0	0	0	0	0	0	0	0	0	0	0	0	0	0	0	0	0	0	0	0	0	0	0	0	0	0	0	0	0	0	0	0	0	0	0	0	0
COG3684 (LacD) Tagatose-1,6-bisphosphate aldolase	0	0	0	0	0	0	0	0	0	0	0	0	0	0	0	0	0	0	0	0	0	0	0	0	0	0	0	0	0	0	0	0	0	0	0	0	0	0	0	0	0	0	0	0	0	0	0	0	0
PF02278/PF08124 polysaccharide lyase 8 alpha-helical/Hyaluronate lyase	0	0	0	0	0	0	0	0	0	0	0	0	0	0	0	0	0	0	0	0	0	0	0	0	0	0	0	0	0	0	0	0	0	0	0	0	0	0	0	0	0	0	0	0	0	0	0	0	0
COG4209 (LplB) ABC-type polysaccharide transport system, permease component	0	0	0	0	0	0	0	0	0	0	0	0	0	0	0	0	0	0	0	0	0	0	0	0	0	0	0	0	0	0	0	0	0	0	0	0	0	0	0	0	0	0	0	0	0	0	0	0	0
COG1609 (PurR) Transcriptional regulators	0	0	0	0	0	0	0	0	0	0	0	0	0	0	0	0	0	0	0	0	0	0	0	0	0	0	0	0	0	0	0	0	0	0	0	0	0	0	0	0	0	0	0	0	0	0	0	0	0
COG3711 (BglG) Transcriptional antiterminator	0	0	0	0	0	0	0	0	0	0	0	0	0	0	0	0	0	0	0	0	0	0	0	0	0	0	0	0	0	0	0	0	0	0	0	0	0	0	0	0	0	0	0	0	0	0	0	0	0
COG3775 (GatC) Phosphotransferase system, galactitol-specific IIC component	0	0	0	0	0	0	0	0	0	0	0	0	0	0	0	0	0	0	0	0	0	0	0	0	0	0	0	0	0	0	0	0	0	0	0	0	0	0	0	0	0	0	0	0	0	0	0	0	0
COG1862 (YajC) Preprotein translocase subunit YajC	0	0	0	0	0	0	0	0	0	0	0	0	0	0	0	0	0	0	0	0	0	0	0	0	0	0	0	0	0	0	0	0	0	0	0	0	0	0	0	0	0	0	0	0	0	0	0	0	0
COG2893 (ManX) Phosphotransferase system, mannose/fructose-specific component IIA	0	0	0	0	0	0	0	0	0	0	0	0	0	0	0	0	0	0	0	0	0	0	0	0	0	0	0	0	0	0	0	0	0	0	0	0	0	0	0	0	0	0	0	0	0	0	0	0	0
COG3716 (ManZ) Phosphotransferase system, mannose/fructose/N-acetylgalactosamine-specific component IID	0	0	0	0	0	0	0	0	0	0	0	0	0	0	0	0	0	0	0	0	0	0	0	0	0	0	0	0	0	0	0	0	0	0	0	0	0	0	0	0	0	0	0	0	0	0	0	0	0
COG3715 (ManY) Phosphotransferase system, mannose/fructose/N-acetylgalactosamine-specific component IIC/N-acetylgalactosamine PTS, EIIC	0	0	0	0	0	0	0	0	0	0	0	0	0	0	0	0	0	0	0	0	0	0	0	0	0	0	0	0	0	0	0	0	0	0	0	0	0	0	0	0	0	0	0	0	0	0	0	0	0
COG3444 Phosphotransferase system, mannose/fructose/N-acetylgalactosamine-specific component IIB	0	0	0	0	0	0	0	0	0	0	0	0	0	0	0	0	0	0	0	0	0	0	0	0	0	0	0	0	0	0	0	0	0	0	0	0	0	0	0	0	0	0	0	0	0	0	0	0	0
COG1335 (PncA) Amidases related to nicotinamidase/putative isochorismatase	0	0	0	0	0	0	0	0	0	0	0	0	0	0	0	0	0	0	0	0	0	0	0	0	0	0	0	0	0	0	0	0	0	0	0	0	0	0	0	0	0	0	0	0	0	0	0	0	0
COG2513 (PrpB) PEP phosphonomutase and related enzymes/carboxyvinyl-carboxyphosphonatephosphorylmutase bcpA	0	0	0	0	0	0	0	0	0	0	0	0	0	0	0	0	0	0	0	0	0	0	0	0	0	0	0	0	0	0	0	0	0	0	0	0	0	0	0	0	0	0	0	0	0	0	0	0	0
COG2358 (Imp) TRAP-type uncharacterized transport system, periplasmic component	0	0	0	0	0	0	0	0	0	0	0	0	0	0	0	0	0	0	0	0	0	0	0	0	0	0	0	0	0	0	0	0	0	0	0	0	0	0	0	0	0	0	0	0	0	0	0	0	0
COG3670 Lignostilbene-alpha,beta-dioxygenase and related enzymes	0	0	0	0	0	0	0	0	0	0	0	0	0	0	0	0	0	0	0	0	0	0	0	0	0	0	0	0	0	0	0	0	0	0	0	0	0	0	0	0	0	0	0	0	0	0	0	0	0
COG43 (UbiD) 3-polyprenyl-4-hydroxybenzoate decarboxylase and related decarboxylases	0	0	0	0	0	0	0	0	0	0	0	0	0	0	0	0	0	0	0	0	0	0	0	0	0	0	0	0	0	0	0	0	0	0	0	0	0	0	0	0	0	0	0	0	0	0	0	0	0
COG1071 (AcoA) Pyruvate/2-oxoglutarate dehydrogenase complex, dehydrogenase (E1) component, eukaryotic type, alpha subunit	0	0	0	0	0	0	0	0	0	0	0	0	0	0	0	0	0	0	0	0	0	0	0	0	0	0	0	0	0	0	0	0	0	0	0	0	0	0	0	0	0	0	0	0	0	0	0	0	0
COG22 (AcoB) Pyruvate/2-oxoglutarate dehydrogenase complex, dehydrogenase (E1) component, eukaryotic type, beta subunit	0	0	0	0	0	0	0	0	0	0	0	0	0	0	0	0	0	0	0	0	0	0	0	0	0	0	0	0	0	0	0	0	0	0	0	0	0	0	0	0	0	0	0	0	0	0	0	0	0
COG1487 (VapC) Predicted nucleic acid-binding protein, contains PIN domain/PilT protein-like	0	0	0	0	0	0	0	0	0	0	0	0	0	0	0	0	0	0	0	0	0	0	0	0	0	0	0	0	0	0	0	0	0	0	0	0	0	0	0	0	0	0	0	0	0	0	0	0	0
COG586 (DedA) Uncharacterized membrane-associated protein	0	0	0	0	0	0	0	0	0	0	0	0	0	0	0	0	0	0	0	0	0	0	0	0	0	0	0	0	0	0	0	0	0	0	0	0	0	0	0	0	0	0	0	0	0	0	0	0	0
COG825 (AccA) Acetyl-CoA carboxylase alpha subunit	0	0	0	0	0	0	0	0	0	0	0	0	0	0	0	0	0	0	0	0	0	0	0	0	0	0	0	0	0	0	0	0	0	0	0	0	0	0	0	0	0	0	0	0	0	0	0	0	0
COG777 (AccD) Acetyl-CoA carboxylase beta subunit	0	0	0	0	0	0	0	0	0	0	0	0	0	0	0	0	0	0	0	0	0	0	0	0	0	0	0	0	0	0	0	0	0	0	0	0	0	0	0	0	0	0	0	0	0	0	0	0	0
PF02604 toxin-antitoxin system, prevent-host-death protein	0	0	0	0	0	0	0	0	0	0	0	0	0	0	0	0	0	0	0	0	0	0	0	0	0	0	0	0	0	0	0	0	0	0	0	0	0	0	0	0	0	0	0	0	0	0	0	0	0
COG787 (Alr) Alanine racemase	0	0	0	0	0	0	0	0	0	0	0	0	0	0	0	0	0	0	0	0	0	0	0	0	0	0	0	0	0	0	0	0	0	0	0	0	0	0	0	0	0	0	0	0	0	0	0	0	0
COG2173 (DdpX) D-alanyl-D-alanine dipeptidase	0	0	0	0	0	0	0	0	0	0	0	0	0	0	0	0	0	0	0	0	0	0	0	0	0	0	0	0	0	0	0	0	0	0	0	0	0	0	0	0	0	0	0	0	0	0	0	0	0
COG5476 Uncharacterized conserved protein	0	0	0	0	0	0	0	0	0	0	0	0	0	0	0	0	0	0	0	0	0	0	0	0	0	0	0	0	0	0	0	0	0	0	0	0	0	0	0	0	0	0	0	0	0	0	0	0	0
COG433 Predicted ATPase	0	0	0	0	0	0	0	0	0	0	0	0	0	0	0	0	0	0	0	0	0	0	0	0	0	0	0	0	0	0	0	0	0	0	0	0	0	0	0	0	0	0	0	0	0	0	0	0	0
COG3781 Predicted membrane protein	0	0	0	0	0	0	0	0	0	0	0	0	0	0	0	0	0	0	0	0	0	0	0	0	0	0	0	0	0	0	0	0	0	0	0	0	0	0	0	0	0	0	0	0	0	0	0	0	0
COG1288 Predicted membrane protein/C4-dicarboxylate anaerobic carrier family protein	0	0	0	0	0	0	0	0	0	0	0	0	0	0	0	0	0	0	0	0	0	0	0	0	0	0	0	0	0	0	0	0	0	0	0	0	0	0	0	0	0	0	0	0	0	0	0	0	0
PF03583 secretory lipase family protein	0	0	0	0	0	0	0	0	0	0	0	0	0	0	0	0	0	0	0	0	0	0	0	0	0	0	0	0	0	0	0	0	0	0	0	0	0	0	0	0	0	0	0	0	0	0	0	0	0
COG628 (yhhT) Predicted permease	0	0	0	0	0	0	0	0	0	0	0	0	0	0	0	0	0	0	0	0	0	0	0	0	0	0	0	0	0	0	0	0	0	0	0	0	0	0	0	0	0	0	0	0	0	0	0	0	0
COG4123 Predicted O-methyltransferase	0	0	0	0	0	0	0	0	0	0	0	0	0	0	0	0	0	0	0	0	0	0	0	0	0	0	0	0	0	0	0	0	0	0	0	0	0	0	0	0	0	0	0	0	0	0	0	0	0
COG3568 (ElsH) Metal-dependent hydrolase	0	0	0	0	0	0	0	0	0	0	0	0	0	0	0	0	0	0	0	0	0	0	0	0	0	0	0	0	0	0	0	0	0	0	0	0	0	0	0	0	0	0	0	0	0	0	0	0	0
COG1328 (NrdD) Oxygen-sensitive ribonucleoside-triphosphate reductase	0	0	0	0	0	0	0	0	0	0	0	0	0	0	0	0	0	0	0	0	0	0	0	0	0	0	0	0	0	0	0	0	0	0	0	0	0	0	0	0	0	0	0	0	0	0	0	0	0
COG1027 (AspA) Aspartate ammonia-lyase	0	0	0	0	0	0	0	0	0	0	0	0	0	0	0	0	0	0	0	0	0	0	0	0	0	0	0	0	0	0	0	0	0	0	0	0	0	0	0	0	0	0	0	0	0	0	0	0	0
COG3535 Uncharacterized conserved protein	0	0	0	0	0	0	0	0	0	0	0	0	0	0	0	0	0	0	0	0	0	0	0	0	0	0	0	0	0	0	0	0	0	0	0	0	0	0	0	0	0	0	0	0	0	0	0	0	0
COG714 MoxR-like ATPases/cobaltochelatase CobS subunit	0	0	0	0	0	0	0	0	0	0	0	0	0	0	0	0	0	0	0	0	0	0	0	0	0	0	0	0	0	0	0	0	0	0	0	0	0	0	0	0	0	0	0	0	0	0	0	0	0
COG4547 (CobT) Cobalamin biosynthesis protein CobT (nicotinate-mononucleotide:5, 6-dimethylbenzimidazole phosphoribosyltransferase)/cobaltochelatase CobT subunit	0	0	0	0	0	0	0	0	0	0	0	0	0	0	0	0	0	0	0	0	0	0	0	0	0	0	0	0	0	0	0	0	0	0	0	0	0	0	0	0	0	0	0	0	0	0	0	0	0
COG637 Predicted phosphatase/phosphohexomutase	0	0	0	0	0	0	0	0	0	0	0	0	0	0	0	0	0	0	0	0	0	0	0	0	0	0	0	0	0	0	0	0	0	0	0	0	0	0	0	0	0	0	0	0	0	0	0	0	0
COG282 (ackA) Acetate kinase	0	0	0	0	0	0	0	0	0	0	0	0	0	0	0	0	0	0	0	0	0	0	0	0	0	0	0	0	0	0	0	0	0	0	0	0	0	0	0	0	0	0	0	0	0	0	0	0	0
COG280 (Pta) Phosphotransacetylase	0	0	0	0	0	0	0	0	0	0	0	0	0	0	0	0	0	0	0	0	0	0	0	0	0	0	0	0	0	0	0	0	0	0	0	0	0	0	0	0	0	0	0	0	0	0	0	0	0
COG2059 (ChrA) Chromate transport protein ChrA	0	0	0	0	0	0	0	0	0	0	0	0	0	0	0	0	0	0	0	0	0	0	0	0	0	0	0	0	0	0	0	0	0	0	0	0	0	0	0	0	0	0	0	0	0	0	0	0	0
COG841 (AcrB) Cation/multidrug efflux pump/multidrug efflux pump RND-family transporter protein	0	0	0	0	0	0	0	0	0	0	0	0	0	0	0	0	0	0	0	0	0	0	0	0	0	0	0	0	0	0	0	0	0	0	0	0	0	0	0	0	0	0	0	0	0	0	0	0	0
COG3427 Uncharacterized conserved protein	0	0	0	0	0	0	0	0	0	0	0	0	0	0	0	0	0	0	0	0	0	0	0	0	0	0	0	0	0	0	0	0	0	0	0	0	0	0	0	0	0	0	0	0	0	0	0	0	0
COG2080 (CoxS) Aerobic-type carbon monoxide dehydrogenase, small subunit CoxS/CutS homologs/4-hydroxybenzoyl-CoA reductase HbaB subunit	0	0	0	0	0	0	0	0	0	0	0	0	0	0	0	0	0	0	0	0	0	0	0	0	0	0	0	0	0	0	0	0	0	0	0	0	0	0	0	0	0	0	0	0	0	0	0	0	0
COG775 (Pfs) Nucleoside phosphorylase	0	0	0	0	0	0	0	0	0	0	0	0	0	0	0	0	0	0	0	0	0	0	0	0	0	0	0	0	0	0	0	0	0	0	0	0	0	0	0	0	0	0	0	0	0	0	0	0	0
COG1712 Predicted dinucleotide-utilizing enzyme/aspartate dehydrogenase	0	0	0	0	0	0	0	0	0	0	0	0	0	0	0	0	0	0	0	0	0	0	0	0	0	0	0	0	0	0	0	0	0	0	0	0	0	0	0	0	0	0	0	0	0	0	0	0	0
COG1882 (PflD) Pyruvate-formate lyase	0	0	0	0	0	0	0	0	0	0	0	0	0	0	0	0	0	0	0	0	0	0	0	0	0	0	0	0	0	0	0	0	0	0	0	0	0	0	0	0	0	0	0	0	0	0	0	0	0
COG3833 (MalG) ABC-type maltose transport systems, permease component	0	0	0	0	0	0	0	0	0	0	0	0	0	0	0	0	0	0	0	0	0	0	0	0	0	0	0	0	0	0	0	0	0	0	0	0	0	0	0	0	0	0	0	0	0	0	0	0	0
COG498 (ThrC) Threonine synthase	0	0	0	0	0	0	0	0	0	0	0	0	0	0	0	0	0	0	0	0	0	0	0	0	0	0	0	0	0	0	0	0	0	0	0	0	0	0	0	0	0	0	0	0	0	0	0	0	0
COG3250 (LacZ) Beta-galactosidase/beta-glucuronidase	0	0	0	0	0	0	0	0	0	0	0	0	0	0	0	0	0	0	0	0	0	0	0	0	0	0	0	0	0	0	0	0	0	0	0	0	0	0	0	0	0	0	0	0	0	0	0	0	0
COG386 (BtuE) Glutathione peroxidase	0	0	0	0	0	0	0	0	0	0	0	0	0	0	0	0	0	0	0	0	0	0	0	0	0	0	0	0	0	0	0	0	0	0	0	0	0	0	0	0	0	0	0	0	0	0	0	0	0
COG1238 Predicted membrane protein	0	0	0	0	0	0	0	0	0	0	0	0	0	0	0	0	0	0	0	0	0	0	0	0	0	0	0	0	0	0	0	0	0	0	0	0	0	0	0	0	0	0	0	0	0	0	0	0	0
COG1495 (DsbB) Disulfide bond formation protein DsbB	0	0	0	0	0	0	0	0	0	0	0	0	0	0	0	0	0	0	0	0	0	0	0	0	0	0	0	0	0	0	0	0	0	0	0	0	0	0	0	0	0	0	0	0	0	0	0	0	0
COG501 (HtpX) Zn-dependent protease with chaperone function	0	0	0	0	0	0	0	0	0	0	0	0	0	0	0	0	0	0	0	0	0	0	0	0	0	0	0	0	0	0	0	0	0	0	0	0	0	0	0	0	0	0	0	0	0	0	0	0	0
COG1732 (OpuBC) Periplasmic glycine betaine/choline-binding (lipo)protein of an ABC-type transport system	0	0	0	0	0	0	0	0	0	0	0	0	0	0	0	0	0	0	0	0	0	0	0	0	0	0	0	0	0	0	0	0	0	0	0	0	0	0	0	0	0	0	0	0	0	0	0	0	0
COG1174 (OpuBB) ABC-type proline/glycine betaine transport systems, permease component	0	0	0	0	0	0	0	0	0	0	0	0	0	0	0	0	0	0	0	0	0	0	0	0	0	0	0	0	0	0	0	0	0	0	0	0	0	0	0	0	0	0	0	0	0	0	0	0	0
COG1125 (OpuBA) ABC-type proline/glycine betaine transport systems, ATPase components	0	0	0	0	0	0	0	0	0	0	0	0	0	0	0	0	0	0	0	0	0	0	0	0	0	0	0	0	0	0	0	0	0	0	0	0	0	0	0	0	0	0	0	0	0	0	0	0	0
COG3314 Uncharacterized protein conserved in bacteria	0	0	0	0	0	0	0	0	0	0	0	0	0	0	0	0	0	0	0	0	0	0	0	0	0	0	0	0	0	0	0	0	0	0	0	0	0	0	0	0	0	0	0	0	0	0	0	0	0
COG79 (HisC) Histidinol-phosphate/aromatic aminotransferase and cobyric acid decarboxylase	0	0	0	0	0	0	0	0	0	0	0	0	0	0	0	0	0	0	0	0	0	0	0	0	0	0	0	0	0	0	0	0	0	0	0	0	0	0	0	0	0	0	0	0	0	0	0	0	0
PF04978 Protein of unknown function DUF664	0	0	0	0	0	0	0	0	0	0	0	0	0	0	0	0	0	0	0	0	0	0	0	0	0	0	0	0	0	0	0	0	0	0	0	0	0	0	0	0	0	0	0	0	0	0	0	0	0
PF03752 Protein of unknown function DUF312	0	0	0	0	0	0	0	0	0	0	0	0	0	0	0	0	0	0	0	0	0	0	0	0	0	0	0	0	0	0	0	0	0	0	0	0	0	0	0	0	0	0	0	0	0	0	0	0	0
COG4211 (MglC) ABC-type glucose/galactose transport system, permease component	0	0	0	0	0	0	0	0	0	0	0	0	0	0	0	0	0	0	0	0	0	0	0	0	0	0	0	0	0	0	0	0	0	0	0	0	0	0	0	0	0	0	0	0	0	0	0	0	0
COG2182 (MalE) Maltose-binding periplasmic proteins/domains	0	0	0	0	0	0	0	0	0	0	0	0	0	0	0	0	0	0	0	0	0	0	0	0	0	0	0	0	0	0	0	0	0	0	0	0	0	0	0	0	0	0	0	0	0	0	0	0	0
COG1735 (Php) Predicted metal-dependent hydrolase with the TIM-barrel fold	0	0	0	0	0	0	0	0	0	0	0	0	0	0	0	0	0	0	0	0	0	0	0	0	0	0	0	0	0	0	0	0	0	0	0	0	0	0	0	0	0	0	0	0	0	0	0	0	0
COG3964 Predicted amidohydrolase	0	0	0	0	0	0	0	0	0	0	0	0	0	0	0	0	0	0	0	0	0	0	0	0	0	0	0	0	0	0	0	0	0	0	0	0	0	0	0	0	0	0	0	0	0	0	0	0	0
COG3868 Uncharacterized conserved protein/Glycoside hydrolase	0	0	0	0	0	0	0	0	0	0	0	0	0	0	0	0	0	0	0	0	0	0	0	0	0	0	0	0	0	0	0	0	0	0	0	0	0	0	0	0	0	0	0	0	0	0	0	0	0
COG412 Dienelactone hydrolase and related enzymes	0	0	0	0	0	0	0	0	0	0	0	0	0	0	0	0	0	0	0	0	0	0	0	0	0	0	0	0	0	0	0	0	0	0	0	0	0	0	0	0	0	0	0	0	0	0	0	0	0
COG563 (Adk) Adenylate kinase and related kinases	0	0	0	0	0	0	0	0	0	0	0	0	0	0	0	0	0	0	0	0	0	0	0	0	0	0	0	0	0	0	0	0	0	0	0	0	0	0	0	0	0	0	0	0	0	0	0	0	0
COG1840 (AfuA) ABC-type Fe3+ transport system, periplasmic component	0	0	0	0	0	0	0	0	0	0	0	0	0	0	0	0	0	0	0	0	0	0	0	0	0	0	0	0	0	0	0	0	0	0	0	0	0	0	0	0	0	0	0	0	0	0	0	0	0
COG4608 (AppF) ABC-type oligopeptide transport system, ATPase component	0	0	0	0	0	0	0	0	0	0	0	0	0	0	0	0	0	0	0	0	0	0	0	0	0	0	0	0	0	0	0	0	0	0	0	0	0	0	0	0	0	0	0	0	0	0	0	0	0
COG3970 Fumarylacetoacetate (FAA) hydrolase family protein	0	0	0	0	0	0	0	0	0	0	0	0	0	0	0	0	0	0	0	0	0	0	0	0	0	0	0	0	0	0	0	0	0	0	0	0	0	0	0	0	0	0	0	0	0	0	0	0	0
COG427 (ACH1) Acetyl-CoA hydrolase/4-hydroxybutyrate CoA transferase	0	0	0	0	0	0	0	0	0	0	0	0	0	0	0	0	0	0	0	0	0	0	0	0	0	0	0	0	0	0	0	0	0	0	0	0	0	0	0	0	0	0	0	0	0	0	0	0	0
COG3305 Predicted membrane protein	0	0	0	0	0	0	0	0	0	0	0	0	0	0	0	0	0	0	0	0	0	0	0	0	0	0	0	0	0	0	0	0	0	0	0	0	0	0	0	0	0	0	0	0	0	0	0	0	0
COG2015 Alkyl sulfatase and related hydrolases	0	0	0	0	0	0	0	0	0	0	0	0	0	0	0	0	0	0	0	0	0	0	0	0	0	0	0	0	0	0	0	0	0	0	0	0	0	0	0	0	0	0	0	0	0	0	0	0	0
COG3804 Uncharacterized conserved protein related to dihydrodipicolinate reductase	0	0	0	0	0	0	0	0	0	0	0	0	0	0	0	0	0	0	0	0	0	0	0	0	0	0	0	0	0	0	0	0	0	0	0	0	0	0	0	0	0	0	0	0	0	0	0	0	0
COG1741 Pirin-related protein	0	0	0	0	0	0	0	0	0	0	0	0	0	0	0	0	0	0	0	0	0	0	0	0	0	0	0	0	0	0	0	0	0	0	0	0	0	0	0	0	0	0	0	0	0	0	0	0	0
COG1511 Predicted membrane protein PF12051	0	0	0	0	0	0	0	0	0	0	0	0	0	0	0	0	0	0	0	0	0	0	0	0	0	0	0	0	0	0	0	0	0	0	0	0	0	0	0	0	0	0	0	0	0	0	0	0	0
COG3962 Acetolactate synthase/thiamine pyrophosphate protein central region	0	0	0	0	0	0	0	0	0	0	0	0	0	0	0	0	0	0	0	0	0	0	0	0	0	0	0	0	0	0	0	0	0	0	0	0	0	0	0	0	0	0	0	0	0	0	0	0	0
COG698 (RpiB) Ribose 5-phosphate isomerase RpiB	0	0	0	0	0	0	0	0	0	0	0	0	0	0	0	0	0	0	0	0	0	0	0	0	0	0	0	0	0	0	0	0	0	0	0	0	0	0	0	0	0	0	0	0	0	0	0	0	0
PF10688 Uncharacterised protein family, inner membrane,YgjV	0	0	0	0	0	0	0	0	0	0	0	0	0	0	0	0	0	0	0	0	0	0	0	0	0	0	0	0	0	0	0	0	0	0	0	0	0	0	0	0	0	0	0	0	0	0	0	0	0
COG133 (TrpB) Tryptophan synthase beta chain	0	0	0	0	0	0	0	0	0	0	0	0	0	0	0	0	0	0	0	0	0	0	0	0	0	0	0	0	0	0	0	0	0	0	0	0	0	0	0	0	0	0	0	0	0	0	0	0	0
COG159 (TrpA) Tryptophan synthase alpha chain	0	0	0	0	0	0	0	0	0	0	0	0	0	0	0	0	0	0	0	0	0	0	0	0	0	0	0	0	0	0	0	0	0	0	0	0	0	0	0	0	0	0	0	0	0	0	0	0	0
COG208 (NrdF) Ribonucleotide reductase, beta subunit	0	0	0	0	0	0	0	0	0	0	0	0	0	0	0	0	0	0	0	0	0	0	0	0	0	0	0	0	0	0	0	0	0	0	0	0	0	0	0	0	0	0	0	0	0	0	0	0	0
PF06178 Oligogalacturonate-specific porin	0	0	0	0	0	0	0	0	0	0	0	0	0	0	0	0	0	0	0	0	0	0	0	0	0	0	0	0	0	0	0	0	0	0	0	0	0	0	0	0	0	0	0	0	0	0	0	0	0
COG1953 (FUI1) Cytosine/uracil/thiamine/allantoin permeases allP/putative allantoin transporter, NCS1 family, ybbW	0	0	0	0	0	0	0	0	0	0	0	0	0	0	0	0	0	0	0	0	0	0	0	0	0	0	0	0	0	0	0	0	0	0	0	0	0	0	0	0	0	0	0	0	0	0	0	0	0
COG2603 Predicted ATPase	0	0	0	0	0	0	0	0	0	0	0	0	0	0	0	0	0	0	0	0	0	0	0	0	0	0	0	0	0	0	0	0	0	0	0	0	0	0	0	0	0	0	0	0	0	0	0	0	0
PF06059 Protein of unknown function DUF930	0	0	0	0	0	0	0	0	0	0	0	0	0	0	0	0	0	0	0	0	0	0	0	0	0	0	0	0	0	0	0	0	0	0	0	0	0	0	0	0	0	0	0	0	0	0	0	0	0
COG1167 (ARO8) Transcriptional regulators containing a DNA-binding HTH domain and an aminotransferase domain (MocR family)	0	0	0	0	0	0	0	0	0	0	0	0	0	0	0	0	0	0	0	0	0	0	0	0	0	0	0	0	0	0	0	0	0	0	0	0	0	0	0	0	0	0	0	0	0	0	0	0	0
PF04686 cell division regulatory protein ssgA	0	0	0	0	0	0	0	0	0	0	0	0	0	0	0	0	0	0	0	0	0	0	0	0	0	0	0	0	0	0	0	0	0	0	0	0	0	0	0	0	0	0	0	0	0	0	0	0	0
COG2033 Desulfoferrodoxin	0	0	0	0	0	0	0	0	0	0	0	0	0	0	0	0	0	0	0	0	0	0	0	0	0	0	0	0	0	0	0	0	0	0	0	0	0	0	0	0	0	0	0	0	0	0	0	0	0
COG3866 (PelB) Pectate lyase	0	0	0	0	0	0	0	0	0	0	0	0	0	0	0	0	0	0	0	0	0	0	0	0	0	0	0	0	0	0	0	0	0	0	0	0	0	0	0	0	0	0	0	0	0	0	0	0	0
COG167 (PyrD) Dihydroorotate dehydrogenase	0	0	0	0	0	0	0	0	0	0	0	0	0	0	0	0	0	0	0	0	0	0	0	0	0	0	0	0	0	0	0	0	0	0	0	0	0	0	0	0	0	0	0	0	0	0	0	0	0
COG4239 ABC-type uncharacterized transport system, permease component	0	0	0	0	0	0	0	0	0	0	0	0	0	0	0	0	0	0	0	0	0	0	0	0	0	0	0	0	0	0	0	0	0	0	0	0	0	0	0	0	0	0	0	0	0	0	0	0	0
COG3661 (AguA) Alpha-glucuronidase	0	0	0	0	0	0	0	0	0	0	0	0	0	0	0	0	0	0	0	0	0	0	0	0	0	0	0	0	0	0	0	0	0	0	0	0	0	0	0	0	0	0	0	0	0	0	0	0	0
COG3693 (XynA) Beta-1,4-xylanase	0	0	0	0	0	0	0	0	0	0	0	0	0	0	0	0	0	0	0	0	0	0	0	0	0	0	0	0	0	0	0	0	0	0	0	0	0	0	0	0	0	0	0	0	0	0	0	0	0
COG1904 (UxaC) Glucuronate isomerase	0	0	0	0	0	0	0	0	0	0	0	0	0	0	0	0	0	0	0	0	0	0	0	0	0	0	0	0	0	0	0	0	0	0	0	0	0	0	0	0	0	0	0	0	0	0	0	0	0
COG1918 (FeoA) Fe2+ transport system protein A	0	0	0	0	0	0	0	0	0	0	0	0	0	0	0	0	0	0	0	0	0	0	0	0	0	0	0	0	0	0	0	0	0	0	0	0	0	0	0	0	0	0	0	0	0	0	0	0	0
COG370 (FeoB) Fe2+ transport system protein B	0	0	0	0	0	0	0	0	0	0	0	0	0	0	0	0	0	0	0	0	0	0	0	0	0	0	0	0	0	0	0	0	0	0	0	0	0	0	0	0	0	0	0	0	0	0	0	0	0
COG2206 HD-GYP domain/metal dependent phosphohydrolase	0	0	0	0	0	0	0	0	0	0	0	0	0	0	0	0	0	0	0	0	0	0	0	0	0	0	0	0	0	0	0	0	0	0	0	0	0	0	0	0	0	0	0	0	0	0	0	0	0
COG5016 Pyruvate/oxaloacetate carboxyltransferase	0	0	0	0	0	0	0	0	0	0	0	0	0	0	0	0	0	0	0	0	0	0	0	0	0	0	0	0	0	0	0	0	0	0	0	0	0	0	0	0	0	0	0	0	0	0	0	0	0
COG595 Predicted hydrolase of the metallo-beta-lactamase superfamily	0	0	0	0	0	0	0	0	0	0	0	0	0	0	0	0	0	0	0	0	0	0	0	0	0	0	0	0	0	0	0	0	0	0	0	0	0	0	0	0	0	0	0	0	0	0	0	0	0
Total	6	12	22	13	14	9	5	7	12	1	12	3	9	15	24	10	7	14	12	8	11	22	15	6	11	1	22	2	14	14	8	27	13	4	12	29	25	15	2	7	3	55	11	7	20	18	4	16	8
1 - COG is present in regulog; 0 - COG is absent
Orthologous groups considered in both groups 1 and 2 due to the three-box motifs
Orthologous groups including tandem sites with 18-22 nt distance in between
[truncated: 133 more columns]

## Sheet: sets of COGs
COGs, aromatic metabolism subsets				COGs, sugar/sugar acid and aromatic metabolism subsets
i)				i)
Degradation of benzoate, catechol, muconate and their derivatives via the ortho-cleavage pathway	COG654 (UbiH) 4-hydroxybenzoate 3-monooxygenase			Sugar/sugar acid metabolism	COG524 (RbsK) Sugar kinases, ribokinase family
	COG15 (PurB) Adenylosuccinate lyase/3-carboxy-cis,cis-muconate cycloisomerase				COG800 (Eda) 2-keto-3-deoxy-6-phosphogluconate aldolase
	COG599 Homolog of gamma-carboxymuconolactone decarboxylase subunit				COG3717 (KduI) 5-keto 4-deoxyuronate isomerase/4-deoxy-L-threo-5-hexosulose-uronateketol-isomerase
	COG3485 (PcaH) Protocatechuate 3,4-dioxygenase beta subunit				COG1028 (FabG) Dehydrogenases with different specificities (related to short-chain alcohol dehydrogenases)
	COG4829 (CatC1) Muconolactone delta-isomerase				COG4948 L-alanine-DL-glutamate epimerase and related enzymes of enolase superfamily
	COG596 (MhpC) Predicted hydrolases or acyltransferases (alpha/beta hydrolase superfamily)			Sugar/sugar acid transport	COG1653 (UgpB) ABC-type sugar transport system, periplasmic component
	COG1788 (AtoD) Acyl CoA:acetate/3-ketoacid CoA transferase, alpha subunit				COG1175 (UgpA) ABC-type sugar transport systems, permease components
	COG2057 (AtoA) Acyl CoA:acetate/3-ketoacid CoA transferase, beta subunit				COG395 (UgpE) ABC-type sugar transport system, permease component
	COG183 (PaaJ) Acetyl-CoA acetyltransferase				COG3839 (MalK) ABC-type sugar transport systems, ATPase components
Transport of aromatic compounds	COG2271 (UhpC) Sugar phosphate permease/Major facilitator superfamily, general substrate transporter				COG1879 (RbsB) ABC-type sugar transport system, periplasmic component
	COG2814 (AraJ) Arabinose efflux permease				COG1129 (MglA) ABC-type sugar transport system, ATPase component
ii)					COG1172 (AraH) Ribose/xylose/arabinose/galactoside ABC-type transport systems, permease components
The meta-cleavage degradation pathway of benzoate, catechol and their derivatives	COG654 (UbiH) 4-hydroxybenzoate 3-monooxygenase			ii)
	COG4638 (HcaE) Phenylpropionate dioxygenase and related ring-hydroxylating dioxygenases, large terminal subunit			Sugar/sugar acid and aromatic compounds metabolism	COG1028 (FabG) Dehydrogenases with different specificities (related to short-chain alcohol dehydrogenases)
	COG2514/PF00903 Predicted ring-cleavage extradiol dioxygenase/Glyoxalase/bleomycin resistance protein/2,3-dihydroxybiphenyl 1,2-dioxygenase bphC				COG4948 L-alanine-DL-glutamate epimerase and related enzymes of enolase superfamily
	COG596 (MhpC) Predicted hydrolases or acyltransferases (alpha/beta hydrolase superfamily)				COG179 (MhpD) 2-keto-4-pentenoate hydratase/2-oxohepta-3-ene-1,7-dioic acid hydratase (catechol pathway)
	COG179 (MhpD) 2-keto-4-pentenoate hydratase/2-oxohepta-3-ene-1,7-dioic acid hydratase (catechol pathway)				COG673 (MviM) Predicted dehydrogenases and related proteins
	COG3971 2-keto-4-pentenoate hydratase				COG3618 Predicted metal-dependent hydrolase of the TIM-barrel fold, sugar lactonase/lignin-derived aromatic amidohydrolase
	COG119 (LeuA) Isopropylmalate/homocitrate/citramalate synthases				COG3254 Uncharacterized conserved protein, L-rhamnose/sugar mutarotase
	COG4569 (MhpF) Acetaldehyde dehydrogenase (acetylating)			Sugar/sugar acid transport	COG1653 (UgpB) ABC-type sugar transport system, periplasmic component
Degradation of aromatic compounds through CoA thioesters	COG1012 (PutA) NAD-dependent aldehyde dehydrogenases				COG1175 (UgpA) ABC-type sugar transport systems, permease components
	COG1028 (FabG) Dehydrogenases with different specificities (related to short-chain alcohol dehydrogenases)				COG395 (UgpE) ABC-type sugar transport system, permease component
	COG1960 (CaiA) Acyl-CoA dehydrogenases
	COG1804 (CaiB) Predicted acyl-CoA transferases/carnitine dehydratase
	COG318 (CaiC) Acyl-CoA synthetases (AMP-forming)/AMP-acid ligases II
	COG1024 (CaiD) Enoyl-CoA hydratase/carnithine racemase
	COG1250 (FadB) 3-hydroxyacyl-CoA dehydrogenase
	COG2030 (MaoC) Acyl dehydratase
	COG183 (PaaJ) Acetyl-CoA acetyltransferase
	COG2050 (PaaI) Uncharacterized protein, possibly acyl-coenzyme A thioesterase involved in aromatic compounds catabolism
	COG1042 Acyl-CoA synthetase (NDP forming)
	COG1545 Predicted nucleic-acid-binding protein containing a Zn-ribbon
Downstream part of the β-ketoadipate pathway	COG1788 (AtoD) Acyl CoA:acetate/3-ketoacid CoA transferase, alpha subunit
	COG2057 (AtoA) Acyl CoA:acetate/3-ketoacid CoA transferase, beta subunit
Possibly dioxygenase of a nitro-aromatic compound	COG2070 Dioxygenases related to 2-nitropropane dioxygenase
Transport of aromatic compounds	COG683 (LivK) ABC-type branched-chain amino acid transport systems, periplasmic component
	COG559 (LivH) Branched-chain amino acid ABC-type transport system, permease components
	COG411 (LivG) ABC-type branched-chain amino acid transport systems, ATPase component
	COG410 (LivF) ABC-type branched-chain amino acid transport systems, ATPase component
	COG4177 (LivM) ABC-type branched-chain amino acid transport system, permease component
	COG1638 (DctP) TRAP-type C4-dicarboxylate transport system, periplasmic component
	COG1593 (DctQ) TRAP-type C4-dicarboxylate transport system, large permease component
	COG3090 (DctM) TRAP-type C4-dicarboxylate transport system, small permease component/COG4666 TRAP-type uncharacterized transport system DctM subunit, fused permease components
	COG2814 (AraJ) Arabinose efflux permease
	COG738 (FucP) Fucose permease
	COG2223 (NarK) Nitrate/nitrite transporter
	COG2271 (UhpC) Sugar phosphate permease/Major facilitator superfamily, general substrate transporter
	COG3181 Uncharacterized protein conserved in bacteria
	COG3333 Uncharacterized protein conserved in bacteria
iii)
Quinate/shikimate and 4-hydroxyphenylpyruvate metabolism	COG169 (AroE) Shikimate 5-dehydrogenase
	COG3185 4-hydroxyphenylpyruvate dioxygenase and related hemolysins
	COG673 (MviM) Predicted dehydrogenases and related proteins
	COG1082 (IolE) Sugar phosphate isomerases/epimerases
Transport of aromatic compounds	COG2814 (AraJ) Arabinose efflux permease

## Sheet: most frequent association
Orthologous groups	Common COGs in the regulogs
Daci_5560 (pcaR), mlr4184 (pcaR), Bpet4527 (pcaR), Vapar_2383 (pobR/pcaU), AZC_0993 (pcaR), Kvar_2820 (pcaR), Csal_0297, Bcen_2997 (pcaR), RSc2255 (pcaR), Reut_C6293, PA0155 (pcaR), Arth_0492 (pcaR), AAur_4036 (pcaR), Swit_4339 (catR/pcaR), Pden_4604, Mjls_1675, Bxe_C1042, Arth_4044 (pobR), Bxe_B1885, ACIAD1688 (dcaR/dcaS)	COG1788 (AtoD) Acyl CoA:acetate/3-ketoacid CoA transferase, alpha subunit
	COG2057 (AtoA) Acyl CoA:acetate/3-ketoacid CoA transferase, beta subunit
Daci_0796, Daci_5560 (pcaR), Veis_0905, bll3883, bll1236, Veis_0906, BB3071, Pden_4604, h16_B1825, Jann_3795, BPP3681, Lcho_4298, PA3508, Reut_B3866, Vapar_4716, Ajs_0111, Pnap_2705	COG3181 Uncharacterized protein conserved in bacteria
	COG1028 (FabG) Dehydrogenases with different specificities (related to short-chain alcohol dehydrogenases)
Bcep18194_B1629, Kvar_2820 (pcaR), ROP_20300, PA0155 (pcaR), AAur_4036 (pcaR), Bxe_B2330 (mhpR), ROP_33610, Arth_3729, RER_24070 (ltbR), Rpic_3982, Arth_2053 (genR), ACIAD1688 (dcaR/dcaS), PA3508, blr2275, Pnap_2705	COG2814 (AraJ) Arabinose efflux permease
	COG2271 (UhpC) Sugar phosphate permease/Major facilitator superfamily, general substrate transporter
KPN_01876 (catR), bll3883, Pden_4604, Jann_3795, Kfla_2392 (kdgR), Bxe_C1042, AZC_2273, MSMEG_6174, CJE0530, Cwoe_4887, Celal_2521, OB2212, SCO0345, mlr7155, Bphy_4303	COG1028 (FabG) Dehydrogenases with different specificities (related to short-chain alcohol dehydrogenases)
	COG4948 L-alanine-DL-glutamate epimerase and related enzymes of enolase superfamily
ROP_20300, bll1236, Bpro_3341, RL0918/Acry_2240 (kdgR/dgoR), RER_24070 (ltbR), SACE_5732, Bcen2424_6719, AZC_2273, Arth_2053 (genR), MSMEG_6174, ACIAD1688 (dcaR/dcaS), PA3508, CJE0530, OB2212, Pnap_2705	COG1028 (FabG) Dehydrogenases with different specificities (related to short-chain alcohol dehydrogenases)
	COG2271 (UhpC) Sugar phosphate permease/Major facilitator superfamily, general substrate transporter
Daci_0796, Reut_C6293, Mjls_0306, Bpet0265, Pden_4604, BC1002_7091, PA1630, c2A175, Bxe_C1042, Daci_1756, Bxe_B1885, Rpal_1596, ACIAD1688 (dcaR/dcaS), Reut_B3866, Ajs_0111	COG1804 (CaiB) Predicted acyl-CoA transferases/carnitine dehydratase
	COG1024 (CaiD) Enoyl-CoA hydratase/carnithine racemase
Bpro_1846, Mrub_2690, Veis_0905, Bxe_B2330 (mhpR), Jann_3511, Mjls_0306, Aaci_1624, Caur_1349 (mhpR), Pden_4604, h16_B1825, BPP3681, c2A175, Pden_0169, Rpal_1596, AZC_0764 (bclR/gabR)	COG683 (LivK) ABC-type branched-chain amino acid transport systems, periplasmic component
	COG410 (LivF) ABC-type branched-chain amino acid transport systems, ATPase component
Bpet4366, Bpro_1846, Meso_2307, Csal_0297, Aaci_1624, h16_B1825, BC1002_7091, BPP3681, AZC_2273, HI1032, Mmwyl1_0211 (kdgR), Vapar_4716, Lcho_0816, PBPRB1727, PBPRB1738 (kdgR)	COG1638 (DctP) TRAP-type C4-dicarboxylate transport system, periplasmic component
	COG1593 (DctQ) TRAP-type C4-dicarboxylate transport system, large permease component
Daci_5560 (pcaR), mlr4184 (pcaR), Vapar_2383 (pobR/pcaU), AZC_0993 (pcaR), Kvar_2820 (pcaR), Csal_0297, Bcen_2997 (pcaR), RSc2255 (pcaR), Reut_C6293, PA0155 (pcaR), Arth_0492 (pcaR), AAur_4036 (pcaR), Swit_4339 (catR/pcaR), ACIAD1688 (dcaR/dcaS)	COG183 (PaaJ) Acetyl-CoA acetyltransferase
	COG1788 (AtoD) Acyl CoA:acetate/3-ketoacid CoA transferase, alpha subunit
	COG2057 (AtoA) Acyl CoA:acetate/3-ketoacid CoA transferase, beta subunit
Bpro_1846, Mrub_2690, Veis_0905, Jann_3511, Mjls_0306, Aaci_1624, Caur_1349 (mhpR), Pden_4604, h16_B1825, c2A175, Pden_0169, Rpal_1596, AZC_0764 (bclR/gabR), Pnap_2705	COG683 (LivK) ABC-type branched-chain amino acid transport systems, periplasmic component
	COG559 (LivH) Branched-chain amino acid ABC-type transport system, permease components
Reut_C6293, Veis_0906, Mjls_0306, Bpet0265, PA1630, c2A175, Daci_1756, Daci_1166, Rpal_1596, ACIAD1688 (dcaR/dcaS), AZC_0764 (bclR/gabR), Reut_B3866, Vapar_4716, Ajs_0111	COG1804 (CaiB) Predicted acyl-CoA transferases/carnitine dehydratase
	COG1960 (CaiA) Acyl-CoA dehydrogenases
mlr4184 (pcaR), bll1236, Mjls_0306, Jann_3795, Arth_1993, Bcen2424_6719, Rpal_1596, PA3508, CJE0530, Cwoe_4887, Celal_2521, Reut_B3866, Vapar_4716, SCO0345	COG1028 (FabG) Dehydrogenases with different specificities (related to short-chain alcohol dehydrogenases)
	COG1012 (PutA) NAD-dependent aldehyde dehydrogenases
Veis_0905, Reut_C6293, Jann_3511, Mjls_0306, Bpet0265, PA1630, c2A175, RGBS107_14941 (Gal_01835), Bphy_7060, Daci_1756, Rpal_1596, ACIAD1688 (dcaR/dcaS), Reut_B3866, Ajs_0111	COG1024 (CaiD) Enoyl-CoA hydratase/carnithine racemase
	COG1960 (CaiA) Acyl-CoA dehydrogenases
Bpro_1846, Mrub_2690, RSc2255 (pcaR), Veis_0905, Jann_3511, Mjls_0306, Aaci_1624, Caur_1349 (mhpR), Pden_4604, h16_B1825, c2A175, Pden_0169, Rpal_1596, AZC_0764 (bclR/gabR)	COG559 (LivH) Branched-chain amino acid ABC-type transport system, permease components
	COG410 (LivF) ABC-type branched-chain amino acid transport systems, ATPase component
ROP_20300, Mjls_0306, RER_24070 (ltbR), Shewana3_1275, Bxe_C1042, Arth_2053 (genR), ACIAD1688 (dcaR/dcaS), AAur_2427, PA3508, Namu_1420 (hutR), Cwoe_4887, nfa24560, Pnap_2705	COG1028 (FabG) Dehydrogenases with different specificities (related to short-chain alcohol dehydrogenases)
	COG2814 (AraJ) Arabinose efflux permease
bll1236, BB3071, Gobs_2443, RER_24070 (ltbR), Jann_3795, AZC_2273, Arth_2053 (genR), Lcho_4298, AAur_2427, CJE0530, SCO0345, mlr7155, Bphy_4303	COG1028 (FabG) Dehydrogenases with different specificities (related to short-chain alcohol dehydrogenases)
	COG179 (MhpD) 2-keto-4-pentenoate hydratase/2-oxohepta-3-ene-1,7-dioic acid hydratase (catechol pathway)
Veis_0905, Reut_C6293, Veis_0906, Mjls_0306, h16_B1825, RGBS107_14941 (Gal_01835), Arth_2053 (genR), Rpal_1596, ACIAD1688 (dcaR/dcaS), Reut_B3866, Vapar_4716, Ajs_0111, Pnap_2705	COG1028 (FabG) Dehydrogenases with different specificities (related to short-chain alcohol dehydrogenases)
	COG1960 (CaiA) Acyl-CoA dehydrogenases
Daci_0796, Veis_0906, Bpet0265, Pden_4604, BC1002_7091, GTNG_1942, Cwoe_3974, Daci_1756, Daci_1166, Bxe_B1885, Reut_B3866, Vapar_4716, Ajs_0111	COG3181 Uncharacterized protein conserved in bacteria
	COG1804 (CaiB) Predicted acyl-CoA transferases/carnitine dehydratase
Vapar_2383 (pobR/pcaU), Kvar_2820 (pcaR), PA0155 (pcaR), bll1236, AAur_4036 (pcaR), Bxe_B2330 (mhpR), Aaci_1624, RER_24070 (ltbR), Bcen2424_6719, AZC_2273, Daci_1756, Achl_0434, PA3508	COG596 (MhpC) Predicted hydrolases or acyltransferases (alpha/beta hydrolase superfamily)
	COG2271 (UhpC) Sugar phosphate permease/Major facilitator superfamily, general substrate transporter
Daci_0796, Reut_C6293, Veis_0906, Mjls_0306, Pden_4604, Bxe_C1042, Rpal_1596, ACIAD1688 (dcaR/dcaS), Reut_B3866, Vapar_4716, mlr7155, Lcho_0816, Ajs_0111	COG1028 (FabG) Dehydrogenases with different specificities (related to short-chain alcohol dehydrogenases)
	COG1804 (CaiB) Predicted acyl-CoA transferases/carnitine dehydratase
Bpro_1846, Mrub_2690, RSc2255 (pcaR), Veis_0905, Bxe_B2330 (mhpR), Aaci_1624, Caur_1349 (mhpR), Pden_4604, h16_B1825, c2A175, Pden_0169, Rpal_1596, AZC_0764 (bclR/gabR)	COG4177 (LivM) ABC-type branched-chain amino acid transport system, permease component
	COG410 (LivF) ABC-type branched-chain amino acid transport systems, ATPase component
Bpro_1846, Mrub_2690, RSc2255 (pcaR), Veis_0905, Mjls_0306, Aaci_1624, Caur_1349 (mhpR), h16_B1825, BPP3681, c2A175, Pden_0169, Rpal_1596, AZC_0764 (bclR/gabR)	COG411 (LivG) ABC-type branched-chain amino acid transport systems, ATPase component
	COG410 (LivF) ABC-type branched-chain amino acid transport systems, ATPase component
Bpet4366, Bpro_1846, Meso_2307, BC1002_7091, BPP3681, AZC_2273, HI1032, Mmwyl1_0211 (kdgR), Vapar_4716, Lcho_0816, PBPRB1727, PBPRB1738 (kdgR)	COG3090 (DctM) TRAP-type C4-dicarboxylate transport system, small permease component/COG4666 TRAP-type uncharacterized transport system DctM subunit, fused permease components
	COG1638 (DctP) TRAP-type C4-dicarboxylate transport system, periplasmic component
	COG1593 (DctQ) TRAP-type C4-dicarboxylate transport system, large permease component
Bpro_1846, Mrub_2690, Veis_0905, Bxe_B2330 (mhpR), Aaci_1624, Caur_1349 (mhpR), Pden_4604, h16_B1825, c2A175, Pden_0169, Rpal_1596, AZC_0764 (bclR/gabR)	COG683 (LivK) ABC-type branched-chain amino acid transport systems, periplasmic component
	COG4177 (LivM) ABC-type branched-chain amino acid transport system, permease component
	COG410 (LivF) ABC-type branched-chain amino acid transport systems, ATPase component
Bpro_1846, Mrub_2690, Veis_0905, Mjls_0306, Aaci_1624, Caur_1349 (mhpR), h16_B1825, BPP3681, c2A175, Pden_0169, Rpal_1596, AZC_0764 (bclR/gabR)	COG683 (LivK) ABC-type branched-chain amino acid transport systems, periplasmic component
	COG411 (LivG) ABC-type branched-chain amino acid transport systems, ATPase component
	COG410 (LivF) ABC-type branched-chain amino acid transport systems, ATPase component
Bpro_1846, Mrub_2690, RSc2255 (pcaR), Veis_0905, Aaci_1624, Caur_1349 (mhpR), Pden_4604, h16_B1825, c2A175, Pden_0169, Rpal_1596, AZC_0764 (bclR/gabR)	COG559 (LivH) Branched-chain amino acid ABC-type transport system, permease components
	COG4177 (LivM) ABC-type branched-chain amino acid transport system, permease component
	COG410 (LivF) ABC-type branched-chain amino acid transport systems, ATPase component
Bpro_1846, Mrub_2690, RSc2255 (pcaR), Veis_0905, Mjls_0306, Aaci_1624, Caur_1349 (mhpR), h16_B1825, c2A175, Pden_0169, Rpal_1596, AZC_0764 (bclR/gabR)	COG559 (LivH) Branched-chain amino acid ABC-type transport system, permease components
	COG411 (LivG) ABC-type branched-chain amino acid transport systems, ATPase component
	COG410 (LivF) ABC-type branched-chain amino acid transport systems, ATPase component
Daci_5560 (pcaR), mlr4184 (pcaR), Bpet4527 (pcaR), Vapar_2383 (pobR/pcaU), Kvar_2820 (pcaR), Csal_0297, Bcen_2997 (pcaR), RSc2255 (pcaR), PA0155 (pcaR), AAur_4036 (pcaR), Mjls_1675, Arth_4044 (pobR)	COG596 (MhpC) Predicted hydrolases or acyltransferases (alpha/beta hydrolase superfamily)
	COG1788 (AtoD) Acyl CoA:acetate/3-ketoacid CoA transferase, alpha subunit
	COG2057 (AtoA) Acyl CoA:acetate/3-ketoacid CoA transferase, beta subunit
AZC_2884, Reut_C6293, Jann_3511, Mjls_0306, BC1002_7091, PA1630, c2A175, SAV_1997, Rpal_1596, ACIAD1688 (dcaR/dcaS), Reut_B3866, Ajs_0111	COG1024 (CaiD) Enoyl-CoA hydratase/carnithine racemase
	COG183 (PaaJ) Acetyl-CoA acetyltransferase
Reut_C6293, Veis_0906, Jann_3511, Mjls_0306, h16_B1825, PA1630, c2A175, Rpal_1596, ACIAD1688 (dcaR/dcaS), BB4810, Reut_B3866, Ajs_0111	COG183 (PaaJ) Acetyl-CoA acetyltransferase
	COG1960 (CaiA) Acyl-CoA dehydrogenases
Veis_0905, Veis_0906, Jann_3511, Bpet0265, h16_B1825, Daci_1756, Daci_1166, BB4810, Reut_B3866, Vapar_4716, Ajs_0111, Pnap_2705	COG3181 Uncharacterized protein conserved in bacteria
	COG1960 (CaiA) Acyl-CoA dehydrogenases
Daci_0796, Veis_0905, Reut_C6293, Mjls_0306, Pden_4604, Bxe_C1042, RGBS107_14941 (Gal_01835), Rpal_1596, ACIAD1688 (dcaR/dcaS), Reut_B3866, ACIAD1822, Ajs_0111	COG1028 (FabG) Dehydrogenases with different specificities (related to short-chain alcohol dehydrogenases)
	COG1024 (CaiD) Enoyl-CoA hydratase/carnithine racemase
Bpro_3341, RL0918/Acry_2240 (kdgR/dgoR), BH2137, Smon_0569/Amet_1260 (kdgR), LSEI_2670, MSMEG_3784 (kdgR), Kfla_2392 (kdgR), Xcel_0906, Mmwyl1_0211 (kdgR), OB2212, PBPRB1738 (kdgR), Dtur_0443 (kdgR)	COG800 (Eda) 2-keto-3-deoxy-6-phosphogluconate aldolase
	COG524 (RbsK) Sugar kinases, ribokinase family
Meso_2307, Gobs_2443, RL0918/Acry_2240 (kdgR/dgoR), SGR_5846, MSMEG_3784 (kdgR), Kfla_2392 (kdgR), CJE0530, Cwoe_4887, SCO0345, mlr7155, Veis_2281, Dtur_0443 (kdgR)	COG1653 (UgpB) ABC-type sugar transport system, periplasmic component
	COG1175 (UgpA) ABC-type sugar transport systems, permease components
Meso_2307, Gobs_2443, RL0918/Acry_2240 (kdgR/dgoR), SGR_5846, Smon_0569)Amet_1260 (kdgR), MSMEG_3784 (kdgR), Kfla_2392 (kdgR), Cwoe_4887, SCO0345, mlr7155, Veis_2281, Dtur_0443 (kdgR)	COG1653 (UgpB) ABC-type sugar transport system, periplasmic component
	COG395 (UgpE) ABC-type sugar transport system, permease component
Bpro_1846, Mrub_2690, RSc2255 (pcaR), Veis_0905, Aaci_1624, Caur_1349 (mhpR), h16_B1825, c2A175, Pden_0169, Rpal_1596, AZC_0764 (bclR/gabR)	COG559 (LivH) Branched-chain amino acid ABC-type transport system, permease components
	COG4177 (LivM) ABC-type branched-chain amino acid transport system, permease component
	COG411 (LivG) ABC-type branched-chain amino acid transport systems, ATPase component
	COG410 (LivF) ABC-type branched-chain amino acid transport systems, ATPase component
Meso_2307, Gobs_2443, RL0918/Acry_2240 (kdgR/dgoR), SGR_5846, MSMEG_3784 (kdgR), Kfla_2392 (kdgR), Cwoe_4887, SCO0345, mlr7155, Veis_2281, Dtur_0443 (kdgR)	COG1653 (UgpB) ABC-type sugar transport system, periplasmic component
	COG1175 (UgpA) ABC-type sugar transport systems, permease components
	COG395 (UgpE) ABC-type sugar transport system, permease component
Vapar_2383 (pobR/pcaU), Mrub_2690, Kvar_2820 (pcaR), Bcen_2997 (pcaR), PA0155 (pcaR), AAur_4036 (pcaR), Bxe_B2330 (mhpR), Aaci_1624, Bcen2424_6719, Arth_4044 (pobR), PA3508	COG596 (MhpC) Predicted hydrolases or acyltransferases (alpha/beta hydrolase superfamily)
	COG654 (UbiH) 4-hydroxybenzoate 3-monooxygenase
BH1819 (kipR), ROP_14880, MSMEG_6864, BPP3681, RALTA_A1211, ABC0571, Rmet_1930, Bphy_7060, SCAB_61681, Bphy_6681, Dtur_0443 (kdgR)	COG747 (DdpA) ABC-type dipeptide transport system, periplasmic component
	COG601 (DppB) ABC-type dipeptide/oligopeptide/nickel transport systems, permease components
Bpro_1846, Mrub_2690, Veis_0905, blr5288, Jann_3511, Pden_4604, h16_B1825, BPP3681, Cwoe_3974, Lcho_4298, Pnap_2705	COG3181 Uncharacterized protein conserved in bacteria
	COG683 (LivK) ABC-type branched-chain amino acid transport systems, periplasmic component
Bpet4366, Daci_5560 (pcaR), mlr4184 (pcaR), Reut_C6293, Veis_0906, Mjls_0306, h16_B1825, Rpal_1596, ACIAD1688 (dcaR/dcaS), Reut_B3866, Ajs_0111	COG1028 (FabG) Dehydrogenases with different specificities (related to short-chain alcohol dehydrogenases)
	COG183 (PaaJ) Acetyl-CoA acetyltransferase
Reut_C6293, Veis_0906, Mjls_0306, BC1002_7091, PA1630, c2A175, Cwoe_3974, Rpal_1596, ACIAD1688 (dcaR/dcaS), Reut_B3866, Ajs_0111	COG1804 (CaiB) Predicted acyl-CoA transferases/carnitine dehydratase
	COG183 (PaaJ) Acetyl-CoA acetyltransferase
Daci_5560 (pcaR), mlr4184 (pcaR), Bpet4527 (pcaR), Veis_0905, bll1236, Mjls_0306, Gobs_2443, RER_24070 (ltbR), Bcen2424_6719, AZC_2273, PA3508	COG1028 (FabG) Dehydrogenases with different specificities (related to short-chain alcohol dehydrogenases)
	COG596 (MhpC) Predicted hydrolases or acyltransferases (alpha/beta hydrolase superfamily)
Vapar_2383 (pobR/pcaU), Kvar_2820 (pcaR), AZC_2884, PA0155 (pcaR), AAur_4036 (pcaR), Bxe_B2330 (mhpR), Aaci_1624, RALTA_B1345, Bcen2424_6719, Arth_2053 (genR), PA3508	COG2271 (UhpC) Sugar phosphate permease/Major facilitator superfamily, general substrate transporter
	COG654 (UbiH) 4-hydroxybenzoate 3-monooxygenase
AZC_2884, bll1236, Arth_2571, Jann_3511, ROP_33610, Aaci_1624, Jann_3795, Pden_0169, CJE0530, Bpet4676, SCO0345	COG1012 (PutA) NAD-dependent aldehyde dehydrogenases
	COG179 (MhpD) 2-keto-4-pentenoate hydratase/2-oxohepta-3-ene-1,7-dioic acid hydratase (catechol pathway)
Bpro_1846, Vapar_2383 (pobR/pcaU), Mrub_2690, Kvar_2820 (pcaR), Csal_0297, Bcen_2997 (pcaR), RSc2255 (pcaR), PA0155 (pcaR), AAur_4036 (pcaR), Mjls_1675, Arth_4044 (pobR)	COG15 (PurB) Adenylosuccinate lyase/3-carboxy-cis,cis-muconate cycloisomerase
	COG596 (MhpC) Predicted hydrolases or acyltransferases (alpha/beta hydrolase superfamily)
Bpro_1846, Vapar_2383 (pobR/pcaU), Mrub_2690, Kvar_2820 (pcaR), Bcen_2997 (pcaR), RSc2255 (pcaR), PA0155 (pcaR), AAur_4036 (pcaR), Mjls_1675, Arth_4044 (pobR)	COG15 (PurB) Adenylosuccinate lyase/3-carboxy-cis,cis-muconate cycloisomerase
	COG599 Homolog of gamma-carboxymuconolactone decarboxylase subunit
	COG596 (MhpC) Predicted hydrolases or acyltransferases (alpha/beta hydrolase superfamily)
AZC_2884, bll1236, AAur_4036 (pcaR), ROP_33610, Aaci_1624, BC1002_7091, Bcen2424_6719, PA3508, CJE0530, blr2275	COG1012 (PutA) NAD-dependent aldehyde dehydrogenases
	COG2271 (UhpC) Sugar phosphate permease/Major facilitator superfamily, general substrate transporter
CtCNB1_1491 (tpaR/tphR), Bxe_B2330 (mhpR), BC1002_7091, Rpic_3982, RALTA_B1345, Arth_2053 (genR), ACIAD1688 (dcaR/dcaS), SSO_2309, PA3508, blr2275	COG2271 (UhpC) Sugar phosphate permease/Major facilitator superfamily, general substrate transporter
	COG2223 (NarK) Nitrate/nitrite transporter
AZC_2884, bll1236, Bxe_B2330 (mhpR), ROP_33610, Aaci_1624, RER_24070 (ltbR), PP4622 (hmgR), AZC_2273, Arth_2053 (genR), CJE0530	COG2271 (UhpC) Sugar phosphate permease/Major facilitator superfamily, general substrate transporter
	COG179 (MhpD) 2-keto-4-pentenoate hydratase/2-oxohepta-3-ene-1,7-dioic acid hydratase (catechol pathway)
Daci_0796, Veis_0905, Jann_3511, Bpet0265, Pden_4604, BC1002_7091, Daci_1756, Bxe_B1885, Reut_B3866, Ajs_0111	COG3181 Uncharacterized protein conserved in bacteria
	COG1024 (CaiD) Enoyl-CoA hydratase/carnithine racemase
Daci_5560 (pcaR), Csal_0297, Veis_0906, Jann_3511, h16_B1825, BC1002_7091, Cwoe_3974, BB4810, Reut_B3866, Ajs_0111	COG3181 Uncharacterized protein conserved in bacteria
	COG183 (PaaJ) Acetyl-CoA acetyltransferase
Daci_5560 (pcaR), mlr4184 (pcaR), Vapar_2383 (pobR/pcaU), Kvar_2820 (pcaR), Csal_0297, Bcen_2997 (pcaR), RSc2255 (pcaR), PA0155 (pcaR), AAur_4036 (pcaR), Mjls_0306	COG183 (PaaJ) Acetyl-CoA acetyltransferase
	COG596 (MhpC) Predicted hydrolases or acyltransferases (alpha/beta hydrolase superfamily)
Vapar_2383 (pobR/pcaU), Kvar_2820 (pcaR), Csal_0297, Bcen_2997 (pcaR), RSc2255 (pcaR), PA0155 (pcaR), AAur_4036 (pcaR), Mjls_1675, Arth_4044 (pobR)	COG15 (PurB) Adenylosuccinate lyase/3-carboxy-cis,cis-muconate cycloisomerase
	COG596 (MhpC) Predicted hydrolases or acyltransferases (alpha/beta hydrolase superfamily)
	COG1788 (AtoD) Acyl CoA:acetate/3-ketoacid CoA transferase, alpha subunit
	COG2057 (AtoA) Acyl CoA:acetate/3-ketoacid CoA transferase, beta subunit
BH1819 (kipR), MSMEG_6864, BPP3681, RALTA_A1211, ABC0571, Rmet_1930, Bphy_7060, SCAB_61681, Bphy_6681	COG747 (DdpA) ABC-type dipeptide transport system, periplasmic component
	COG601 (DppB) ABC-type dipeptide/oligopeptide/nickel transport systems, permease components
	COG1173 (DppC) ABC-type dipeptide/oligopeptide/nickel transport systems, permease components
BH1819 (kipR), MSMEG_6864, BPP3681, RALTA_A1211, ABC0571, Rmet_1930, SCAB_61681, Bphy_6681, Dtur_0443 (kdgR)	COG747 (DdpA) ABC-type dipeptide transport system, periplasmic component
	COG601 (DppB) ABC-type dipeptide/oligopeptide/nickel transport systems, permease components
	COG444 (DppD) ABC-type dipeptide/oligopeptide/nickel transport system, ATPase component
AZC_2884, Arth_2571, BB3071, Bxe_B2330 (mhpR), Aaci_1624, Jann_3795, Arth_2053 (genR), Lcho_4298, Pden_0169	COG654 (UbiH) 4-hydroxybenzoate 3-monooxygenase
	COG179 (MhpD) 2-keto-4-pentenoate hydratase/2-oxohepta-3-ene-1,7-dioic acid hydratase (catechol pathway)
Kvar_2820 (pcaR), Bxe_B2330 (mhpR), ROP_33610, ckrop_1212 (ltbR), PA1630, HI1032, ACIAD1688 (dcaR/dcaS), CJE0530, Pnap_2705	COG2271 (UhpC) Sugar phosphate permease/Major facilitator superfamily, general substrate transporter
	COG738 (FucP) Fucose permease
mlr4184 (pcaR), AZC_2884, Jann_3511, Mjls_0306, Aaci_1624, Caur_1349 (mhpR), Pden_0169, Rpal_1596, AZC_0764 (bclR/gabR)	COG683 (LivK) ABC-type branched-chain amino acid transport systems, periplasmic component
	COG1012 (PutA) NAD-dependent aldehyde dehydrogenases
Bpro_3341, RL0918/Acry_2240 (kdgR/dgoR), Smon_0569)Amet_1260 (kdgR), LSEI_2670, Kfla_2392 (kdgR), MSMEG_6174, Cwoe_4887, OB2212, PBPRB1738 (kdgR)	COG1028 (FabG) Dehydrogenases with different specificities (related to short-chain alcohol dehydrogenases)
	COG800 (Eda) 2-keto-3-deoxy-6-phosphogluconate aldolase
AAur_4036 (pcaR), ROP_33610, Xcel_0906, AZC_2273, MSMEG_6174, SSO_2309, SCAB_61681, CJE0530, OB2212	COG4948 L-alanine-DL-glutamate epimerase and related enzymes of enolase superfamily
	COG2271 (UhpC) Sugar phosphate permease/Major facilitator superfamily, general substrate transporter
mlr4184 (pcaR), bll1236, AAur_4036 (pcaR), Mjls_0306, Aaci_1624, Caur_1349 (mhpR), Mjls_1675, Bcen2424_6719, PA3508	COG596 (MhpC) Predicted hydrolases or acyltransferases (alpha/beta hydrolase superfamily)
	COG1012 (PutA) NAD-dependent aldehyde dehydrogenases
Bpro_1846, Kvar_2820 (pcaR), PA0155 (pcaR), AAur_4036 (pcaR), Bxe_B2330 (mhpR), Mjls_0306, RER_24070 (ltbR), Arth_4044 (pobR), PA3508	COG596 (MhpC) Predicted hydrolases or acyltransferases (alpha/beta hydrolase superfamily)
	COG2814 (AraJ) Arabinose efflux permease
mlr4184 (pcaR), Veis_0905, Mjls_0306, Pden_4604, h16_B1825, BPP3681, Lcho_4298, Rpal_1596, Pnap_2705	COG1028 (FabG) Dehydrogenases with different specificities (related to short-chain alcohol dehydrogenases)
	COG683 (LivK) ABC-type branched-chain amino acid transport systems, periplasmic component
mlr4184 (pcaR), Bpet4527 (pcaR), Veis_0905, Bxe_C1042, Rpal_1596, ACIAD1688 (dcaR/dcaS), Namu_1420 (hutR), Vapar_4716, Lcho_0816	COG1028 (FabG) Dehydrogenases with different specificities (related to short-chain alcohol dehydrogenases)
	COG1250 (FadB) 3-hydroxyacyl-CoA dehydrogenase
Veis_0905, Bxe_B2330 (mhpR), Jann_3511, Mjls_0306, h16_B1825, c2A175, Rpal_1596, AZC_0764 (bclR/gabR), Pnap_2705	COG683 (LivK) ABC-type branched-chain amino acid transport systems, periplasmic component
	COG1960 (CaiA) Acyl-CoA dehydrogenases
Bpet4366, Meso_2307, h16_B1825, BPP3681, AZC_2273, Lcho_4298, Vapar_4716, Lcho_0816, PBPRB1738 (kdgR)	COG1028 (FabG) Dehydrogenases with different specificities (related to short-chain alcohol dehydrogenases)
	COG1638 (DctP) TRAP-type C4-dicarboxylate transport system, periplasmic component
Vapar_2383 (pobR/pcaU), Kvar_2820 (pcaR), AZC_2884, PA0155 (pcaR), AAur_4036 (pcaR), BC1002_7091, PA1630, SAV_1997, ACIAD1688 (dcaR/dcaS)	COG183 (PaaJ) Acetyl-CoA acetyltransferase
	COG2271 (UhpC) Sugar phosphate permease/Major facilitator superfamily, general substrate transporter
Daci_0796, Bpet4366, Veis_0906, Mjls_0306, Pden_4604, h16_B1825, Rpal_1596, ACIAD1688 (dcaR/dcaS), Ajs_0111	COG318 (CaiC) Acyl-CoA synthetases (AMP-forming)/AMP-acid ligases II
	COG1028 (FabG) Dehydrogenases with different specificities (related to short-chain alcohol dehydrogenases)
CtCNB1_1491 (tpaR/tphR), bll1236, BC1002_7091, Rpic_3982, GTNG_1942, Rmet_4930, Daci_1756, PA3508, Pnap_2705	COG3181 Uncharacterized protein conserved in bacteria
	COG2271 (UhpC) Sugar phosphate permease/Major facilitator superfamily, general substrate transporter
Reut_C6293, Veis_0906, Mjls_0306, BC1002_7091, Rpal_1596, Reut_B3866, Vapar_4716, mlr7155, Veis_2281	COG1804 (CaiB) Predicted acyl-CoA transferases/carnitine dehydratase
	COG2030 (MaoC) Acyl dehydratase
Meso_2307, Gobs_2443, RL0918/Acry_2240 (kdgR/dgoR), Smon_0569)Amet_1260 (kdgR), Kfla_2392 (kdgR), CJE0530, Cwoe_4887, SCO0345, mlr7155	COG1028 (FabG) Dehydrogenases with different specificities (related to short-chain alcohol dehydrogenases)
	COG1653 (UgpB) ABC-type sugar transport system, periplasmic component
Daci_0796, Jann_3511, Mjls_0306, Pden_4604, Bphy_7060, Bxe_B1885, Rpal_1596, ACIAD1688 (dcaR/dcaS), Ajs_0111	COG318 (CaiC) Acyl-CoA synthetases (AMP-forming)/AMP-acid ligases II
	COG1024 (CaiD) Enoyl-CoA hydratase/carnithine racemase
Bpet4366, Arth_0492 (pcaR), Veis_0906, Jann_3511, Mjls_0306, h16_B1825, Rpal_1596, ACIAD1688 (dcaR/dcaS), Ajs_0111	COG318 (CaiC) Acyl-CoA synthetases (AMP-forming)/AMP-acid ligases II
	COG183 (PaaJ) Acetyl-CoA acetyltransferase
Vapar_2383 (pobR/pcaU), Kvar_2820 (pcaR), Bcen_2997 (pcaR), RSc2255 (pcaR), PA0155 (pcaR), AAur_4036 (pcaR), Mjls_1675, Arth_4044 (pobR)	COG15 (PurB) Adenylosuccinate lyase/3-carboxy-cis,cis-muconate cycloisomerase
	COG599 Homolog of gamma-carboxymuconolactone decarboxylase subunit
	COG596 (MhpC) Predicted hydrolases or acyltransferases (alpha/beta hydrolase superfamily)
	COG1788 (AtoD) Acyl CoA:acetate/3-ketoacid CoA transferase, alpha subunit
	COG2057 (AtoA) Acyl CoA:acetate/3-ketoacid CoA transferase, beta subunit
BH1819 (kipR), MSMEG_6864, BPP3681, RALTA_A1211, ABC0571, Rmet_1930, SCAB_61681, Bphy_6681	COG747 (DdpA) ABC-type dipeptide transport system, periplasmic component
	COG601 (DppB) ABC-type dipeptide/oligopeptide/nickel transport systems, permease components
	COG1173 (DppC) ABC-type dipeptide/oligopeptide/nickel transport systems, permease components
	COG444 (DppD) ABC-type dipeptide/oligopeptide/nickel transport system, ATPase component
Bpet4366, Meso_2307, h16_B1825, BPP3681, AZC_2273, Vapar_4716, Lcho_0816, PBPRB1738 (kdgR)	COG1028 (FabG) Dehydrogenases with different specificities (related to short-chain alcohol dehydrogenases)
	COG1638 (DctP) TRAP-type C4-dicarboxylate transport system, periplasmic component
	COG1593 (DctQ) TRAP-type C4-dicarboxylate transport system, large permease component
Meso_2307, Gobs_2443, RL0918/Acry_2240 (kdgR/dgoR), Kfla_2392 (kdgR), CJE0530, Cwoe_4887, SCO0345, mlr7155	COG1028 (FabG) Dehydrogenases with different specificities (related to short-chain alcohol dehydrogenases)
	COG1653 (UgpB) ABC-type sugar transport system, periplasmic component
	COG1175 (UgpA) ABC-type sugar transport systems, permease components
Veis_0905, Jann_3511, Mjls_0306, h16_B1825, c2A175, Rpal_1596, AZC_0764 (bclR/gabR), Pnap_2705	COG683 (LivK) ABC-type branched-chain amino acid transport systems, periplasmic component
	COG559 (LivH) Branched-chain amino acid ABC-type transport system, permease components
	COG1960 (CaiA) Acyl-CoA dehydrogenases
Veis_0905, Bxe_B2330 (mhpR), Jann_3511, Mjls_0306, h16_B1825, c2A175, Rpal_1596, AZC_0764 (bclR/gabR)	COG683 (LivK) ABC-type branched-chain amino acid transport systems, periplasmic component
	COG410 (LivF) ABC-type branched-chain amino acid transport systems, ATPase component
	COG1960 (CaiA) Acyl-CoA dehydrogenases
Meso_2307, Gobs_2443, RL0918/Acry_2240 (kdgR/dgoR), Smon_0569)Amet_1260 (kdgR), Kfla_2392 (kdgR), Cwoe_4887, SCO0345, mlr7155	COG1028 (FabG) Dehydrogenases with different specificities (related to short-chain alcohol dehydrogenases)
	COG1653 (UgpB) ABC-type sugar transport system, periplasmic component
	COG395 (UgpE) ABC-type sugar transport system, permease component
Bpro_1846, Daci_5560 (pcaR), Mrub_2690, Csal_0297, Veis_0905, bll1236, Daci_1756, PA3508	COG3181 Uncharacterized protein conserved in bacteria
	COG596 (MhpC) Predicted hydrolases or acyltransferases (alpha/beta hydrolase superfamily)
Daci_0796, Veis_0906, Mjls_0306, Pden_4604, Bxe_B1885, Rpal_1596, ACIAD1688 (dcaR/dcaS), Ajs_0111	COG318 (CaiC) Acyl-CoA synthetases (AMP-forming)/AMP-acid ligases II
	COG1804 (CaiB) Predicted acyl-CoA transferases/carnitine dehydratase
Veis_0906, Jann_3511, Mjls_0306, h16_B1825, Bphy_7060, Rpal_1596, ACIAD1688 (dcaR/dcaS), Ajs_0111	COG318 (CaiC) Acyl-CoA synthetases (AMP-forming)/AMP-acid ligases II
	COG1960 (CaiA) Acyl-CoA dehydrogenases
Bpet4366, Meso_2307, Jann_3795, BPP3681, AZC_2273, Vapar_4716, Lcho_0816, PBPRB1738 (kdgR)	COG1028 (FabG) Dehydrogenases with different specificities (related to short-chain alcohol dehydrogenases)
	COG3090 (DctM) TRAP-type C4-dicarboxylate transport system, small permease component/COG4666 TRAP-type uncharacterized transport system DctM subunit, fused permease components
Reut_C6293, Veis_0906, Mjls_0306, h16_B1825, Rpal_1596, Reut_B3866, Vapar_4716, mlr7155	COG1028 (FabG) Dehydrogenases with different specificities (related to short-chain alcohol dehydrogenases)
	COG2030 (MaoC) Acyl dehydratase
Bpro_3341, RL0918/Acry_2240 (kdgR/dgoR), Pden_4604, Smon_0569/Amet_1260 (kdgR), LSEI_2670, Kfla_2392 (kdgR), OB2212, PBPRB1738 (kdgR)	COG1028 (FabG) Dehydrogenases with different specificities (related to short-chain alcohol dehydrogenases)
	COG524 (RbsK) Sugar kinases, ribokinase family
AZC_2884, Veis_0905, Jann_3511, Mjls_0306, Caur_1349 (mhpR), Pden_4604, c2A175, Rpal_1596	COG1024 (CaiD) Enoyl-CoA hydratase/carnithine racemase
	COG683 (LivK) ABC-type branched-chain amino acid transport systems, periplasmic component
AZC_2884, Veis_0905, Jann_3511, PA1630, c2A175, Bxe_C1042, Rpal_1596, ACIAD1688 (dcaR/dcaS)	COG1024 (CaiD) Enoyl-CoA hydratase/carnithine racemase
	COG1250 (FadB) 3-hydroxyacyl-CoA dehydrogenase
Vapar_2383 (pobR/pcaU), Mrub_2690, Kvar_2820 (pcaR), Bcen_2997 (pcaR), PA0155 (pcaR), AAur_4036 (pcaR), RHA1_ro02540 (pobR), Arth_4044 (pobR)	COG15 (PurB) Adenylosuccinate lyase/3-carboxy-cis,cis-muconate cycloisomerase
	COG654 (UbiH) 4-hydroxybenzoate 3-monooxygenase
Bpro_1846, Mrub_2690, RSc2255 (pcaR), Veis_0905, Bxe_B2330 (mhpR), Mjls_0306, Aaci_1624, Caur_1349 (mhpR)	COG410 (LivF) ABC-type branched-chain amino acid transport systems, ATPase component
	COG596 (MhpC) Predicted hydrolases or acyltransferases (alpha/beta hydrolase superfamily)
AZC_2884, Jann_3511, Mjls_0306, Caur_1349 (mhpR), BC1002_7091, Bphy_7060, Rpal_1596, Reut_B3866	COG1024 (CaiD) Enoyl-CoA hydratase/carnithine racemase
	COG1012 (PutA) NAD-dependent aldehyde dehydrogenases
mlr4184 (pcaR), AZC_2884, Jann_3511, Mjls_0306, h16_B1825, c2A175, Cwoe_3974, Rpal_1596	COG183 (PaaJ) Acetyl-CoA acetyltransferase
	COG683 (LivK) ABC-type branched-chain amino acid transport systems, periplasmic component
mlr4184 (pcaR), AZC_2884, Jann_3511, PA1630, c2A175, Rpal_1596, ACIAD1688 (dcaR/dcaS), BB4810	COG183 (PaaJ) Acetyl-CoA acetyltransferase
	COG1250 (FadB) 3-hydroxyacyl-CoA dehydrogenase
mlr4184 (pcaR), AZC_2884, AAur_4036 (pcaR), Jann_3511, Mjls_0306, BC1002_7091, Rpal_1596, Reut_B3866	COG183 (PaaJ) Acetyl-CoA acetyltransferase
	COG1012 (PutA) NAD-dependent aldehyde dehydrogenases
AZC_2884, Arth_2571, Jann_3511, Mjls_0306, Caur_1349 (mhpR), Jann_3795, Bcen2424_6719, PA3508	COG1012 (PutA) NAD-dependent aldehyde dehydrogenases
	COG2514/PF00903 Predicted ring-cleavage extradiol dioxygenase/Glyoxalase/bleomycin resistance protein/2,3-dihydroxybiphenyl 1,2-dioxygenase bphC
Reut_C6293, Arth_0492 (pcaR), Veis_0906, Mjls_0306, h16_B1825, BC1002_7091, Rpal_1596, Reut_B3866	COG183 (PaaJ) Acetyl-CoA acetyltransferase
	COG2030 (MaoC) Acyl dehydratase
Bpro_1846, mlr4184 (pcaR), Mrub_2690, Veis_0905, Bxe_B2330 (mhpR), Mjls_0306, Aaci_1624, Caur_1349 (mhpR)	COG683 (LivK) ABC-type branched-chain amino acid transport systems, periplasmic component
	COG596 (MhpC) Predicted hydrolases or acyltransferases (alpha/beta hydrolase superfamily)
Veis_0905, Jann_3511, PA1630, c2A175, Rpal_1596, ACIAD1688 (dcaR/dcaS), BB4810, Vapar_4716	COG1250 (FadB) 3-hydroxyacyl-CoA dehydrogenase
	COG1960 (CaiA) Acyl-CoA dehydrogenases
AZC_2884, Arth_2571, AAur_4036 (pcaR), Aaci_1624, Jann_3795, Bcen2424_6719, Pden_0169, PA3508	COG1012 (PutA) NAD-dependent aldehyde dehydrogenases
	COG654 (UbiH) 4-hydroxybenzoate 3-monooxygenase

## Sheet: most similar content
Orthologous groups	Common COGs in the regulogs
Mjls_0306, Rpal_1596	COG318 (CaiC) Acyl-CoA synthetases (AMP-forming)/AMP-acid ligases II
	COG1028 (FabG) Dehydrogenases with different specificities (related to short-chain alcohol dehydrogenases)
	COG1804 (CaiB) Predicted acyl-CoA transferases/carnitine dehydratase
	COG1024 (CaiD) Enoyl-CoA hydratase/carnithine racemase
	COG183 (PaaJ) Acetyl-CoA acetyltransferase
	COG683 (LivK) ABC-type branched-chain amino acid transport systems, periplasmic component
	COG559 (LivH) Branched-chain amino acid ABC-type transport system, permease components
	COG411 (LivG) ABC-type branched-chain amino acid transport systems, ATPase component
	COG410 (LivF) ABC-type branched-chain amino acid transport systems, ATPase component
	COG1012 (PutA) NAD-dependent aldehyde dehydrogenases
	COG2050 (PaaI) Uncharacterized protein, possibly acyl-coenzyme A thioesterase involved in aromatic compounds catabolism
	COG2030 (MaoC) Acyl dehydratase
	COG1960 (CaiA) Acyl-CoA dehydrogenases
	COG657 (Aes) Esterase/lipase
	COG1309 (AcrR) Transcriptional regulator
PA0155(pcaR), AAur_4036 (pcaR)	COG183 (PaaJ) Acetyl-CoA acetyltransferase
	COG169 (AroE) Shikimate 5-dehydrogenase
	COG3185 4-hydroxyphenylpyruvate dioxygenase and related hemolysins
	COG1082 (IolE) Sugar phosphate isomerases/epimerases
	COG15 (PurB) Adenylosuccinate lyase/3-carboxy-cis,cis-muconate cycloisomerase
	COG599 Homolog of gamma-carboxymuconolactone decarboxylase subunit
	COG596 (MhpC) Predicted hydrolases or acyltransferases (alpha/beta hydrolase superfamily)
	COG673 (MviM) Predicted dehydrogenases and related proteins
	COG2814 (AraJ) Arabinose efflux permease
	COG1788 (AtoD) Acyl CoA:acetate/3-ketoacid CoA transferase, alpha subunit
	COG2057 (AtoA) Acyl CoA:acetate/3-ketoacid CoA transferase, beta subunit
	COG3485 (PcaH) Protocatechuate 3,4-dioxygenase beta subunit
	COG2271 (UhpC) Sugar phosphate permease/Major facilitator superfamily, general substrate transporter
	COG654 (UbiH) 4-hydroxybenzoate 3-monooxygenase
Mjls_0306, Caur_1349 (mhpR)	COG1024 (CaiD) Enoyl-CoA hydratase/carnithine racemase
	COG683 (LivK) ABC-type branched-chain amino acid transport systems, periplasmic component
	COG559 (LivH) Branched-chain amino acid ABC-type transport system, permease components
	COG411 (LivG) ABC-type branched-chain amino acid transport systems, ATPase component
	COG410 (LivF) ABC-type branched-chain amino acid transport systems, ATPase component
	COG596 (MhpC) Predicted hydrolases or acyltransferases (alpha/beta hydrolase superfamily)
	COG1012 (PutA) NAD-dependent aldehyde dehydrogenases
	COG2514/PF00903 Predicted ring-cleavage extradiol dioxygenase/Glyoxalase/bleomycin resistance protein/2,3-dihydroxybiphenyl 1,2-dioxygenase bphC
	COG1853 Conserved protein/domain typically associated with flavoprotein oxygenases, DIM6/NTAB family
	COG3971 2-keto-4-pentenoate hydratase
	COG119 (LeuA) Isopropylmalate/homocitrate/citramalate synthases
	COG4569 (MhpF) Acetaldehyde dehydrogenase (acetylating)
Bxe_B2330(mhpR), Aaci_1624	COG1638 (DctP) TRAP-type C4-dicarboxylate transport system, periplasmic component
	COG683 (LivK) ABC-type branched-chain amino acid transport systems, periplasmic component
	COG4177 (LivM) ABC-type branched-chain amino acid transport system, permease component
	COG410 (LivF) ABC-type branched-chain amino acid transport systems, ATPase component
	COG596 (MhpC) Predicted hydrolases or acyltransferases (alpha/beta hydrolase superfamily)
	COG2271 (UhpC) Sugar phosphate permease/Major facilitator superfamily, general substrate transporter
	COG654 (UbiH) 4-hydroxybenzoate 3-monooxygenase
	COG3435 Gentisate 1,2-dioxygenase
	COG179 (MhpD) 2-keto-4-pentenoate hydratase/2-oxohepta-3-ene-1,7-dioic acid hydratase (catechol pathway)
	COG3971 2-keto-4-pentenoate hydratase
	COG119 (LeuA) Isopropylmalate/homocitrate/citramalate synthases
	COG4569 (MhpF) Acetaldehyde dehydrogenase (acetylating)
Aaci_1624, Caur_1349 (mhpR)	COG683 (LivK) ABC-type branched-chain amino acid transport systems, periplasmic component
	COG559 (LivH) Branched-chain amino acid ABC-type transport system, permease components
	COG4177 (LivM) ABC-type branched-chain amino acid transport system, permease component component
	COG411 (LivG) ABC-type branched-chain amino acid transport systems, ATPase
	COG410 (LivF) ABC-type branched-chain amino acid transport systems, ATPase component
	COG596 (MhpC) Predicted hydrolases or acyltransferases (alpha/beta hydrolase superfamily)
	COG1012 (PutA) NAD-dependent aldehyde dehydrogenases
	COG3971 2-keto-4-pentenoate hydratase
	COG119 (LeuA) Isopropylmalate/homocitrate/citramalate synthases
	COG4569 (MhpF) Acetaldehyde dehydrogenase (acetylating)
	COG1942 Uncharacterized protein, 4-oxalocrotonate tautomerase
Jann_3511, Mjls_0306	COG318 (CaiC) Acyl-CoA synthetases (AMP-forming)/AMP-acid ligases II
	COG1024 (CaiD) Enoyl-CoA hydratase/carnithine racemase
	COG183 (PaaJ) Acetyl-CoA acetyltransferase
	COG683 (LivK) ABC-type branched-chain amino acid transport systems, periplasmic component
	COG559 (LivH) Branched-chain amino acid ABC-type transport system, permease components
	COG410 (LivF) ABC-type branched-chain amino acid transport systems, ATPase component
	COG1012 (PutA) NAD-dependent aldehyde dehydrogenases
	COG2514/PF00903 Predicted ring-cleavage extradiol dioxygenase/Glyoxalase/bleomycin resistance protein/2,3-dihydroxybiphenyl 1,2-dioxygenase bphC
	COG2050 (PaaI) Uncharacterized protein, possibly acyl-coenzyme A thioesterase involved in aromatic compounds catabolism
	COG1960 (CaiA) Acyl-CoA dehydrogenases
	COG3971 2-keto-4-pentenoate hydratase
Mrub_2690, Mjls_0306	COG683 (LivK) ABC-type branched-chain amino acid transport systems, periplasmic component
	COG559 (LivH) Branched-chain amino acid ABC-type transport system, permease components
	COG411 (LivG) ABC-type branched-chain amino acid transport systems, ATPase component
	COG410 (LivF) ABC-type branched-chain amino acid transport systems, ATPase component
	COG596 (MhpC) Predicted hydrolases or acyltransferases (alpha/beta hydrolase superfamily)
	COG4638 (HcaE) Phenylpropionate dioxygenase and related ring-hydroxylating dioxygenases, large terminal subunit
	COG174 (GlnA) Glutamine synthetase
	COG446 (HcaD) Uncharacterized NAD(FAD)-dependent dehydrogenases
	COG633 (Fdx) Ferredoxin
	COG2514/PF00903 Predicted ring-cleavage extradiol dioxygenase/Glyoxalase/bleomycin resistance protein/2,3-dihydroxybiphenyl 1,2-dioxygenase bphC
Aaci_1624, Pden_0169	COG683 (LivK) ABC-type branched-chain amino acid transport systems, periplasmic component
	COG559 (LivH) Branched-chain amino acid ABC-type transport system, permease components
	COG4177 (LivM) ABC-type branched-chain amino acid transport system, permease component
	COG411 (LivG) ABC-type branched-chain amino acid transport systems, ATPase component
	COG410 (LivF) ABC-type branched-chain amino acid transport systems, ATPase component
	COG1012 (PutA) NAD-dependent aldehyde dehydrogenases
	COG654 (UbiH) 4-hydroxybenzoate 3-monooxygenase
	COG3435 Gentisate 1,2-dioxygenase
	COG179 (MhpD) 2-keto-4-pentenoate hydratase/2-oxohepta-3-ene-1,7-dioic acid hydratase (catechol pathway)
	COG824 (FcbC) Predicted thioesterase/4-hydroxybenzoyl-CoA thioesterase
Mjls_0306, h16_B1825	COG318 (CaiC) Acyl-CoA synthetases (AMP-forming)/AMP-acid ligases II
	COG1028 (FabG) Dehydrogenases with different specificities (related to short-chain alcohol dehydrogenases)
	COG183 (PaaJ) Acetyl-CoA acetyltransferase
	COG683 (LivK) ABC-type branched-chain amino acid transport systems, periplasmic component
	COG559 (LivH) Branched-chain amino acid ABC-type transport system, permease components
	COG411 (LivG) ABC-type branched-chain amino acid transport systems, ATPase component
	COG410 (LivF) ABC-type branched-chain amino acid transport systems, ATPase component
	COG2030 (MaoC) Acyl dehydratase
	COG1545 Predicted nucleic-acid-binding protein containing a Zn-ribbon
	COG1960 (CaiA) Acyl-CoA dehydrogenases
h16_B1825, Rpal_1596	COG318 (CaiC) Acyl-CoA synthetases (AMP-forming)/AMP-acid ligases II
	COG1028 (FabG) Dehydrogenases with different specificities (related to short-chain alcohol dehydrogenases)
	COG183 (PaaJ) Acetyl-CoA acetyltransferase
	COG683 (LivK) ABC-type branched-chain amino acid transport systems, periplasmic component
	COG559 (LivH) Branched-chain amino acid ABC-type transport system, permease components
	COG4177 (LivM) ABC-type branched-chain amino acid transport system, permease component
	COG411 (LivG) ABC-type branched-chain amino acid transport systems, ATPase component
	COG410 (LivF) ABC-type branched-chain amino acid transport systems, ATPase component
	COG2030 (MaoC) Acyl dehydratase
	COG1960 (CaiA) Acyl-CoA dehydrogenases
Mjls_0306, Aaci_1624	COG683 (LivK) ABC-type branched-chain amino acid transport systems, periplasmic component
	COG559 (LivH) Branched-chain amino acid ABC-type transport system, permease components
	COG411 (LivG) ABC-type branched-chain amino acid transport systems, ATPase component
	COG410 (LivF) ABC-type branched-chain amino acid transport systems, ATPase component
	COG596 (MhpC) Predicted hydrolases or acyltransferases (alpha/beta hydrolase superfamily)
	COG1012 (PutA) NAD-dependent aldehyde dehydrogenases
	COG4638 (HcaE) Phenylpropionate dioxygenase and related ring-hydroxylating dioxygenases, large terminal subunit
	COG3971 2-keto-4-pentenoate hydratase
	COG119 (LeuA) Isopropylmalate/homocitrate/citramalate synthases
	COG4569 (MhpF) Acetaldehyde dehydrogenase (acetylating)
RL0918/Acry_2240 (kdgR/dgoR), Cwoe_4887	COG1028 (FabG) Dehydrogenases with different specificities (related to short-chain alcohol dehydrogenases)
	COG1653 (UgpB) ABC-type sugar transport system, periplasmic component
	COG1175 (UgpA) ABC-type sugar transport systems, permease components
	COG395 (UgpE) ABC-type sugar transport system, permease component
	COG800 (Eda) 2-keto-3-deoxy-6-phosphogluconate aldolase
	COG3839 (MalK) ABC-type sugar transport systems, ATPase components
	COG1879 (RbsB) ABC-type sugar transport system, periplasmic component
	COG1129 (MglA) ABC-type sugar transport system, ATPase component
	COG1172 (AraH) Ribose/xylose/arabinose/galactoside ABC-type transport systems, permease components
	COG1486 (CelF) Alpha-galactosidases/6-phospho-beta-glucosidases, family 4 of glycosyl hydrolases
Mjls_0306, Reut_B3866	COG1028 (FabG) Dehydrogenases with different specificities (related to short-chain alcohol dehydrogenases)
	COG1804 (CaiB) Predicted acyl-CoA transferases/carnitine dehydratase
	COG1024 (CaiD) Enoyl-CoA hydratase/carnithine racemase
	COG183 (PaaJ) Acetyl-CoA acetyltransferase
	COG1012 (PutA) NAD-dependent aldehyde dehydrogenases
	COG2030 (MaoC) Acyl dehydratase
	COG1545 Predicted nucleic-acid-binding protein containing a Zn-ribbon
	COG1960 (CaiA) Acyl-CoA dehydrogenases
	COG2207 (AraC) AraC-type DNA-binding domain-containing proteins
	COG1853 Conserved protein/domain typically associated with flavoprotein oxygenases, DIM6/NTAB family
Bpro_1846, Pnap_2705	COG3181 Uncharacterized protein conserved in bacteria
	COG683 (LivK) ABC-type branched-chain amino acid transport systems, periplasmic component
	COG559 (LivH) Branched-chain amino acid ABC-type transport system, permease components
	COG169 (AroE) Shikimate 5-dehydrogenase
	COG3185 4-hydroxyphenylpyruvate dioxygenase and related hemolysins
	COG1082 (IolE) Sugar phosphate isomerases/epimerases
	COG673 (MviM) Predicted dehydrogenases and related proteins
	COG757 (AroQ) 3-dehydroquinate dehydratase II
	COG2814 (AraJ) Arabinose efflux permease
	COG1053 (SdhA) Succinate dehydrogenase/fumarate reductase, flavoprotein subunit
Veis_0905, h16_B1825	COG3181 Uncharacterized protein conserved in bacteria
	COG1028 (FabG) Dehydrogenases with different specificities (related to short-chain alcohol dehydrogenases)
	COG683 (LivK) ABC-type branched-chain amino acid transport systems, periplasmic component
	COG559 (LivH) Branched-chain amino acid ABC-type transport system, permease components
	COG4177 (LivM) ABC-type branched-chain amino acid transport system, permease component
	COG411 (LivG) ABC-type branched-chain amino acid transport systems, ATPase component
	COG410 (LivF) ABC-type branched-chain amino acid transport systems, ATPase component
	COG1960 (CaiA) Acyl-CoA dehydrogenases
	COG1042 Acyl-CoA synthetase (NDP forming)
	PF07287 Protein of unknown function DUF1446
BC1002_7091, Vapar_4716	COG3181 Uncharacterized protein conserved in bacteria
	COG1804 (CaiB) Predicted acyl-CoA transferases/carnitine dehydratase
	COG3090 (DctM) TRAP-type C4-dicarboxylate transport system, small permease component/COG4666 TRAP-type uncharacterized transport system DctM subunit, fused permease components
	COG1638 (DctP) TRAP-type C4-dicarboxylate transport system, periplasmic component
	COG1593 (DctQ) TRAP-type C4-dicarboxylate transport system, large permease component
	COG1012 (PutA) NAD-dependent aldehyde dehydrogenases
	COG2084 (MmsB) 3-hydroxyisobutyrate dehydrogenase and related beta-hydroxyacid dehydrogenases
	COG2030 (MaoC) Acyl dehydratase
	COG2301 (CitE) Citrate lyase beta subunit
	COG2851 (CitM) H+/citrate symporter

## Sheet: optimal size clusters
Orthologous groups	Common COGs in the regulogs
Vapar_2383 (pobR/pcaU), Kvar_2820 (pcaR), PA0155 (pcaR), AAur_4036 (pcaR)	COG183 (PaaJ) Acetyl-CoA acetyltransferase
	COG15 (PurB) Adenylosuccinate lyase/3-carboxy-cis,cis-muconate cycloisomerase
	COG599 Homolog of gamma-carboxymuconolactone decarboxylase subunit
	COG596 (MhpC) Predicted hydrolases or acyltransferases (alpha/beta hydrolase superfamily)
	COG1788 (AtoD) Acyl CoA:acetate/3-ketoacid CoA transferase, alpha subunit
	COG2057 (AtoA) Acyl CoA:acetate/3-ketoacid CoA transferase, beta subunit
	COG2271 (UhpC) Sugar phosphate permease/Major facilitator superfamily, general substrate transporter
	COG654 (UbiH) 4-hydroxybenzoate 3-monooxygenase
Vapar_2383 (pobR/pcaU), Kvar_2820 (pcaR), Bcen_2997 (pcaR), PA0155 (pcaR), AAur_4036 (pcaR), Arth_4044 (pobR)	COG15 (PurB) Adenylosuccinate lyase/3-carboxy-cis,cis-muconate cycloisomerase
	COG599 Homolog of gamma-carboxymuconolactone decarboxylase subunit
	COG596 (MhpC) Predicted hydrolases or acyltransferases (alpha/beta hydrolase superfamily)
	COG1788 (AtoD) Acyl CoA:acetate/3-ketoacid CoA transferase, alpha subunit
	COG2057 (AtoA) Acyl CoA:acetate/3-ketoacid CoA transferase, beta subunit
	COG654 (UbiH) 4-hydroxybenzoate 3-monooxygenase
Vapar_2383 (pobR/pcaU), Kvar_2820 (pcaR), Bcen_2997 (pcaR), RSc2255 (pcaR), PA0155 (pcaR), AAur_4036 (pcaR)	COG183 (PaaJ) Acetyl-CoA acetyltransferase
	COG15 (PurB) Adenylosuccinate lyase/3-carboxy-cis,cis-muconate cycloisomerase
	COG599 Homolog of gamma-carboxymuconolactone decarboxylase subunit
	COG596 (MhpC) Predicted hydrolases or acyltransferases (alpha/beta hydrolase superfamily)
	COG1788 (AtoD) Acyl CoA:acetate/3-ketoacid CoA transferase, alpha subunit
	COG2057 (AtoA) Acyl CoA:acetate/3-ketoacid CoA transferase, beta subunit
Vapar_2383 (pobR/pcaU), PA0155 (pcaR), AAur_4036 (pcaR), Mjls_1675, Arth_4044 (pobR)	COG15 (PurB) Adenylosuccinate lyase/3-carboxy-cis,cis-muconate cycloisomerase
	COG599 Homolog of gamma-carboxymuconolactone decarboxylase subunit
	COG596 (MhpC) Predicted hydrolases or acyltransferases (alpha/beta hydrolase superfamily)
	COG1788 (AtoD) Acyl CoA:acetate/3-ketoacid CoA transferase, alpha subunit
	COG2057 (AtoA) Acyl CoA:acetate/3-ketoacid CoA transferase, beta subunit
	COG3485 (PcaH) Protocatechuate 3,4-dioxygenase beta subunit
Aaci_1624, Caur_1349 (mhpR), Pden_0169, Rpal_1596, AZC_0764 (bclR/gabR)	COG683 (LivK) ABC-type branched-chain amino acid transport systems, periplasmic component
	COG559 (LivH) Branched-chain amino acid ABC-type transport system, permease components
	COG4177 (LivM) ABC-type branched-chain amino acid transport system, permease component
	COG411 (LivG) ABC-type branched-chain amino acid transport systems, ATPase component
	COG410 (LivF) ABC-type branched-chain amino acid transport systems, ATPase component
	COG1012 (PutA) NAD-dependent aldehyde dehydrogenases
Reut_C6293, Rpal_1596, ACIAD1688 (dcaR/dcaS), Reut_B3866	COG1028 (FabG) Dehydrogenases with different specificities (related to short-chain alcohol dehydrogenases)
	COG1804 (CaiB) Predicted acyl-CoA transferases/carnitine dehydratase
	COG1024 (CaiD) Enoyl-CoA hydratase/carnithine racemase
	COG183 (PaaJ) Acetyl-CoA acetyltransferase
	COG2070 Dioxygenases related to 2-nitropropane dioxygenase
	COG1960 (CaiA) Acyl-CoA dehydrogenases
Mjls_0306, c2A175, Rpal_1596, AZC_0764 (bclR/gabR)	COG1804 (CaiB) Predicted acyl-CoA transferases/carnitine dehydratase
	COG683 (LivK) ABC-type branched-chain amino acid transport systems, periplasmic component
	COG559 (LivH) Branched-chain amino acid ABC-type transport system, permease components
	COG411 (LivG) ABC-type branched-chain amino acid transport systems, ATPase component
	COG410 (LivF) ABC-type branched-chain amino acid transport systems, ATPase component
	COG1960 (CaiA) Acyl-CoA dehydrogenases
Bxe_B2330 (mhpR), Mjls_0306, Aaci_1624, Caur_1349 (mhpR)	COG683 (LivK) ABC-type branched-chain amino acid transport systems, periplasmic component
	COG410 (LivF) ABC-type branched-chain amino acid transport systems, ATPase component
	COG596 (MhpC) Predicted hydrolases or acyltransferases (alpha/beta hydrolase superfamily)
	COG3971 2-keto-4-pentenoate hydratase
	COG119 (LeuA) Isopropylmalate/homocitrate/citramalate synthases
	COG4569 (MhpF) Acetaldehyde dehydrogenase (acetylating)
Veis_0905, Jann_3511, c2A175, Rpal_1596	COG1024 (CaiD) Enoyl-CoA hydratase/carnithine racemase
	COG683 (LivK) ABC-type branched-chain amino acid transport systems, periplasmic component
	COG559 (LivH) Branched-chain amino acid ABC-type transport system, permease components
	COG410 (LivF) ABC-type branched-chain amino acid transport systems, ATPase component
	COG1250 (FadB) 3-hydroxyacyl-CoA dehydrogenase
	COG1960 (CaiA) Acyl-CoA dehydrogenases
Vapar_2383 (pobR/pcaU), Kvar_2820 (pcaR), Bcen_2997 (pcaR), RSc2255 (pcaR), PA0155 (pcaR), AAur_4036 (pcaR), Mjls_1675, Arth_4044 (pobR)	COG15 (PurB) Adenylosuccinate lyase/3-carboxy-cis,cis-muconate cycloisomerase
	COG599 Homolog of gamma-carboxymuconolactone decarboxylase subunit
	COG596 (MhpC) Predicted hydrolases or acyltransferases (alpha/beta hydrolase superfamily)
	COG1788 (AtoD) Acyl CoA:acetate/3-ketoacid CoA transferase, alpha subunit
	COG2057 (AtoA) Acyl CoA:acetate/3-ketoacid CoA transferase, beta subunit
Vapar_2383 (pobR/pcaU), Kvar_2820 (pcaR), Csal_0297, Bcen_2997 (pcaR), RSc2255 (pcaR), PA0155 (pcaR), AAur_4036 (pcaR)	COG183 (PaaJ) Acetyl-CoA acetyltransferase
	COG15 (PurB) Adenylosuccinate lyase/3-carboxy-cis,cis-muconate cycloisomerase
	COG596 (MhpC) Predicted hydrolases or acyltransferases (alpha/beta hydrolase superfamily)
	COG1788 (AtoD) Acyl CoA:acetate/3-ketoacid CoA transferase, alpha subunit
	COG2057 (AtoA) Acyl CoA:acetate/3-ketoacid CoA transferase, beta subunit
Veis_0905, Mjls_0306, h16_B1825, c2A175, Rpal_1596, AZC_0764 (bclR/gabR)	COG683 (LivK) ABC-type branched-chain amino acid transport systems, periplasmic component
	COG559 (LivH) Branched-chain amino acid ABC-type transport system, permease components
	COG411 (LivG) ABC-type branched-chain amino acid transport systems, ATPase component
	COG410 (LivF) ABC-type branched-chain amino acid transport systems, ATPase component
	COG1960 (CaiA) Acyl-CoA dehydrogenases
Bpro_1846, Mrub_2690, Veis_0905, Pden_4604, h16_B1825	COG3181 Uncharacterized protein conserved in bacteria
	COG683 (LivK) ABC-type branched-chain amino acid transport systems, periplasmic component
	COG559 (LivH) Branched-chain amino acid ABC-type transport system, permease components
	COG4177 (LivM) ABC-type branched-chain amino acid transport system, permease component
	COG410 (LivF) ABC-type branched-chain amino acid transport systems, ATPase component
AZC_2273, CJE0530, SCO0345, mlr7155, Bphy_4303	COG1028 (FabG) Dehydrogenases with different specificities (related to short-chain alcohol dehydrogenases)
	COG4948 L-alanine-DL-glutamate epimerase and related enzymes of enolase superfamily
	COG179 (MhpD) 2-keto-4-pentenoate hydratase/2-oxohepta-3-ene-1,7-dioic acid hydratase (catechol pathway)
	COG3618 Predicted metal-dependent hydrolase of the TIM-barrel fold, sugar lactonase/lignin-derived aromatic amidohydrolase
	COG3254 Uncharacterized conserved protein, L-rhamnose/sugar mutarotase
Reut_C6293, Veis_0906, Mjls_0306, h16_B1825, Reut_B3866	COG1028 (FabG) Dehydrogenases with different specificities (related to short-chain alcohol dehydrogenases)
	COG183 (PaaJ) Acetyl-CoA acetyltransferase
	COG2030 (MaoC) Acyl dehydratase
	COG1545 Predicted nucleic-acid-binding protein containing a Zn-ribbon
	COG1960 (CaiA) Acyl-CoA dehydrogenases
Veis_0905, Caur_1349 (mhpR), Pden_4604, c2A175, Rpal_1596	COG1024 (CaiD) Enoyl-CoA hydratase/carnithine racemase
	COG683 (LivK) ABC-type branched-chain amino acid transport systems, periplasmic component
	COG559 (LivH) Branched-chain amino acid ABC-type transport system, permease components
	COG4177 (LivM) ABC-type branched-chain amino acid transport system, permease component
	COG410 (LivF) ABC-type branched-chain amino acid transport systems, ATPase component
Veis_0905, Mjls_0306, Caur_1349 (mhpR), c2A175, Rpal_1596	COG1024 (CaiD) Enoyl-CoA hydratase/carnithine racemase
	COG683 (LivK) ABC-type branched-chain amino acid transport systems, periplasmic component
	COG559 (LivH) Branched-chain amino acid ABC-type transport system, permease components
	COG411 (LivG) ABC-type branched-chain amino acid transport systems, ATPase component
	COG410 (LivF) ABC-type branched-chain amino acid transport systems, ATPase component
Vapar_2383 (pobR/pcaU), Mrub_2690, PA0155 (pcaR), AAur_4036 (pcaR), Arth_4044 (pobR)	COG15 (PurB) Adenylosuccinate lyase/3-carboxy-cis,cis-muconate cycloisomerase
	COG599 Homolog of gamma-carboxymuconolactone decarboxylase subunit
	COG596 (MhpC) Predicted hydrolases or acyltransferases (alpha/beta hydrolase superfamily)
	COG3485 (PcaH) Protocatechuate 3,4-dioxygenase beta subunit
	COG654 (UbiH) 4-hydroxybenzoate 3-monooxygenase
Veis_0905, Pden_4604, h16_B1825, Rpal_1596	COG1028 (FabG) Dehydrogenases with different specificities (related to short-chain alcohol dehydrogenases)
	COG683 (LivK) ABC-type branched-chain amino acid transport systems, periplasmic component
	COG559 (LivH) Branched-chain amino acid ABC-type transport system, permease components
	COG4177 (LivM) ABC-type branched-chain amino acid transport system, permease component
	COG410 (LivF) ABC-type branched-chain amino acid transport systems, ATPase component
Pden_4604, c2A175, Rpal_1596, AZC_0764 (bclR/gabR)	COG1804 (CaiB) Predicted acyl-CoA transferases/carnitine dehydratase
	COG683 (LivK) ABC-type branched-chain amino acid transport systems, periplasmic component
	COG559 (LivH) Branched-chain amino acid ABC-type transport system, permease components
	COG4177 (LivM) ABC-type branched-chain amino acid transport system, permease component
	COG410 (LivF) ABC-type branched-chain amino acid transport systems, ATPase component
Jann_3511, Mjls_0306, Rpal_1596, ACIAD1688 (dcaR/dcaS)	COG318 (CaiC) Acyl-CoA synthetases (AMP-forming)/AMP-acid ligases II
	COG1024 (CaiD) Enoyl-CoA hydratase/carnithine racemase
	COG183 (PaaJ) Acetyl-CoA acetyltransferase
	COG2050 (PaaI) Uncharacterized protein, possibly acyl-coenzyme A thioesterase involved in aromatic compounds catabolism
	COG1960 (CaiA) Acyl-CoA dehydrogenases
RSc2255 (pcaR), h16_B1825, c2A175, Rpal_1596	COG183 (PaaJ) Acetyl-CoA acetyltransferase
	COG559 (LivH) Branched-chain amino acid ABC-type transport system, permease components
	COG4177 (LivM) ABC-type branched-chain amino acid transport system, permease component
	COG411 (LivG) ABC-type branched-chain amino acid transport systems, ATPase component
	COG410 (LivF) ABC-type branched-chain amino acid transport systems, ATPase component
Bpro_1846, Aaci_1624, h16_B1825, BPP3681	COG1638 (DctP) TRAP-type C4-dicarboxylate transport system, periplasmic component
	COG1593 (DctQ) TRAP-type C4-dicarboxylate transport system, large permease component
	COG683 (LivK) ABC-type branched-chain amino acid transport systems, periplasmic component
	COG411 (LivG) ABC-type branched-chain amino acid transport systems, ATPase component
	COG410 (LivF) ABC-type branched-chain amino acid transport systems, ATPase component
AZC_2884, Jann_3511, Mjls_0306, Rpal_1596	COG1024 (CaiD) Enoyl-CoA hydratase/carnithine racemase
	COG183 (PaaJ) Acetyl-CoA acetyltransferase
	COG683 (LivK) ABC-type branched-chain amino acid transport systems, periplasmic component
	COG1012 (PutA) NAD-dependent aldehyde dehydrogenases
	COG2050 (PaaI) Uncharacterized protein, possibly acyl-coenzyme A thioesterase involved in aromatic compounds catabolism
Jann_3511, Mjls_0306, Aaci_1624, Caur_1349 (mhpR)	COG683 (LivK) ABC-type branched-chain amino acid transport systems, periplasmic component
	COG559 (LivH) Branched-chain amino acid ABC-type transport system, permease components
	COG410 (LivF) ABC-type branched-chain amino acid transport systems, ATPase component
	COG1012 (PutA) NAD-dependent aldehyde dehydrogenases
	COG3971 2-keto-4-pentenoate hydratase
Mjls_0306, Aaci_1624, Caur_1349 (mhpR), Noca_1652	COG411 (LivG) ABC-type branched-chain amino acid transport systems, ATPase component
	COG1012 (PutA) NAD-dependent aldehyde dehydrogenases
	COG3971 2-keto-4-pentenoate hydratase
	COG119 (LeuA) Isopropylmalate/homocitrate/citramalate synthases
	COG4569 (MhpF) Acetaldehyde dehydrogenase (acetylating)
Bpro_1846, PA0155 (pcaR), AAur_4036 (pcaR), Pnap_2705	COG169 (AroE) Shikimate 5-dehydrogenase
	COG3185 4-hydroxyphenylpyruvate dioxygenase and related hemolysins
	COG1082 (IolE) Sugar phosphate isomerases/epimerases
	COG673 (MviM) Predicted dehydrogenases and related proteins
	COG2814 (AraJ) Arabinose efflux permease
CJE0530, SCO0345, mlr7155, Veis_2281	COG4948 L-alanine-DL-glutamate epimerase and related enzymes of enolase superfamily
	COG1653 (UgpB) ABC-type sugar transport system, periplasmic component
	COG1175 (UgpA) ABC-type sugar transport systems, permease components
	COG3618 Predicted metal-dependent hydrolase of the TIM-barrel fold, sugar lactonase/lignin-derived aromatic amidohydrolase
	COG3254 Uncharacterized conserved protein, L-rhamnose/sugar mutarotase
RL0918/Acry_2240 (kdgR/dgoR), MSMEG_3784 (kdgR), Kfla_2392 (kdgR), Dtur_0443 (kdgR)	COG1653 (UgpB) ABC-type sugar transport system, periplasmic component
	COG1175 (UgpA) ABC-type sugar transport systems, permease components
	COG395 (UgpE) ABC-type sugar transport system, permease component
	COG800 (Eda) 2-keto-3-deoxy-6-phosphogluconate aldolase
	COG524 (RbsK) Sugar kinases, ribokinase family
Bpro_1846, Mrub_2690, RSc2255 (pcaR), Veis_0905, Aaci_1624, Caur_1349 (mhpR), h16_B1825, c2A175, Pden_0169, Rpal_1596, AZC_0764 (bclR/gabR)	COG559 (LivH) Branched-chain amino acid ABC-type transport system, permease components
	COG4177 (LivM) ABC-type branched-chain amino acid transport system, permease component
	COG411 (LivG) ABC-type branched-chain amino acid transport systems, ATPase component
	COG410 (LivF) ABC-type branched-chain amino acid transport systems, ATPase component
Vapar_2383 (pobR/pcaU), Kvar_2820 (pcaR), Csal_0297, Bcen_2997 (pcaR), RSc2255 (pcaR), PA0155 (pcaR), AAur_4036 (pcaR), Mjls_1675, Arth_4044 (pobR)	COG15 (PurB) Adenylosuccinate lyase/3-carboxy-cis,cis-muconate cycloisomerase
	COG596 (MhpC) Predicted hydrolases or acyltransferases (alpha/beta hydrolase superfamily)
	COG1788 (AtoD) Acyl CoA:acetate/3-ketoacid CoA transferase, alpha subunit
	COG2057 (AtoA) Acyl CoA:acetate/3-ketoacid CoA transferase, beta subunit
BH1819 (kipR), MSMEG_6864, BPP3681, RALTA_A1211, ABC0571, Rmet_1930, SCAB_61681, Bphy_6681	COG747 (DdpA) ABC-type dipeptide transport system, periplasmic component
	COG601 (DppB) ABC-type dipeptide/oligopeptide/nickel transport systems, permease components
	COG1173 (DppC) ABC-type dipeptide/oligopeptide/nickel transport systems, permease components
	COG444 (DppD) ABC-type dipeptide/oligopeptide/nickel transport system, ATPase component
Veis_0905, Jann_3511, Mjls_0306, Caur_1349 (mhpR), Pden_4604, c2A175, Rpal_1596	COG1024 (CaiD) Enoyl-CoA hydratase/carnithine racemase
	COG683 (LivK) ABC-type branched-chain amino acid transport systems, periplasmic component
	COG559 (LivH) Branched-chain amino acid ABC-type transport system, permease components
	COG410 (LivF) ABC-type branched-chain amino acid transport systems, ATPase component
Bpro_1846, Mrub_2690, RSc2255 (pcaR), Veis_0905, Mjls_0306, Aaci_1624, Caur_1349 (mhpR)	COG559 (LivH) Branched-chain amino acid ABC-type transport system, permease components
	COG411 (LivG) ABC-type branched-chain amino acid transport systems, ATPase component
	COG410 (LivF) ABC-type branched-chain amino acid transport systems, ATPase component
	COG596 (MhpC) Predicted hydrolases or acyltransferases (alpha/beta hydrolase superfamily)
Jann_3511, Mjls_0306, Aaci_1624, Caur_1349 (mhpR), Pden_0169, Rpal_1596, AZC_0764 (bclR/gabR)	COG683 (LivK) ABC-type branched-chain amino acid transport systems, periplasmic component
	COG559 (LivH) Branched-chain amino acid ABC-type transport system, permease components
	COG410 (LivF) ABC-type branched-chain amino acid transport systems, ATPase component
	COG1012 (PutA) NAD-dependent aldehyde dehydrogenases
Vapar_2383 (pobR/pcaU), Mrub_2690, Kvar_2820 (pcaR), Bcen_2997 (pcaR), PA0155 (pcaR), AAur_4036 (pcaR), Arth_4044 (pobR)	COG15 (PurB) Adenylosuccinate lyase/3-carboxy-cis,cis-muconate cycloisomerase
	COG599 Homolog of gamma-carboxymuconolactone decarboxylase subunit
	COG596 (MhpC) Predicted hydrolases or acyltransferases (alpha/beta hydrolase superfamily)
	COG654 (UbiH) 4-hydroxybenzoate 3-monooxygenase
Veis_0905, Bxe_B2330 (mhpR), h16_B1825, c2A175, Rpal_1596, AZC_0764 (bclR/gabR)	COG683 (LivK) ABC-type branched-chain amino acid transport systems, periplasmic component
	COG4177 (LivM) ABC-type branched-chain amino acid transport system, permease component
	COG410 (LivF) ABC-type branched-chain amino acid transport systems, ATPase component
	COG1960 (CaiA) Acyl-CoA dehydrogenases
Vapar_2383 (pobR/pcaU), Mrub_2690, PA0155 (pcaR), AAur_4036 (pcaR), Mjls_1675, Arth_4044 (pobR)	COG15 (PurB) Adenylosuccinate lyase/3-carboxy-cis,cis-muconate cycloisomerase
	COG599 Homolog of gamma-carboxymuconolactone decarboxylase subunit
	COG596 (MhpC) Predicted hydrolases or acyltransferases (alpha/beta hydrolase superfamily)
	COG3485 (PcaH) Protocatechuate 3,4-dioxygenase beta subunit
Bpro_1846, Mrub_2690, Veis_0905, h16_B1825, BPP3681	COG3181 Uncharacterized protein conserved in bacteria
	COG683 (LivK) ABC-type branched-chain amino acid transport systems, periplasmic component
	COG411 (LivG) ABC-type branched-chain amino acid transport systems, ATPase component
	COG410 (LivF) ABC-type branched-chain amino acid transport systems, ATPase component
Jann_3511, Mjls_0306, Pden_4604, h16_B1825, Rpal_1596	COG318 (CaiC) Acyl-CoA synthetases (AMP-forming)/AMP-acid ligases II
	COG683 (LivK) ABC-type branched-chain amino acid transport systems, periplasmic component
	COG559 (LivH) Branched-chain amino acid ABC-type transport system, permease components
	COG410 (LivF) ABC-type branched-chain amino acid transport systems, ATPase component
Veis_0905, Mjls_0306, h16_B1825, BPP3681, Rpal_1596	COG1028 (FabG) Dehydrogenases with different specificities (related to short-chain alcohol dehydrogenases)
	COG683 (LivK) ABC-type branched-chain amino acid transport systems, periplasmic component
	COG411 (LivG) ABC-type branched-chain amino acid transport systems, ATPase component
	COG410 (LivF) ABC-type branched-chain amino acid transport systems, ATPase component
Reut_C6293, RGBS107_14941 (Gal_01835), Rpal_1596, ACIAD1688 (dcaR/dcaS), Reut_B3866	COG1028 (FabG) Dehydrogenases with different specificities (related to short-chain alcohol dehydrogenases)
	COG1024 (CaiD) Enoyl-CoA hydratase/carnithine racemase
	COG2070 Dioxygenases related to 2-nitropropane dioxygenase
	COG1960 (CaiA) Acyl-CoA dehydrogenases
Gobs_2443, RL0918/Acry_2240 (kdgR/dgoR), Smon_0569/Amet_1260 (kdgR), Cwoe_4887, mlr7155	COG1028 (FabG) Dehydrogenases with different specificities (related to short-chain alcohol dehydrogenases)
	COG1653 (UgpB) ABC-type sugar transport system, periplasmic component
	COG395 (UgpE) ABC-type sugar transport system, permease component
	COG3839 (MalK) ABC-type sugar transport systems, ATPase components
Mjls_0306, Pden_4604, c2A175, Rpal_1596, AZC_0764 (bclR/gabR)	COG1804 (CaiB) Predicted acyl-CoA transferases/carnitine dehydratase
	COG683 (LivK) ABC-type branched-chain amino acid transport systems, periplasmic component
	COG559 (LivH) Branched-chain amino acid ABC-type transport system, permease components
	COG410 (LivF) ABC-type branched-chain amino acid transport systems, ATPase component
Reut_C6293, Pden_4604, Bxe_C1042, Bxe_B1885, ACIAD1688 (dcaR/dcaS)	COG1804 (CaiB) Predicted acyl-CoA transferases/carnitine dehydratase
	COG1024 (CaiD) Enoyl-CoA hydratase/carnithine racemase
	COG1788 (AtoD) Acyl CoA:acetate/3-ketoacid CoA transferase, alpha subunit
	COG2057 (AtoA) Acyl CoA:acetate/3-ketoacid CoA transferase, beta subunit
Reut_C6293, Bpet0265, Rpal_1596, ACIAD1688 (dcaR/dcaS), Reut_B3866	COG1804 (CaiB) Predicted acyl-CoA transferases/carnitine dehydratase
	COG1024 (CaiD) Enoyl-CoA hydratase/carnithine racemase
	COG2070 Dioxygenases related to 2-nitropropane dioxygenase
	COG1960 (CaiA) Acyl-CoA dehydrogenases
Reut_C6293, Mjls_0306, BC1002_7091, Rpal_1596, Reut_B3866	COG1804 (CaiB) Predicted acyl-CoA transferases/carnitine dehydratase
	COG1024 (CaiD) Enoyl-CoA hydratase/carnithine racemase
	COG183 (PaaJ) Acetyl-CoA acetyltransferase
	COG2030 (MaoC) Acyl dehydratase
RSc2255 (pcaR), Mjls_0306, h16_B1825, c2A175, Rpal_1596	COG183 (PaaJ) Acetyl-CoA acetyltransferase
	COG559 (LivH) Branched-chain amino acid ABC-type transport system, permease components
	COG411 (LivG) ABC-type branched-chain amino acid transport systems, ATPase component
	COG410 (LivF) ABC-type branched-chain amino acid transport systems, ATPase component
Bpro_1846, Kvar_2820 (pcaR), PA0155 (pcaR), AAur_4036 (pcaR), Arth_4044 (pobR)	COG15 (PurB) Adenylosuccinate lyase/3-carboxy-cis,cis-muconate cycloisomerase
	COG599 Homolog of gamma-carboxymuconolactone decarboxylase subunit
	COG596 (MhpC) Predicted hydrolases or acyltransferases (alpha/beta hydrolase superfamily)
	COG2814 (AraJ) Arabinose efflux permease
Kfla_2392 (kdgR), Cwoe_4887, SCO0345, mlr7155, Veis_2281	COG4948 L-alanine-DL-glutamate epimerase and related enzymes of enolase superfamily
	COG1653 (UgpB) ABC-type sugar transport system, periplasmic component
	COG1175 (UgpA) ABC-type sugar transport systems, permease components
	COG395 (UgpE) ABC-type sugar transport system, permease component
RL0918/Acry_2240 (kdgR/dgoR), Smon_0569/Amet_1260 (kdgR), MSMEG_3784 (kdgR), Kfla_2392 (kdgR), Dtur_0443 (kdgR)	COG1653 (UgpB) ABC-type sugar transport system, periplasmic component
	COG395 (UgpE) ABC-type sugar transport system, permease component
	COG800 (Eda) 2-keto-3-deoxy-6-phosphogluconate aldolase
	COG524 (RbsK) Sugar kinases, ribokinase family
RL0918/Acry_2240 (kdgR/dgoR), MSMEG_3784 (kdgR), Kfla_2392 (kdgR), Cwoe_4887, Dtur_0443 (kdgR)	COG1653 (UgpB) ABC-type sugar transport system, periplasmic component
	COG1175 (UgpA) ABC-type sugar transport systems, permease components
	COG395 (UgpE) ABC-type sugar transport system, permease component
	COG800 (Eda) 2-keto-3-deoxy-6-phosphogluconate aldolase
Gobs_2443, RL0918/Acry_2240 (kdgR/dgoR), SGR_5846, Cwoe_4887, mlr7155	COG1653 (UgpB) ABC-type sugar transport system, periplasmic component
	COG1175 (UgpA) ABC-type sugar transport systems, permease components
	COG395 (UgpE) ABC-type sugar transport system, permease component
	COG3839 (MalK) ABC-type sugar transport systems, ATPase components
Jann_3511, Mjls_0306, Bphy_7060, Rpal_1596	COG318 (CaiC) Acyl-CoA synthetases (AMP-forming)/AMP-acid ligases II
	COG1024 (CaiD) Enoyl-CoA hydratase/carnithine racemase
	COG1012 (PutA) NAD-dependent aldehyde dehydrogenases
	COG1960 (CaiA) Acyl-CoA dehydrogenases
RL0918/Acry_2240 (kdgR/dgoR), MSMEG_6174, Cwoe_4887, Bphy_4303	COG1028 (FabG) Dehydrogenases with different specificities (related to short-chain alcohol dehydrogenases)
	COG1879 (RbsB) ABC-type sugar transport system, periplasmic component
	COG1129 (MglA) ABC-type sugar transport system, ATPase component
	COG1172 (AraH) Ribose/xylose/arabinose/galactoside ABC-type transport systems, permease components
Veis_0906, Daci_1756, Daci_1166, Reut_B3866	COG3181 Uncharacterized protein conserved in bacteria
	COG1804 (CaiB) Predicted acyl-CoA transferases/carnitine dehydratase
	COG1960 (CaiA) Acyl-CoA dehydrogenases
	COG1042 Acyl-CoA synthetase (NDP forming)
AZC_2884, Jann_3511, Mjls_0306, Caur_1349 (mhpR)	COG1024 (CaiD) Enoyl-CoA hydratase/carnithine racemase
	COG683 (LivK) ABC-type branched-chain amino acid transport systems, periplasmic component
	COG1012 (PutA) NAD-dependent aldehyde dehydrogenases
	COG2514/PF00903 Predicted ring-cleavage extradiol dioxygenase/Glyoxalase/bleomycin resistance protein/2,3-dihydroxybiphenyl 1,2-dioxygenase bphC
Veis_0906, h16_B1825, BB4810, Reut_B3866	COG3181 Uncharacterized protein conserved in bacteria
	COG183 (PaaJ) Acetyl-CoA acetyltransferase
	COG1960 (CaiA) Acyl-CoA dehydrogenases
	COG1042 Acyl-CoA synthetase (NDP forming)
Bpro_1846, Bxe_B2330 (mhpR), Aaci_1624, h16_B1825	COG1638 (DctP) TRAP-type C4-dicarboxylate transport system, periplasmic component
	COG683 (LivK) ABC-type branched-chain amino acid transport systems, periplasmic component
	COG4177 (LivM) ABC-type branched-chain amino acid transport system, permease component
	COG410 (LivF) ABC-type branched-chain amino acid transport systems, ATPase component
Mrub_2690, Mjls_0306, Aaci_1624, Pden_4604	COG683 (LivK) ABC-type branched-chain amino acid transport systems, periplasmic component
	COG559 (LivH) Branched-chain amino acid ABC-type transport system, permease components
	COG410 (LivF) ABC-type branched-chain amino acid transport systems, ATPase component
	COG4638 (HcaE) Phenylpropionate dioxygenase and related ring-hydroxylating dioxygenases, large terminal subunit
Mrub_2690, Jann_3511, Pden_4604, Pnap_2705	COG3181 Uncharacterized protein conserved in bacteria
	COG683 (LivK) ABC-type branched-chain amino acid transport systems, periplasmic component
	COG559 (LivH) Branched-chain amino acid ABC-type transport system, permease components
	COG3333 Uncharacterized protein conserved in bacteria
Mrub_2690, Jann_3511, Mjls_0306, Caur_1349 (mhpR)	COG683 (LivK) ABC-type branched-chain amino acid transport systems, periplasmic component
	COG559 (LivH) Branched-chain amino acid ABC-type transport system, permease components
	COG410 (LivF) ABC-type branched-chain amino acid transport systems, ATPase component
	COG2514/PF00903 Predicted ring-cleavage extradiol dioxygenase/Glyoxalase/bleomycin resistance protein/2,3-dihydroxybiphenyl 1,2-dioxygenase bphC
Mrub_2690, Bxe_B2330 (mhpR), Aaci_1624, Pden_0169	COG683 (LivK) ABC-type branched-chain amino acid transport systems, periplasmic component
	COG4177 (LivM) ABC-type branched-chain amino acid transport system, permease component
	COG410 (LivF) ABC-type branched-chain amino acid transport systems, ATPase component
	COG654 (UbiH) 4-hydroxybenzoate 3-monooxygenase
Bpro_1846, Csal_0297, PA0155 (pcaR), AAur_4036 (pcaR)	COG169 (AroE) Shikimate 5-dehydrogenase
	COG3185 4-hydroxyphenylpyruvate dioxygenase and related hemolysins
	COG15 (PurB) Adenylosuccinate lyase/3-carboxy-cis,cis-muconate cycloisomerase
	COG596 (MhpC) Predicted hydrolases or acyltransferases (alpha/beta hydrolase superfamily)
Daci_5560 (pcaR), mlr4184 (pcaR), Bpet4527 (pcaR), AAur_4036 (pcaR)	COG596 (MhpC) Predicted hydrolases or acyltransferases (alpha/beta hydrolase superfamily)
	COG1788 (AtoD) Acyl CoA:acetate/3-ketoacid CoA transferase, alpha subunit
	COG2057 (AtoA) Acyl CoA:acetate/3-ketoacid CoA transferase, beta subunit
	COG4829 (CatC1) Muconolactone delta-isomerase
Cwoe_4887, mlr7155, Veis_2281, Dtur_0443 (kdgR)	COG673 (MviM) Predicted dehydrogenases and related proteins
	COG1653 (UgpB) ABC-type sugar transport system, periplasmic component
	COG1175 (UgpA) ABC-type sugar transport systems, permease components
	COG395 (UgpE) ABC-type sugar transport system, permease component
mlr4184 (pcaR), Bpet4527 (pcaR), Bxe_C1042, ACIAD1688 (dcaR/dcaS)	COG1028 (FabG) Dehydrogenases with different specificities (related to short-chain alcohol dehydrogenases)
	COG2057 (AtoA) Acyl CoA:acetate/3-ketoacid CoA transferase, beta subunit
	COG1788 (AtoD) Acyl CoA:acetate/3-ketoacid CoA transferase, alpha subunit
	COG1250 (FadB) 3-hydroxyacyl-CoA dehydrogenase
Vapar_2383 (pobR/pcaU), Kvar_2820 (pcaR), PA0155 (pcaR), AAur_4036 (pcaR), ACIAD1688 (dcaR/dcaS)	COG183 (PaaJ) Acetyl-CoA acetyltransferase
	COG1788 (AtoD) Acyl CoA:acetate/3-ketoacid CoA transferase, alpha subunit
	COG2057 (AtoA) Acyl CoA:acetate/3-ketoacid CoA transferase, beta subunit
	COG2271 (UhpC) Sugar phosphate permease/Major facilitator superfamily, general substrate transporter
AZC_2884, Jann_3511, Rpal_1596, ACIAD1688 (dcaR/dcaS)	COG1024 (CaiD) Enoyl-CoA hydratase/carnithine racemase
	COG183 (PaaJ) Acetyl-CoA acetyltransferase
	COG1250 (FadB) 3-hydroxyacyl-CoA dehydrogenase
	COG2050 (PaaI) Uncharacterized protein, possibly acyl-coenzyme A thioesterase involved in aromatic compounds catabolism
Gobs_2443, CJE0530, SCO0345, mlr7155	COG1028 (FabG) Dehydrogenases with different specificities (related to short-chain alcohol dehydrogenases)
	COG1653 (UgpB) ABC-type sugar transport system, periplasmic component
	COG1175 (UgpA) ABC-type sugar transport systems, permease components
	COG179 (MhpD) 2-keto-4-pentenoate hydratase/2-oxohepta-3-ene-1,7-dioic acid hydratase (catechol pathway)
Bxe_B2330 (mhpR), Aaci_1624, RER_24070 (ltbR), AZC_2273	COG596 (MhpC) Predicted hydrolases or acyltransferases (alpha/beta hydrolase superfamily)
	COG2271 (UhpC) Sugar phosphate permease/Major facilitator superfamily, general substrate transporter
	COG179 (MhpD) 2-keto-4-pentenoate hydratase/2-oxohepta-3-ene-1,7-dioic acid hydratase (catechol pathway)
	COG119 (LeuA) Isopropylmalate/homocitrate/citramalate synthases
Smon_0569/Amet_1260 (kdgR), LSEI_2670, Kfla_2392 (kdgR), PBPRB1738 (kdgR)	COG1028 (FabG) Dehydrogenases with different specificities (related to short-chain alcohol dehydrogenases)
	COG800 (Eda) 2-keto-3-deoxy-6-phosphogluconate aldolase
	COG524 (RbsK) Sugar kinases, ribokinase family
	COG3717 (KduI) 5-keto 4-deoxyuronate isomerase/4-deoxy-L-threo-5-hexosulose-uronateketol-isomerase
BPP3681, ABC0571, Rmet_1930, Bphy_7060	COG747 (DdpA) ABC-type dipeptide transport system, periplasmic component
	COG624 (ArgE) Acetylornithine deacetylase/Succinyl-diaminopimelate desuccinylase and related deacylases
	COG601 (DppB) ABC-type dipeptide/oligopeptide/nickel transport systems, permease components
	COG1173 (DppC) ABC-type dipeptide/oligopeptide/nickel transport systems, permease components
