# Supplementary material for: Comparative Analysis of the IclR-Family of Bacterial Transcription Factors and Their DNA-Binding Motifs: Structure, Positioning, Co-Evolution, Regulon Content
Source: Front Microbiol. 2021 Jun 10;12:675815. doi: 10.3389/fmicb.2021.675815 (PMC8222616; doi:10.3389/fmicb.2021.675815)
Supplement: Supplementary file 4 [file Table_4.XLS]

## Sheet: tgt11aca (group1)
Number of nucleotide/ amino acid position	Counts, observed																					Counts, expected																					χ2
10/29	A	P	S	T	G	I	V	L	K	E	D	N	R	Q	F	C	Y	M	H	W	-	A	P	S	T	G	I	V	L	K	E	D	N	R	Q	F	C	Y	M	H	W	-	A	P	S	T	G	I	V
T	58.676926	14.592563	23.55826	5.463132	4.891746	0.5558227	0.09926516	0.093842566	0.083666794	0.075537585	0.0639444	0.060421262	0.05854843	0.047504015	0.035834715	0.031369727	0.029941808	0.028643347	0.027492423	0.008640907	0.0	39.98819	30.71394	17.128706	16.433817	2.4223695	0.42668173	0.18251847	0.17254798	0.15383783	0.13889067	0.11757431	0.111096345	0.10765277	0.08734544	0.06588914	0.057679396	0.055053886	0.05266641	0.05055021	0.015888004	0.0	8.734301	8.461916	2.4134436	7.3236747	2.5172958	0.039086238	0.03797486
C	8.985349	47.93293	7.9701447	8.660092	0.12600519	0.07017404	0.09926516	0.093842566	0.083666794	0.075537585	0.0639444	0.060421262	0.05854843	0.047504015	0.035834715	0.031369727	0.029941808	0.028643347	0.027492423	0.008640907	0.0	27.4577	21.08958	11.761345	11.284202	1.6633084	0.29297897	0.12532544	0.11847924	0.10563201	0.09536862	0.08073184	0.076283775	0.07391927	0.059975337	0.04524247	0.039605286	0.03780249	0.03616314	0.03471006	0.010909421	0.0	12.427397	34.166893	1.222071	0.6102292	1.4208436	0.16943891	0.005418998
G	17.947376	0.7577261	5.55748	20.67003	0.12600519	0.23205692	0.09926516	0.093842566	0.083666794	0.075537585	0.0639444	0.060421262	0.05854843	0.047504015	0.035834715	0.031369727	0.029941808	0.028643347	0.027492423	0.008640907	0.0	16.969177	13.033606	7.2686477	6.973768	1.0279438	0.18106441	0.07745258	0.07322156	0.06528181	0.058938917	0.04989322	0.04714426	0.045682963	0.037065454	0.027960373	0.024476526	0.023362378	0.02234924	0.021451222	0.006742149	0.0	0.056388903	11.562205	0.40283906	26.89903	0.7913792	0.014360831	0.0061429674
A	1.3830718	3.5336804	0.1768713	0.9577917	0.12600519	0.07017404	0.09926516	0.093842566	0.083666794	0.075537585	0.0639444	0.060421262	0.05854843	0.047504015	0.035834715	0.031369727	0.029941808	0.028643347	0.027492423	0.008640907	0.0	2.5774288	1.9796592	1.1040264	1.0592375	0.1561332	0.027501663	0.011764182	0.011121536	0.009915578	0.008952163	0.0075782235	0.0071606864	0.006938732	0.005629829	0.0042468687	0.003717711	0.0035484843	0.0033946002	0.003258201	0.0010240573	0.0	0.55345416	1.2198979	0.77861965	0.0097157145	0.005813609	0.066211686	0.6508247
-	0.0	0.0	0.0	0.0	0.0	0.0	0.0	0.0	0.0	0.0	0.0	0.0	0.0	0.0	0.0	0.0	0.0	0.0	0.0	0.0	0.0	0.0	0.0	0.0	0.0	0.0	0.0	0.0	0.0	0.0	0.0	0.0	0.0	0.0	0.0	0.0	0.0	0.0	0.0	0.0	0.0	0.0	0.0	0.0	0.0	0.0	0.0	0.0	0.0
22/29	A	P	S	T	G	I	V	L	K	E	D	N	R	Q	F	C	Y	M	H	W	-	A	P	S	T	G	I	V	L	K	E	D	N	R	Q	F	C	Y	M	H	W	-	A	P	S	T	G	I	V
A	56.813484	14.898128	19.791506	4.989462	4.891746	0.39393976	0.09926517	0.09384258	0.08366681	0.07553759	0.06394441	0.06042127	0.05854843	0.047504026	0.03583472	0.03136973	0.029941812	0.02864335	0.027492426	0.008640908	0.0	37.791203	29.026487	16.18764	15.530928	2.289282	0.40323943	0.17249073	0.16306803	0.14538583	0.13125989	0.11111468	0.10499261	0.10173823	0.082546614	0.06226914	0.05451044	0.052029178	0.04977287	0.047772937	0.015015101	0.0	9.574905	6.8768415	0.80233157	7.1549172	2.9584901	2.1447253E-4	0.031085625
G	10.292305	47.727306	10.768092	8.774703	0.1260052	0.23205692	0.09926517	0.09384258	0.08366681	0.07553759	0.06394441	0.06042127	0.05854843	0.047504026	0.03583472	0.03136973	0.029941812	0.02864335	0.027492426	0.008640908	0.0	28.99694	22.271835	12.4206705	11.916779	1.7565511	0.30940297	0.13235101	0.12512103	0.111553594	0.100714855	0.08525757	0.08056013	0.07806308	0.063337475	0.0477787	0.041825503	0.039921645	0.038190395	0.036655862	0.011520988	0.0	12.065528	29.09419	0.21987663	0.8284654	1.5135797	0.019335343	0.008270981
C	17.986681	0.75772613	6.5262856	19.298374	0.1260052	0.23205692	0.09926517	0.09384258	0.08366681	0.07553759	0.06394441	0.06042127	0.05854843	0.047504026	0.03583472	0.03136973	0.029941812	0.02864335	0.027492426	0.008640908	0.0	16.835175	12.93068	7.211248	6.9186974	1.0198263	0.17963456	0.076840945	0.072643325	0.06476628	0.05847348	0.049499217	0.046771966	0.04532221	0.036772754	0.027739571	0.024283238	0.023177888	0.02217275	0.021281824	0.0066889073	0.0	0.078761704	11.459631	0.06506132	22.151049	0.78338456	0.015298302	0.0065439856
T	1.9002457	3.4337327	0.17687131	2.6885042	0.1260052	0.070174046	0.09926517	0.09384258	0.08366681	0.07553759	0.06394441	0.06042127	0.05854843	0.047504026	0.03583472	0.03136973	0.029941812	0.02864335	0.027492426	0.008640908	0.0	3.3691869	2.587789	1.4431714	1.3846238	0.20409563	0.035949875	0.015378011	0.014537951	0.012961536	0.011702171	0.009906171	0.009360372	0.009070235	0.007359251	0.00555146	0.0048597516	0.0046385406	0.0044373847	0.0042590853	0.0013386364	0.0	0.6404478	0.2765375	1.1111057	1.2278457	0.029878715	0.032581307	0.45760503
-	0.0	0.0	0.0	0.0	0.0	0.0	0.0	0.0	0.0	0.0	0.0	0.0	0.0	0.0	0.0	0.0	0.0	0.0	0.0	0.0	0.0	0.0	0.0	0.0	0.0	0.0	0.0	0.0	0.0	0.0	0.0	0.0	0.0	0.0	0.0	0.0	0.0	0.0	0.0	0.0	0.0	0.0	0.0	0.0	0.0	0.0	0.0	0.0	0.0
20/6	G	A	T	V	F	I	S	L	K	N	D	E	R	P	Q	Y	C	M	H	W	-	G	A	T	V	F	I	S	L	K	N	D	E	R	P	Q	Y	C	M	H	W	-	G	A	T	V	F	I	S
C	104.52454	8.679151	0.64288795	0.09203863	0.0560312	0.7187524	0.11294065	0.089800104	0.0669613	0.06374803	0.05887224	0.05483519	0.04701968	0.039875686	0.03815864	0.029049408	0.026204059	0.02584326	0.025460482	0.01074881	0.0	70.86446	26.280027	5.002561	3.5532825	3.3618078	3.104262	1.5458162	0.73839456	0.13097522	0.124690115	0.11515314	0.10725673	0.09196972	0.07799619	0.07463767	0.056820158	0.05125471	0.05054899	0.049800284	0.021024494	1.6971833E-4	15.988281	11.788071	3.7994037	3.3715892	3.2506793	1.8331753	1.3281865
T	28.90623	43.79927	7.3395796	6.99038	6.7068353	5.484499	2.8223858	1.240623	0.0669613	0.06374803	0.05887224	0.05483519	0.04701968	0.039875686	0.03815864	0.029049408	0.026204059	0.02584326	0.025460482	0.01074881	3.470756E-4	63.725315	23.63248	4.4985847	3.1953118	3.023127	2.7915273	1.390085	0.66400594	0.11778028	0.11212837	0.10355219	0.0964513	0.08270436	0.07013856	0.0671184	0.051095888	0.04609112	0.0454565	0.04478322	0.018906409	1.5262028E-4	19.024914	17.209341	1.7941757	4.5073977	4.488632	2.5978956	1.4757987
A	8.285342	1.0323269	0.083929576	0.09203863	0.0560312	0.072497204	0.11294065	0.089800104	0.0669613	0.06374803	0.05887224	0.05483519	0.04701968	0.039875686	0.03815864	0.029049408	0.026204059	0.02584326	0.025460482	0.01074881	0.0	6.332009	2.34822	0.44699782	0.31749928	0.30039027	0.27737758	0.13812453	0.065978356	0.011703132	0.011141535	0.010289371	0.009583796	0.008217843	0.0069692545	0.0066691586	0.0050770966	0.0045798025	0.0045167445	0.0044498444	0.0018786183	1.51649765E-5	0.6025752	0.73739886	0.29489753	0.16010274	0.19877927	0.15133151	0.00459171
G	3.2022226	0.23216593	2.1638882	0.09203863	0.0560312	0.072497204	0.11294065	0.089800104	0.0669613	0.06374803	0.05887224	0.05483519	0.04701968	0.039875686	0.03815864	0.029049408	0.026204059	0.02584326	0.025460482	0.01074881	0.0	3.9965367	1.4821123	0.282129	0.20039415	0.18959557	0.17507078	0.08717926	0.041643173	0.007386597	0.007032137	0.006494282	0.006048948	0.0051868083	0.0043987436	0.004209334	0.0032044814	0.0028906073	0.0028508068	0.0028085823	0.0011857165	9.571589E-6	0.15787043	1.0541481	12.551059	0.05858913	0.09409208	0.060097624	0.007612466
-	0.0	0.0	0.0	0.0	0.0	0.0	0.0	0.0	0.0	0.0	0.0	0.0	0.0	0.0	0.0	0.0	0.0	0.0	0.0	0.0	0.0	0.0	0.0	0.0	0.0	0.0	0.0	0.0	0.0	0.0	0.0	0.0	0.0	0.0	0.0	0.0	0.0	0.0	0.0	0.0	0.0	0.0	0.0	0.0	0.0	0.0	0.0	0.0	0.0
12/30	T	A	G	S	V	I	K	R	L	E	N	D	P	Q	F	M	C	Y	H	W	-	T	A	G	S	V	I	K	R	L	E	N	D	P	Q	F	M	C	Y	H	W	-	T	A	G	S	V	I	K
G	42.55882	46.186073	7.288619	7.8746037	6.2652903	3.873494	1.1975467	0.8887675	0.12254179	0.07185743	0.07071383	0.064815044	0.05012962	0.04920182	0.043947887	0.036090128	0.033771213	0.03260095	0.026039768	0.010659654	0.0	70.59819	25.11791	5.7083387	5.181215	4.4005857	3.1107144	0.7172791	0.6994349	0.2424782	0.1421871	0.13992421	0.12825206	0.09919343	0.097357556	0.086961396	0.07141295	0.066824414	0.06450877	0.051525906	0.02109267	0.0	11.136353	17.671354	0.43748033	1.4001242	0.7901501	0.18704145	0.32157218
A	96.757355	1.268225	1.6927462	2.2638981	1.1080939	0.10740518	0.08414232	0.39465177	0.12254179	0.07185743	0.07071383	0.064815044	0.05012962	0.04920182	0.043947887	0.036090128	0.033771213	0.03260095	0.026039768	0.010659654	0.0	63.06544	22.437857	5.0992656	4.628385	3.931048	2.7788045	0.6407462	0.6248059	0.21660604	0.1270159	0.12499444	0.1145677	0.0886096	0.08696961	0.077682704	0.063793264	0.05969432	0.057625752	0.04602815	0.018842105	0.0	17.99948	19.97309	2.2756953	1.2079372	2.0272126	2.5681455	0.48351103
T	1.105514	1.0160336	2.4163213	0.16764134	0.7898163	2.1999812	0.08414232	0.06524134	0.12254179	0.07185743	0.07071383	0.064815044	0.05012962	0.04920182	0.043947887	0.036090128	0.033771213	0.03260095	0.026039768	0.010659654	0.0	5.11415	1.8195477	0.41351348	0.3753285	0.3187795	0.22534095	0.051959876	0.050667237	0.017565181	0.010300069	0.010136144	0.009290611	0.007185597	0.0070526055	0.006299505	0.0051731714	0.004840777	0.004673031	0.0037325495	0.0015279583	0.0	3.1420984	0.35483256	9.700383	0.11492322	0.6960162	17.303576	0.019932875
C	2.2919445	2.305388	0.14167328	0.16764134	0.73254794	0.10740518	0.08414232	0.06524134	0.12254179	0.07185743	0.07071383	0.064815044	0.05012962	0.04920182	0.043947887	0.036090128	0.033771213	0.03260095	0.026039768	0.010659654	0.0	3.9357326	1.4002821	0.31823048	0.2888442	0.24532539	0.17341721	0.039987125	0.03899234	0.013517761	0.007926697	0.007800544	0.0071498407	0.0055298703	0.005427523	0.004847954	0.0039811544	0.0037253508	0.0035962577	0.0028724843	0.0011758816	0.0	0.68654037	0.58503675	0.097955555	0.050858326	0.9676366	0.025127774	0.04875773
-	0.0	0.0	0.0	0.0	0.0	0.0	0.0	0.0	0.0	0.0	0.0	0.0	0.0	0.0	0.0	0.0	0.0	0.0	0.0	0.0	0.0	0.0	0.0	0.0	0.0	0.0	0.0	0.0	0.0	0.0	0.0	0.0	0.0	0.0	0.0	0.0	0.0	0.0	0.0	0.0	0.0	0.0	0.0	0.0	0.0	0.0	0.0	0.0	0.0
25/28	R	K	H	P	Q	T	A	S	E	L	N	G	D	V	I	Y	F	M	C	W	-	R	K	H	P	Q	T	A	S	E	L	N	G	D	V	I	Y	F	M	C	W	-	R	K	H	P	Q	T	A
A	110.96404	0.23243864	10.474557	3.6189196	0.6340584	0.073237225	1.3816148	0.08705983	0.10056235	0.08467817	0.07269162	0.06446732	0.060586017	0.058894448	0.045217637	0.035462577	0.032865223	0.028691856	0.01517216	0.010586468	0.0	97.64559	12.011444	5.984034	3.5272422	3.3841445	2.7469141	0.89680046	0.5423792	0.22048464	0.1856583	0.15937757	0.14134568	0.13283588	0.12912706	0.09914043	0.0777523	0.07205756	0.062907375	0.03326522	0.02321101	0.0	1.8165811	11.5510645	3.3697662	0.0023828107	2.2348258	2.6023924	0.2620928
G	37.95672	0.7730736	0.4083648	0.5434027	0.71958864	1.881551	0.08910461	0.08705983	0.10056235	0.08467817	0.07269162	0.06446732	0.060586017	0.058894448	0.045217637	0.035462577	0.032865223	0.028691856	0.01517216	0.010586468	0.0	32.835815	4.0391536	2.0122833	1.1861249	1.1380045	0.9237196	0.30157194	0.1823888	0.074143566	0.062432326	0.053594764	0.04753108	0.044669442	0.043422256	0.033338487	0.026146187	0.024231186	0.021154204	0.011186275	0.007805292	0.0	0.7986294	2.6409686	1.2784257	0.34827015	0.1538411	0.993203	0.14969021
C	9.825521	19.378513	0.0703999	1.5209793	1.7022943	0.073237225	0.08910461	0.24898317	0.10056235	0.08467817	0.07269162	0.06446732	0.060586017	0.058894448	0.045217637	0.035462577	0.032865223	0.028691856	0.01517216	0.010586468	0.0	25.554976	3.1435335	1.5660906	0.9231199	0.8856696	0.718899	0.23470299	0.14194688	0.057703372	0.048588917	0.04171095	0.036991794	0.03476468	0.033794038	0.02594619	0.020348672	0.018858293	0.016463583	0.00870589	0.0060745883	0.0	9.6817045	83.84659	1.4284555	0.38720414	0.7529625	0.57988554	0.0903222
T	18.894035	1.7396721	0.0703999	0.8137387	3.1761012	3.0306695	0.08910461	0.57282984	0.10056235	0.08467817	0.07269162	0.06446732	0.060586017	0.058894448	0.045217637	0.035462577	0.032865223	0.028691856	0.01517216	0.010586468	0.0	22.107012	2.7193973	1.3547884	0.79856944	0.76617205	0.62190276	0.20303608	0.12279494	0.04991784	0.04203314	0.03608317	0.032000735	0.030074112	0.029234434	0.022445444	0.01760316	0.01631387	0.014242263	0.0075312625	0.0052549844	0.0	0.46696576	0.35296848	1.217647	2.8814844E-4	7.5802283	9.329685	0.0639314
-	2.2663407	0.0	0.0	0.0	0.0	0.0	0.0	0.0	0.0	0.0	0.0	0.0	0.0	0.0	0.0	0.0	0.0	0.0	0.0	0.0	0.0	1.727869	0.21254623	0.105889335	0.062415645	0.059883486	0.048607495	0.015869161	0.009597569	0.003901544	0.0032852811	0.0028202357	0.0025011557	0.002350572	0.0022849434	0.0017543205	0.001375851	0.0012750808	0.0011131655	5.886383E-4	4.10726E-4	0.0	0.16780888	0.21254623	0.105889335	0.062415645	0.059883486	0.048607495	0.015869161
20/30	T	A	G	S	V	I	K	R	L	E	N	D	P	Q	F	M	C	Y	H	W	-	T	A	G	S	V	I	K	R	L	E	N	D	P	Q	F	M	C	Y	H	W	-	T	A	G	S	V	I	K
C	43.050064	45.91072	5.531364	7.8746037	6.2993574	3.873494	1.1975467	1.0534726	0.12254179	0.071857445	0.07071383	0.064815044	0.050129622	0.049201824	0.043947887	0.036090128	0.033771213	0.032600954	0.02603977	0.010659654	0.0	69.786316	24.829058	5.642694	5.121632	4.3499794	3.0749416	0.70903045	0.69139147	0.23968972	0.14055197	0.1383151	0.12677717	0.09805272	0.09623796	0.08596135	0.0705917	0.06605594	0.06376693	0.05093336	0.020850107	0.0	10.243085	17.899855	0.0021965352	1.479773	0.8735845	0.20738141	0.33658376
T	95.13751	1.7333572	2.181816	2.2638981	1.4263713	0.107405186	0.08414232	0.22994657	0.12254179	0.071857445	0.07071383	0.064815044	0.050129622	0.049201824	0.043947887	0.036090128	0.033771213	0.032600954	0.02603977	0.010659654	0.0	62.75579	22.327686	5.074228	4.60566	3.9117465	2.7651608	0.6376001	0.62173814	0.21554253	0.12639226	0.12438073	0.11400517	0.08817453	0.08654259	0.077301286	0.063480034	0.05940122	0.057342812	0.04580215	0.018749591	0.0	16.70883	18.995539	1.6487328	1.190676	1.579113	2.5545223	0.4804195
A	2.2340727	0.82625085	3.6845074	0.16764136	0.4374717	2.1999812	0.08414232	0.06524134	0.12254179	0.071857445	0.07071383	0.064815044	0.050129622	0.049201824	0.043947887	0.036090128	0.033771213	0.032600954	0.02603977	0.010659654	0.0	6.2356725	2.2185702	0.5041961	0.45763722	0.38868716	0.27475768	0.06335456	0.061778452	0.021417188	0.012558852	0.012358978	0.011328021	0.008761383	0.008599226	0.007680972	0.006307637	0.0059023486	0.0056978166	0.0045510894	0.0018630361	0.0	2.567935	0.873785	20.060408	0.18376476	0.0061229956	13.490017	0.006820835
G	2.2919445	2.305388	0.1416733	0.16764136	0.73254794	0.107405186	0.08414232	0.06524134	0.12254179	0.071857445	0.07071383	0.064815044	0.050129622	0.049201824	0.043947887	0.036090128	0.033771213	0.032600954	0.02603977	0.010659654	0.0	3.9357326	1.4002821	0.31823048	0.2888442	0.24532539	0.17341721	0.039987125	0.03899234	0.013517761	0.007926697	0.007800544	0.0071498407	0.0055298703	0.005427523	0.004847954	0.0039811544	0.0037253508	0.0035962577	0.0028724843	0.0011758816	0.0	0.68654037	0.58503675	0.09795554	0.050858315	0.9676366	0.025127769	0.04875773
-	0.0	0.0	0.0	0.0	0.0	0.0	0.0	0.0	0.0	0.0	0.0	0.0	0.0	0.0	0.0	0.0	0.0	0.0	0.0	0.0	0.0	0.0	0.0	0.0	0.0	0.0	0.0	0.0	0.0	0.0	0.0	0.0	0.0	0.0	0.0	0.0	0.0	0.0	0.0	0.0	0.0	0.0	0.0	0.0	0.0	0.0	0.0	0.0	0.0
12/20	L	V	I	A	M	T	F	S	G	K	E	R	Y	D	C	Q	P	N	H	W	-	L	V	I	A	M	T	F	S	G	K	E	R	Y	D	C	Q	P	N	H	W	-	L	V	I	A	M	T	F
G	17.192823	47.035366	19.674282	28.151215	2.8917859	1.2299368	0.078406036	0.06607213	0.055455815	0.052042272	0.043614075	0.04314773	0.038681727	0.034690306	0.033030737	0.03189522	0.03180664	0.031161724	0.018698443	0.01142694	0.0	37.297604	32.752945	26.986998	15.092999	2.6599872	0.82659453	0.15514508	0.1307395	0.10973258	0.10297808	0.086300865	0.0853781	0.07654105	0.06864307	0.065359205	0.06311231	0.06293704	0.061660912	0.036999337	0.022610933	1.7169278E-4	10.837216	6.2280674	1.9815397	11.297753	0.020199576	0.19681357	0.03795725
A	55.40799	13.399498	30.44922	2.0436757	2.3381348	0.07997451	0.078406036	0.06607213	0.055455815	0.052042272	0.043614075	0.04314773	0.038681727	0.034690306	0.033030737	0.03189522	0.03180664	0.031161724	0.018698443	0.01142694	3.470756E-4	33.31799	29.258238	24.107512	13.482593	2.3761694	0.7383978	0.13859126	0.116789736	0.098024234	0.091990426	0.077092655	0.076268345	0.0683742	0.06131893	0.05838545	0.056378298	0.05622173	0.05508176	0.03305155	0.02019837	1.5337334E-4	14.645785	8.595857	1.6682466	9.70502	6.088104E-4	0.58711064	0.026136288
T	1.8150848	5.4711304	0.28937763	0.15774378	0.0736113	0.07997451	0.078406036	0.06607213	0.055455815	0.052042272	0.043614075	0.04314773	0.038681727	0.034690306	0.033030737	0.03189522	0.03180664	0.031161724	0.018698443	0.01142694	0.0	2.7018476	2.372631	1.9549446	1.0933406	0.19269015	0.05987871	0.011238748	0.009470803	0.007949056	0.007459757	0.006251656	0.0061848112	0.005544652	0.0049725208	0.004734637	0.0045718714	0.004559175	0.0044667316	0.0026802414	0.0016379416	1.2437467E-5	0.2910409	4.0464354	1.4190239	0.8006118	0.07358847	0.006744319	0.4014188
C	0.98092616	0.3038094	4.1410575	0.15774378	0.0736113	0.2810682	0.078406036	0.06607213	0.055455815	0.052042272	0.043614075	0.04314773	0.038681727	0.034690306	0.033030737	0.03189522	0.03180664	0.031161724	0.018698443	0.01142694	0.0	2.0792801	1.8259225	1.5044805	0.84140986	0.1482899	0.046081282	0.008649082	0.0072885123	0.0061174105	0.005740858	0.004811131	0.0047596884	0.004267037	0.0038267379	0.003643668	0.0035184075	0.0035086363	0.0034374942	0.002062652	0.0012605222	9.571589E-6	0.5801919	1.2688535	4.620558	0.55549544	0.037608054	1.1982926	0.5626069
-	0.0	0.0	0.0	0.0	0.0	0.0	0.0	0.0	0.0	0.0	0.0	0.0	0.0	0.0	0.0	0.0	0.0	0.0	0.0	0.0	0.0	0.0	0.0	0.0	0.0	0.0	0.0	0.0	0.0	0.0	0.0	0.0	0.0	0.0	0.0	0.0	0.0	0.0	0.0	0.0	0.0	0.0	0.0	0.0	0.0	0.0	0.0	0.0	0.0
12/6	G	A	T	V	F	I	S	L	K	N	D	E	R	P	Q	Y	C	M	H	W	-	G	A	T	V	F	I	S	L	K	N	D	E	R	P	Q	Y	C	M	H	W	-	G	A	T	V	F	I	S
G	104.078865	11.113659	0.64288795	0.092038624	0.056031197	0.072497204	0.11294064	0.0898001	0.0669613	0.063748024	0.058872234	0.054835185	0.047019675	0.039875682	0.038158633	0.029049404	0.026204057	0.025843257	0.02546048	0.010748809	0.0	71.68888	26.585762	5.0607595	3.5946202	3.400918	3.1403759	1.5637997	0.7469848	0.13249893	0.12614071	0.11649279	0.10850452	0.09303967	0.07890356	0.07550598	0.05748119	0.05185099	0.05113706	0.050379645	0.021269087	1.7169278E-4	14.634223	9.0042925	3.856652	3.4128995	3.2897787	2.9970553	1.3460752
A	30.406357	42.164913	7.3395796	6.99038	6.7068353	6.130753	2.8223858	1.240623	0.0669613	0.063748024	0.058872234	0.054835185	0.047019675	0.039875682	0.038158633	0.029049404	0.026204057	0.025843257	0.02546048	0.010748809	3.470756E-4	64.03975	23.749088	4.520782	3.211078	3.0380437	2.8053012	1.3969439	0.66728234	0.11836144	0.112681635	0.104063146	0.09692721	0.08311243	0.07048464	0.06744957	0.051348004	0.046318546	0.04568079	0.04500419	0.018999698	1.5337334E-4	17.664108	14.280237	1.7575765	4.448077	4.430493	3.9420474	1.4545212
T	7.2308855	0.2321659	0.083929576	0.092038624	0.056031197	0.072497204	0.11294064	0.0898001	0.0669613	0.063748024	0.058872234	0.054835185	0.047019675	0.039875682	0.038158633	0.029049404	0.026204057	0.025843257	0.02546048	0.010748809	0.0	5.19316	1.9258791	0.3666027	0.26039517	0.24636336	0.22748962	0.11328203	0.054111764	0.009598256	0.009137665	0.008438768	0.007860095	0.0067398166	0.0057157935	0.005469672	0.0041639516	0.0037560987	0.0037043814	0.003649514	0.0015407379	1.2437467E-5	0.7995758	1.489535	0.21795829	0.10884965	0.14704432	0.10559888	1.0288412E-6
C	3.2022226	0.2321659	2.1638882	0.092038624	0.056031197	0.072497204	0.11294064	0.0898001	0.0669613	0.063748024	0.058872234	0.054835185	0.047019675	0.039875682	0.038158633	0.029049404	0.026204057	0.025843257	0.02546048	0.010748809	0.0	3.9965367	1.4821123	0.282129	0.20039415	0.18959557	0.17507078	0.08717926	0.041643173	0.007386597	0.007032137	0.006494282	0.006048948	0.0051868083	0.0043987436	0.004209334	0.0032044814	0.0028906073	0.0028508068	0.0028085823	0.0011857165	9.571589E-6	0.15787043	1.0541481	12.551059	0.058589138	0.09409208	0.060097624	0.007612461
-	0.0	0.0	0.0	0.0	0.0	0.0	0.0	0.0	0.0	0.0	0.0	0.0	0.0	0.0	0.0	0.0	0.0	0.0	0.0	0.0	0.0	0.0	0.0	0.0	0.0	0.0	0.0	0.0	0.0	0.0	0.0	0.0	0.0	0.0	0.0	0.0	0.0	0.0	0.0	0.0	0.0	0.0	0.0	0.0	0.0	0.0	0.0	0.0	0.0
20/20	L	V	I	A	M	T	F	S	G	K	E	R	Y	D	C	Q	P	N	H	W	-	L	V	I	A	M	T	F	S	G	K	E	R	Y	D	C	Q	P	N	H	W	-	L	V	I	A	M	T	F
C	16.968653	43.117958	21.597225	29.02728	2.8917859	1.2299368	0.07840604	0.066072136	0.05545582	0.052042276	0.04361408	0.043147735	0.03868173	0.03469031	0.03303074	0.03189522	0.031806644	0.031161724	0.018698445	0.011426941	0.0	36.868687	32.376286	26.67665	14.919432	2.6293976	0.8170888	0.15336093	0.12923601	0.10847067	0.10179383	0.08530841	0.084396265	0.07566083	0.06785368	0.06460758	0.062386528	0.06221327	0.06095182	0.036573853	0.02235091	1.6971833E-4	10.74113	3.5638285	0.9671585	13.340415	0.026183786	0.20859852	0.036634073
T	55.708015	15.791854	28.120876	1.16761	2.3381348	0.07997451	0.07840604	0.066072136	0.05545582	0.052042276	0.04361408	0.043147735	0.03868173	0.03469031	0.03303074	0.03189522	0.031806644	0.031161724	0.018698445	0.011426941	3.470756E-4	33.1544	29.11458	23.989145	13.416393	2.3645024	0.73477226	0.13791078	0.116216294	0.097542934	0.09153876	0.07671413	0.07589388	0.06803848	0.061017856	0.058098778	0.05610148	0.05594568	0.05481131	0.03288927	0.020099197	1.5262028E-4	15.342325	6.0964313	0.7116219	11.182789	2.9403807E-4	0.58352786	0.025674671
A	1.739233	6.9961987	0.6947789	0.1577438	0.0736113	0.07997451	0.07840604	0.066072136	0.05545582	0.052042276	0.04361408	0.043147735	0.03868173	0.03469031	0.03303074	0.03189522	0.031806644	0.031161724	0.018698445	0.011426941	0.0	3.2943568	2.892944	2.3836596	1.3331078	0.23494665	0.07300998	0.01370338	0.0115477275	0.009692266	0.009095666	0.00762263	0.0075411266	0.0067605823	0.006062984	0.0057729324	0.0055744727	0.005558992	0.005446276	0.0032680123	0.0019971386	1.51649765E-5	0.7341069	5.8199177	1.196613	1.0362856	0.11078726	6.643562E-4	0.30550376
G	0.9809263	0.30380943	4.1410575	0.1577438	0.0736113	0.2810682	0.07840604	0.066072136	0.05545582	0.052042276	0.04361408	0.043147735	0.03868173	0.03469031	0.03303074	0.03189522	0.031806644	0.031161724	0.018698445	0.011426941	0.0	2.0792801	1.8259225	1.5044805	0.84140986	0.1482899	0.046081282	0.008649082	0.0072885123	0.0061174105	0.005740858	0.004811131	0.0047596884	0.004267037	0.0038267379	0.003643668	0.0035184075	0.0035086363	0.0034374942	0.002062652	0.0012605222	9.571589E-6	0.5801918	1.2688535	4.620558	0.5554954	0.037608054	1.1982926	0.562607
-	0.0	0.0	0.0	0.0	0.0	0.0	0.0	0.0	0.0	0.0	0.0	0.0	0.0	0.0	0.0	0.0	0.0	0.0	0.0	0.0	0.0	0.0	0.0	0.0	0.0	0.0	0.0	0.0	0.0	0.0	0.0	0.0	0.0	0.0	0.0	0.0	0.0	0.0	0.0	0.0	0.0	0.0	0.0	0.0	0.0	0.0	0.0	0.0	0.0
7/28	R	K	H	P	Q	T	A	S	E	L	N	G	D	V	I	Y	F	M	C	W	-	R	K	H	P	Q	T	A	S	E	L	N	G	D	V	I	Y	F	M	C	W	-	R	K	H	P	Q	T	A
T	111.931656	0.23243861	8.550348	4.1925387	0.63405836	2.4812896	0.7353598	0.08705982	0.10056234	0.08467816	0.07269161	0.06446731	0.06058601	0.05889444	0.04521763	0.035462573	0.032865223	0.02869185	0.015172158	0.010586467	0.0	98.69682	12.140757	6.048456	3.5652156	3.4205775	2.7764866	0.9064552	0.5482183	0.22285832	0.18765706	0.1610934	0.14286739	0.13426596	0.13051721	0.100207746	0.078589365	0.072833315	0.063584626	0.03362334	0.023460893	0.0	1.7747359	11.680328	1.0348862	0.11038164	2.2699933	0.031385448	0.032294642
C	35.971275	1.5472102	0.070399895	0.8513546	0.7195885	0.07323722	0.08910459	0.08705982	0.10056234	0.08467816	0.07269161	0.06446731	0.06058601	0.05889444	0.04521763	0.035462573	0.032865223	0.02869185	0.015172158	0.010586467	0.0	30.510763	3.7531476	1.8697969	1.1021373	1.0574244	0.85831255	0.28021812	0.16947415	0.06889358	0.0580116	0.049799807	0.044165485	0.041506473	0.0403476	0.030977843	0.024294818	0.022515414	0.01965631	0.010394192	0.007252611	0.0	0.97726804	1.2965543	1.7316477	0.057063647	0.107935	0.7180872	0.13034268
G	8.123409	18.60438	0.070399895	1.2130274	1.7022943	1.3858045	0.7353598	0.24898317	0.10056234	0.08467816	0.07269161	0.06446731	0.06058601	0.05889444	0.04521763	0.035462573	0.032865223	0.02869185	0.015172158	0.010586467	0.0	24.925703	3.066126	1.5275267	0.9003888	0.8638606	0.7011967	0.2289236	0.13845156	0.05628247	0.04739245	0.040683847	0.036080897	0.033908624	0.032961886	0.025307285	0.0198476	0.018393923	0.01605818	0.008491514	0.005925006	0.0	11.326344	78.74345	1.3899715	0.10855631	0.8137553	0.6684115	1.1203632
A	21.613935	1.7396721	2.3325734	0.24011941	3.1761012	1.1183637	0.08910459	0.57282984	0.10056234	0.08467816	0.07269161	0.06446731	0.06058601	0.05889444	0.04521763	0.035462573	0.032865223	0.02869185	0.015172158	0.010586467	0.0	24.010084	2.9534953	1.4714146	0.8673139	0.8321276	0.67543894	0.22051434	0.13336568	0.05421499	0.04565154	0.03918937	0.034755506	0.032663025	0.031751066	0.024377648	0.01911852	0.017718239	0.015468301	0.008179587	0.005707357	0.0	0.23912987	0.4988553	0.5040011	0.45355317	6.602608	0.29045168	0.0783102
-	2.2663407	0.0	0.0	0.0	0.0	0.0	0.0	0.0	0.0	0.0	0.0	0.0	0.0	0.0	0.0	0.0	0.0	0.0	0.0	0.0	0.0	1.727869	0.21254623	0.105889335	0.062415645	0.059883486	0.048607495	0.015869161	0.009597569	0.003901544	0.0032852811	0.0028202357	0.0025011557	0.002350572	0.0022849434	0.0017543205	0.001375851	0.0012750808	0.0011131655	5.886383E-4	4.10726E-4	0.0	0.16780888	0.21254623	0.105889335	0.062415645	0.059883486	0.048607495	0.015869161
[truncated: 14 more columns]

## Sheet: gtt11aac (group1)
Number of nucleotide/ amino acid position	Counts, observed																					Counts, expected																					χ2
21/33	R	G	K	A	E	-	Q	S	L	N	T	D	V	I	H	P	F	Y	M	C	W	R	G	K	A	E	-	Q	S	L	N	T	D	V	I	H	P	F	Y	M	C	W	R	G	K	A	E	-	Q
G	250.55894	0.14238657	9.086129	0.12057254	0.12945801	3.8021166	0.109641425	0.1080802	0.106440715	0.09053684	0.08209292	0.076033175	0.07349203	0.05503939	0.052731197	0.046652853	0.040667385	0.039927278	0.03549265	0.01918859	0.013473416	225.79128	14.673589	9.392843	4.960566	4.5881977	2.6706967	0.30805928	0.30367273	0.29906622	0.25438115	0.2306563	0.21363027	0.20649038	0.15464404	0.14815873	0.13108043	0.11426306	0.112183586	0.099723615	0.05391414	0.03785623	2.7168343	14.390198	0.010015446	4.7223516	4.3329344	0.47931725	0.12779891
A	63.550793	0.14238657	0.27760014	0.12057254	0.12945801	0.0	0.109641425	0.1080802	0.106440715	0.09053684	0.08209292	0.076033175	0.07349203	0.05503939	0.052731197	0.046652853	0.040667385	0.039927278	0.03549265	0.01918859	0.013473416	55.587833	3.6125093	2.3124356	1.2212479	1.1295741	0.6575021	0.075841494	0.07476156	0.07362748	0.062626414	0.056785554	0.052593898	0.050836116	0.038072005	0.03647538	0.032270852	0.028130563	0.027618613	0.024551082	0.013273189	0.009319872	1.1406943	3.333348	1.7905605	0.9920068	0.88549507	0.6575021	0.015063461
C	4.534134	20.276814	0.27760014	3.1469262	6.1435776	0.0	0.109641425	0.1080802	0.106440715	0.09053684	0.08209292	0.076033175	0.07349203	0.05503939	0.052731197	0.046652853	0.040667385	0.039927278	0.03549265	0.01918859	0.013473416	30.14349	1.9589473	1.2539592	0.6622433	0.61253154	0.3565422	0.041126397	0.040540785	0.03992581	0.033960283	0.030792976	0.028519975	0.027566787	0.02064522	0.019779421	0.017499441	0.015254296	0.014976685	0.013313259	0.0071976227	0.0050538657	21.757238	171.28801	0.7602137	9.322327	49.944317	0.3565422	0.11414347
T	2.8015037	0.32835284	3.7307148	3.674	0.12945801	0.0	0.109641425	0.1080802	0.106440715	0.09053684	0.08209292	0.076033175	0.07349203	0.05503939	0.052731197	0.046652853	0.040667385	0.039927278	0.03549265	0.01918859	0.013473416	9.92305	0.64487326	0.4127956	0.21800639	0.20164157	0.11737148	0.013538554	0.013345774	0.013143328	0.011179513	0.010136856	0.009388599	0.009074816	0.006796278	0.0065112626	0.0057607074	0.0050216196	0.0049302313	0.004382642	0.0023694125	0.001663701	5.110971	0.15535638	26.668375	54.786892	0.025840241	0.11737148	0.68218225
-	0.0	0.0	0.0	0.0	0.0	0.0	0.0	0.0	0.0	0.0	0.0	0.0	0.0	0.0	0.0	0.0	0.0	0.0	0.0	0.0	0.0	0.0	0.0	0.0	0.0	0.0	0.0	0.0	0.0	0.0	0.0	0.0	0.0	0.0	0.0	0.0	0.0	0.0	0.0	0.0	0.0	0.0	0.0	0.0	0.0	0.0	0.0	0.0	0.0
23/32	H	Y	S	L	Q	F	T	I	-	N	R	M	A	E	K	V	G	D	P	C	W	H	Y	S	L	Q	F	T	I	-	N	R	M	A	E	K	V	G	D	P	C	W	H	Y	S	L	Q	F	T
A	106.63933	28.848515	47.376865	45.24925	1.5092747	8.975445	6.171754	3.5973659	1.241163	1.9231178	1.8776002	1.665351	0.12317842	0.11112383	0.10542556	0.10086878	0.08813321	0.07898227	0.04568054	0.025275541	0.0239853	108.852234	34.72273	33.12146	31.853777	20.45416	10.494017	4.88584	2.648876	2.5798154	1.507191	1.4740249	1.2344455	0.33431655	0.30159944	0.28613386	0.2737663	0.23920095	0.21436453	0.12398083	0.06859993	0.06509812	0.044987157	0.9937696	6.135496	5.6331987	17.546976	0.21975003	0.33844227
G	47.684055	21.045767	1.1413915	0.5050291	0.20585118	3.1172256	0.8385098	0.102177225	2.5609536	0.09939037	0.09826968	0.051322456	0.12317842	0.11112383	0.10542556	0.10086878	0.08813321	0.07898227	0.04568054	0.025275541	0.0239853	33.2669	10.611794	10.122421	9.734999	6.251103	3.2071311	1.4931871	0.8095368	0.7884308	0.46062046	0.45048442	0.3772653	0.102172226	0.09217338	0.08744686	0.08366715	0.07310345	0.06551306	0.037890427	0.020965185	0.019894978	6.2480845	10.2591305	7.96834	8.751141	5.8461795	0.0025203207	0.2870386
T	4.5873923	0.98119795	0.1479784	0.79200125	27.071438	3.1919086	0.095229015	0.102177225	0.0	0.09939037	0.09826968	0.051322456	0.12317842	0.11112383	0.10542556	0.10086878	0.08813321	0.07898227	0.04568054	0.025275541	0.0239853	16.147034	5.150736	4.9132047	4.725158	3.0341504	1.5566722	0.7247607	0.39293167	0.3826873	0.22357522	0.2186554	0.18311644	0.04959219	0.044738967	0.042444818	0.040610228	0.035482835	0.031798624	0.018391194	0.010176048	0.009656592	8.275532	3.375255	4.621705	3.273906	190.4293	1.7177656	0.54681516
C	1.515067	0.29865775	0.1479784	0.3996307	1.3586533	0.18144688	0.095229015	0.102177225	0.0	0.09939037	0.09826968	0.051322456	0.12317842	0.11112383	0.10542556	0.10086878	0.08813321	0.07898227	0.04568054	0.025275541	0.0239853	2.1595635	0.6888783	0.65711004	0.63196003	0.4057984	0.20819508	0.096932165	0.052552126	0.05118201	0.029901773	0.029243778	0.024490664	0.006632642	0.005983554	0.005676726	0.005431361	0.004745605	0.004252865	0.0024597058	0.0013609821	0.0012915081	0.19234249	0.22104351	0.3944774	0.08541192	2.2373977	0.0034365172	2.9925277E-5
-	0.0	0.0	0.0	0.0	0.0	0.0	0.0	0.0	0.0	0.0	0.0	0.0	0.0	0.0	0.0	0.0	0.0	0.0	0.0	0.0	0.0	0.0	0.0	0.0	0.0	0.0	0.0	0.0	0.0	0.0	0.0	0.0	0.0	0.0	0.0	0.0	0.0	0.0	0.0	0.0	0.0	0.0	0.0	0.0	0.0	0.0	0.0	0.0	0.0
9/32	H	Y	S	L	Q	F	T	I	-	N	R	M	A	E	K	V	G	D	P	C	W	H	Y	S	L	Q	F	T	I	-	N	R	M	A	E	K	V	G	D	P	C	W	H	Y	S	L	Q	F	T
T	104.96935	29.805971	47.69143	44.62616	0.50531334	11.164435	6.171754	3.5973659	1.241163	1.9231178	0.0982697	1.665351	0.12317843	0.11112386	0.105425596	0.10086879	0.08813323	0.07898229	0.04568055	0.025275545	0.023985306	108.16489	34.50347	32.91231	31.652637	20.325003	10.4277525	4.8549886	2.6321497	2.5635252	1.4976737	1.4647171	1.2266506	0.3322055	0.299695	0.2843271	0.27203763	0.23769052	0.21301092	0.12319795	0.06816676	0.064687066	0.0944062	0.6395446	6.6364927	5.3174806	19.326939	0.052043974	0.3571318
C	48.459904	20.559885	0.82682514	0.21523565	0.58222365	1.1959676	0.8385098	0.10217725	2.5609536	0.09939038	0.0982697	0.051322468	0.12317843	0.11112386	0.105425596	0.10086879	0.08813323	0.07898229	0.04568055	0.025275545	0.023985306	32.475716	10.359415	9.8816805	9.503472	6.102433	3.1308563	1.4576747	0.7902836	0.7696796	0.44966558	0.43977058	0.36829284	0.09974227	0.08998123	0.08536712	0.0816773	0.071364835	0.06395497	0.036989283	0.020466572	0.019421816	7.8672404	10.043963	8.297213	9.077875	4.9935346	1.1957734	0.26299778
A	4.923465	0.62022114	0.14797843	0.79200125	26.70245	2.9663162	0.09522904	0.10217725	0.0	0.09939038	0.0982697	0.051322468	0.12317843	0.11112386	0.105425596	0.10086879	0.08813323	0.07898229	0.04568055	0.025275545	0.023985306	15.883427	5.066648	4.832995	4.6480184	2.9846165	1.5312591	0.7129288	0.38651693	0.3764398	0.21992527	0.21508577	0.180127	0.04878258	0.044008587	0.04175189	0.039947253	0.034903567	0.0312795	0.01809095	0.01000992	0.0094989445	7.562648	3.9021285	4.541569	3.1989694	188.47835	1.3448992	0.5351909
G	2.0731254	0.18805324	0.14797843	1.3125236	2.3552265	0.13930264	0.09522904	0.10217725	0.0	0.09939038	1.8776002	0.051322468	0.12317843	0.11112386	0.105425596	0.10086879	0.08813323	0.07898229	0.04568055	0.025275545	0.023985306	3.9017403	1.2446145	1.1872181	1.1417787	0.73316664	0.3761515	0.17512989	0.094947316	0.09247188	0.05402432	0.052835505	0.04424793	0.011983368	0.010810644	0.0102562895	0.009812983	0.008574009	0.007683763	0.0044440157	0.002458922	0.0023334017	0.85701054	0.89692163	0.9097057	0.025533687	3.5886495	0.14913508	0.03645378
-	0.0	0.0	0.0	0.0	0.0	0.0	0.0	0.0	0.0	0.0	0.0	0.0	0.0	0.0	0.0	0.0	0.0	0.0	0.0	0.0	0.0	0.0	0.0	0.0	0.0	0.0	0.0	0.0	0.0	0.0	0.0	0.0	0.0	0.0	0.0	0.0	0.0	0.0	0.0	0.0	0.0	0.0	0.0	0.0	0.0	0.0	0.0	0.0	0.0
10/27	P	H	A	S	T	N	Y	D	G	-	K	E	V	L	R	I	Q	F	M	C	W	P	H	A	S	T	N	Y	D	G	-	K	E	V	L	R	I	Q	F	M	C	W	P	H	A	S	T	N	Y
T	54.914143	19.756365	11.265844	17.408665	16.547289	22.573425	1.3144511	13.037687	3.6407373	3.8021166	0.107128404	1.6989566	0.40243196	0.09912128	0.07879977	0.07055001	0.06376078	0.055947185	0.031512264	0.027758894	0.012946454	65.72613	26.420673	15.2812805	13.685197	12.303225	11.843785	7.297198	6.4654207	2.6205742	1.6835616	1.178911	0.8918327	0.712781	0.17556207	0.13956892	0.124957085	0.1129321	0.09909278	0.05581403	0.049166124	0.02293056	1.7785776	1.6809945	1.0551294	1.013081	1.4640131	9.720303	4.905069
C	87.66228	2.5170033	22.583166	10.95875	10.727406	3.9133093	15.001516	0.12122648	2.0315232	0.0	2.3410401	0.105045885	1.0294029	0.09912128	0.07879977	0.07055001	0.06376078	0.055947185	0.031512264	0.027758894	0.012946454	62.782104	25.237234	14.596798	13.072205	11.752135	11.313275	6.97034	6.1758204	2.503193	1.6081511	1.126105	0.8518855	0.6808539	0.16769825	0.13331732	0.11935998	0.10787362	0.094654195	0.053314	0.046963863	0.02190345	9.859863	20.454256	4.3695936	0.3416938	0.089351505	4.840287	9.253466
G	4.6270075	36.54057	0.18668199	2.380808	0.37937132	0.13050129	0.081926815	1.3212184	0.12299158	0.0	0.107128404	0.105045885	0.08894655	0.09912128	0.07879977	0.07055001	0.06376078	0.055947185	0.031512264	0.027758894	0.012946454	18.32281	7.365426	4.2600403	3.815092	3.429833	3.3017523	2.0342772	1.8023984	0.7305508	0.46933505	0.32865104	0.24862076	0.1987056	0.04894233	0.038908344	0.034834925	0.03148266	0.027624601	0.0155595625	0.013706292	0.006392469	10.23724	115.56548	3.8948574	0.5392191	2.713052	3.0459077	1.873723
A	1.2309414	0.8539147	0.475193	0.15810771	0.13123405	0.13050129	0.081926815	0.12122648	0.12299158	0.0	0.107128404	0.105045885	0.08894655	0.09912128	0.07879977	0.07055001	0.06376078	0.055947185	0.031512264	0.027758894	0.012946454	1.6032509	0.64447683	0.37275475	0.33382162	0.30011132	0.28890428	0.17799981	0.15771036	0.0639234	0.04106695	0.028757058	0.021754386	0.017386796	0.004282468	0.0034044906	0.0030480656	0.0027547413	0.0024171604	0.0013614661	0.0011993044	5.5934285E-4	0.08645829	0.06806174	0.028151467	0.09249065	0.095029846	0.0868506	0.0518541
-	0.0	0.0	0.0	0.0	0.0	0.0	0.0	0.0	0.0	0.0	0.0	0.0	0.0	0.0	0.0	0.0	0.0	0.0	0.0	0.0	0.0	0.0	0.0	0.0	0.0	0.0	0.0	0.0	0.0	0.0	0.0	0.0	0.0	0.0	0.0	0.0	0.0	0.0	0.0	0.0	0.0	0.0	0.0	0.0	0.0	0.0	0.0	0.0	0.0
11/33	R	G	K	A	E	-	Q	S	L	N	T	D	V	I	H	P	F	Y	M	C	W	R	G	K	A	E	-	Q	S	L	N	T	D	V	I	H	P	F	Y	M	C	W	R	G	K	A	E	-	Q
C	251.82251	0.1423866	9.914072	0.89764345	0.12945803	3.8021166	0.10964145	0.10808022	0.10644072	0.09053686	0.08209293	0.0760332	0.073492035	0.0550394	0.0527312	0.046652865	0.040667392	0.039927285	0.035492655	0.019188596	0.013473419	228.23729	14.832548	9.494596	5.014304	4.637902	2.6996284	0.3113965	0.3069624	0.302306	0.25713688	0.233155	0.21594451	0.20872729	0.1563193	0.14976373	0.13250042	0.11550087	0.11339887	0.10080392	0.054498196	0.038266327	2.4372118	14.549142	0.018532705	3.3797102	4.3825994	0.4502399	0.13071792
T	55.97511	1.0326648	0.27760017	1.646795	0.12945803	0.0	0.10964145	0.10808022	0.10644072	0.09053686	0.08209293	0.0760332	0.073492035	0.0550394	0.0527312	0.046652865	0.040667392	0.039927285	0.035492655	0.019188596	0.013473419	51.1889	3.326634	2.1294415	1.1246047	1.0401855	0.60547084	0.0698398	0.068845324	0.067800984	0.05767048	0.052291844	0.048431892	0.046813216	0.035059188	0.03358891	0.029717106	0.025904456	0.025433023	0.022608235	0.012222818	0.008582345	0.44751495	1.5818676	1.6104299	0.24246986	0.79738134	0.60547084	0.022682931
G	8.240175	17.150232	0.27760017	2.4707863	6.1435776	0.0	0.10964145	0.10808022	0.10644072	0.09053686	0.08209293	0.0760332	0.073492035	0.0550394	0.0527312	0.046652865	0.040667392	0.039927285	0.035492655	0.019188596	0.013473419	30.06106	1.9535903	1.2505301	0.6604324	0.61085653	0.35556722	0.041013934	0.04042992	0.03981663	0.033867415	0.030708771	0.028441984	0.027491406	0.020588765	0.019725334	0.017451588	0.015212582	0.014935728	0.013276853	0.00717794	0.0050400454	15.839461	118.21206	0.7569531	4.9624786	50.111607	0.35556722	0.11483257
A	5.407481	2.5646477	2.9027717	2.0468464	0.12945803	0.0	0.10964145	0.10808022	0.10644072	0.09053686	0.08209293	0.0760332	0.073492035	0.0550394	0.0527312	0.046652865	0.040667392	0.039927285	0.035492655	0.019188596	0.013473419	11.958457	0.77714914	0.49746788	0.26272368	0.24300213	0.1414466	0.01631557	0.016083248	0.015839277	0.0134726465	0.01221612	0.01131438	0.010936234	0.008190325	0.007846847	0.0069423392	0.0060516503	0.005941516	0.005281606	0.0028554245	0.0020049582	3.5886974	4.111374	11.62987	12.115747	0.05305412	0.1414466	0.5338287
-	0.0	0.0	0.0	0.0	0.0	0.0	0.0	0.0	0.0	0.0	0.0	0.0	0.0	0.0	0.0	0.0	0.0	0.0	0.0	0.0	0.0	0.0	0.0	0.0	0.0	0.0	0.0	0.0	0.0	0.0	0.0	0.0	0.0	0.0	0.0	0.0	0.0	0.0	0.0	0.0	0.0	0.0	0.0	0.0	0.0	0.0	0.0	0.0	0.0
22/27	P	H	A	S	T	N	Y	D	G	-	K	E	V	L	R	I	Q	F	M	C	W	P	H	A	S	T	N	Y	D	G	-	K	E	V	L	R	I	Q	F	M	C	W	P	H	A	S	T	N	Y
G	93.57622	4.8840256	24.012177	13.979206	12.020644	4.3213716	14.502249	0.121226504	2.0315232	0.0	2.3410401	0.1050459	1.0294029	0.0991213	0.078799784	0.070550025	0.06376079	0.055947203	0.031512268	0.027758898	0.012946457	68.26767	27.442326	15.872188	14.214384	12.778974	12.301769	7.579371	6.7154303	2.7219083	1.7486627	1.2244979	0.9263187	0.74034333	0.18235083	0.14496587	0.12978901	0.117299035	0.10292457	0.05797229	0.051067315	0.023817254	9.382518	18.543505	4.174561	0.0038910366	0.045000754	5.1770396	6.3232474
A	50.640568	18.359087	9.548317	13.6102295	14.95596	19.353203	1.5089505	13.037687	3.4142005	3.8021166	0.10712843	1.6989566	0.40243202	0.0991213	0.078799784	0.070550025	0.06376079	0.055947203	0.031512268	0.027758898	0.012946457	59.414566	23.883545	13.813846	12.371031	11.121768	10.706448	6.596461	5.8445582	2.368925	1.521892	1.0657022	0.80619156	0.6443339	0.15870315	0.12616636	0.11295768	0.10208743	0.089577086	0.050454307	0.044444792	0.020728579	1.2956932	1.2778519	1.3171376	0.12412979	1.3218249	6.9833035	3.9237342
C	3.0636036	36.255413	0.18668203	2.0972896	0.13123408	2.2654028	0.38669437	1.3212184	0.34952822	0.0	0.10712843	0.1050459	0.08894657	0.0991213	0.078799784	0.070550025	0.06376079	0.055947203	0.031512268	0.027758898	0.012946457	18.435408	7.410689	4.28622	3.8385367	3.4509099	3.3220427	2.0467782	1.8134747	0.7350403	0.47221923	0.33067068	0.2501486	0.19992669	0.0492431	0.039147448	0.035048995	0.03167613	0.027794363	0.01565518	0.013790521	0.006431753	12.817311	112.27271	3.9209864	0.7898691	3.193432	0.33608475	1.3464469
T	1.1539942	0.16934262	0.76370394	1.2196003	0.6774636	0.8077604	0.08192683	0.121226504	0.1229916	0.0	0.10712843	0.1050459	0.08894657	0.0991213	0.078799784	0.070550025	0.06376079	0.055947203	0.031512268	0.027758898	0.012946457	2.3166707	0.9312583	0.53862435	0.48236665	0.43365583	0.4174618	0.25720674	0.22788884	0.092368245	0.059341054	0.041553468	0.031434722	0.02512363	0.0061880946	0.004919432	0.0044044037	0.003980555	0.0034927563	0.0019672958	0.0017329747	8.082411E-4	0.5835169	0.6233668	0.09405595	1.1267642	0.13707235	0.36490285	0.11944885
-	0.0	0.0	0.0	0.0	0.0	0.0	0.0	0.0	0.0	0.0	0.0	0.0	0.0	0.0	0.0	0.0	0.0	0.0	0.0	0.0	0.0	0.0	0.0	0.0	0.0	0.0	0.0	0.0	0.0	0.0	0.0	0.0	0.0	0.0	0.0	0.0	0.0	0.0	0.0	0.0	0.0	0.0	0.0	0.0	0.0	0.0	0.0	0.0	0.0
9/28	K	R	T	P	H	A	-	S	L	E	Q	I	V	Y	G	N	D	F	M	C	W	K	R	T	P	H	A	-	S	L	E	Q	I	V	Y	G	N	D	F	M	C	W	K	R	T	P	H	A	-
T	211.53384	17.644148	4.264366	6.0540323	3.3192685	3.642743	1.241163	1.656876	2.2113137	0.15150212	1.8552659	0.069401436	0.08375827	0.043639734	0.09537874	0.09426521	0.09004437	0.0402836	0.0373591	0.021078974	0.012679915	164.17538	58.22118	6.420915	4.46906	3.8745522	2.7253916	2.5635252	2.4821758	1.7155728	1.5157415	1.4906301	1.3868612	1.3293957	0.6956511	0.25723124	0.25422812	0.24284475	0.10864268	0.10075546	0.056848843	0.034197036	13.661144	28.280012	0.7243054	0.56211764	0.07958083	0.30877534	0.6821239
C	6.4766016	52.466797	5.05302	0.41762102	2.3057866	0.13314907	2.5609536	1.7744544	0.11105143	1.7935796	0.118525505	0.069401436	1.720431	0.90084237	0.09537874	0.09426521	0.09004437	0.0402836	0.0373591	0.021078974	0.012679915	49.292458	17.480482	1.9278327	1.3418025	1.1633059	0.8182789	0.7696796	0.7452551	0.51508814	0.45509022	0.4475508	0.4163949	0.39914128	0.20886415	0.077231795	0.07633013	0.07291236	0.032619167	0.030251088	0.017068448	0.01026741	37.190224	70.02336	5.066205	0.6365403	1.1220284	0.57364655	4.168829
A	21.43375	14.398516	0.102927975	0.07833742	0.06076194	0.13314907	0.0	0.125066	0.11105143	0.15150212	0.118525505	0.069401436	0.08375827	0.043639734	0.09537874	0.09426521	0.09004437	0.0402836	0.0373591	0.021078974	0.012679915	24.108265	8.549464	0.94287664	0.6562572	0.568957	0.400209	0.3764398	0.3644941	0.25192258	0.2225784	0.21889098	0.20365305	0.19521455	0.10215259	0.037773017	0.037332024	0.03566044	0.01595359	0.014795394	0.008347944	0.00502165	0.29670444	4.0015845	0.7482567	0.5089335	0.4539222	0.17820938	0.3764398
G	4.054181	1.8418541	0.102927975	0.07833742	0.06076194	0.13314907	0.0	0.125066	0.11105143	0.15150212	0.118525505	1.8487319	0.08375827	0.043639734	0.09537874	0.09426521	0.09004437	0.0402836	0.0373591	0.021078974	0.012679915	5.922159	2.1001635	0.23161624	0.16120861	0.13976344	0.098310746	0.09247188	0.08953743	0.061884407	0.054676052	0.05377024	0.05002707	0.047954164	0.025093634	0.009278885	0.0091705555	0.0087599335	0.0039189756	0.0036344663	0.00205066	0.0012335608	0.58920103	0.031770732	0.07150048	0.042600915	0.044655718	0.012345639	0.09247188
-	0.0	0.0	0.0	0.0	0.0	0.0	0.0	0.0	0.0	0.0	0.0	0.0	0.0	0.0	0.0	0.0	0.0	0.0	0.0	0.0	0.0	0.0	0.0	0.0	0.0	0.0	0.0	0.0	0.0	0.0	0.0	0.0	0.0	0.0	0.0	0.0	0.0	0.0	0.0	0.0	0.0	0.0	0.0	0.0	0.0	0.0	0.0	0.0	0.0
23/28	K	R	T	P	H	A	-	S	L	E	Q	I	V	Y	G	N	D	F	M	C	W	K	R	T	P	H	A	-	S	L	E	Q	I	V	Y	G	N	D	F	M	C	W	K	R	T	P	H	A	-
A	212.32275	19.286133	2.0304546	6.0540323	2.9582918	3.642743	1.241163	1.656876	2.2113137	0.15150209	1.8552656	1.8487319	0.08375826	0.043639727	0.09537872	0.094265185	0.09004435	0.040283598	0.037359096	0.021078968	0.012679912	165.21864	58.591152	6.4617176	4.497459	3.8991735	2.7427106	2.5798154	2.497949	1.7264745	1.5253732	1.5001025	1.3956741	1.3378434	0.7000717	0.25886583	0.25584364	0.24438794	0.10933306	0.10139571	0.057210095	0.034414347	13.429461	26.367199	3.0388346	0.53873104	0.22703746	0.29534963	0.69461954
G	10.026767	50.77591	5.05302	0.41762102	2.3057866	0.13314903	2.5609536	1.7744544	0.11105142	1.7935796	0.11852548	0.06940141	1.7204307	0.90084237	0.09537872	0.094265185	0.09004435	0.040283598	0.037359096	0.021078968	0.012679912	50.493336	17.906347	1.9747993	1.3744918	1.1916467	0.83821404	0.7884308	0.7634112	0.52763695	0.46617728	0.45845416	0.42653924	0.40886533	0.21395257	0.07911335	0.078189716	0.07468867	0.033413846	0.030988075	0.017484276	0.010517548	32.430878	60.336594	4.7981806	0.66613835	1.0416743	0.5930665	3.9849243
T	18.419493	15.437364	2.3368397	0.07833741	0.4217387	0.13314903	0.0	0.12506597	0.11105142	0.15150209	0.11852548	0.06940141	0.08375826	0.043639727	0.09537872	0.094265185	0.09004435	0.040283598	0.037359096	0.021078968	0.012679912	24.508375	8.691355	0.95852494	0.66714865	0.5783996	0.40685102	0.3826873	0.37054333	0.25610358	0.22627239	0.22252376	0.20703293	0.19845438	0.10384796	0.03839991	0.037951596	0.036252268	0.016218359	0.015040942	0.00848649	0.0051049907	1.5127274	5.2360806	1.9819531	0.5196723	0.042431965	0.18412828	0.3826873
C	2.729347	0.85191226	0.10292795	0.07833741	0.06076193	0.13314903	0.0	0.12506597	0.11105142	0.15150209	0.11852548	0.06940141	0.08375826	0.043639727	0.09537872	0.094265185	0.09004435	0.040283598	0.037359096	0.021078968	0.012679912	3.27784	1.1624136	0.12819664	0.08922692	0.077357285	0.054413747	0.05118201	0.049557824	0.034252234	0.0302625	0.029761145	0.027689345	0.02654202	0.013889007	0.005135745	0.005075786	0.0048485114	0.0021691031	0.0020116307	0.0011350143	6.827602E-4	0.09178132	0.08294043	0.0049806815	0.0013289866	0.0035601798	0.1139279	0.05118201
-	0.0	0.0	0.0	0.0	0.0	0.0	0.0	0.0	0.0	0.0	0.0	0.0	0.0	0.0	0.0	0.0	0.0	0.0	0.0	0.0	0.0	0.0	0.0	0.0	0.0	0.0	0.0	0.0	0.0	0.0	0.0	0.0	0.0	0.0	0.0	0.0	0.0	0.0	0.0	0.0	0.0	0.0	0.0	0.0	0.0	0.0	0.0	0.0	0.0
[truncated: 14 more columns]

## Sheet: wtt11aaw (group1)
Number of nucleotide/ amino acid position	Counts, observed																					Counts, expected																					χ2
11/33	R	P	A	T	-	K	E	Q	L	S	N	G	V	D	I	H	F	Y	M	C	W	R	P	A	T	-	K	E	Q	L	S	N	G	V	D	I	H	F	Y	M	C	W	R	P	A	T	-	K	E
C	201.17883	0.30710742	0.09447443	0.07364726	0.0	0.22651212	0.10087434	0.09200564	0.09115904	0.08934858	0.07468784	0.06609471	0.062565096	0.06091207	0.04692167	0.04445463	0.034103815	0.033876825	0.030160991	0.015921012	0.011152616	185.98732	7.359925	2.554148	2.504862	0.988107	0.69582075	0.30987507	0.28263137	0.28003073	0.2744692	0.22943297	0.20303583	0.19219323	0.18711531	0.1441383	0.13655983	0.104763225	0.10406595	0.09265131	0.048907626	0.03425963	1.2408484	6.7585244	2.3686938	2.3597329	0.988107	0.3165335	0.14096425
T	29.02521	0.19223279	0.09447443	0.07364726	1.2866452	0.22651212	0.10087434	0.09200564	0.09115904	0.08934858	0.07468784	0.06609471	0.062565096	0.06091207	0.04692167	0.04445463	0.034103815	0.033876825	0.030160991	0.015921012	0.011152616	29.13757	1.1530373	0.40014377	0.39242244	0.15480107	0.10901027	0.048546355	0.04427824	0.04387081	0.042999517	0.035943948	0.031808462	0.030109812	0.029314287	0.022581324	0.021394046	0.016412655	0.016303416	0.01451515	0.0076620784	0.00536726	4.332815E-4	0.8006205	0.23350044	0.25894955	8.275595	0.1266549	0.056404196
G	6.6044154	7.5534897	3.0424125	3.0407171	0.0	0.22651212	0.10087434	0.09200564	0.09115904	0.08934858	0.07468784	0.06609471	0.062565096	0.06091207	0.04692167	0.04445463	0.034103815	0.033876825	0.030160991	0.015921012	0.011152616	19.568565	0.77437097	0.26873347	0.26354787	0.103963204	0.07321045	0.032603353	0.029736925	0.029463295	0.028878143	0.024139678	0.021362316	0.020221516	0.019687247	0.015165442	0.014368075	0.0110226115	0.0109492475	0.009748262	0.0051457924	0.0036046102	8.588733	59.346813	28.627975	29.264774	0.103963204	0.3210116	0.14295854
A	5.371	1.5307596	0.09447443	0.07364726	0.0	0.22651212	0.10087434	0.09200564	0.09115904	0.08934858	0.07468784	0.06609471	0.062565096	0.06091207	0.04692167	0.04445463	0.034103815	0.033876825	0.030160991	0.015921012	0.011152616	7.486038	0.2962389	0.10280513	0.10082136	0.039771568	0.028006969	0.012472552	0.011375988	0.01127131	0.011047456	0.009234737	0.008172245	0.0077358275	0.0075314404	0.005801605	0.005496569	0.004216747	0.0041886815	0.0037292396	0.001968545	0.001378959	0.59756404	5.144636	6.750695E-4	0.0073241596	0.039771568	1.4069461	0.6265659
-	0.0	0.0	0.0	0.0	0.0	0.0	0.0	0.0	0.0	0.0	0.0	0.0	0.0	0.0	0.0	0.0	0.0	0.0	0.0	0.0	0.0	0.0	0.0	0.0	0.0	0.0	0.0	0.0	0.0	0.0	0.0	0.0	0.0	0.0	0.0	0.0	0.0	0.0	0.0	0.0	0.0	0.0	0.0	0.0	0.0	0.0	0.0	0.0	0.0
22/30	T	K	S	A	N	Q	G	R	V	-	L	I	E	D	P	F	M	Y	C	H	W	T	K	S	A	N	Q	G	R	V	-	L	I	E	D	P	F	M	Y	C	H	W	T	K	S	A	N	Q	G
G	130.0389	2.222804	7.0863733	0.15711711	6.398248	1.8844364	0.09735463	0.086791985	0.12521185	1.2866452	0.1176786	0.09347394	0.08783738	0.07762487	0.05372518	0.04374621	0.03680829	0.03462827	0.032445725	0.030696869	0.011273105	109.02153	12.720547	10.509016	5.182983	3.8028378	3.7508078	1.2013017	0.85843223	0.803563	0.7311157	0.267476	0.21246035	0.19964881	0.1764364	0.122113936	0.09943237	0.083662905	0.07870786	0.073747076	0.06977204	0.025623053	4.051765	8.663354	1.114708	4.873512	1.7713494	0.9286912	1.0144821
A	56.75921	4.246568	10.00208	6.974914	0.098043784	3.3625093	1.3908633	1.2503258	0.12521185	0.0	0.1176786	0.09347394	0.08783738	0.07762487	0.05372518	0.04374621	0.03680829	0.03462827	0.032445725	0.030696869	0.011273105	61.656544	7.1940374	5.9433184	2.9312081	2.1506746	2.1212492	0.67938983	0.48548177	0.45445076	0.41347855	0.15126961	0.12015582	0.112910315	0.09978267	0.06906088	0.056233447	0.04731511	0.044512805	0.041707266	0.039459202	0.014490981	0.3889918	1.2076076	2.7717757	5.5784364	1.9590567	0.7263298	0.74507225
T	1.034449	14.066072	0.18770337	0.15711711	0.098043784	1.1559434	0.09735463	0.086791985	0.12521185	0.0	0.1176786	0.09347394	0.08783738	0.07762487	0.05372518	0.04374621	0.03680829	0.03462827	0.032445725	0.030696869	0.011273105	12.818678	1.4956733	1.235643	0.6094116	0.44713515	0.44101745	0.14124826	0.10093388	0.0944824	0.08596409	0.031449646	0.024980946	0.023474572	0.020745274	0.0143580735	0.011691191	0.009837028	0.009254417	0.008671132	0.00820375	0.0030127412	10.83326	105.64803	0.88874984	0.33568493	0.27254573	1.1589544	0.013640173
C	4.027774	1.8506533	1.2180082	1.8320625	0.098043784	0.1979252	0.52852416	0.086791985	1.0385053	0.0	0.1176786	0.09347394	0.08783738	0.07762487	0.05372518	0.04374621	0.03680829	0.03462827	0.032445725	0.030696869	0.011273105	8.363458	0.97584176	0.80618674	0.3976064	0.2917302	0.2877388	0.09215645	0.06585361	0.061644387	0.056086674	0.020519106	0.016298644	0.015315822	0.01353511	0.009367825	0.007627837	0.0064181006	0.0060379803	0.00565742	0.00535248	0.0019656422	2.2476535	0.7842411	0.21036923	5.175129	0.12859288	0.028034048	2.066234
-	0.0	0.0	0.0	0.0	0.0	0.0	0.0	0.0	0.0	0.0	0.0	0.0	0.0	0.0	0.0	0.0	0.0	0.0	0.0	0.0	0.0	0.0	0.0	0.0	0.0	0.0	0.0	0.0	0.0	0.0	0.0	0.0	0.0	0.0	0.0	0.0	0.0	0.0	0.0	0.0	0.0	0.0	0.0	0.0	0.0	0.0	0.0	0.0	0.0
21/33	R	P	A	T	-	K	E	Q	L	S	N	G	V	D	I	H	F	Y	M	C	W	R	P	A	T	-	K	E	Q	L	S	N	G	V	D	I	H	F	Y	M	C	W	R	P	A	T	-	K	E
G	203.48984	0.30710742	0.09447438	0.07364723	1.2866452	0.22651206	0.100874305	0.0920056	0.091159	0.089348555	0.074687816	0.06609469	0.06256507	0.06091205	0.046921656	0.044454616	0.034103796	0.03387681	0.03016098	0.015921008	0.011152611	189.2876	7.4905243	2.5994706	2.54931	1.0056407	0.7081679	0.3153737	0.2876466	0.2849998	0.27933955	0.23350418	0.20663863	0.19560362	0.1904356	0.14669599	0.13898304	0.10662221	0.10591256	0.094295375	0.04977548	0.034867555	1.0655935	6.8889008	2.4139555	2.404143	0.07852057	0.3275951	0.14589037
A	28.489752	0.19223276	0.09447438	0.07364723	0.0	0.22651206	0.100874305	0.0920056	0.091159	0.089348555	0.074687816	0.06609469	0.06256507	0.06091205	0.046921656	0.044454616	0.034103796	0.03387681	0.03016098	0.015921008	0.011152611	27.466064	1.0868922	0.37718916	0.36991075	0.14592077	0.10275679	0.045761447	0.041738182	0.04135412	0.04053281	0.033881992	0.029983738	0.028382536	0.027632643	0.021285925	0.020166757	0.015471128	0.015368155	0.013682475	0.007222536	0.005059362	0.03815384	0.73642594	0.21190336	0.23727906	0.14592077	0.14904481	0.06637524
C	4.060443	7.3953342	2.4064677	2.8610227	0.0	0.22651206	0.100874305	0.0920056	0.091159	0.089348555	0.074687816	0.06609469	0.06256507	0.06091205	0.046921656	0.044454616	0.034103796	0.03387681	0.03016098	0.015921008	0.011152611	16.341547	0.64667076	0.22441708	0.22008662	0.086818814	0.061137438	0.02722679	0.024833059	0.024604553	0.024115898	0.020158844	0.017839493	0.016886821	0.016440656	0.012664535	0.011998661	0.0092048915	0.009143626	0.008140693	0.0042972085	0.0030101803	9.229574	70.42913	21.216501	31.689995	0.086818814	0.44733253	0.19921394
T	6.139334	1.6889151	0.7304196	0.25334182	0.0	0.22651206	0.100874305	0.0920056	0.091159	0.089348555	0.074687816	0.06609469	0.06256507	0.06091205	0.046921656	0.044454616	0.034103796	0.03387681	0.03016098	0.015921008	0.011152611	9.084177	0.35948074	0.12475223	0.12234495	0.0482621	0.03398597	0.015135224	0.013804562	0.0136775365	0.013405896	0.011206192	0.009916876	0.009387291	0.0091392705	0.007040146	0.00666999	0.005116949	0.005082892	0.0045253667	0.0023887947	0.0016733427	0.9546378	4.9165244	2.9404922	0.14026067	0.0482621	1.0906352	0.48570082
-	0.0	0.0	0.0	0.0	0.0	0.0	0.0	0.0	0.0	0.0	0.0	0.0	0.0	0.0	0.0	0.0	0.0	0.0	0.0	0.0	0.0	0.0	0.0	0.0	0.0	0.0	0.0	0.0	0.0	0.0	0.0	0.0	0.0	0.0	0.0	0.0	0.0	0.0	0.0	0.0	0.0	0.0	0.0	0.0	0.0	0.0	0.0	0.0	0.0
12/33	R	P	A	T	-	K	E	Q	L	S	N	G	V	D	I	H	F	Y	M	C	W	R	P	A	T	-	K	E	Q	L	S	N	G	V	D	I	H	F	Y	M	C	W	R	P	A	T	-	K	E
A	123.09206	0.9479444	0.09447449	0.36453074	1.2866452	0.22651228	0.1008744	0.0920057	0.0911591	0.089348644	0.07468789	0.066094756	0.06256514	0.060912114	0.046921708	0.04445466	0.034103833	0.03387685	0.030161012	0.015921023	0.011152621	116.38966	4.6057935	1.5983694	1.5675266	0.618351	0.43544018	0.19391783	0.1768689	0.17524141	0.17176105	0.14357768	0.12705852	0.12027328	0.11709555	0.09020082	0.08545826	0.06556015	0.065123804	0.057980597	0.030606078	0.021439455	0.38596267	2.9050064	1.4150046	0.9232372	0.7222712	0.10024538	0.044643026
G	109.16091	0.39020866	0.09447449	0.07364731	0.0	0.22651228	0.1008744	0.0920057	0.0911591	0.089348644	0.07468789	0.066094756	0.06256514	0.060912114	0.046921708	0.04445466	0.034103833	0.03387685	0.030161012	0.015921023	0.011152621	101.651146	4.022558	1.3959666	1.3690294	0.5400487	0.38030005	0.16936184	0.15447186	0.15305045	0.15001081	0.12539631	0.11096899	0.10504297	0.10226765	0.07877862	0.07463661	0.057258215	0.056877118	0.050638467	0.026730407	0.01872456	0.55480516	3.279993	1.2134115	1.2256968	0.5400487	0.062189516	0.027695317
T	6.525535	3.9846594	0.8034928	1.8149196	0.0	0.22651228	0.1008744	0.0920057	0.0911591	0.089348644	0.07468789	0.066094756	0.06256514	0.060912114	0.046921708	0.04445466	0.034103833	0.03387685	0.030161012	0.015921023	0.011152621	13.043996	0.5161795	0.1791321	0.17567548	0.06929969	0.048800554	0.021732712	0.01982201	0.019639617	0.019249566	0.016091004	0.0142396735	0.013479239	0.013123106	0.010108966	0.009577458	0.007347442	0.0072985394	0.0064979875	0.0034300773	0.0024027578	3.2574627	23.30653	2.1761942	15.295938	0.06929969	0.6471537	0.28820184
C	3.401103	4.2607775	2.3333945	1.0085617	0.0	0.22651228	0.1008744	0.0920057	0.0911591	0.089348644	0.07468789	0.066094756	0.06256514	0.060912114	0.046921708	0.04445466	0.034103833	0.03387685	0.030161012	0.015921023	0.011152621	11.094843	0.43904716	0.15236454	0.14942443	0.0589443	0.041508324	0.018485213	0.016860025	0.016704885	0.016373118	0.013686538	0.01211185	0.0114650475	0.011162131	0.008598392	0.0081463065	0.00624952	0.006207925	0.005526999	0.0029175237	0.0020437157	5.3352385	33.26664	31.220467	4.9397335	0.0589443	0.82456875	0.36721128
-	0.0	0.0	0.0	0.0	0.0	0.0	0.0	0.0	0.0	0.0	0.0	0.0	0.0	0.0	0.0	0.0	0.0	0.0	0.0	0.0	0.0	0.0	0.0	0.0	0.0	0.0	0.0	0.0	0.0	0.0	0.0	0.0	0.0	0.0	0.0	0.0	0.0	0.0	0.0	0.0	0.0	0.0	0.0	0.0	0.0	0.0	0.0	0.0	0.0
10/30	T	K	S	A	N	Q	G	R	V	-	L	I	E	D	P	F	M	Y	C	H	W	T	K	S	A	N	Q	G	R	V	-	L	I	E	D	P	F	M	Y	C	H	W	T	K	S	A	N	Q	G
C	134.03674	3.1430964	6.9946833	0.15711711	6.292996	1.9033431	0.09735463	0.086791985	0.429643	0.0	0.1176786	0.09347394	0.08783738	0.07762487	0.05372518	0.04374621	0.03680829	0.03462827	0.032445725	0.030696869	0.011273105	111.75243	13.0391865	10.772259	5.3128123	3.898096	3.8447626	1.2313935	0.87993526	0.8236916	0.7494296	0.27417606	0.21778232	0.20464985	0.18085599	0.1251728	0.10192308	0.0857586	0.08067943	0.07559439	0.07151978	0.026264891	4.4436655	7.5106363	1.3247061	5.003225	1.4713709	0.98032314	1.044381
T	53.311947	5.952216	10.608922	7.7465587	0.20329621	1.5963396	1.8220328	1.2503258	0.12521185	1.2866452	0.1176786	0.09347394	0.08783738	0.07762487	0.05372518	0.04374621	0.03680829	0.03462827	0.032445725	0.030696869	0.011273105	61.433987	7.1680694	5.9218645	2.9206276	2.1429114	2.1135924	0.67693746	0.48372933	0.45281035	0.41198605	0.15072359	0.1197221	0.112502754	0.099422485	0.068811595	0.056030467	0.04714432	0.044352133	0.041556723	0.03931677	0.014438673	1.0737953	0.20623392	3.7097282	7.97418	1.7556056	0.12658565	1.9370229
A	1.7214756	11.160614	0.18770337	0.15711711	0.098043784	2.244974	0.09735463	0.086791985	0.12521185	0.0	0.1176786	0.09347394	0.08783738	0.07762487	0.05372518	0.04374621	0.03680829	0.03462827	0.032445725	0.030696869	0.011273105	11.997897	1.3999053	1.1565249	0.570391	0.41850507	0.4127791	0.13220413	0.09447108	0.08843269	0.0804598	0.029435927	0.023381416	0.021971494	0.019416953	0.013438726	0.010942604	0.009207163	0.008661857	0.00811592	0.007678463	0.0028198352	8.801946	68.055626	0.8115823	0.29943547	0.24538633	8.132528	0.009186459
G	2.7903395	2.1301687	0.70285577	1.0604182	0.098043784	0.85615754	0.09735463	0.086791985	0.7340741	0.0	0.1176786	0.09347394	0.08783738	0.07762487	0.05372518	0.04374621	0.03680829	0.03462827	0.032445725	0.030696869	0.011273105	6.675901	0.7789389	0.6435165	0.3173784	0.23286566	0.2296796	0.073561355	0.05256584	0.049205944	0.044769652	0.016378814	0.013009947	0.012225435	0.010804031	0.0074776104	0.006088712	0.005123073	0.0048196525	0.0045158807	0.00427247	0.00156902	2.2615056	2.343986	0.0054717334	1.7395897	0.07805762	1.7087919	0.0076958863
-	0.0	0.0	0.0	0.0	0.0	0.0	0.0	0.0	0.0	0.0	0.0	0.0	0.0	0.0	0.0	0.0	0.0	0.0	0.0	0.0	0.0	0.0	0.0	0.0	0.0	0.0	0.0	0.0	0.0	0.0	0.0	0.0	0.0	0.0	0.0	0.0	0.0	0.0	0.0	0.0	0.0	0.0	0.0	0.0	0.0	0.0	0.0	0.0	0.0
22/5	R	K	V	I	T	-	N	A	S	L	E	Q	G	D	H	P	F	Y	M	C	W	R	K	V	I	T	-	N	A	S	L	E	Q	G	D	H	P	F	Y	M	C	W	R	K	V	I	T	-	N
G	109.16245	21.876766	1.5814979	4.9487047	1.2064037	6.285954	3.2260509	0.1015107	0.9388327	0.10383391	0.10064438	0.08714951	0.06869956	0.063404776	0.04111436	0.04031275	0.03669301	0.033904802	0.03266842	0.017909655	0.010878862	98.332184	24.050882	7.2501307	4.299324	4.2215414	3.5718932	2.6751158	2.1398828	1.9144473	0.23600788	0.22875829	0.1980853	0.15614976	0.14411503	0.09345033	0.09162832	0.08340089	0.07706346	0.074253246	0.040707506	0.024726966	1.1928416	0.19653253	4.4321127	0.098084085	2.153492	2.062247	0.11346403
A	55.996117	18.73213	5.6815305	1.5615153	0.08374795	0.0	0.08152542	1.9225748	0.094863676	0.10383391	0.10064438	0.08714951	0.06869956	0.063404776	0.04111436	0.04031275	0.03669301	0.033904802	0.03266842	0.017909655	0.010878862	55.61124	13.601849	4.1002727	2.4314597	2.3874702	2.0200653	1.5128975	1.2101992	1.0827055	0.133473	0.12937303	0.11202608	0.08830965	0.08150349	0.05285034	0.051819906	0.047166925	0.043582827	0.04199353	0.023021914	0.013984203	0.0026636652	1.9350154	0.6098073	0.31125465	2.2229123	2.0200653	1.3542397
T	1.1431397	0.25696823	4.813154	0.74411446	6.0553293	0.0	1.318669	0.3810265	2.2405572	0.10383391	0.10064438	0.08714951	0.06869956	0.063404776	0.04111436	0.04031275	0.03669301	0.033904802	0.03266842	0.017909655	0.010878862	11.561831	2.8278868	0.85246545	0.50551164	0.496366	0.41998082	0.31453833	0.251606	0.22509943	0.02774965	0.026897246	0.023290735	0.018359983	0.016944949	0.010987828	0.010773596	0.00980622	0.00906107	0.008730647	0.0047863615	0.00290738	9.3885765	2.3373008	18.401985	0.11262115	62.256626	0.41998082	3.2055817
C	6.747259	1.459782	0.6828708	0.31177983	0.08374795	0.0	0.08152542	1.3607357	0.094863676	0.10383391	0.10064438	0.08714951	0.06869956	0.063404776	0.04111436	0.04031275	0.03669301	0.033904802	0.03266842	0.017909655	0.010878862	7.543437	1.8450351	0.5561852	0.32981756	0.32385057	0.27401358	0.20521834	0.16415858	0.14686456	0.018105067	0.017548922	0.015195879	0.011978843	0.011055616	0.007168932	0.0070291585	0.0063980003	0.0059118327	0.00569625	0.0031228284	0.0018968999	0.084033206	0.080442876	0.02885594	9.864846E-4	0.17801194	0.27401358	0.07455444
-	0.0	0.0	0.0	0.0	0.0	0.0	0.0	0.0	0.0	0.0	0.0	0.0	0.0	0.0	0.0	0.0	0.0	0.0	0.0	0.0	0.0	0.0	0.0	0.0	0.0	0.0	0.0	0.0	0.0	0.0	0.0	0.0	0.0	0.0	0.0	0.0	0.0	0.0	0.0	0.0	0.0	0.0	0.0	0.0	0.0	0.0	0.0	0.0	0.0
9/32	H	Y	S	Q	F	R	T	L	V	A	-	E	K	N	G	D	I	P	M	W	C	H	Y	S	Q	F	R	T	L	V	A	-	E	K	N	G	D	I	P	M	W	C	H	Y	S	Q	F	R	T
T	126.39978	17.841385	17.121647	0.8447881	8.61753	3.0050168	3.0990632	2.978477	2.1674876	1.3252567	0.0	0.09948523	0.09284693	0.08973226	0.07431527	0.06929999	0.060328994	0.03814541	0.0334846	0.020553168	0.018013172	112.816414	25.872347	12.658645	11.475003	6.2317495	3.8777833	3.2809212	2.285847	1.6484499	1.2725278	0.8967832	0.27736256	0.2588551	0.25017148	0.20718928	0.19320676	0.16819586	0.10634853	0.0933543	0.05730176	0.05022031	1.6354698	2.4928682	1.5735009	9.847619	0.9133788	0.19643216	0.010080204
C	26.631048	16.383717	0.10594796	0.3931375	0.107790224	0.09626636	0.070583425	0.100368276	0.06586632	0.096764356	0.0	0.09948523	0.09284693	0.08973226	0.07431527	0.06929999	0.060328994	0.03814541	0.0334846	0.020553168	0.018013172	27.38008	6.279112	3.072201	2.7849357	1.5124199	0.94112206	0.79626614	0.5547657	0.400072	0.30883723	0.21764557	0.06731475	0.06282307	0.060715586	0.050283983	0.046890482	0.040820442	0.02581035	0.022656703	0.013906902	0.012188262	0.020491086	16.260744	2.8639588	2.0541584	1.3045217	0.75843626	0.66135603
A	6.246726	2.3967574	0.46709532	15.136945	0.107790224	1.4122579	1.4670169	0.100368276	0.06586632	0.3069528	1.2866452	0.09948523	0.09284693	0.08973226	0.07431527	0.06929999	0.060328994	0.03814541	0.0334846	0.020553168	0.018013172	18.14841	4.162	2.0363553	1.8459464	1.0024813	0.6238064	0.52779114	0.3677168	0.2651808	0.20470741	0.14426258	0.044618413	0.041641183	0.04024427	0.033329867	0.031080542	0.02705712	0.017107941	0.015017603	0.009217948	0.008078778	7.8050966	0.74869823	1.209306	95.69652	0.7984909	0.99655235	1.6713905
G	2.5839477	0.49809462	0.46709532	0.08870636	0.107790224	1.0500463	0.070583425	0.100368276	0.06586632	0.096764356	0.0	0.09948523	0.09284693	0.08973226	0.07431527	0.06929999	0.060328994	0.03814541	0.0334846	0.020553168	0.018013172	3.5164185	0.8064252	0.3945622	0.3576688	0.19423983	0.12086813	0.10226431	0.07124846	0.05138117	0.03966391	0.027952181	0.008645221	0.008068356	0.0077976915	0.0064579626	0.0060221357	0.0052425615	0.0033148185	0.0029097963	0.0017860607	0.0015653364	0.24726915	0.11788788	0.013333894	0.20225638	0.038475804	7.143091	0.009814551
-	0.0	0.0	0.0	0.0	0.0	0.0	0.0	0.0	0.0	0.0	0.0	0.0	0.0	0.0	0.0	0.0	0.0	0.0	0.0	0.0	0.0	0.0	0.0	0.0	0.0	0.0	0.0	0.0	0.0	0.0	0.0	0.0	0.0	0.0	0.0	0.0	0.0	0.0	0.0	0.0	0.0	0.0	0.0	0.0	0.0	0.0	0.0	0.0	0.0
22/26	L	M	V	I	T	E	F	Q	Y	W	C	-	A	S	K	R	G	D	N	P	H	L	M	V	I	T	E	F	Q	Y	W	C	-	A	S	K	R	G	D	N	P	H	L	M	V	I	T	E	F
G	103.70594	7.457441	12.922855	3.9707377	6.7805314	0.06030821	4.1580076	4.4059134	3.5973384	0.021375636	1.2005634	1.2866452	0.094272904	0.058517892	0.05816839	0.05233244	0.046871923	0.037917417	0.03400119	0.030063815	0.023998342	97.57934	17.022724	9.01982	5.666687	4.396004	3.9101632	3.4331167	3.057976	2.1371784	1.0808364	0.9648159	0.7311157	0.21427634	0.13300745	0.13221306	0.11894831	0.10653692	0.08618388	0.07728255	0.06833315	0.054546706	0.38466397	5.3748527	1.6889122	0.5075707	1.2934406	3.7904768	0.15305826
A	63.0171	10.917536	2.5473468	5.5591216	0.5569259	0.06030821	0.88512194	0.3496106	0.054583125	0.021375636	0.42447993	0.0	0.094272904	0.058517892	0.05816839	0.05233244	0.046871923	0.037917417	0.03400119	0.030063815	0.023998342	55.185474	9.6271105	5.101111	3.2047646	2.4861367	2.211372	1.9415808	1.729422	1.2086697	0.6112613	0.5456465	0.41347855	0.121182844	0.07522166	0.07477239	0.067270584	0.060251385	0.048740834	0.04370673	0.038645446	0.0308486	1.1114225	0.1729696	1.2784884	1.7296113	1.4970433	2.0924	0.5748436
T	2.5317335	7.1850796	0.20160763	0.22129658	0.08134804	6.70033	0.11347769	0.045181505	0.054583125	0.021375636	0.036438268	0.0	0.094272904	0.058517892	0.05816839	0.05233244	0.046871923	0.037917417	0.03400119	0.030063815	0.023998342	11.473313	2.0015204	1.0605444	0.6662853	0.5168792	0.45975435	0.40366355	0.35955477	0.251288	0.12708402	0.11344241	0.08596409	0.025194468	0.015638929	0.015545522	0.013985863	0.012526538	0.0101334425	0.009086831	0.0080345655	0.006413565	6.968506	13.424438	0.69565433	0.29719242	0.36698595	84.7078	0.20860897
C	2.4692605	4.3971806	0.20160763	0.22129658	0.3174531	0.06030821	0.88512194	0.58083636	0.054583125	1.8379703	0.036438268	0.0	0.094272904	0.058517892	0.05816839	0.05233244	0.046871923	0.037917417	0.03400119	0.030063815	0.023998342	7.4856834	1.3058783	0.6919448	0.4347132	0.33723426	0.29996353	0.26336747	0.23458901	0.1639511	0.08291509	0.074014716	0.056086674	0.016437957	0.0102035105	0.0101425685	0.009124979	0.008172853	0.006611495	0.0059286393	0.0052420967	0.0041844863	3.3616838	7.3177958	0.34747064	0.10477404	0.0011603056	0.19147217	1.4678298
-	0.0	0.0	0.0	0.0	0.0	0.0	0.0	0.0	0.0	0.0	0.0	0.0	0.0	0.0	0.0	0.0	0.0	0.0	0.0	0.0	0.0	0.0	0.0	0.0	0.0	0.0	0.0	0.0	0.0	0.0	0.0	0.0	0.0	0.0	0.0	0.0	0.0	0.0	0.0	0.0	0.0	0.0	0.0	0.0	0.0	0.0	0.0	0.0	0.0
7/32	H	Y	S	Q	F	R	T	L	V	A	-	E	K	N	G	D	I	P	M	W	C	H	Y	S	Q	F	R	T	L	V	A	-	E	K	N	G	D	I	P	M	W	C	H	Y	S	Q	F	R	T
A	72.616165	6.8890295	6.84637	0.7719807	6.7546096	0.97663677	2.7675478	0.7532883	1.4614259	1.1853288	0.0	0.091145806	0.08506397	0.082210384	0.06808574	0.06349086	0.05527187	0.034947842	0.03067773	0.018830283	0.016503206	62.278408	14.282394	6.9879923	6.334583	3.4401329	2.1406653	1.8111775	1.2618636	0.9099991	0.7024776	0.4950541	0.15311334	0.14289662	0.13810296	0.11437535	0.106656544	0.092849694	0.05870792	0.051534675	0.031632476	0.02772328	1.7159915	3.8272185	0.002870182	4.884701	3.1934104	0.63296324	0.5049998
T	44.79735	25.782516	3.5850694	1.7600871	1.6760474	0.47856414	0.31141657	1.6473967	0.06034502	0.23768604	1.2866452	0.091145806	0.08506397	0.082210384	0.06808574	0.06349086	0.05527187	0.034947842	0.03067773	0.018830283	0.016503206	50.384533	11.554755	5.653432	5.1248097	2.7831392	1.7318429	1.4652804	1.0208739	0.73620826	0.568319	0.4005091	0.123871885	0.115606345	0.11172817	0.092532046	0.08628737	0.07511734	0.04749593	0.041692626	0.025591332	0.022428712	0.619567	17.519125	0.7567303	2.2091277	0.4403848	0.9069573	0.9086329
C	26.788174	0.65977967	0.4374363	0.08127048	0.09875463	0.08819676	0.35114992	0.7532883	0.06034502	0.08865301	0.0	0.091145806	0.08506397	0.082210384	0.06808574	0.06349086	0.05527187	0.034947842	0.03067773	0.018830283	0.016503206	18.370253	4.212876	2.061247	1.868511	1.0147355	0.6314317	0.53424275	0.3722117	0.2684223	0.20720972	0.14602605	0.04516382	0.042150196	0.04073621	0.033737283	0.031460464	0.027387863	0.017317068	0.015201176	0.009330627	0.008177532	3.857399	2.996645	1.2792069	1.7095048	0.826837	0.46735728	0.0627486
G	15.93061	3.7307415	4.0965266	0.08127048	0.3753473	0.99371654	1.2534664	0.09195483	0.7608855	0.28162482	0.0	0.091145806	0.08506397	0.082210384	0.06808574	0.06349086	0.05527187	0.034947842	0.03067773	0.018830283	0.016503206	17.259964	3.9582517	1.9366664	1.755579	0.9534054	0.5932683	0.5019534	0.3497154	0.252199	0.19468607	0.1372003	0.04243414	0.03960266	0.038274135	0.03169822	0.02955901	0.025732554	0.01627043	0.014282424	0.008766688	0.0076832864	0.10238624	0.013076707	2.4087763	1.5968003	0.35048175	0.2702973	1.1251476
-	1.5752908	0.0	3.1608603	13.739223	0.0	2.9941943	0.0	0.0	0.0	0.0	0.0	0.0	0.0	0.0	0.0	0.0	0.0	0.0	0.0	0.0	0.0	13.163232	3.0187423	1.4769897	1.3388842	0.72711015	0.45245332	0.38281244	0.26670885	0.1923384	0.14847642	0.10463517	0.0323622	0.030202786	0.02918959	0.0241745	0.022543043	0.019624813	0.012408569	0.010892424	0.006685874	0.0058596223	10.201171	3.0187423	1.919729	114.84816	0.72711015	14.278704	0.38281244
20/33	R	P	A	T	-	K	E	Q	L	S	N	G	V	D	I	H	F	Y	M	C	W	R	P	A	T	-	K	E	Q	L	S	N	G	V	D	I	H	F	Y	M	C	W	R	P	A	T	-	K	E
T	117.62484	1.3387278	0.09447448	0.71767825	1.2866452	0.22651227	0.10087439	0.092005685	0.09115909	0.08934864	0.07468788	0.06609475	0.06256513	0.060912106	0.0469217	0.044454657	0.03410383	0.033876844	0.030161008	0.01592102	0.01115262	112.05674	4.43433	1.5388657	1.509171	0.5953312	0.4192297	0.18669868	0.17028446	0.16871756	0.16536675	0.13823259	0.1223284	0.11579577	0.112736344	0.08684284	0.082276836	0.063119486	0.062699385	0.055822104	0.029466681	0.020641312	0.27667892	2.1610372	1.3557168	0.4151026	0.8027717	0.08859106	0.03945292
C	110.88032	0.6756714	0.09447448	0.073647305	0.0	0.22651227	0.10087439	0.092005685	0.09115909	0.08934864	0.07468788	0.06609475	0.06256513	0.060912106	0.0469217	0.044454657	0.03410383	0.033876844	0.030161008	0.01592102	0.01115262	103.49032	4.0953383	1.4212236	1.3937992	0.54981977	0.38718078	0.1724261	0.1572667	0.1558196	0.15272494	0.1276651	0.112976745	0.10694351	0.10411797	0.08020396	0.075987004	0.05829418	0.057906188	0.05155466	0.027214037	0.01906334	0.5277024	2.8554716	1.2385548	1.2503961	0.54981977	0.06667265	0.02969184
A	9.692939	4.3464756	2.4966888	1.0708258	0.0	0.22651227	0.10087439	0.092005685	0.09115909	0.08934864	0.07468788	0.06609475	0.06256513	0.060912106	0.0469217	0.044454657	0.03410383	0.033876844	0.030161008	0.01592102	0.01115262	17.152172	0.6787491	0.23554936	0.23100409	0.09112548	0.06417018	0.028577384	0.02606491	0.02582507	0.025312174	0.021158831	0.018724425	0.017724495	0.0172562	0.013292762	0.012593858	0.009661503	0.009597199	0.008544515	0.0045103724	0.003159501	3.2439134	19.819132	21.705647	3.0531948	0.09112548	0.41070405	0.18290187
G	3.981511	3.2227154	0.6401986	1.399508	0.0	0.22651227	0.10087439	0.092005685	0.09115909	0.08934864	0.07468788	0.06609475	0.06256513	0.060912106	0.0469217	0.044454657	0.03410383	0.033876844	0.030161008	0.01592102	0.01115262	9.480398	0.37516013	0.13019352	0.12768124	0.050367136	0.035468325	0.015795374	0.014406672	0.014274106	0.013990617	0.011694969	0.010349419	0.009796734	0.009537896	0.007347214	0.0069609126	0.0053401333	0.005304591	0.0047227484	0.0024929862	0.0017463284	3.189503	21.613625	1.9978349	12.668606	0.050367136	1.0290248	0.4582632
-	0.0	0.0	0.0	0.0	0.0	0.0	0.0	0.0	0.0	0.0	0.0	0.0	0.0	0.0	0.0	0.0	0.0	0.0	0.0	0.0	0.0	0.0	0.0	0.0	0.0	0.0	0.0	0.0	0.0	0.0	0.0	0.0	0.0	0.0	0.0	0.0	0.0	0.0	0.0	0.0	0.0	0.0	0.0	0.0	0.0	0.0	0.0	0.0	0.0
25/32	H	Y	S	Q	F	R	T	L	V	A	-	E	K	N	G	D	I	P	M	W	C	H	Y	S	Q	F	R	T	L	V	A	-	E	K	N	G	D	I	P	M	W	C	H	Y	S	Q	F	R	T
T	75.80875	6.7099	6.5005445	0.7719807	4.917073	0.789993	3.0545926	0.7532883	1.4614259	1.0974512	0.0	0.0911458	0.085063964	0.08221037	0.06808573	0.06349085	0.055271864	0.03494784	0.030677726	0.01883028	0.016503202	62.79505	14.400877	7.045963	6.387132	3.468671	2.1584234	1.8262026	1.2723316	0.9175482	0.7083052	0.49916092	0.15438353	0.14408204	0.13924862	0.115324184	0.10754134	0.09361995	0.059194945	0.051962193	0.03189489	0.027953265	2.696968	4.107467	0.042220075	4.936476	0.6048044	0.86757845	0.826273
A	46.515125	25.139845	3.77272	1.760087	3.2098796	1.5707278	0.06466671	1.6473967	0.060345013	0.088653	1.2866452	0.0911458	0.085063964	0.08221037	0.06808573	0.06349085	0.055271864	0.03494784	0.030677726	0.01883028	0.016503202	52.52611	12.045886	5.8937287	5.3426375	2.9014356	1.8054541	1.5275615	1.0642658	0.7675006	0.59247524	0.4175326	0.12913702	0.12052015	0.11647714	0.09646509	0.08995498	0.07831018	0.04951473	0.043464758	0.026679084	0.023382038	0.68788564	14.233221	0.76329905	2.4023094	0.032789875	0.030516665	1.4009656
C	16.214773	5.0541925	4.0965266	0.08127048	0.6790519	0.088196754	1.2131717	0.09195481	0.7608854	0.51853544	0.0	0.0911458	0.085063964	0.08221037	0.06808573	0.06349085	0.055271864	0.03494784	0.030677726	0.01883028	0.016503202	17.997179	4.1273184	2.019386	1.830564	0.99412763	0.6186082	0.52339303	0.36465257	0.262971	0.20300157	0.14306046	0.044246607	0.041294184	0.039908912	0.033052124	0.030821549	0.026831653	0.016965382	0.014892461	0.009141135	0.008011458	0.17652604	0.20814864	2.1365469	1.6716312	0.09985914	0.45478913	0.90905803
G	21.593584	0.15813014	0.5956112	0.08127048	0.09875462	0.088196754	0.35114992	0.7532883	0.060345013	0.088653	0.0	0.0911458	0.085063964	0.08221037	0.06808573	0.06349085	0.055271864	0.03494784	0.030677726	0.01883028	0.016503202	14.974803	3.4341924	1.6802582	1.5231462	0.8271777	0.5147215	0.43549645	0.30341423	0.2188087	0.16891028	0.11903542	0.036816	0.0343594	0.033206765	0.027501479	0.025645496	0.022325648	0.014116281	0.012391479	0.007606007	0.0066660442	2.925465	3.1252134	0.7001656	1.3649416	0.64145845	0.35344037	0.016336156
-	1.5752908	0.0	3.1608603	13.739223	0.0	2.9941943	0.0	0.0	0.0	0.0	0.0	0.0	0.0	0.0	0.0	0.0	0.0	0.0	0.0	0.0	0.0	13.163232	3.0187423	1.4769897	1.3388842	0.72711015	0.45245332	0.38281244	0.26670885	0.1923384	0.14847642	0.10463517	0.0323622	0.030202786	0.02918959	0.0241745	0.022543043	0.019624813	0.012408569	0.010892424	0.006685874	0.0058596223	10.201171	3.0187423	1.919729	114.84816	0.72711015	14.278704	0.38281244
23/32	H	Y	S	Q	F	R	T	L	V	A	-	E	K	N	G	D	I	P	M	W	C	H	Y	S	Q	F	R	T	L	V	A	-	E	K	N	G	D	I	P	M	W	C	H	Y	S	Q	F	R	T
A	129.72243	15.360475	17.121647	2.0115583	8.61753	3.0050168	3.4731317	2.978477	2.1674876	1.1495013	0.0	0.09948523	0.09284693	0.08973226	0.07431527	0.06929999	0.060328994	0.03814541	0.0334846	0.020553168	0.018013172	114.16946	26.182642	12.810464	11.612626	6.306489	3.9242907	3.3202705	2.313262	1.6682203	1.2877896	0.90753853	0.28068903	0.26195964	0.25317183	0.20967415	0.19552393	0.17021307	0.107623994	0.09447393	0.057988998	0.05082262	2.1187358	4.473166	1.4508685	7.9379544	0.84689116	0.21534196	0.0070375353
G	21.419651	16.974224	0.10594796	0.08870636	0.107790224	0.09626636	0.070583425	0.100368276	0.06586632	0.096764356	1.2866452	0.09948523	0.09284693	0.08973226	0.07431527	0.06929999	0.060328994	0.03814541	0.0334846	0.020553168	0.018013172	25.149158	5.7674913	2.821879	2.5580199	1.3891884	0.86443967	0.73138654	0.5095635	0.36747426	0.2836733	0.19991188	0.06182996	0.057704262	0.055768494	0.046186857	0.043069858	0.037494402	0.023707328	0.020810641	0.01277377	0.011195166	0.55306923	21.775648	2.6139607	2.3836834	1.1819717	0.6826275	0.5970315
T	6.714918	2.238063	0.82824266	13.50296	0.107790224	2.184932	1.0929487	0.100368276	0.06586632	0.482708	0.0	0.09948523	0.09284693	0.08973226	0.07431527	0.06929999	0.060328994	0.03814541	0.0334846	0.020553168	0.018013172	17.121069	3.9263985	1.9210817	1.7414515	0.9457331	0.5884941	0.49791408	0.34690115	0.2501695	0.19311938	0.13609621	0.042092662	0.039283965	0.037966132	0.031443134	0.029321142	0.025525477	0.0161395	0.0141674895	0.00869614	0.007621457	6.324837	0.72597736	0.6216795	79.43551	0.742438	4.3307385	0.71109897
C	4.004474	2.5471876	0.10594796	0.86035055	0.107790224	0.27737215	0.070583425	0.100368276	0.06586632	0.096764356	0.0	0.09948523	0.09284693	0.08973226	0.07431527	0.06929999	0.060328994	0.03814541	0.0334846	0.020553168	0.018013172	5.4216266	1.2433492	0.6083374	0.551455	0.29947963	0.1863549	0.15767148	0.10985112	0.07921968	0.06115396	0.043096773	0.013329232	0.012439819	0.012022508	0.009956909	0.009284951	0.008083	0.005110799	0.004486334	0.0027537548	0.0024134412	0.37042776	1.3672704	0.41489336	0.17302671	0.12269558	0.04445356	0.0481021
-	0.0	0.0	0.0	0.0	0.0	0.0	0.0	0.0	0.0	0.0	0.0	0.0	0.0	0.0	0.0	0.0	0.0	0.0	0.0	0.0	0.0	0.0	0.0	0.0	0.0	0.0	0.0	0.0	0.0	0.0	0.0	0.0	0.0	0.0	0.0	0.0	0.0	0.0	0.0	0.0	0.0	0.0	0.0	0.0	0.0	0.0	0.0	0.0	0.0
10/5	R	K	V	I	T	-	N	A	S	L	E	Q	G	D	H	P	F	Y	M	C	W	R	K	V	I	T	-	N	A	S	L	E	Q	G	D	H	P	F	Y	M	C	W	R	K	V	I	T	-	N
C	112.62482	21.679825	3.7405427	5.000806	1.2064037	4.9993086	3.2260509	0.1015107	0.5066326	0.10383391	0.10064438	0.08714951	0.06869956	0.063404776	0.04111436	0.04031275	0.03669301	0.033904802	0.03266842	0.017909655	0.010878862	100.79533	24.65334	7.4317408	4.407019	4.327288	3.6613667	2.7421255	2.1934853	1.9624028	0.24191971	0.2344885	0.20304719	0.1600612	0.14772502	0.09579119	0.09392354	0.08549001	0.07899384	0.07611323	0.0417272	0.025346357	1.3883268	0.35864466	1.8333448	0.0800048	2.2508137	0.48891264	0.085402265
T	53.116096	20.131886	3.239115	1.5094141	0.08374795	1.2866452	1.318669	1.643059	1.5191299	0.10383391	0.10064438	0.08714951	0.06869956	0.063404776	0.04111436	0.04031275	0.03669301	0.033904802	0.03266842	0.017909655	0.010878862	55.410503	13.552751	4.085472	2.4226832	2.3788521	2.0127735	1.5074364	1.2058309	1.0787973	0.13299121	0.12890604	0.11162171	0.087990895	0.081209294	0.052659567	0.05163286	0.04699667	0.04342551	0.041841947	0.022938814	0.013933726	0.095005505	3.1938179	0.17533356	0.3442714	2.2143047	0.26195812	0.023638241
A	1.8301665	0.25696823	5.225939	0.74411446	6.0553293	0.0	0.08152542	0.3810265	1.2484908	0.10383391	0.10064438	0.08714951	0.06869956	0.063404776	0.04111436	0.04031275	0.03669301	0.033904802	0.03266842	0.017909655	0.010878862	10.8215275	2.646817	0.7978821	0.47314373	0.4645837	0.39308944	0.29439846	0.23549564	0.2106863	0.025972838	0.025175013	0.02179943	0.017184393	0.015859963	0.010284277	0.010083763	0.009178327	0.00848089	0.008171624	0.0044798907	0.0027212203	7.470717	2.1578283	24.574667	0.1551857	67.27837	0.39308944	0.15392381
G	5.477887	0.25696823	0.5534578	0.31177983	0.08374795	0.0	0.08152542	1.6402514	0.094863676	0.10383391	0.10064438	0.08714951	0.06869956	0.063404776	0.04111436	0.04031275	0.03669301	0.033904802	0.03266842	0.017909655	0.010878862	6.021342	1.4727488	0.4439596	0.26326784	0.25850484	0.21872383	0.16380993	0.13103509	0.11723062	0.014451873	0.0140079465	0.012129694	0.009561784	0.008824842	0.005722403	0.0056108334	0.0051070284	0.0047189584	0.0045468756	0.0024927123	0.0015141484	0.04904936	1.0036486	0.02700664	0.008939232	0.1181408	0.21872383	0.0413329
-	0.0	0.0	0.0	0.0	0.0	0.0	0.0	0.0	0.0	0.0	0.0	0.0	0.0	0.0	0.0	0.0	0.0	0.0	0.0	0.0	0.0	0.0	0.0	0.0	0.0	0.0	0.0	0.0	0.0	0.0	0.0	0.0	0.0	0.0	0.0	0.0	0.0	0.0	0.0	0.0	0.0	0.0	0.0	0.0	0.0	0.0	0.0	0.0	0.0
[truncated: 14 more columns]

## Sheet: ngt12acn (group1)
Number of nucleotide/ amino acid position	Counts, observed																					Counts, expected																					χ2
19/1	P	K	R	-	Q	S	A	E	L	G	T	D	N	V	I	H	Y	F	M	C	W	P	K	R	-	Q	S	A	E	L	G	T	D	N	V	I	H	Y	F	M	C	W	P	K	R	-	Q	S	A
T	47.704357	3.7917264	3.6537535	8.742072	0.053206503	1.3051639	0.07882988	0.071438804	0.05683427	0.054242264	0.053282037	0.049147967	0.045018468	0.04501418	0.036993004	0.024295427	0.021386163	0.020553984	0.018289985	0.013442155	0.005570769	30.524057	18.325626	8.514913	6.097419	0.7893844	0.58708525	0.122409165	0.11093211	0.08825378	0.08422886	0.08273779	0.07631829	0.06990589	0.06989924	0.057443734	0.037726592	0.03320901	0.031916782	0.028401185	0.020873342	0.008650441	9.669838	11.526714	2.7752335	1.1470741	0.68655765	0.8782999	0.015514805
G	2.2288053	27.185608	7.53378	2.7095344	0.053206503	0.06904542	0.07882988	0.071438804	0.05683427	0.054242264	0.053282037	0.049147967	0.045018468	0.04501418	0.036993004	0.024295427	0.021386163	0.020553984	0.018289985	0.013442155	0.005570769	18.74356	11.253009	5.228656	3.7441728	0.4847283	0.3605048	0.075166404	0.06811882	0.054192998	0.051721454	0.05080585	0.0468639	0.04292632	0.042922232	0.03527382	0.023166338	0.02039228	0.019598776	0.017439991	0.012817455	0.0053118775	14.550978	22.558208	1.0162455	0.2859047	0.38415554	0.23563783	1.7855095E-4
C	23.729332	4.8483176	3.028064	1.092173	0.053206503	0.06904542	0.07882988	0.071438804	0.05683427	0.054242264	0.053282037	0.049147967	0.045018468	0.04501418	0.036993004	0.024295427	0.021386163	0.020553984	0.018289985	0.013442155	0.005570769	15.5244875	9.320385	4.3306713	3.1011379	0.40147966	0.29859063	0.062257107	0.05641989	0.044885736	0.04283866	0.04208031	0.03881536	0.035554025	0.035550643	0.029215794	0.019187685	0.01689005	0.016232826	0.014444797	0.010616148	0.0043996004	4.336341	2.1457682	0.39180663	1.3014386	0.3021179	0.17646569	0.004411652
A	4.965836	11.380179	7.7183642	3.1628451	1.8737925	0.06904542	0.07882988	0.071438804	0.05683427	0.054242264	0.053282037	0.049147967	0.045018468	0.04501418	0.036993004	0.024295427	0.021386163	0.020553984	0.018289985	0.013442155	0.005570769	13.83626	8.3068285	3.8597274	2.7639008	0.35782027	0.26612008	0.055486884	0.050284445	0.040004585	0.038180124	0.037504237	0.03459434	0.031687662	0.03168465	0.026038688	0.017101098	0.015053323	0.014467568	0.012873981	0.009461683	0.003921161	5.6868277	1.1370748	3.8575466	0.057584055	6.422699	0.14594321	0.0098202545
-	0.0	0.0	0.0	0.0	0.0	0.0	0.0	0.0	0.0	0.0	0.0	0.0	0.0	0.0	0.0	0.0	0.0	0.0	0.0	0.0	0.0	0.0	0.0	0.0	0.0	0.0	0.0	0.0	0.0	0.0	0.0	0.0	0.0	0.0	0.0	0.0	0.0	0.0	0.0	0.0	0.0	0.0	0.0	0.0	0.0	0.0	0.0	0.0	0.0
10/32	Y	H	F	S	L	T	A	W	G	V	M	I	E	K	N	R	D	Q	P	C	-	Y	H	F	S	L	T	A	W	G	V	M	I	E	K	N	R	D	Q	P	C	-	Y	H	F	S	L	T	A
T	8.5155325	37.588543	24.961462	9.95854	11.474709	4.2206984	1.5837511	1.8525833	0.061056364	1.5555714	0.9980885	0.07282226	0.056194313	0.05585465	0.051770557	0.051037353	0.042768426	0.039762188	0.027546689	0.017200902	0.0	30.983614	28.102676	16.512045	9.446099	7.591756	2.918242	2.3472044	1.1827326	1.149675	1.0805233	0.86338705	0.17680462	0.13643375	0.13560908	0.12569334	0.12391321	0.103837155	0.09653831	0.0668804	0.041761942	0.0	16.292957	3.2018895	4.323671	0.027799353	1.9860125	0.58130634	0.24832137
C	41.47876	7.660437	0.8600644	1.0557553	0.13826682	0.06193273	2.1153586	0.031997297	0.061056364	0.07487065	0.3556118	0.07282226	0.056194313	0.05585465	0.051770557	0.051037353	0.042768426	0.039762188	0.027546689	0.017200902	0.0	16.307451	14.7911415	8.6907015	4.971719	3.9957309	1.5359437	1.2353925	0.62250173	0.6051027	0.5687064	0.4544222	0.09305669	0.0718085	0.071374446	0.066155545	0.06521863	0.054652095	0.05081053	0.035200827	0.021980355	0.0	38.853085	3.4376621	7.055688	3.0844004	3.7239819	1.4145757	0.6267971
A	0.84294814	0.8630968	0.8625065	4.464636	0.7563261	0.06193273	0.08397815	0.031997297	0.061056364	0.07487065	0.034373462	0.07282226	0.056194313	0.05585465	0.051770557	0.051037353	0.042768426	0.039762188	0.027546689	0.017200902	0.0	2.568125	2.3293338	1.3686262	0.78295463	0.6292544	0.24188301	0.19455168	0.09803262	0.09529259	0.08956084	0.07156317	0.014654724	0.011308524	0.0112401685	0.010418287	0.010270738	0.008606704	0.008001728	0.0055434853	0.0034615032	0.0	1.1589136	0.9229468	0.18716373	17.31234	0.025660863	0.13387507	0.062844515
G	0.2088949	0.18764916	0.5198899	0.08369892	0.13826682	0.4632972	0.08397815	0.031997297	1.7109431	0.07487065	0.034373462	0.07282226	0.056194313	0.05585465	0.051770557	0.051037353	0.042768426	0.039762188	0.027546689	0.017200902	0.0	1.1869183	1.0765555	0.6325423	0.36186057	0.29082447	0.11179182	0.08991656	0.045308042	0.04404167	0.041392613	0.033074576	0.0067730197	0.005226495	0.0051949034	0.0048150523	0.0047468594	0.003977787	0.0036981835	0.0025620498	0.0015998137	0.0	0.8058935	0.73396546	0.020062797	0.21382241	0.080027096	1.1052332	3.9219388E-4
-	0.0	0.0	0.0	0.0	0.0	0.0	0.0	0.0	0.0	0.0	0.0	0.0	0.0	0.0	0.0	0.0	0.0	0.0	0.0	0.0	0.0	0.0	0.0	0.0	0.0	0.0	0.0	0.0	0.0	0.0	0.0	0.0	0.0	0.0	0.0	0.0	0.0	0.0	0.0	0.0	0.0	0.0	0.0	0.0	0.0	0.0	0.0	0.0	0.0
22/32	Y	H	F	S	L	T	A	W	G	V	M	I	E	K	N	R	D	Q	P	C	-	Y	H	F	S	L	T	A	W	G	V	M	I	E	K	N	R	D	Q	P	C	-	Y	H	F	S	L	T	A
A	6.991728	37.275074	24.372633	8.852177	10.511182	4.2206984	1.5837511	1.8525833	0.061056387	1.0620046	0.9980885	0.07282228	0.056194335	0.055854656	0.051770568	0.05103737	0.04276844	0.0397622	0.027546696	0.017200908	0.0	29.4854	26.74377	15.713603	8.989333	7.2246556	2.7771301	2.2337053	1.1255414	1.0940824	1.0282744	0.8216379	0.16825521	0.1298365	0.12905169	0.119615436	0.11792139	0.098816104	0.091870196	0.06364639	0.03974254	0.0	17.159857	4.1470723	4.7715855	0.0020926916	1.4950546	0.7503751	0.18912095
G	41.848297	7.660437	0.9258987	2.377736	0.13826686	0.061932746	2.1153586	0.031997304	0.061056387	0.56843764	0.3556118	0.07282228	0.056194335	0.055854656	0.051770568	0.05103737	0.04276844	0.0397622	0.027546696	0.017200908	0.0	16.98334	15.404183	9.050901	5.177779	4.1613398	1.5996033	1.2865952	0.6483023	0.6301821	0.59227735	0.47325644	0.096913576	0.07478472	0.07433268	0.06889746	0.06792171	0.056917235	0.052916452	0.036659777	0.022891365	0.0	36.404274	3.892813	7.293823	1.5142093	3.8893998	1.4781356	0.5338499
T	1.9972148	1.1765705	1.0749857	4.2490187	0.7563261	0.061932746	0.08397817	0.031997304	0.061056387	0.07487068	0.034373473	0.07282228	0.056194335	0.055854656	0.051770568	0.05103737	0.04276844	0.0397622	0.027546696	0.017200908	0.0	3.0079038	2.7282207	1.6029968	0.9170317	0.73701113	0.28330427	0.2278677	0.11482023	0.11161098	0.10489769	0.08381801	0.017164273	0.013245053	0.0131649915	0.012202367	0.012029552	0.010080559	0.009371984	0.0064927796	0.004054269	0.0	0.3396027	0.8824866	0.17392156	12.106601	5.0618924E-4	0.17297782	0.09086059
C	0.20889495	0.18764919	0.8304052	0.08369894	1.1017934	0.4632972	0.08397817	0.031997304	1.7109431	0.07487068	0.034373473	0.07282228	0.056194335	0.055854656	0.051770568	0.05103737	0.04276844	0.0397622	0.027546696	0.017200908	0.0	1.5694765	1.4235425	0.8364184	0.47849265	0.38456073	0.14782369	0.11889776	0.05991138	0.05823684	0.05473396	0.04373491	0.008956047	0.006911059	0.0068692844	0.0063670026	0.00627683	0.0052598766	0.004890153	0.00338783	0.0021154534	0.0	1.1794902	1.0729797	4.323046E-5	0.32573554	1.3376893	0.6732583	0.010255683
-	0.0	0.0	0.0	0.0	0.0	0.0	0.0	0.0	0.0	0.0	0.0	0.0	0.0	0.0	0.0	0.0	0.0	0.0	0.0	0.0	0.0	0.0	0.0	0.0	0.0	0.0	0.0	0.0	0.0	0.0	0.0	0.0	0.0	0.0	0.0	0.0	0.0	0.0	0.0	0.0	0.0	0.0	0.0	0.0	0.0	0.0	0.0	0.0	0.0
20/33	A	N	G	R	E	H	L	D	S	P	Q	M	T	W	V	K	I	F	Y	C	-	A	N	G	R	E	H	L	D	S	P	Q	M	T	W	V	K	I	F	Y	C	-	A	N	G	R	E	H	L
T	9.911828	20.329536	12.142533	0.4169457	2.8224394	0.07215473	10.32401	2.1266842	7.1002674	0.29611996	1.9694622	2.0376196	0.067268856	1.7747898	1.5908084	0.08989731	0.056872156	0.03572296	0.031493947	0.01879269	0.0	11.559013	9.795755	8.100615	7.7243876	7.1502433	5.6531777	5.4622355	4.8029346	3.1854944	3.0936706	1.8601692	1.3890233	0.8842406	0.7860543	0.77434266	0.7477811	0.0979743	0.06154034	0.054254968	0.032374382	0.0	0.2347276	11.327411	2.0167737	6.9130015	2.6194751	5.5097895	4.327322
C	11.611125	0.7450586	5.283669	0.10950015	12.48707	7.3871226	0.10916254	8.811143	0.098732814	5.3267903	2.231233	0.69096833	0.067268856	0.016788695	0.069051296	0.43407217	0.056872156	0.03572296	0.031493947	0.01879269	0.0	8.781382	7.441835	6.154036	5.868217	5.4320393	4.2947187	4.14966	3.6487894	2.4200199	2.3502614	1.4131703	1.0552409	0.6717576	0.59716547	0.58826804	0.56808925	0.07443107	0.046752192	0.041217495	0.024594814	0.0	0.9118665	6.0263114	0.12309626	5.6512604	9.162942	2.2266793	3.9342072
G	4.319053	0.8989369	0.5608535	13.526752	0.111387365	4.5495286	0.10916254	0.107103966	0.098732814	0.06598037	0.059235178	0.4663083	1.8513302	0.016788695	0.069051296	1.1224217	0.056872156	0.03572296	0.031493947	0.01879269	0.0	4.4324822	3.7563334	3.1063056	2.9620354	2.741871	2.1677983	2.0945785	1.8417596	1.221527	1.1863157	0.7133105	0.5326424	0.3390757	0.30142465	0.29693362	0.2867482	0.037569758	0.023598593	0.020804904	0.012414456	0.0	0.0029026973	2.1735861	2.0858626	37.681267	2.5236216	2.6167746	1.8819425
A	0.9971071	0.771436	0.8219298	3.8822196	1.1813997	1.1174238	2.140543	0.107103966	0.098732814	1.4943672	0.059235178	0.03030606	0.067268856	0.016788695	0.069051296	0.08989731	0.056872156	0.03572296	0.031493947	0.01879269	0.0	2.0662465	1.7510531	1.4480358	1.3807831	1.278151	1.0105412	0.9764091	0.8585549	0.5694272	0.55301315	0.33251697	0.24829668	0.15806359	0.14051217	0.13841863	0.13367058	0.017513525	0.0110007245	0.009698418	0.005787125	0.0	0.55320567	0.54804146	0.2707176	4.53162	0.00732372	0.011304719	1.3879508
-	0.0	0.0	0.0	0.0	0.0	0.0	0.0	0.0	0.0	0.0	0.0	0.0	0.0	0.0	0.0	0.0	0.0	0.0	0.0	0.0	0.0	0.0	0.0	0.0	0.0	0.0	0.0	0.0	0.0	0.0	0.0	0.0	0.0	0.0	0.0	0.0	0.0	0.0	0.0	0.0	0.0	0.0	0.0	0.0	0.0	0.0	0.0	0.0	0.0
13/1	P	K	R	-	Q	S	A	E	L	G	T	D	N	V	I	H	Y	F	M	C	W	P	K	R	-	Q	S	A	E	L	G	T	D	N	V	I	H	Y	F	M	C	W	P	K	R	-	Q	S	A
A	40.67118	3.9355445	4.8801193	8.380973	0.053206503	1.3051639	0.07882988	0.071438804	0.05683427	0.054242264	0.053282037	0.049147967	0.045018468	0.04501418	0.036993004	0.024295427	0.021386163	0.020553984	0.018289985	0.013442155	0.005570769	27.737797	16.652847	7.737664	5.540841	0.7173288	0.53349566	0.111235544	0.100806125	0.0801979	0.07654037	0.07518541	0.06935189	0.06352482	0.06351878	0.052200224	0.034282874	0.030177664	0.029003393	0.0258087	0.018968005	0.007860821	6.030487	9.71184	1.0553007	1.4557985	0.61486226	1.1161699	0.009440573
G	28.337881	5.258272	4.3964047	1.092173	0.053206503	0.06904542	0.07882988	0.071438804	0.05683427	0.054242264	0.053282037	0.049147967	0.045018468	0.04501418	0.036993004	0.024295427	0.021386163	0.020553984	0.018289985	0.013442155	0.005570769	18.478529	11.093893	5.1547227	3.6912303	0.47787428	0.35540724	0.07410355	0.06715562	0.053426713	0.050990116	0.050087463	0.04620125	0.04231934	0.04231531	0.034775052	0.02283877	0.020103935	0.01932165	0.017193392	0.012636217	0.005236768	5.260528	3.0696592	0.11155714	1.8300397	0.3773853	0.23072994	3.0144543E-4
T	8.161338	12.612214	8.551425	3.523944	1.8737925	0.06904542	0.07882988	0.071438804	0.05683427	0.054242264	0.053282037	0.049147967	0.045018468	0.04501418	0.036993004	0.024295427	0.021386163	0.020553984	0.018289985	0.013442155	0.005570769	16.436407	9.86787	4.5850577	3.2833006	0.42506284	0.31613007	0.06591413	0.059734035	0.047522355	0.045355037	0.044552136	0.0410954	0.037642494	0.03763891	0.030931948	0.020314783	0.017882183	0.017186353	0.015293295	0.011239748	0.004658036	4.1661644	0.76322675	3.4311604	0.01763749	4.937665	0.19311932	0.002530815
C	1.4579405	25.399803	4.1060114	2.7095344	0.053206503	0.06904542	0.07882988	0.071438804	0.05683427	0.054242264	0.053282037	0.049147967	0.045018468	0.04501418	0.036993004	0.024295427	0.021386163	0.020553984	0.018289985	0.013442155	0.005570769	15.975636	9.591239	4.456522	3.191258	0.4131468	0.30726779	0.06406632	0.058059473	0.046190128	0.04408357	0.04330318	0.03994335	0.03658724	0.036583755	0.030064816	0.019745287	0.017380882	0.016704557	0.014864569	0.010924658	0.0045274543	13.192807	26.056145	0.027568063	0.072716646	0.3135859	0.18469197	0.00340214
-	0.0	0.0	0.0	0.0	0.0	0.0	0.0	0.0	0.0	0.0	0.0	0.0	0.0	0.0	0.0	0.0	0.0	0.0	0.0	0.0	0.0	0.0	0.0	0.0	0.0	0.0	0.0	0.0	0.0	0.0	0.0	0.0	0.0	0.0	0.0	0.0	0.0	0.0	0.0	0.0	0.0	0.0	0.0	0.0	0.0	0.0	0.0	0.0	0.0
12/33	A	N	G	R	E	H	L	D	S	P	Q	M	T	W	V	K	I	F	Y	C	-	A	N	G	R	E	H	L	D	S	P	Q	M	T	W	V	K	I	F	Y	C	-	A	N	G	R	E	H	L
A	11.293602	19.689575	12.3801	1.4617151	2.7815242	0.07215472	10.32401	0.107103966	3.463163	0.29611996	1.9694622	2.4736218	0.067268856	1.7747898	1.5908084	0.0898973	0.056872156	0.035722956	0.031493943	0.018792689	0.0	11.047893	9.362603	7.7424183	7.3828278	6.834071	5.403204	5.2207046	4.590557	3.0446374	2.9568737	1.7779154	1.3276031	0.845141	0.75129634	0.74010247	0.7147155	0.09364204	0.05881913	0.051855903	0.03094284	0.0	0.005464673	11.390673	2.7779555	4.7488003	2.4031265	5.2598586	4.988546
G	11.2177	1.0506406	4.7487655	0.10950013	12.368942	6.5312085	0.10916253	10.580634	0.098732814	5.3267903	1.4620004	0.69096833	0.067268856	0.016788693	0.06905129	0.43407214	0.056872156	0.035722956	0.031493943	0.018792689	0.0	8.687202	7.362022	6.088035	5.805281	5.373781	4.2486587	4.1051555	3.6096568	2.3940659	2.3250554	1.3980143	1.0439236	0.6645531	0.59076095	0.58195895	0.5619966	0.073632814	0.046250783	0.040775444	0.024331039	0.0	0.7371093	5.4106784	0.29461774	5.5883465	9.105744	1.2262774	3.889733
C	3.3910558	0.6731112	0.8581901	14.578783	0.11138735	5.024667	0.10916253	0.35719347	3.7358372	0.06598037	0.82846767	0.03030606	1.8513302	0.016788693	0.06905129	1.1224217	0.056872156	0.035722956	0.031493943	0.018792689	0.0	5.2046757	4.4107337	3.6474628	3.4780595	3.2195394	2.545456	2.4594805	2.1626172	1.4343324	1.3929868	0.83757824	0.6254354	0.39814696	0.35393664	0.3486632	0.33670336	0.04411488	0.027709763	0.024429379	0.01457721	0.0	0.63197345	3.1672332	2.1330013	35.429543	3.0006187	2.4146898	2.2460005
T	0.9367551	1.3316411	0.8219297	1.7854193	1.3404429	1.4981996	2.140543	0.107103966	0.098732814	1.4943672	0.059235178	0.03030606	0.067268856	0.016788693	0.06905129	0.0898973	0.056872156	0.035722956	0.031493943	0.018792689	0.0	1.8993505	1.6096159	1.3310744	1.2692536	1.1749116	0.9289172	0.897542	0.7892072	0.52343315	0.5083448	0.3056587	0.22824113	0.1452964	0.12916265	0.1272382	0.12287368	0.016098913	0.010112167	0.008915052	0.005319684	0.0	0.48784566	0.04800525	0.19475117	0.20990846	0.023321416	0.3488819	1.7214252
-	0.0	0.0	0.0	0.0	0.0	0.0	0.0	0.0	0.0	0.0	0.0	0.0	0.0	0.0	0.0	0.0	0.0	0.0	0.0	0.0	0.0	0.0	0.0	0.0	0.0	0.0	0.0	0.0	0.0	0.0	0.0	0.0	0.0	0.0	0.0	0.0	0.0	0.0	0.0	0.0	0.0	0.0	0.0	0.0	0.0	0.0	0.0	0.0	0.0
14/2	A	S	G	-	P	T	Q	L	N	M	V	K	E	I	D	R	F	C	Y	H	W	A	S	G	-	P	T	Q	L	N	M	V	K	E	I	D	R	F	C	Y	H	W	A	S	G	-	P	T	Q
A	5.730581	28.165789	1.9419913	10.472043	9.149505	4.8606653	1.4984298	1.5604835	1.2178388	0.025462642	0.07497612	0.06539635	0.059518043	0.052870654	0.052627336	0.047104564	0.029846517	0.024459293	0.023353033	0.02298323	0.007536996	21.726013	15.11217	10.272248	5.272961	4.2784567	3.2771053	1.1980892	1.0685588	0.9792504	0.7914702	0.44487783	0.100349106	0.09132898	0.08112874	0.08075537	0.0722808	0.045798756	0.037532188	0.03583466	0.035267204	0.011565338	11.776382	11.275478	6.755404	5.126238	5.545717	0.76520646	0.07529025
T	26.933628	3.9200742	23.563478	1.4577101	0.5184718	0.09182864	0.37485623	0.0788783	1.2178388	0.025462642	0.50486714	0.06539635	0.059518043	0.052870654	0.052627336	0.047104564	0.029846517	0.024459293	0.023353033	0.02298323	0.007536996	19.7236	13.719331	9.325488	4.7869697	3.8841252	2.9750652	1.0876652	0.9700733	0.8889961	0.718523	0.4038749	0.09110025	0.08291149	0.073651366	0.07331241	0.06561892	0.041577633	0.034072973	0.0325319	0.032016747	0.010499398	2.6356497	6.999279	21.738312	2.3154457	2.91639	2.7942424	0.4671443
C	14.939865	2.2932727	0.75088364	1.7424886	0.9967695	0.33116728	0.2578181	0.0788783	0.058492858	1.9867792	0.50486714	0.06539635	0.059518043	0.052870654	0.052627336	0.047104564	0.029846517	0.024459293	0.023353033	0.02298323	0.007536996	8.148271	5.6677704	3.852573	1.9776069	1.6046212	1.2290676	0.44933942	0.40075946	0.36726463	0.2968383	0.16684999	0.037635602	0.034252636	0.030427067	0.030287037	0.02710868	0.017176673	0.014076325	0.013439672	0.01322685	0.004337542	5.6608033	2.0091207	2.4971564	0.02795328	0.23026225	0.6559647	0.08163186
G	9.030299	5.0145526	0.5208576	0.073066264	0.488131	3.2589417	0.9920184	1.0672278	0.058492858	0.025462642	0.07497612	0.06539635	0.059518043	0.052870654	0.052627336	0.047104564	0.029846517	0.024459293	0.023353033	0.02298323	0.007536996	7.036485	4.8944345	3.3269112	1.7077736	1.3856796	1.0613682	0.3880296	0.34607813	0.31715342	0.2563364	0.14408423	0.03250044	0.029579058	0.026275463	0.02615454	0.02340985	0.014833013	0.012155689	0.011605904	0.011422121	0.0037457086	0.5649545	0.0029479132	2.366741	1.5647672	0.5813707	4.5500975	0.9401407
-	0.0	0.0	0.0	0.0	0.0	0.0	0.0	0.0	0.0	0.0	0.0	0.0	0.0	0.0	0.0	0.0	0.0	0.0	0.0	0.0	0.0	0.0	0.0	0.0	0.0	0.0	0.0	0.0	0.0	0.0	0.0	0.0	0.0	0.0	0.0	0.0	0.0	0.0	0.0	0.0	0.0	0.0	0.0	0.0	0.0	0.0	0.0	0.0	0.0
18/2	A	S	G	-	P	T	Q	L	N	M	V	K	E	I	D	R	F	C	Y	H	W	A	S	G	-	P	T	Q	L	N	M	V	K	E	I	D	R	F	C	Y	H	W	A	S	G	-	P	T	Q
T	3.6472888	29.24433	3.2557113	9.96481	9.226438	6.2082486	2.202818	0.36312896	1.2178388	0.025462637	0.07497611	0.06539634	0.05951803	0.05287065	0.052627336	0.04710456	0.029846512	0.02445929	0.02335303	0.022983229	0.007536995	21.970304	15.282093	10.387751	5.332251	4.3265643	3.3139536	1.2115607	1.0805739	0.9902612	0.8003697	0.4498801	0.101477444	0.09235591	0.08204096	0.08166339	0.07309354	0.04631372	0.037954208	0.03623759	0.035663757	0.011695379	15.281212	12.756371	4.896727	4.02468	5.549151	2.5277793	0.81101245
A	24.316835	2.9882803	21.174202	1.8188088	0.9501771	0.23564659	0.37485617	0.36312896	1.2178388	0.025462637	0.50486714	0.06539634	0.05951803	0.05287065	0.052627336	0.04710456	0.029846512	0.02445929	0.02335303	0.022983229	0.007536995	18.152164	12.626274	8.582501	4.4055786	3.5746665	2.7380338	1.001008	0.8927849	0.81816727	0.66127634	0.3716971	0.08384205	0.07630571	0.067783356	0.06747141	0.060390882	0.03826503	0.031358283	0.02993999	0.029465882	0.009662882	2.0935888	7.3569546	18.473743	1.5188421	1.9268774	2.2870214	0.39167133
C	14.41407	5.428009	0.39727378	0.2191988	0.48813096	1.500574	0.28763017	1.9803323	0.058492854	1.9867792	0.07497611	0.06539634	0.05951803	0.05287065	0.052627336	0.04710456	0.029846512	0.02445929	0.02335303	0.022983229	0.007536995	9.112448	6.338432	4.308444	2.211615	1.7944944	1.3745018	0.50250936	0.44818097	0.4107227	0.33196288	0.18659316	0.042088985	0.038305715	0.034027472	0.03387087	0.030316424	0.01920917	0.015741963	0.015029974	0.01479197	0.0048507988	3.084484	0.13076888	3.5505283	1.7949427	0.9510119	0.011563602	0.091884986
G	14.256174	1.7330675	1.9500215	1.7424886	0.48813096	0.5981335	0.25781807	0.07887829	0.058492854	0.025462637	0.50486714	0.06539634	0.05951803	0.05287065	0.052627336	0.04710456	0.029846512	0.02445929	0.02335303	0.022983229	0.007536995	7.399449	5.1469045	3.4985232	1.7958657	1.4571573	1.1161169	0.40804535	0.36392987	0.33351317	0.26955903	0.15151654	0.03417691	0.031104837	0.027630834	0.027503671	0.024617406	0.015598144	0.012782717	0.012204572	0.012011309	0.0039389236	6.3538084	2.2643285	0.68539137	0.0015864815	0.64441365	0.24039309	0.055308156
-	0.0	0.0	0.0	0.0	0.0	0.0	0.0	0.0	0.0	0.0	0.0	0.0	0.0	0.0	0.0	0.0	0.0	0.0	0.0	0.0	0.0	0.0	0.0	0.0	0.0	0.0	0.0	0.0	0.0	0.0	0.0	0.0	0.0	0.0	0.0	0.0	0.0	0.0	0.0	0.0	0.0	0.0	0.0	0.0	0.0	0.0	0.0	0.0	0.0
10/33	A	N	G	R	E	H	L	D	S	P	Q	M	T	W	V	K	I	F	Y	C	-	A	N	G	R	E	H	L	D	S	P	Q	M	T	W	V	K	I	F	Y	C	-	A	N	G	R	E	H	L
T	20.020899	20.817472	17.42334	15.218199	3.499272	0.07215469	2.0362158	3.5186636	3.4478605	6.985317	1.9694622	3.134284	0.067268826	1.7747898	1.5908084	1.4665966	0.056872126	0.03572294	0.03149393	0.01879268	0.0	16.290617	13.80558	11.416546	10.886313	10.077147	7.967268	7.6981645	6.768984	4.4894547	4.3600435	2.6216166	1.9576106	1.2461985	1.1078203	1.0913144	1.0538802	0.13807942	0.086731456	0.07646387	0.04562661	0.0	0.8541728	3.5613594	3.1604633	1.7237452	4.2937183	7.823612	4.1643257
C	4.477201	0.6843007	0.39629182	2.498217	12.417642	12.738321	10.428337	2.420166	3.7511396	0.065980345	2.231233	0.030306045	1.85133	0.016788686	0.069051266	0.08989726	0.056872126	0.03572294	0.03149393	0.01879268	0.0	8.574159	7.266223	6.0088134	5.7297387	5.3038545	4.1933722	4.051737	3.5626853	2.3629124	2.2948	1.3798224	1.0303394	0.6559055	0.58307356	0.5743861	0.55468357	0.072674654	0.045648936	0.040244848	0.024014426	0.0	1.9576337	5.9620657	5.242366	1.8225495	9.541357	17.412273	10.035457
A	0.14487945	0.792905	0.83240086	0.10950008	0.57399386	0.24360132	0.10916247	5.1060996	0.09873276	0.065980345	0.059235148	0.030306045	0.067268826	0.016788686	0.069051266	0.08989726	0.056872126	0.03572294	0.03149393	0.01879268	0.0	1.3502729	1.1442969	0.94627804	0.90232897	0.83525985	0.66037935	0.6380743	0.5610577	0.37211543	0.36138895	0.21729675	0.16225958	0.10329309	0.0918234	0.09045529	0.08735249	0.011444926	0.0071888715	0.006337826	0.0037818323	0.0	1.076059	0.107905805	0.01370423	0.696617	0.081722975	0.26303658	0.438425
G	2.1961305	0.4502884	0.15695317	0.10950008	0.11138729	0.07215469	0.10916247	0.10710391	0.09873276	0.065980345	0.059235148	0.030306045	0.067268826	0.016788686	0.069051266	0.08989726	0.056872126	0.03572294	0.03149393	0.01879268	0.0	0.6240599	0.5288633	0.43734425	0.41703218	0.38603467	0.30520958	0.29490077	0.25930578	0.17198175	0.16702425	0.10042872	0.074992016	0.047739293	0.04243831	0.041806005	0.040371973	0.005289537	0.003322503	0.0029291727	0.0017478614	0.0	3.9602063	0.011674129	0.17976496	0.22678344	0.19540003	0.1779583	0.116984144
-	0.0	0.0	0.0	0.0	0.0	0.0	0.0	0.0	0.0	0.0	0.0	0.0	0.0	0.0	0.0	0.0	0.0	0.0	0.0	0.0	0.0	0.0	0.0	0.0	0.0	0.0	0.0	0.0	0.0	0.0	0.0	0.0	0.0	0.0	0.0	0.0	0.0	0.0	0.0	0.0	0.0	0.0	0.0	0.0	0.0	0.0	0.0	0.0	0.0
21/33	A	N	G	R	E	H	L	D	S	P	Q	M	T	W	V	K	I	F	Y	C	-	A	N	G	R	E	H	L	D	S	P	Q	M	T	W	V	K	I	F	Y	C	-	A	N	G	R	E	H	L
G	24.31549	22.112589	17.758032	2.8437073	12.894189	1.9519228	12.355391	10.830724	7.1002674	4.9540353	1.9646478	2.6982818	0.06726883	0.46414512	1.5908084	1.1224217	0.056872133	0.03572294	0.031493932	0.018792683	0.0	19.760962	16.746544	13.848579	13.205394	12.223853	9.664512	9.338083	8.210961	5.4458303	5.2888513	3.180092	2.3746347	1.5116726	1.3438162	1.3237941	1.2783853	0.16749409	0.105207615	0.09275275	0.05534632	0.0	1.0497332	1.7194258	1.1036379	8.130356	0.0367601	6.154892	0.97494775
A	2.2338603	0.39572003	0.7370465	14.872708	3.4853349	11.029998	0.10916248	0.107103914	0.09873276	2.097262	1.4668149	0.4663083	1.85133	1.3274333	0.069051266	0.43407208	0.056872133	0.03572294	0.031493932	0.018792683	0.0	6.4610944	5.475493	4.527967	4.3176694	3.9967422	3.1599338	3.0532036	2.684677	1.7805829	1.7292565	1.0397711	0.7764167	0.49426037	0.43937758	0.43283114	0.41798416	0.054764293	0.03439895	0.030326677	0.018096175	0.0	2.765709	4.712652	3.173848	25.803003	0.065437675	19.601013	2.8387814
C	0.14487945	0.11832893	0.1569532	0.10950009	0.11138731	0.0721547	0.10916248	0.107103914	0.09873276	0.065980345	0.82846755	0.030306049	0.06726883	0.016788686	0.069051266	0.08989727	0.056872133	0.03572294	0.031493932	0.018792683	0.0	0.36924955	0.31292275	0.25877193	0.24675347	0.22841258	0.18058926	0.17448965	0.15342847	0.10175977	0.098826475	0.0594226	0.044371977	0.028246827	0.025110295	0.024736166	0.023887666	0.0031297626	0.0019658897	0.0017331603	0.0010341909	0.0	0.13633583	0.12100991	0.04006251	0.076345384	0.059956916	0.06510937	0.024457835
T	0.14487945	0.11832893	0.1569532	0.10950009	0.11138731	0.0721547	0.10916248	0.107103914	0.09873276	0.065980345	0.059235156	0.030306049	0.06726883	0.016788686	0.069051266	0.08989727	0.056872133	0.03572294	0.031493932	0.018792683	0.0	0.24780534	0.21000412	0.17366321	0.16559757	0.1532889	0.12119441	0.11710093	0.10296666	0.068291515	0.06632297	0.039878823	0.02977827	0.018956598	0.016851652	0.016600573	0.01603114	0.0021004004	0.0013193189	0.0011631332	6.94051E-4	0.0	0.04275025	0.040019885	0.0016078508	0.019003466	0.011453818	0.019843265	5.3815986E-4
-	0.0	0.0	0.0	0.0	0.0	0.0	0.0	0.0	0.0	0.0	0.0	0.0	0.0	0.0	0.0	0.0	0.0	0.0	0.0	0.0	0.0	0.0	0.0	0.0	0.0	0.0	0.0	0.0	0.0	0.0	0.0	0.0	0.0	0.0	0.0	0.0	0.0	0.0	0.0	0.0	0.0	0.0	0.0	0.0	0.0	0.0	0.0	0.0	0.0
[truncated: 14 more columns]

## Sheet: all odd-length (group1)
Number of nucleotide/ amino acid position	Counts, observed																					Counts, expected																					χ2
21/33	R	G	K	A	P	E	-	T	Q	L	S	N	D	V	I	H	F	Y	M	C	W	R	G	K	A	P	E	-	T	Q	L	S	N	D	V	I	H	F	Y	M	C	W	R	G	K	A	P	E	-
G	678.59796	0.1644742	9.594945	0.17631738	0.3382531	0.19309232	5.1686277	0.12948616	0.17103519	0.16660266	0.16492175	0.13936439	0.11460553	0.113810204	0.085306	0.08233531	0.0629407	0.0623089	0.055412143	0.029163923	0.020799043	634.00757	17.253677	11.495657	8.380616	7.916115	5.5605392	4.099767	2.8453047	0.54266214	0.52859855	0.5232653	0.44217673	0.36362153	0.36109817	0.27065971	0.26123425	0.19969887	0.19769427	0.17581218	0.09253158	0.0659914	3.1360874	16.926296	0.31426704	8.031692	7.254062	5.18106	0.2786653
A	102.75342	0.1644742	0.42713746	0.17631738	0.21422066	0.19309232	0.0	0.12948616	0.17103519	0.16660266	0.16492175	0.13936439	0.11460553	0.113810204	0.085306	0.08233531	0.0629407	0.0623089	0.055412143	0.029163923	0.020799043	96.01302	2.6128674	1.7408826	1.2691461	1.1988028	0.84207857	0.6208617	0.43088806	0.082179815	0.080050066	0.0792424	0.06696248	0.05506622	0.054684084	0.04098824	0.03956087	0.030242054	0.029938484	0.026624696	0.014012823	0.009993625	0.47319537	2.2942722	0.99140877	0.9410065	0.8086418	0.5001708	0.6208617
C	8.61377	21.081799	0.42713746	5.740085	7.626221	6.4309645	0.0	3.0107162	0.17103519	0.16660266	0.16492175	0.13936439	0.11460553	0.113810204	0.085306	0.08233531	0.0629407	0.0623089	0.055412143	0.029163923	0.020799043	49.416245	1.3447977	0.89600223	0.6532076	0.61700314	0.43340328	0.3195468	0.22177066	0.042296533	0.041200384	0.040784694	0.034464434	0.028341634	0.028144957	0.02109594	0.020361297	0.015565064	0.01540882	0.013703272	0.0072121583	0.005143546	33.690174	289.67123	0.24535003	39.61424	79.62543	82.995995	0.3195468
T	9.335951	0.34118158	4.043501	4.472826	1.8012518	0.19309232	0.0	0.31742245	0.17103519	0.16660266	0.16492175	0.13936439	0.11460553	0.113810204	0.085306	0.08233531	0.0629407	0.0623089	0.055412143	0.029163923	0.020799043	19.864208	0.5405782	0.36017257	0.26257464	0.24802126	0.17421828	0.12845056	0.08914677	0.017002247	0.01656162	0.016394522	0.013853922	0.011392693	0.011313633	0.00848009	0.008184779	0.0062568025	0.006193996	0.005508404	0.0028991238	0.0020675887	5.5800967	0.07354904	37.6678	67.50925	9.72709	0.002044729	0.12845056
-	0.0	0.0	0.0	0.0	0.0	0.0	0.0	0.0	0.0	0.0	0.0	0.0	0.0	0.0	0.0	0.0	0.0	0.0	0.0	0.0	0.0	0.0	0.0	0.0	0.0	0.0	0.0	0.0	0.0	0.0	0.0	0.0	0.0	0.0	0.0	0.0	0.0	0.0	0.0	0.0	0.0	0.0	0.0	0.0	0.0	0.0	0.0	0.0	0.0
10/27	P	T	A	S	H	N	D	E	G	Y	Q	K	-	V	L	R	I	F	M	C	W	P	T	A	S	H	N	D	E	G	Y	Q	K	-	V	L	R	I	F	M	C	W	P	T	A	S	H	N	D
C	191.84798	40.44634	57.076702	33.482956	2.9244852	14.269502	0.5407021	10.501315	12.092027	15.643101	5.695811	4.8416333	0.0	2.6293058	0.15680447	0.122879766	0.11456934	0.07520781	0.049724784	0.04546557	0.017880008	139.0527	49.654167	39.872383	38.854122	37.689304	26.653582	24.332058	8.865637	7.833485	7.6868634	4.0162187	2.3961728	2.3137293	2.2930508	0.28077388	0.22002834	0.20514773	0.134667	0.089037135	0.0814106	0.03201592	20.045212	1.7074922	7.4233985	0.7425062	32.06726	5.7540274	23.262669
T	103.49112	51.410305	26.73307	38.27921	30.643555	43.045696	40.946846	8.492501	3.9473197	1.3474457	3.0622158	0.17038748	5.1686277	1.8741448	0.15680447	0.122879766	0.11456934	0.07520781	0.049724784	0.04546557	0.017880008	127.23004	45.432423	36.482315	35.550632	34.484848	24.387417	22.263275	8.111855	7.1674595	7.0333037	3.674748	2.192443	2.1170092	2.098089	0.25690165	0.20132092	0.18770547	0.12321721	0.081466936	0.07448883	0.02929383	4.4292717	0.7865545	2.605311	0.20942329	0.42788458	14.275042	15.679446
G	9.685043	17.314312	1.1019404	6.4410715	49.452232	0.32763523	12.257466	0.62689334	1.25623	0.09055098	0.10689143	0.17038748	0.0	0.14874235	0.15680447	0.122879766	0.11456934	0.07520781	0.049724784	0.04546557	0.017880008	35.271313	12.59499	10.113798	9.855514	9.560051	6.7607937	6.1719294	2.2488065	1.9869967	1.9498054	1.0187309	0.60779935	0.58688724	0.5816421	0.07121948	0.055811126	0.052036587	0.034158852	0.022584645	0.020650143	0.008120974	18.560614	1.7683223	8.029979	1.1829332	166.4621	6.121401	6.000354
A	5.604703	1.7512451	4.158989	8.592673	1.1736885	1.8984793	0.6102712	0.18419348	0.20360333	0.09055098	0.10689143	0.17038748	0.0	0.47023943	0.15680447	0.122879766	0.11456934	0.07520781	0.049724784	0.04546557	0.017880008	9.074359	3.240352	2.6020083	2.5355582	2.4595437	1.7393703	1.5878714	0.5785574	0.5112007	0.50163245	0.26209205	0.1563704	0.15099029	0.14964086	0.018322857	0.0143587	0.013387614	0.0087881535	0.0058104214	0.0053127264	0.0020893079	1.3266516	0.68432045	0.9316606	14.469651	0.67224807	0.014554504	0.6018763
-	0.0	0.0	0.0	0.0	0.0	0.0	0.0	0.0	0.0	0.0	0.0	0.0	0.0	0.0	0.0	0.0	0.0	0.0	0.0	0.0	0.0	0.0	0.0	0.0	0.0	0.0	0.0	0.0	0.0	0.0	0.0	0.0	0.0	0.0	0.0	0.0	0.0	0.0	0.0	0.0	0.0	0.0	0.0	0.0	0.0	0.0	0.0	0.0	0.0
22/27	P	T	A	S	H	N	D	E	G	Y	Q	K	-	V	L	R	I	F	M	C	W	P	T	A	S	H	N	D	E	G	Y	Q	K	-	V	L	R	I	F	M	C	W	P	T	A	S	H	N	D
G	200.19292	40.182453	56.79447	34.36635	5.3677783	15.947944	0.5041168	10.501315	12.845154	15.118664	5.695811	4.841634	1.1897335	2.6293058	0.1568045	0.12287979	0.11456937	0.07520782	0.049724795	0.045465585	0.017880011	144.07726	51.44837	41.313133	40.25808	39.05117	27.616684	25.211275	9.185988	8.11654	7.964621	4.1613407	2.4827561	2.3973339	2.375908	0.2909194	0.22797889	0.21256053	0.13953307	0.09225441	0.08435229	0.033172783	21.856104	2.466957	5.8013473	0.8622492	29.05344	4.930335	24.213123
A	96.63234	50.052563	28.21401	35.52657	30.736137	37.820484	38.301865	6.820037	3.7673395	1.554796	3.0622158	0.1703875	3.9788945	0.62830293	0.1568045	0.12287979	0.11456937	0.07520782	0.049724795	0.045465585	0.017880011	119.66936	42.732586	34.314342	33.438026	32.435574	22.938187	20.940273	7.629805	6.7415304	6.615348	3.456375	2.0621564	1.9912053	1.9734094	0.24163522	0.18935734	0.17655101	0.115894996	0.07662574	0.07006231	0.027553035	4.4347544	1.2538923	1.0845044	0.13045064	0.089040615	9.655636	14.394505
C	7.1555953	17.993326	0.95756596	6.9427185	47.909367	3.009094	14.93903	0.6268934	0.6830827	0.40763742	0.10689145	0.1703875	0.0	0.14874238	0.1568045	0.12287979	0.11456937	0.07520782	0.049724795	0.045465585	0.017880011	36.004814	12.856915	10.324125	10.060469	9.7588625	6.9013915	6.3002815	2.2955728	2.0283184	1.9903536	1.0399164	0.6204391	0.5990922	0.59373796	0.07270057	0.056971774	0.053118743	0.034869224	0.023054317	0.021079585	0.008289858	23.115725	2.0520253	8.4978075	0.96619415	149.14249	2.1952066	11.8451805
T	6.6479144	2.69386	3.1046488	9.960274	0.18068194	2.7637765	0.6102713	1.8566575	0.20360336	0.09055099	0.10689145	0.1703875	0.0	1.7160813	0.1568045	0.12287979	0.11456937	0.07520782	0.049724795	0.045465585	0.017880011	10.87706	3.8840764	3.11892	3.0392692	2.948154	2.0849116	1.9033161	0.6934929	0.61275524	0.6012862	0.31415892	0.18743476	0.18098585	0.17936833	0.021962853	0.017211184	0.016047182	0.010533999	0.006964713	0.006368146	0.0025043671	1.644348	0.36472374	6.530108E-5	15.760467	2.5978634	0.22104421	0.8784483
-	0.0	0.0	0.0	0.0	0.0	0.0	0.0	0.0	0.0	0.0	0.0	0.0	0.0	0.0	0.0	0.0	0.0	0.0	0.0	0.0	0.0	0.0	0.0	0.0	0.0	0.0	0.0	0.0	0.0	0.0	0.0	0.0	0.0	0.0	0.0	0.0	0.0	0.0	0.0	0.0	0.0	0.0	0.0	0.0	0.0	0.0	0.0	0.0	0.0
11/33	R	G	K	A	P	E	-	T	Q	L	S	N	D	V	I	H	F	Y	M	C	W	R	G	K	A	P	E	-	T	Q	L	S	N	D	V	I	H	F	Y	M	C	W	R	G	K	A	P	E	-
C	676.904	0.1644743	10.440773	0.9868667	0.33825317	0.19309244	3.9788945	0.12948623	0.17103527	0.16660275	0.16492184	0.1393645	0.11460559	0.113810286	0.085306056	0.08233536	0.06294074	0.062308937	0.055412173	0.029163938	0.020799054	632.8891	17.22324	11.475377	8.365831	7.90215	5.5507298	4.0925345	2.8402853	0.5417048	0.5276661	0.52234215	0.44139668	0.36298007	0.36046115	0.27018225	0.26077342	0.19934659	0.19734553	0.17550203	0.092368335	0.06587499	3.0610588	16.89586	0.09327847	6.508512	7.2401233	5.1712623	0.0031555179
T	96.10112	1.0775384	0.42713767	1.7449951	0.21422073	0.19309244	1.1897335	0.12948623	0.17103527	0.16660275	0.16492184	0.1393645	0.11460559	0.113810286	0.085306056	0.08233536	0.06294074	0.062308937	0.055412173	0.029163938	0.020799054	93.296364	2.538937	1.691625	1.2332361	1.1648833	0.8182522	0.6032947	0.41869625	0.07985457	0.07778508	0.07700027	0.065067805	0.053508144	0.05313682	0.039828494	0.03844151	0.029386366	0.029091384	0.02587136	0.0136163365	0.0097108595	0.08431901	0.84117335	0.9452024	0.21236593	0.7758367	0.47763354	0.57005394
G	15.124252	17.905066	0.42713767	5.652022	7.8558235	6.4309645	0.0	3.1986527	0.17103527	0.16660275	0.16492184	0.1393645	0.11460559	0.113810286	0.085306056	0.08233536	0.06294074	0.062308937	0.055412173	0.029163938	0.020799054	52.754852	1.4356537	0.956537	0.697339	0.6586885	0.46268445	0.34113568	0.23675369	0.04515413	0.043983925	0.04354015	0.036792886	0.030256424	0.030046457	0.022521203	0.021736927	0.016616654	0.016449856	0.014629078	0.0076994193	0.0054910495	26.84231	188.93242	0.29299822	35.203655	78.63922	76.9863	0.34113568
A	11.172174	2.604851	3.1976724	2.1816635	1.5716491	0.19309244	0.0	0.12948623	0.17103527	0.16660275	0.16492184	0.1393645	0.11460559	0.113810286	0.085306056	0.08233536	0.06294074	0.062308937	0.055412173	0.029163938	0.020799054	20.361242	0.55410427	0.36918467	0.26914468	0.25422716	0.17857751	0.1316646	0.09137736	0.017427672	0.01697602	0.01680474	0.014200567	0.011677757	0.011596719	0.008692276	0.008389576	0.006413358	0.00634898	0.0056462334	0.0029716648	0.0021193235	4.147044	7.5898385	21.6703	13.590194	6.8269672	0.0011797845	0.1316646
-	0.0	0.0	0.0	0.0	0.0	0.0	0.0	0.0	0.0	0.0	0.0	0.0	0.0	0.0	0.0	0.0	0.0	0.0	0.0	0.0	0.0	0.0	0.0	0.0	0.0	0.0	0.0	0.0	0.0	0.0	0.0	0.0	0.0	0.0	0.0	0.0	0.0	0.0	0.0	0.0	0.0	0.0	0.0	0.0	0.0	0.0	0.0	0.0	0.0
25/28	K	R	P	L	Q	V	T	A	H	S	I	-	M	G	E	Y	N	F	D	C	W	K	R	P	L	Q	V	T	A	H	S	I	-	M	G	E	Y	N	F	D	C	W	K	R	P	L	Q	V	T
C	223.48286	57.542465	7.751033	1.9195694	3.1107035	3.4970224	0.15408917	2.2583115	4.2577105	0.4781862	0.13105845	3.9788945	0.8820335	0.33163396	2.4554064	0.9830254	0.13128386	0.83398193	0.12219878	0.03486074	0.019360928	111.95245	105.860374	24.126879	16.559677	9.681674	8.824162	8.507315	7.745169	6.60981	4.02235	2.0084095	1.8527493	1.4422312	1.3227825	1.2952362	0.8748756	0.74560684	0.65279233	0.18003821	0.051361114	0.02852489	111.10996	22.05377	11.114922	12.943052	4.45973	3.2159894	8.201928
A	15.343668	126.31135	26.617062	18.62717	6.3658843	14.206879	11.172555	5.6922064	11.27341	3.4254653	4.8246207	1.1897335	0.8820335	0.19596931	0.19884057	0.69124347	0.13128386	0.07257129	0.12219878	0.03486074	0.019360928	88.10819	83.31363	18.988201	13.032703	7.6196165	6.9447417	6.6953783	6.095559	5.202015	3.165647	1.5806471	1.4581404	1.1350566	1.0410489	1.0193695	0.68853974	0.58680326	0.513757	0.14169265	0.040421937	0.022449499	60.092896	22.190893	3.0650356	2.401502	0.20628919	7.594038	2.993873
T	60.556595	63.479717	27.178724	10.633906	13.948986	5.6449995	6.3965693	10.522295	2.0886712	7.118278	0.50170213	0.0	0.6976388	2.9511387	0.19884057	0.69124347	0.13128386	0.07257129	0.12219878	0.03486074	0.019360928	75.85515	71.72736	16.347548	11.22027	6.559971	5.9789495	5.7642646	5.2478614	4.4785805	2.7254066	1.3608295	1.2553595	0.97720635	0.8962721	0.8776077	0.5927858	0.50519764	0.44230974	0.12198773	0.034800533	0.01932749	3.08543	0.94836426	7.1762686	0.030642979	8.322834	0.018652545	0.069359966
G	6.0547957	41.472298	2.6907675	13.58512	1.6606712	1.2504551	2.5062695	3.1111708	0.80915225	0.17947939	0.13105845	0.0	1.5545481	0.19596931	0.7383421	0.067679994	1.6717136	0.83398193	0.12219878	0.03486074	0.019360928	28.02977	26.504482	6.0406976	4.146081	2.4240208	2.2093236	2.1299942	1.939174	1.6549119	1.0070841	0.5028497	0.46387672	0.36109442	0.33118784	0.324291	0.21904445	0.18667914	0.16344099	0.045076545	0.01285939	0.0071418365	17.228092	8.45274	1.8577377	21.489079	0.24038677	0.4161585	0.06647112
-	6.816436	6.450321	3.0462794	1.4052274	1.9039351	0.0	3.4864628	0.0	0.0	0.0	0.0	0.0	0.0	0.0	0.0	0.0	0.0	0.0	0.0	0.0	0.0	8.229206	7.7814	1.7734767	1.21724	0.71166366	0.64863116	0.6253409	0.5693184	0.4858624	0.29566792	0.14763068	0.13618869	0.106013015	0.097232796	0.09520797	0.064308845	0.05480677	0.047984328	0.013233936	0.0037753636	0.002096758	0.242541	0.22769313	0.91347504	0.029032303	1.9974481	0.64863116	13.09049
24/32	H	Y	R	S	L	Q	F	T	-	A	I	V	N	K	G	M	E	D	P	W	C	H	Y	R	S	L	Q	F	T	-	A	I	V	N	K	G	M	E	D	P	W	C	H	Y	R	S	L	Q	F
A	310.7591	87.14612	10.455793	61.078987	47.89869	30.387077	23.525618	11.256793	5.1686277	1.514419	1.7873853	2.0611236	1.9954048	0.19986033	0.13398671	1.7250571	0.17417082	0.119418114	0.06897228	0.03695064	0.034632605	258.71878	86.95725	85.14537	46.3132	37.02134	35.811623	20.937674	8.113123	3.5216162	3.298872	2.7417972	1.6841612	1.6740083	1.6102431	1.4297928	1.3171844	0.4796566	0.32887077	0.18994579	0.10175998	0.09537624	10.467714	4.102043E-4	65.517746	4.7076945	3.1959064	0.82167995	0.31987578
C	52.026306	34.23821	96.50621	2.1214876	4.4110456	1.3646972	6.3060822	0.13216001	0.0	2.8584507	1.9741868	0.13501203	0.15171766	1.7553712	0.91244817	0.06842913	0.17417082	0.119418114	0.06897228	0.03695064	0.034632605	88.938614	29.892912	29.270048	15.920885	12.726663	12.310802	7.197651	2.7890127	1.2106105	1.1340387	0.9425356	0.57895666	0.5754664	0.5535462	0.49151355	0.45280266	0.16488944	0.11305446	0.06529682	0.03498158	0.03278707	15.319763	0.6316415	154.44803	11.960602	5.433434	9.732689	0.11043807
T	11.797145	4.7804704	13.897382	3.5868158	0.5977752	10.419245	0.22830823	0.13216001	0.0	0.17897676	0.12856765	0.13501203	0.15171766	0.19986033	0.91244817	0.06842913	0.17417082	0.119418114	0.06897228	0.03695064	0.034632605	20.639433	6.9370623	6.792519	3.694661	2.953398	2.8568919	1.6703144	0.6472289	0.2809389	0.26316932	0.21872838	0.13435489	0.13354492	0.12845802	0.1140625	0.105079114	0.03826487	0.026235849	0.01515303	0.008117958	0.0076086917	3.7881882	0.6704407	7.431569	0.0031479367	1.8788388	20.017973	1.2449045
G	5.10904	1.4487866	4.0942855	1.1777468	1.4177307	1.436283	0.6615911	0.3808632	0.0	0.28235748	0.12856765	0.13501203	0.15171766	0.19986033	0.13398671	0.06842913	0.17417082	0.119418114	0.06897228	0.03695064	0.034632605	7.482492	2.5149195	2.4625177	1.3394394	1.0707065	1.0357198	0.60554534	0.23464234	0.10184984	0.09540777	0.07929643	0.048708186	0.048414543	0.046570376	0.041351512	0.03809473	0.013872309	0.009511381	0.005493485	0.002943034	0.002758408	0.75286084	0.45195854	1.0812778	0.01951899	0.11247321	0.1549173	0.005187272
-	0.0	0.0	0.0	0.0	0.0	8.946192	0.0	0.0	0.0	0.0	0.0	0.0	0.0	0.0	0.0	0.0	0.0	0.0	0.0	0.0	0.0	3.873382	1.3018717	1.2747453	0.6933734	0.55426127	0.5361501	0.31346625	0.12146481	0.052723523	0.049388725	0.04104854	0.02521425	0.025062243	0.02410759	0.021405999	0.019720092	0.007181131	0.0049236557	0.0028437541	0.0015234892	0.0014279158	3.873382	1.3018717	1.2747453	0.6933734	0.55426127	131.91978	0.31346625
7/28	K	R	P	L	Q	V	T	A	H	S	I	-	M	G	E	Y	N	F	D	C	W	K	R	P	L	Q	V	T	A	H	S	I	-	M	G	E	Y	N	F	D	C	W	K	R	P	L	Q	V	T
G	224.01317	59.52318	6.227334	3.138515	2.7807395	3.4970229	5.0220194	2.8609157	5.397508	0.61998624	0.13105847	3.9788945	0.8820335	0.331634	2.4554064	0.9830254	0.13128391	0.07257132	0.12219882	0.034860756	0.019360935	114.75405	108.50952	24.730652	16.974081	9.923957	9.044986	8.720209	7.938991	6.7752194	4.1230087	2.0586698	1.8991144	1.4783229	1.355885	1.3276494	0.89676934	0.76426554	0.6691284	0.18454365	0.052646425	0.029238723	104.027306	22.114758	13.844068	11.277363	5.141654	3.402979	1.5683807
T	14.764533	119.66838	26.954424	15.392919	6.695848	13.248604	11.514084	6.667732	8.629184	4.229632	3.9592977	1.1897335	0.8820335	0.14040773	0.19884063	0.69124347	0.13128391	0.07257132	0.12219882	0.034860756	0.019360935	83.76681	79.208496	18.05259	12.390539	7.244173	6.602552	6.365475	5.7952113	4.945695	3.0096655	1.5027634	1.386293	1.0791286	0.98975295	0.9691418	0.6546131	0.5578895	0.48844248	0.134711	0.038430214	0.02134334	56.8401	20.667004	4.389545	0.7275133	0.041503754	6.6898384	4.1643662
A	60.584595	65.19025	28.304047	7.7366214	13.800061	5.0091763	2.890729	9.10584	4.3071256	6.1723127	1.3670253	0.0	0.28906825	3.0067008	0.19884063	0.69124347	0.13128391	1.5953927	0.12219882	0.034860756	0.019360935	74.98877	70.908134	16.160835	11.092117	6.485046	5.910661	5.698428	5.187923	4.4274287	2.6942782	1.3452867	1.2410214	0.96604526	0.8860354	0.86758405	0.5860153	0.49942756	0.43725792	0.12059444	0.03440306	0.01910674	2.7668176	0.46107885	9.124379	1.015077	8.251205	0.1374931	1.3833946
C	6.0756617	44.423977	2.7517872	18.497696	1.809595	2.8445518	0.80265045	2.9494972	0.095126025	0.17947946	0.13105847	0.0	1.9631187	0.19596937	0.73834217	0.06768001	1.6717136	0.07257132	0.12219882	0.034860756	0.019360935	30.436007	28.77978	6.5592656	4.502004	2.6321127	2.398985	2.312845	2.1056442	1.7969792	1.0935382	0.5460172	0.5036986	0.39209285	0.3596189	0.35213003	0.23784848	0.20270476	0.17747171	0.048946176	0.013963315	0.0077549336	19.49751	8.503919	2.2101395	43.509373	0.25703132	0.082755774	0.98609614
-	6.816436	6.450321	3.0462794	1.4052274	1.9039351	0.0	3.4864628	0.0	0.0	0.0	0.0	0.0	0.0	0.0	0.0	0.0	0.0	0.0	0.0	0.0	0.0	8.229206	7.7814	1.7734767	1.21724	0.71166366	0.64863116	0.6253409	0.5693184	0.4858624	0.29566792	0.14763068	0.13618869	0.106013015	0.097232796	0.09520797	0.064308845	0.05480677	0.047984328	0.013233936	0.0037753636	0.002096758	0.242541	0.22769313	0.91347504	0.029032303	1.9974481	0.64863116	13.09049
8/32	H	Y	R	S	L	Q	F	T	-	A	I	V	N	K	G	M	E	D	P	W	C	H	Y	R	S	L	Q	F	T	-	A	I	V	N	K	G	M	E	D	P	W	C	H	Y	R	S	L	Q	F
T	312.63474	84.51655	12.111664	62.006447	47.902493	33.407906	23.730717	11.177165	5.1686277	1.6177996	1.7873851	2.0611236	1.9954048	0.19986027	0.13398665	1.7250571	0.17417078	0.11941811	0.06897226	0.036950625	0.034632597	260.9194	87.696884	85.869606	46.707127	37.336235	36.11623	21.115765	8.182132	3.5515702	3.3269315	2.7651184	1.6984863	1.688247	1.6239394	1.4419543	1.3283881	0.48373646	0.3316681	0.19156142	0.10262553	0.09618749	10.250198	0.115335196	63.354595	5.0114236	2.99028	0.20309487	0.32383266
G	49.785255	33.307327	94.45906	1.6044965	2.9904757	4.5974126	6.4303727	0.13215996	0.0	2.8584507	1.9741868	0.135012	0.15171763	1.7553712	0.91244805	0.06842911	0.17417078	0.11941811	0.06897226	0.036950625	0.034632597	87.29345	29.33996	28.72862	15.626384	12.491247	12.083081	7.064511	2.737422	1.1882169	1.1130614	0.92510074	0.56824726	0.56482154	0.54330677	0.48242164	0.44442686	0.16183935	0.1109632	0.06408898	0.0343345	0.03218058	16.116497	0.5364698	150.38977	12.582137	7.2262325	4.6374955	0.056922715
A	13.216433	6.645011	14.921534	3.9361057	2.2071643	4.276797	0.19893543	0.21178867	0.0	0.1789767	0.12856762	0.135012	0.15171763	0.19986027	0.91244805	0.06842911	0.17417078	0.11941811	0.06897226	0.036950625	0.034632597	20.71497	6.9624505	6.8173785	3.7081828	2.9642067	2.8673475	1.6764274	0.6495976	0.28196707	0.26413247	0.21952888	0.1348466	0.13403367	0.12892815	0.114479944	0.10546368	0.03840491	0.026331866	0.0152084865	0.008147668	0.0076365382	2.7143683	0.014473047	9.633809	0.014009248	0.19334455	0.69281715	1.3021635
C	4.055288	3.144731	3.4614067	0.4179831	1.2251056	1.3251935	0.36157492	0.38086316	0.0	0.1789767	0.12856762	0.135012	0.15171763	0.19986027	0.13398665	0.06842911	0.17417078	0.11941811	0.06897226	0.036950625	0.034632597	6.8514194	2.3028114	2.2548292	1.2264713	0.9804032	0.9483673	0.55447376	0.21485262	0.09325983	0.08736109	0.072608575	0.044600144	0.044331267	0.042642634	0.03786393	0.034881823	0.012702319	0.008709193	0.005030165	0.002694819	0.0025257643	1.1411288	0.30781016	0.6456495	0.5329543	0.06107619	0.14972891	0.06710861
-	0.0	0.0	0.0	0.0	0.0	8.946192	0.0	0.0	0.0	0.0	0.0	0.0	0.0	0.0	0.0	0.0	0.0	0.0	0.0	0.0	0.0	3.873382	1.3018717	1.2747453	0.6933734	0.55426127	0.5361501	0.31346625	0.12146481	0.052723523	0.049388725	0.04104854	0.02521425	0.025062243	0.02410759	0.021405999	0.019720092	0.007181131	0.0049236557	0.0028437541	0.0015234892	0.0014279158	3.873382	1.3018717	1.2747453	0.6933734	0.55426127	131.91978	0.31346625
9/32	H	Y	R	S	L	Q	F	T	-	A	I	V	N	K	G	M	E	D	P	W	C	H	Y	R	S	L	Q	F	T	-	A	I	V	N	K	G	M	E	D	P	W	C	H	Y	R	S	L	Q	F
T	282.9131	83.60729	97.798744	65.90968	51.832832	3.1197348	26.147608	9.457346	1.2783391	4.0923896	3.6343522	2.0625386	1.9969951	1.7574661	1.6923139	1.7257743	0.17599644	0.12066984	0.069695234	0.037337948	0.034995615	276.8762	93.06008	91.12105	49.563553	39.61957	38.324955	22.40712	8.682519	3.7687705	3.5303934	2.934222	1.8023589	1.7914934	1.7232533	1.5301385	1.4096271	0.5133199	0.3519516	0.20327656	0.108901694	0.10206994	0.13162602	0.96018857	0.48936692	5.390977	3.7649002	32.339436	0.6244109
C	79.07605	40.209667	6.952404	0.9058469	0.2525646	6.032937	1.2933538	0.8710003	2.700555	0.18085274	0.12991528	0.1364272	0.15330794	0.20195523	0.13539112	0.069146395	0.17599644	0.12066984	0.069695234	0.037337948	0.034995615	60.511868	20.338474	19.914694	10.832217	8.658939	8.375998	4.8971224	1.8975824	0.8236726	0.7715748	0.64128035	0.3939093	0.3915346	0.37662056	0.33441496	0.30807692	0.112187125	0.07691976	0.044426516	0.023800692	0.022307597	5.6952276	19.414648	8.437035	9.096275	8.161178	0.6554363	2.651996
A	12.737862	3.1795099	12.445943	0.5788541	0.8543899	40.972073	3.087948	1.4456269	1.1897335	0.3876142	0.12991528	0.1364272	0.15330794	0.20195523	0.13539112	0.069146395	0.17599644	0.12066984	0.069695234	0.037337948	0.034995615	33.84318	11.374937	11.137924	6.0582614	4.842787	4.6845427	2.738871	1.0612832	0.46066502	0.4315277	0.35865635	0.22030628	0.21897814	0.210637	0.18703216	0.1723018	0.06274421	0.043019813	0.024846938	0.013311292	0.012476231	13.161721	5.90465	0.15361147	4.9558616	3.2847428	281.09143	0.044490863
G	4.990889	0.6294348	7.7693157	0.5788541	1.3959248	2.4354858	0.20102069	0.13354528	0.0	0.18085274	0.12991528	0.1364272	0.15330794	0.20195523	0.13539112	0.069146395	0.17599644	0.12066984	0.069695234	0.037337948	0.034995615	8.486961	2.852529	2.7930927	1.5192494	1.214441	1.1747576	0.6868354	0.26614136	0.11552244	0.10821557	0.08994139	0.055246904	0.054913845	0.052822106	0.04690265	0.043208666	0.015734563	0.010788214	0.0062309452	0.0033381148	0.003128704	1.4401529	1.7325495	8.865726	0.58209234	0.027120622	1.3529904	0.3436281
-	0.0	0.0	0.0	0.0	0.0	0.0	0.0	0.0	0.0	0.0	0.0	0.0	0.0	0.0	0.0	0.0	0.0	0.0	0.0	0.0	0.0	0.0	0.0	0.0	0.0	0.0	0.0	0.0	0.0	0.0	0.0	0.0	0.0	0.0	0.0	0.0	0.0	0.0	0.0	0.0	0.0	0.0	0.0	0.0	0.0	0.0	0.0	0.0	0.0
23/32	H	Y	R	S	L	Q	F	T	-	A	I	V	N	K	G	M	E	D	P	W	C	H	Y	R	S	L	Q	F	T	-	A	I	V	N	K	G	M	E	D	P	W	C	H	Y	R	S	L	Q	F
A	288.89835	74.58338	102.802605	65.56325	52.483707	4.662214	23.747421	9.81468	1.2783391	3.9135995	3.6343522	2.0625386	1.9969951	1.7574661	1.6923139	1.7257743	0.17599641	0.12066982	0.06969522	0.037337936	0.034995608	277.56473	93.29151	91.34766	49.68681	39.718098	38.420258	22.462843	8.70411	3.7781427	3.5391726	2.941519	1.8068413	1.7959485	1.7275385	1.5339438	1.4131325	0.5145964	0.35282683	0.20378207	0.10917251	0.10232376	0.46277818	3.7516181	1.4364445	5.073002	4.1029353	29.661581	0.07346094
G	72.81597	45.451378	7.384424	1.2522742	0.55242205	5.879963	3.4811194	0.8710003	3.8902884	0.18085273	0.12991525	0.13642716	0.15330791	0.20195518	0.13539109	0.06914638	0.17599641	0.12066982	0.06969522	0.037337936	0.034995608	61.933968	20.816454	20.382715	11.086788	8.862435	8.5728445	5.0122113	1.942178	0.8430299	0.7897078	0.6563512	0.40316665	0.40073615	0.38547158	0.34227413	0.31531712	0.11482366	0.07872746	0.04547059	0.024360036	0.022831853	1.9120042	29.153835	8.289159	8.723686	7.7920246	0.8458816	0.46770623
T	12.134018	4.153025	11.325986	0.95964116	0.8543899	39.884354	3.257885	1.0882913	0.0	0.5664038	0.12991525	0.13642716	0.15330791	0.20195518	0.13539109	0.06914638	0.17599641	0.12066982	0.06969522	0.037337936	0.034995608	32.693405	10.98849	10.75953	5.8524404	4.67826	4.525392	2.645822	1.0252275	0.4450146	0.41686714	0.34647152	0.21282168	0.21153869	0.2034809	0.18067802	0.16644809	0.06061256	0.041558277	0.024002798	0.0128590595	0.012052369	12.928859	4.2520475	0.029822141	4.090513	3.1255171	276.2758	0.14158966
C	5.8694973	3.4381878	3.4533875	0.19806707	0.4451896	2.1336994	0.24350658	0.13354525	0.0	0.18085273	0.12991525	0.13642716	0.15330791	0.20195518	0.13539109	0.06914638	0.17599641	0.12066982	0.06969522	0.037337936	0.034995608	7.526047	2.5295587	2.4768517	1.3472362	1.076939	1.0417486	0.60907024	0.23600815	0.1024427	0.095963135	0.079758	0.04899171	0.04869636	0.046841457	0.041592218	0.038316473	0.013953057	0.009566747	0.0055254623	0.0029601653	0.0027744644	0.36462137	0.3263838	0.38501382	0.98022133	0.37059414	1.1445721	0.21941113
-	0.0	0.0	0.0	0.0	0.0	0.0	0.0	0.0	0.0	0.0	0.0	0.0	0.0	0.0	0.0	0.0	0.0	0.0	0.0	0.0	0.0	0.0	0.0	0.0	0.0	0.0	0.0	0.0	0.0	0.0	0.0	0.0	0.0	0.0	0.0	0.0	0.0	0.0	0.0	0.0	0.0	0.0	0.0	0.0	0.0	0.0	0.0	0.0	0.0
10/32	H	Y	R	S	L	Q	F	T	-	A	I	V	N	K	G	M	E	D	P	W	C	H	Y	R	S	L	Q	F	T	-	A	I	V	N	K	G	M	E	D	P	W	C	H	Y	R	S	L	Q	F
C	249.4924	40.66401	23.77823	28.73688	18.582281	7.603253	9.080072	5.252742	0.0	2.860326	1.0527244	1.4205012	1.6485021	0.20195466	1.6923137	0.0691462	0.17599595	0.120669514	0.06969505	0.037337843	0.03499552	169.98026	57.131588	55.94117	30.428133	24.323309	23.528513	13.756213	5.330385	2.3137293	2.1673846	1.8013821	1.1065071	1.0998363	1.0579423	0.939385	0.8654004	0.31513813	0.21607068	0.12479586	0.0668571	0.06266293	37.193623	4.7466063	18.491833	0.0940031	1.3550541	10.779003	1.5895575
T	103.80464	79.64995	59.898605	22.209446	20.830132	41.63841	14.906653	4.631855	5.1686277	1.6196752	2.7115424	0.77846396	0.5018001	0.20195466	0.13539074	0.0691462	0.17599595	0.120669514	0.06969505	0.037337843	0.03499552	155.52803	52.274094	51.18489	27.841043	22.25527	21.52805	12.586619	4.87718	2.1170092	1.9831071	1.6482233	1.0124286	1.006325	0.9679929	0.8595157	0.79182154	0.28834414	0.19769971	0.11418534	0.06117271	0.05733515	17.201458	14.336689	1.4834225	1.1391416	0.091260165	18.786028	0.42764127
G	11.336704	6.6595883	36.01357	16.828844	14.670725	3.1563926	4.656812	1.5814079	0.0	0.18085225	0.12991491	0.13642682	0.15330751	1.7574654	0.13539074	1.725774	0.17599595	0.120669514	0.06969505	0.037337843	0.03499552	43.11621	14.49167	14.189715	7.718224	6.16971	5.968107	3.4893217	1.3520747	0.58688724	0.5497663	0.4569282	0.2806702	0.27897817	0.26835153	0.23827899	0.21951246	0.079936124	0.054807242	0.031655	0.016958585	0.015894718	23.423603	4.23288	33.565193	10.75421	11.713233	1.3246645	0.3906301
A	15.0837	0.6524162	5.2758603	0.19806656	0.25256392	0.16218238	2.0864081	0.44151235	0.0	0.18085225	0.12991491	0.13642682	0.15330751	0.20195466	0.13539074	0.0691462	0.17599595	0.120669514	0.06969505	0.037337843	0.03499552	11.092641	3.7283165	3.650632	1.9856914	1.5873004	1.5354333	0.8977086	0.34785244	0.15099029	0.14144006	0.11755533	0.07220888	0.071773574	0.06903963	0.06130277	0.056474656	0.020565413	0.014100429	0.008143979	0.004362988	0.0040892833	1.435957	2.53765	0.723537	1.6093148	1.1223593	1.2281994	1.5740147
-	0.0	0.0	0.0	0.0	0.0	0.0	0.0	0.0	0.0	0.0	0.0	0.0	0.0	0.0	0.0	0.0	0.0	0.0	0.0	0.0	0.0	0.0	0.0	0.0	0.0	0.0	0.0	0.0	0.0	0.0	0.0	0.0	0.0	0.0	0.0	0.0	0.0	0.0	0.0	0.0	0.0	0.0	0.0	0.0	0.0	0.0	0.0	0.0	0.0
[truncated: 14 more columns]

## Sheet: group 1
Number of nucleotide/ amino acid position	Counts, observed																					Counts, expected																					χ2
16/1	Q	K	P	S	G	R	A	T	-	E	V	L	N	D	H	I	M	F	Y	C	W	Q	K	P	S	G	R	A	T	-	E	V	L	N	D	H	I	M	F	Y	C	W	Q	K	P	S	G	R	A
T	135.17662	31.290081	2.441975	29.236141	33.781048	18.452679	22.68537	22.431143	10.007551	5.4966707	3.984404	5.425977	2.5040903	1.9016709	1.3684769	0.51867646	0.8885577	0.05581933	0.05474579	0.036315147	0.016491737	89.31021	36.165688	36.03434	28.833574	27.970495	26.999506	22.879768	19.837652	12.174745	7.9778323	5.1163635	4.06038	3.169969	2.5755208	1.5358679	1.4962633	1.3069255	0.084276944	0.08265609	0.0548292	0.024899492	23.555285	0.65729535	31.315878	0.005620535	1.2070763	2.7055404	0.0016517179
A	128.82674	31.058115	1.0525968	26.915453	37.349163	17.11734	29.349468	20.863169	5.727008	6.5079064	4.544259	5.89385	3.512637	2.3604198	2.1029663	0.5525286	2.473638	0.05581933	0.05474579	0.036315147	0.016491737	88.933235	36.013035	35.882244	28.71187	27.852434	26.885542	22.783194	19.75392	12.123355	7.9441586	5.094768	4.043241	3.156589	2.5646496	1.5293851	1.4899476	1.3014091	0.08392122	0.0823072	0.05459777	0.024794392	17.895351	0.68173176	33.807926	0.11239654	3.2380602	3.5490365	1.8924459
-	1.9281129	51.410336	105.07348	5.0930877	2.7901964	23.80262	0.9773974	0.0	18.121428	0.0	0.0	0.0	0.0	0.0	0.0	0.0	0.0	0.0	0.0	0.0	0.0	56.982952	23.07494	22.991137	18.396803	17.846128	17.226603	14.598071	12.657098	7.7679014	5.090129	3.264414	2.5906606	2.0225482	1.6432699	0.979936	0.95466685	0.833863	0.05377156	0.0527374	0.034982894	0.015886724	53.191967	34.795094	293.0482	9.620629	12.701976	2.5103037	12.708717
G	13.89672	2.7678776	4.806828	18.33932	8.560364	13.376774	10.469036	8.865865	4.4162836	8.001944	3.799285	1.7512023	3.1869729	3.0048246	0.52952296	1.9923644	0.44670397	0.05581933	0.05474579	0.036315147	0.016491737	29.55368	11.967604	11.92414	9.54133	9.25573	8.934418	7.571154	6.5644865	4.02875	2.6399481	1.6930581	1.343622	1.048976	0.85226667	0.50823474	0.49512914	0.43247533	0.02788812	0.027351761	0.018143553	0.008239502	8.294751	7.0720057	4.2482	8.112559	0.05224156	2.2088208	1.109173
C	14.372927	2.4355147	5.1933947	15.263618	9.475493	16.027824	11.710376	13.074236	1.8686718	6.087999	4.408145	0.1599153	1.1200025	1.0922624	0.99479765	1.7680664	0.44670397	0.05581933	0.05474579	0.036315147	0.016491737	28.814974	11.668469	11.626092	9.302841	9.024379	8.7111	7.381911	6.4004045	3.9280498	2.5739617	1.6507394	1.3100379	1.0227563	0.83096397	0.4955312	0.48275322	0.42166546	0.027191047	0.026668096	0.01769005	0.008033552	7.238345	7.305796	3.5592008	3.8193564	0.02255052	6.145546	2.5380433
10/27	P	S	T	A	H	N	D	E	G	Y	Q	K	V	-	L	R	I	F	M	C	W	P	S	T	A	H	N	D	E	G	Y	Q	K	V	-	L	R	I	F	M	C	W	P	S	T	A	H	N	D
T	194.07448	58.575603	55.197067	32.774136	30.468676	49.1561	40.681305	11.646836	3.9116247	1.3430418	3.0458007	0.18778577	1.8676842	5.0949984	0.17103276	0.13351469	0.12454753	0.07932442	0.053894658	0.050284404	0.018659739	206.35458	54.030663	52.22375	44.893677	37.8412	30.647837	24.430946	10.370664	7.882895	7.7269373	4.040453	2.4241517	2.3295858	2.3031766	0.30925885	0.24141924	0.22520499	0.14343324	0.09745151	0.09092351	0.03374026	0.7307858	0.38231048	0.1692833	3.2718034	1.4363747	11.177163	10.809002
C	240.85805	40.644238	40.98472	58.848274	2.8910475	16.39701	0.5405448	10.451592	12.053262	15.56563	5.6625977	4.7992578	2.6399126	0.0	0.17103276	0.13351469	0.12454753	0.07932442	0.053894658	0.050284404	0.018659739	191.28368	50.084583	48.409637	41.61491	35.077503	28.409502	22.646656	9.613253	7.3071756	7.1626077	3.7453625	2.2471063	2.1594467	2.1349664	0.28667244	0.22378743	0.20875736	0.13295774	0.09033423	0.08428301	0.031276073	12.848029	1.7793925	1.1388109	7.1365967	29.533684	5.0792847	21.578468
G	10.168776	9.321556	17.414862	1.1322507	49.205353	0.33796293	12.207022	0.6438318	1.2559656	0.09228254	0.11486991	0.18778577	0.16121744	0.0	0.17103276	0.13351469	0.12454753	0.07932442	0.053894658	0.050284404	0.018659739	43.44944	11.376544	10.996085	9.452686	7.9677362	6.453122	5.144111	2.1836176	1.6598002	1.6269621	0.85074633	0.5104225	0.49051103	0.48495036	0.06511667	0.050832555	0.047418527	0.030200899	0.020519113	0.019144598	0.007104254	25.491755	0.3712002	3.746851	7.323807	213.42839	5.7948956	9.697439
A	11.387697	10.983176	1.9308262	6.557286	1.1457394	1.9068663	0.6163433	0.19932355	0.21738373	0.09228254	0.11486991	0.18778577	0.48460624	0.0	0.17103276	0.13351469	0.12454753	0.07932442	0.053894658	0.050284404	0.018659739	15.402281	4.0328417	3.897974	3.3508584	2.8244624	2.2875507	1.8235227	0.774065	0.58837825	0.5767376	0.3015789	0.18093838	0.17387998	0.1719088	0.023083042	0.018019503	0.016809274	0.01070584	0.007273768	0.0067865197	0.0025183687	1.0463958	11.978439	0.99273896	3.0682216	0.99775124	0.06335186	0.7991575
-	0.0	0.0	0.0	0.0	0.0	0.0	0.0	0.0	0.0	0.0	0.0	0.0	0.0	0.0	0.0	0.0	0.0	0.0	0.0	0.0	0.0	0.0	0.0	0.0	0.0	0.0	0.0	0.0	0.0	0.0	0.0	0.0	0.0	0.0	0.0	0.0	0.0	0.0	0.0	0.0	0.0	0.0	0.0	0.0	0.0	0.0	0.0	0.0	0.0
16/33	R	G	A	N	E	P	K	H	L	D	S	T	Q	-	M	V	W	I	F	Y	C	R	G	A	N	E	P	K	H	L	D	S	T	Q	-	M	V	W	I	F	Y	C	R	G	A	N	E	P	K
T	288.84097	14.091799	5.970884	0.14525777	3.0615902	4.8566957	6.9939427	0.086278774	0.1617171	0.12277332	0.15713009	1.4391856	0.14733896	1.3764255	0.051682465	0.108549446	0.0213642	0.08318318	0.059252635	0.057203427	0.028267547	253.1956	14.638044	11.91066	7.733402	7.5439754	5.276499	4.830293	4.404768	4.3452015	3.785456	2.5892935	1.6869584	1.5973988	1.5453135	1.1184517	0.6824643	0.62593323	0.12559131	0.0894606	0.08636667	0.042678807	5.0182247	0.020384159	2.9621313	7.4456143	2.6632876	0.03339993	0.96917087
A	297.86438	7.1916175	4.2136855	0.14525777	3.4936874	4.8662596	5.772939	0.086278774	0.1617171	0.12277332	0.15713009	1.8447564	0.14733896	0.0	0.051682465	0.108549446	0.0213642	0.08318318	0.059252635	0.057203427	0.028267547	252.12688	14.576258	11.860386	7.70076	7.5121326	5.254227	4.809905	4.3861756	4.3268604	3.7694778	2.5783644	1.6798378	1.5906563	1.5387907	1.1137309	0.67958367	0.62329113	0.1250612	0.08908299	0.08600212	0.042498656	8.29709	3.7412148	4.9300275	7.412984	2.149576	0.02864719	0.19281769
-	41.898872	26.427088	28.544317	24.774439	17.77614	7.4074397	1.576008	14.093313	13.52139	11.869733	7.7548804	1.9220846	4.5332794	0.0	3.4303346	1.7097739	1.957392	0.0	0.0	0.0	0.0	161.54742	9.33957	7.5994067	4.9341736	4.813313	3.366586	3.0818915	2.810392	2.7723863	2.4152498	1.6520575	1.0763369	1.0191948	0.98596257	0.7136103	0.43543544	0.39936668	0.08013152	0.057078905	0.055104874	0.027230531	88.616554	31.263027	57.726776	79.77752	34.910446	4.850165	0.73580956
G	103.13692	0.18538272	0.18178676	0.14525777	0.18185467	0.089510925	0.8961	0.086278774	0.1617171	0.12277332	0.15713009	0.11953932	0.14733896	2.4612527	0.051682465	0.108549446	0.0213642	0.08318318	0.059252635	0.057203427	0.028267547	83.785065	4.8438816	3.9413617	2.5590634	2.4963803	1.7460486	1.5983945	1.4575838	1.4378725	1.2526469	0.8568243	0.5582321	0.528596	0.51136035	0.37010738	0.22583456	0.20712782	0.041559473	0.029603446	0.028579632	0.014122862	4.4697013	4.480211	3.5861726	2.2767932	2.1459186	1.5716155	0.30857062
C	102.17778	0.18538272	0.18178676	0.14525777	0.18185467	0.089510925	0.3472238	0.086278774	0.1617171	0.12277332	0.15713009	0.11953932	0.14733896	1.25732	0.051682465	0.108549446	0.0213642	0.08318318	0.059252635	0.057203427	0.028267547	81.69083	4.722807	3.8428462	2.4950986	2.4339821	1.7024053	1.558442	1.4211508	1.4019324	1.2213365	0.8354077	0.544279	0.51538354	0.4985787	0.3608564	0.22018975	0.20195058	0.04052068	0.028863497	0.027865274	0.013769856	5.1378508	4.3593183	3.4878721	2.2130396	2.08386	1.5280899	0.9413566
22/27	P	S	T	A	H	N	D	E	G	Y	Q	K	V	-	L	R	I	F	M	C	W	P	S	T	A	H	N	D	E	G	Y	Q	K	V	-	L	R	I	F	M	C	W	P	S	T	A	H	N	D
G	250.20229	41.66784	40.916355	60.00408	5.316578	18.084747	0.51019377	10.451592	12.794344	15.043673	5.6625977	4.7992578	2.6399126	1.2039325	0.17103273	0.13351467	0.12454752	0.07932441	0.05389465	0.050284397	0.018659737	198.44582	51.959877	50.22222	43.17308	36.390896	29.473225	23.494604	9.973197	7.580775	7.430794	3.8855984	2.3312438	2.2403018	2.214905	0.29740617	0.2321666	0.21657377	0.13793601	0.09371657	0.08743878	0.03244713	13.498557	2.0386124	1.7243193	6.5615563	26.534473	4.4005165	22.485298
A	182.80287	56.026352	53.347145	33.651398	30.548326	43.962124	38.057793	9.982984	3.733673	1.5445824	3.0458007	0.18778576	0.63943803	3.8910656	0.17103273	0.13351467	0.12454752	0.07932441	0.05389465	0.050284397	0.018659737	195.12053	51.089203	49.38066	42.449642	35.781105	28.979353	23.100912	9.80608	7.453746	7.3062787	3.8204885	2.2921796	2.202762	2.1777904	0.29242262	0.22827627	0.2129447	0.13562466	0.092146195	0.08597359	0.031903423	0.7775947	0.4771153	0.31860644	1.8235514	0.76526344	7.7463226	9.683959
C	9.07599	9.989458	17.862747	0.98732257	47.67224	2.9859705	14.860897	0.6438318	0.6928373	0.41270116	0.11486989	0.18778576	0.1612174	0.0	0.17103273	0.13351467	0.12454752	0.07932441	0.05389465	0.050284397	0.018659737	44.886913	11.752923	11.359879	9.765417	8.231339	6.666616	5.314298	2.25586	1.7147126	1.6807883	0.8788923	0.5273093	0.50673896	0.5009944	0.06727099	0.052514292	0.048987314	0.03120006	0.021197965	0.019777976	0.00733929	28.570072	0.26459873	3.7225134	7.890594	188.98318	2.032088	17.149498
T	14.407916	11.84094	3.4012303	4.6691527	0.17366825	2.765134	0.61634326	1.8631768	0.21738371	0.09228253	0.11486989	0.18778576	1.7128525	0.0	0.17103273	0.13351467	0.12454752	0.07932441	0.05389465	0.050284397	0.018659737	18.036646	4.722608	4.564674	3.9239807	3.3075511	2.6788075	2.1354134	0.9064591	0.689013	0.6753813	0.35316017	0.21188562	0.20361997	0.20131165	0.027031105	0.021101512	0.019684287	0.012536938	0.008517855	0.007947268	0.0029491042	0.73005146	10.72938	0.29653835	0.1415097	2.9693336	0.00278194	1.0806217
-	0.0	0.0	0.0	0.0	0.0	0.0	0.0	0.0	0.0	0.0	0.0	0.0	0.0	0.0	0.0	0.0	0.0	0.0	0.0	0.0	0.0	0.0	0.0	0.0	0.0	0.0	0.0	0.0	0.0	0.0	0.0	0.0	0.0	0.0	0.0	0.0	0.0	0.0	0.0	0.0	0.0	0.0	0.0	0.0	0.0	0.0	0.0	0.0	0.0
25/28	K	R	P	L	Q	V	A	T	H	S	E	M	I	G	-	N	D	Y	F	C	W	K	R	P	L	Q	V	A	T	H	S	E	M	I	G	-	N	D	Y	F	C	W	K	R	P	L	Q	V	A
C	230.93303	61.099335	7.693609	1.8983485	3.0899596	3.479378	2.2483716	0.15079248	4.2422624	0.47329816	2.472097	0.8687707	0.12884328	0.3331399	3.8910656	0.1337195	0.12653373	0.98631495	0.8343015	0.034636106	0.019369712	115.154305	114.17093	21.453102	14.363002	11.633859	10.176604	8.994269	7.0924163	5.51362	3.9914448	2.3631365	1.97757	1.6871353	1.5634197	1.5324788	1.1776145	0.9170482	0.737556	0.5567944	0.047630586	0.02663668	116.40653	24.669977	8.825001	10.817207	6.2746353	4.407447	5.0595703
A	23.624296	152.51219	26.364637	18.489	7.1944733	14.116028	5.617935	11.09182	11.191731	3.371412	0.20427243	0.8687707	4.7885566	0.19689496	1.2039325	1.0074244	0.12653373	0.6805566	0.07097943	0.034636106	0.019369712	100.151924	99.29667	18.658178	12.49178	10.118193	8.850789	7.8224907	6.1684117	4.795302	3.4714367	2.0552657	1.7199309	1.4673343	1.3597364	1.3328265	1.024194	0.7975746	0.6414667	0.4842549	0.041425247	0.023166437	58.475937	28.519505	3.1830285	2.8792253	0.84482825	3.1322336	0.6212938
T	74.712975	67.875916	26.962397	10.511816	14.709514	6.428915	10.413466	6.3086863	2.0509686	7.0491195	0.20427243	0.6990294	0.4892409	2.9539344	0.0	0.1337195	0.12653373	0.6805566	0.07097943	0.034636106	0.019369712	82.32397	81.62095	15.336851	10.268128	8.317061	7.275268	6.430015	5.070378	3.9416943	2.8534894	1.6894095	1.4137673	1.2061353	1.1176909	1.095571	0.8418781	0.655599	0.5272798	0.39805308	0.03405117	0.019042598	0.70364934	2.3146746	8.812325	0.0057832994	4.913207	0.09845871	2.4677835
-	39.498657	38.891224	7.5376835	3.2327914	11.940371	7.638593	8.380959	3.453202	0.0	2.0935593	4.103906	2.5446377	0.0	1.4355882	0.0	0.0	2.4703777	0.0	0.0	0.0	0.0	47.18092	46.77801	8.789746	5.884796	4.7666144	4.1695495	3.6851242	2.9058986	2.2590356	1.6353713	0.9682222	0.81024826	0.6912516	0.64056295	0.6278859	0.48249114	0.37573218	0.30219078	0.22812931	0.019515162	0.010913556	1.2508692	1.3297149	0.17835113	1.1951356	10.796505	2.8862267	5.983749
G	13.768843	58.8576	2.6568658	13.492025	1.6436492	2.0801635	3.1227186	2.4892507	0.79387176	0.17994691	0.75527716	1.5564456	0.12884328	0.19689496	0.0	2.5638373	0.12653373	0.06660813	0.8343015	0.034636106	0.019369712	37.322342	37.003624	6.9531054	4.655153	3.7706177	3.298311	2.9151077	2.2987034	1.7870041	1.2936562	0.7659097	0.6409447	0.5468128	0.50671566	0.49668747	0.38167334	0.29722196	0.23904724	0.1804611	0.015437419	0.008633141	14.864215	12.906745	2.6545947	16.775026	1.1998019	0.4498919	0.014785822
7/28	K	R	P	L	Q	V	A	T	H	S	E	M	I	G	-	N	D	Y	F	C	W	K	R	P	L	Q	V	A	T	H	S	E	M	I	G	-	N	D	Y	F	C	W	K	R	P	L	Q	V	A
G	231.09288	63.374966	6.1663723	3.1231608	2.7690887	3.479378	2.8466256	4.956124	5.3718057	0.6117717	2.472097	0.8687707	0.12884328	0.3331399	3.8910656	0.1337195	0.12653373	0.98631495	0.07097943	0.034636106	0.019369712	117.88853	116.881805	21.962484	14.704036	11.910092	10.418237	9.207829	7.2608185	5.644535	4.086218	2.419247	2.0245254	1.7271947	1.6005415	1.5688659	1.2055756	0.93882257	0.7550685	0.57001495	0.04876153	0.02726914	108.7063	24.494675	11.361062	9.121079	7.015726	4.6214886	4.394621
T	27.33953	140.97867	26.723719	15.286814	7.5153437	13.170386	6.5680013	11.428273	8.563457	4.1654553	0.20427243	0.8687707	3.9025211	0.14233136	1.2039325	1.0074244	0.12653373	0.6805566	0.07097943	0.034636106	0.019369712	95.62775	94.81112	17.815329	11.927487	9.661121	8.450971	7.469124	5.889765	4.578683	3.314621	1.9624227	1.6422361	1.4010501	1.2983128	1.2726184	0.9779279	0.7615456	0.6124896	0.46237954	0.039553933	0.022119934	48.76493	22.480934	4.454558	0.94614005	0.4765867	2.6355414	0.10871715
A	71.37391	73.28414	28.07237	7.6631994	14.564018	5.800379	9.024377	2.8548079	4.252356	6.116603	0.20427243	0.2882047	1.3752759	3.008498	0.0	0.1337195	0.12653373	0.6805566	1.5976235	0.034636106	0.019369712	81.62943	80.93235	15.20746	10.1815	8.246893	7.213889	6.3757677	5.027601	3.9084399	2.8294156	1.6751566	1.4018401	1.1959597	1.1082613	1.0863283	0.83477557	0.6500679	0.5228313	0.39469483	0.033763897	0.018881943	1.2884539	0.7227653	10.883205	0.62287873	4.838922	0.27696732	1.1002802
-	39.498657	38.891224	7.5376835	3.2327914	11.940371	7.638593	8.380959	3.453202	0.0	2.0935593	4.103906	2.5446377	0.0	1.4355882	0.0	0.0	2.4703777	0.0	0.0	0.0	0.0	47.18092	46.77801	8.789746	5.884796	4.7666144	4.1695495	3.6851242	2.9058986	2.2590356	1.6353713	0.9682222	0.81024826	0.6912516	0.64056295	0.6278859	0.48249114	0.37573218	0.30219078	0.22812931	0.019515162	0.010913556	1.2508692	1.3297149	0.17835113	1.1951356	10.796505	2.8862267	5.983749
C	13.232851	62.707336	2.7150474	18.31801	1.7891457	3.6543415	2.9634874	0.80134296	0.09121563	0.17994691	0.75527716	1.9672701	0.12884328	0.19689496	0.0	2.5638373	0.12653373	0.06660813	0.07097943	0.034636106	0.019369712	39.806824	39.46689	7.4159613	4.965038	4.021621	3.5178738	3.1091614	2.4517238	1.9059618	1.3797725	0.8168949	0.6836113	0.58321315	0.5404468	0.52975106	0.40708065	0.31700748	0.25496018	0.19247407	0.016465059	0.009207833	17.740074	13.685356	2.979869	35.91148	1.239288	0.0052939453	0.0068252846
16/30	T	S	A	K	N	E	G	V	R	I	Q	-	P	L	D	F	M	Y	C	H	W	T	S	A	K	N	E	G	V	R	I	Q	-	P	L	D	F	M	Y	C	H	W	T	S	A	K	N	E	G
T	232.0893	26.931341	24.917686	12.164977	8.127815	0.14963278	6.4417605	4.3352237	2.7177212	4.8301096	3.0478349	1.3764255	0.093857706	0.1928375	0.12996784	0.073438026	0.060111035	0.0569202	0.05573605	0.050267965	0.018435812	210.32321	60.017246	21.153944	7.8816376	4.8811855	4.522966	4.5063524	3.722146	2.8059227	2.3070242	2.11318	1.5453135	1.1107274	0.29114923	0.19622755	0.11087793	0.09075662	0.08593906	0.08415119	0.07589539	0.027834691	2.2525444	18.239378	0.66965085	2.3278153	2.1594353	4.2286506	0.8312276
A	219.53076	34.834618	30.8118	12.457653	7.5080266	0.14963278	7.1843905	5.7676005	3.1595201	2.3095808	2.0324721	0.0	0.093857706	0.1928375	0.12996784	0.073438026	0.060111035	0.0569202	0.05573605	0.050267965	0.018435812	209.43544	59.763916	21.064653	7.848369	4.860583	4.503875	4.4873314	3.706435	2.7940793	2.2972865	2.1042602	1.5387907	1.106039	0.2899203	0.1953993	0.11040992	0.09037354	0.0855763	0.083795995	0.075575046	0.027717201	0.48662022	10.398748	4.5102506	2.7069952	1.4419996	4.2095804	1.6210365
-	79.867935	111.96604	0.0	0.0	0.0	14.167645	0.0	0.0	0.0	0.0	0.0	0.0	3.1949203	0.0	0.0	0.0	0.0	0.0	0.0	0.0	0.0	134.19336	38.29305	13.496936	5.028753	3.1143627	2.8858063	2.8752062	2.3748558	1.7902743	1.4719601	1.3482807	0.98596257	0.70868194	0.18576312	0.12519987	0.070743896	0.05790581	0.054832038	0.053691328	0.04842384	0.01775948	21.99253	141.74138	13.496936	5.028753	3.1143627	44.105488	2.8752062
G	77.74316	12.217179	7.9109497	0.738925	0.15371218	0.14963278	0.5275188	1.1355611	2.8655283	0.15672392	1.6905829	2.4612527	0.093857706	0.1928375	0.12996784	0.073438026	0.060111035	0.0569202	0.05573605	0.050267965	0.018435812	69.598145	19.860332	7.0000606	2.608116	1.6152353	1.4966966	1.491199	1.2316968	0.9285091	0.76341844	0.6992732	0.51136035	0.3675513	0.096344315	0.06493375	0.036690664	0.030032312	0.028438129	0.027846508	0.025114577	0.00921079	0.95320386	2.9414306	0.118530266	1.3396163	1.3224388	1.2123905	0.6227737
C	83.63784	11.578576	5.8133993	0.45581296	0.15371218	0.14963278	0.5275188	0.82827944	0.3806757	0.15672392	0.09929599	1.25732	0.093857706	0.1928375	0.12996784	0.073438026	0.060111035	0.0569202	0.05573605	0.050267965	0.018435812	67.85851	19.363918	6.825092	2.5429254	1.574862	1.4592862	1.453926	1.2009103	0.90530074	0.7443365	0.6817947	0.4985787	0.35836422	0.09393615	0.063310705	0.035773568	0.029281642	0.027727308	0.027150474	0.02448683	0.008980563	3.6692107	3.1301286	0.14996454	1.7130028	1.2824405	1.1753637	0.5902847
9/32	H	Y	R	S	L	F	Q	T	A	M	-	V	K	I	G	N	W	E	D	P	C	H	Y	R	S	L	F	Q	T	A	M	-	V	K	I	G	N	W	E	D	P	C	H	Y	R	S	L	F	Q
T	325.14447	144.6776	96.99203	79.907036	71.11184	49.64234	3.1232536	10.6512165	7.7794046	3.7840447	1.25732	2.0869656	3.5043705	3.59659	3.5450387	1.9989759	1.9770259	0.18516006	0.12887058	0.07604793	0.040069133	322.7593	144.24823	93.00818	63.56579	56.58921	47.786217	39.195065	12.652062	6.4486537	4.086708	3.8234022	3.1097546	3.1021323	3.0483766	2.9994845	1.8653494	1.5937212	0.5557922	0.38682896	0.22827195	0.120274946	0.017626137	0.0012780474	0.17064144	4.200945	3.726978	0.072096094	33.197433
C	81.527245	40.592346	6.9113803	1.494532	0.30415887	1.3540552	5.97887	0.8843151	0.20291388	0.08095	2.6337454	0.16129293	0.20982592	0.15520798	0.15067421	0.16225225	0.04891302	0.18516006	0.12887058	0.07604793	0.040069133	57.01474	25.481142	16.429697	11.228762	9.996364	8.441334	6.9237256	2.2349598	1.139141	0.72190833	0.67539585	0.54933155	0.5479851	0.5384892	0.52985257	0.32951	0.28152743	0.09817952	0.06833251	0.040323753	0.021246312	10.538729	8.96147	5.514304	8.438619	9.3973	5.9504237	0.12894103
A	13.438356	6.2521443	12.34595	2.71242	1.6844031	9.285648	40.6739	2.3068345	0.40813088	0.4356954	1.2039325	0.16129293	0.20982592	0.15520798	0.15067421	0.16225225	0.04891302	0.18516006	0.12887058	0.07604793	0.040069133	36.637344	16.374035	10.557629	7.2155366	6.4236054	5.424352	4.449146	1.4361722	0.7320054	0.46389413	0.4340055	0.35299724	0.35213205	0.34603006	0.3404802	0.21174121	0.18090789	0.06308959	0.043910075	0.025911812	0.013652758	14.689739	6.257021	0.3029178	2.8103328	3.496485	2.7486432	294.9404
G	9.993259	0.70042676	7.6917267	0.59266275	2.309384	3.3970373	2.45464	3.017554	0.20291388	1.1451862	0.0	1.7344537	0.20982592	0.15520798	0.15067421	0.16225225	0.04891302	0.18516006	0.12887058	0.07604793	0.040069133	13.69274	6.119587	3.945779	2.696715	2.4007409	2.0272827	1.6628116	0.5367511	0.27357772	0.17337452	0.16220401	0.13192824	0.13160487	0.12932433	0.12725013	0.07913558	0.06761203	0.02357893	0.016410833	0.00968421	0.0051025446	0.9995194	4.798902	3.5562365	1.6416403	0.0034764505	0.9254888	0.3770674
-	0.0	0.0	0.0	0.0	0.0	0.0	0.0	0.0	0.0	0.0	0.0	0.0	0.0	0.0	0.0	0.0	0.0	0.0	0.0	0.0	0.0	0.0	0.0	0.0	0.0	0.0	0.0	0.0	0.0	0.0	0.0	0.0	0.0	0.0	0.0	0.0	0.0	0.0	0.0	0.0	0.0	0.0	0.0	0.0	0.0	0.0	0.0	0.0	0.0
24/32	H	Y	R	S	L	F	Q	T	A	M	-	V	K	I	G	N	W	E	D	P	C	H	Y	R	S	L	F	Q	T	A	M	-	V	K	I	G	N	W	E	D	P	C	H	Y	R	S	L	F	Q
A	318.46255	94.23123	10.36956	61.231823	51.971188	28.886118	30.231062	12.436383	1.5176598	3.1350613	5.0949984	3.1310847	0.2037702	1.7973573	0.14632563	1.9942931	1.9756142	0.17981619	0.12515129	0.07385313	0.03891271	249.56104	111.53431	71.91495	49.149765	43.7554	36.94883	30.306057	9.782713	4.98617	3.159888	2.956297	2.4044964	2.398603	2.3570383	2.3192344	1.4423088	1.2322828	0.4297447	0.2991004	0.17650239	0.092997916	19.023079	2.6843443	52.671036	2.970027	1.542647	1.7593879	1.8558191E-4
C	80.66086	75.3949	95.725044	8.626909	14.462215	24.799246	1.3590498	0.14546087	2.845448	2.1442425	0.0	0.15663789	3.4983149	1.9454823	0.9219553	0.15756953	0.04750136	0.17981619	0.12515129	0.07385313	0.03891271	124.661644	55.71403	35.923218	24.551472	21.85686	18.456816	15.138594	4.886697	2.49071	1.5784388	1.4767401	1.2011029	1.1981589	1.1773964	1.1585125	0.72046727	0.61555433	0.21466763	0.14940773	0.088167116	0.046454657	15.530592	6.952225	99.55284	10.328981	2.5017664	2.1794887	12.542501
T	18.641108	19.437826	13.758258	6.9214897	5.1320114	8.385682	10.32937	0.57290435	1.8136086	0.078613706	0.0	0.68102485	0.2037702	0.15072855	0.9219553	0.15756953	0.04750136	0.17981619	0.12515129	0.07385313	0.03891271	34.88073	15.588965	10.051434	6.8695807	6.1156197	5.1642766	4.2358274	1.3673136	0.69690865	0.44165227	0.41319665	0.33607247	0.33524874	0.3294393	0.32415554	0.2015891	0.1722341	0.0600647	0.041804764	0.024669444	0.012998164	7.5607743	0.9502702	1.3670236	3.9224245E-4	0.15819904	2.009469	8.765998
-	6.621057	0.0	0.0	6.720176	1.2896944	0.0	8.865387	3.2970643	2.0935593	0.0	0.0	0.0	0.0	0.0	1.8431052	0.0	0.0	0.0	0.0	0.0	0.0	12.226372	5.4642344	3.523222	2.4079213	2.1436431	1.810179	1.4847394	0.4792699	0.24428	0.15480767	0.14483343	0.11779991	0.117511176	0.115474865	0.1136228	0.070660874	0.060371388	0.021053841	0.01465338	0.008647119	0.004556108	2.5698183	5.4642344	3.523222	7.722654	0.3401818	1.810179	36.68924
G	5.6433697	3.115478	4.053401	1.1810988	2.5195146	1.5763353	1.4267545	0.39081615	0.29966614	0.078613706	0.0	0.15663789	0.2037702	0.15072855	0.14632563	0.15756953	0.04750136	0.17981619	0.12515129	0.07385313	0.03891271	8.587545	3.8379629	2.4746366	1.6912731	1.5056497	1.2714314	1.0428497	0.33662906	0.17157711	0.10873364	0.10172795	0.08274017	0.08253737	0.0811071	0.07980625	0.04963071	0.042403586	0.014787773	0.010292225	0.006073553	0.003200114	1.0093887	0.13600557	1.0072174	0.1538946	0.68270993	0.07311945	0.14132708
23/32	H	Y	R	S	L	F	Q	T	A	M	-	V	K	I	G	N	W	E	D	P	C	H	Y	R	S	L	F	Q	T	A	M	-	V	K	I	G	N	W	E	D	P	C	H	Y	R	S	L	F	Q
A	331.68674	137.36658	101.96242	79.58785	70.52491	53.170944	4.653657	10.997345	7.6031675	3.7840447	1.25732	2.0869658	3.5043707	3.59659	3.5450387	1.998976	1.9770261	0.18516013	0.12887064	0.07604796	0.040069148	326.15097	145.76402	93.98554	64.23376	57.183872	48.288372	39.606945	12.785014	6.5164185	4.129653	3.8635798	3.142433	3.1347306	3.08041	3.0310042	1.8849511	1.6104684	0.5616327	0.39089388	0.2306707	0.12153883	0.09395867	0.4837757	0.6770248	3.6701612	3.1124735	0.49369052	30.846418
G	73.0215	46.490738	7.3272014	1.2706681	0.59907466	3.5209842	5.831512	0.8843151	0.20291395	0.08095002	3.837678	0.16129297	0.209826	0.15520804	0.15067427	0.1622523	0.04891304	0.18516013	0.12887064	0.07604796	0.040069148	57.453632	25.677292	16.556171	11.315198	10.073315	8.506314	6.977023	2.2521641	1.1479099	0.7274655	0.680595	0.5535602	0.5522034	0.5426344	0.5339313	0.3320465	0.2836946	0.09893528	0.06885853	0.04063416	0.021409864	4.218332	16.87092	5.14454	8.916554	8.910793	2.9217727	0.18807387
T	13.983142	4.9139953	11.238185	3.117866	1.6844034	5.8531666	39.587963	1.9607071	0.5843687	0.43569544	0.0	0.6856799	0.209826	0.15520804	0.15067427	0.1622523	0.04891304	0.18516013	0.12887064	0.07604796	0.040069148	33.90661	15.153608	9.770724	6.6777325	5.9448276	5.0200524	4.1175323	1.3291283	0.67744595	0.42931813	0.40165722	0.3266869	0.32588616	0.32023898	0.3151028	0.19595926	0.16742408	0.05838726	0.040637273	0.023980496	0.01263516	11.706995	6.919122	0.22039725	1.8977473	3.0532784	0.13826135	305.5596
C	11.411858	3.451181	3.4133358	0.7302599	2.6013916	1.1339936	2.1575317	3.0175543	0.20291395	1.1451863	0.0	1.2100668	0.209826	0.15520804	0.15067427	0.1622523	0.04891304	0.18516013	0.12887064	0.07604796	0.040069148	12.593055	5.6281133	3.6288874	2.4801376	2.2079337	1.8644685	1.5292686	0.4936438	0.25160623	0.15945055	0.14917716	0.12133288	0.12103548	0.118938096	0.11703048	0.07278008	0.062181998	0.02168527	0.0150928525	0.008906456	0.0046927514	0.11079335	0.842029	0.012803511	1.234638	0.070114926	0.28619066	0.25810674
-	0.0	0.0	0.0	0.0	0.0	0.0	0.0	0.0	0.0	0.0	0.0	0.0	0.0	0.0	0.0	0.0	0.0	0.0	0.0	0.0	0.0	0.0	0.0	0.0	0.0	0.0	0.0	0.0	0.0	0.0	0.0	0.0	0.0	0.0	0.0	0.0	0.0	0.0	0.0	0.0	0.0	0.0	0.0	0.0	0.0	0.0	0.0	0.0	0.0
24/28	K	R	P	L	Q	V	A	T	H	S	E	M	I	G	-	N	D	Y	F	C	W	K	R	P	L	Q	V	A	T	H	S	E	M	I	G	-	N	D	Y	F	C	W	K	R	P	L	Q	V	A
A	276.4224	118.5515	56.720356	44.509113	19.196234	27.962397	23.61862	19.151037	8.563474	8.988013	0.77775013	4.4341617	5.163128	3.11164	5.0949984	1.7048435	0.14045432	2.2215397	0.8421103	0.038446587	0.02150067	222.14355	220.24654	41.385067	27.707592	22.442816	19.631634	17.3508	13.681943	10.636295	7.6998754	4.558714	3.81492	3.254644	3.0159848	2.956297	2.2717297	1.7690728	1.4228154	1.0741091	0.09188392	0.05138468	13.262561	46.95593	5.682511	10.188223	0.4696512	3.5351927	2.2641938
C	76.04283	210.50249	4.274287	0.2647203	6.5952177	1.1013335	0.8160004	0.16738185	7.3174734	0.19974372	1.9435654	0.7156383	0.14301792	0.21255349	0.0	1.8958403	0.14045432	0.073936	0.8421103	0.038446587	0.02150067	110.965965	110.01836	20.67282	13.840596	11.210718	9.806465	8.667134	6.834454	5.313081	3.8462698	2.2771857	1.9056427	1.6257716	1.5065557	1.4767401	1.1347828	0.8836937	0.71072996	0.5365429	0.04589819	0.025667863	10.990985	91.776146	13.007993	13.316219	1.9002212	7.727485	7.111959
T	19.432861	31.290287	7.6213455	1.2993382	8.576751	3.981352	5.2087436	4.074309	2.3367739	1.4557095	0.2267454	1.3443689	0.14301792	0.1579899	0.0	0.14843063	0.14045432	0.073936	0.07878821	0.038446587	0.02150067	31.048635	30.783491	5.784322	3.8726437	3.136795	2.7438807	2.4250922	1.9123024	1.4866172	1.0761987	0.63716394	0.533205	0.45489618	0.42153916	0.41319665	0.31751588	0.24726038	0.19886453	0.15012646	0.012842462	0.0071819513	4.3456407	0.0083435	0.5834143	1.7099177	9.434189	0.55809104	3.1952248
-	3.3165576	14.288818	0.0	1.4003086	1.6209317	0.0	0.0	0.0	0.0	2.0935593	4.103906	0.0	0.0	1.4355882	0.0	0.0	2.4703777	0.0	0.0	0.0	0.0	10.883148	10.79021	2.0275168	1.3574367	1.0995073	0.9617833	0.8500418	0.670299	0.5210881	0.3772285	0.22333829	0.18689868	0.15944992	0.14775765	0.14483343	0.11129547	0.08666955	0.069705874	0.05262223	0.004501532	0.002517413	5.2607284	1.134386	2.0275168	0.0013540258	0.2472775	0.9617833	0.8500418
G	7.5639086	4.868534	2.6833832	0.24926014	2.6664183	0.7678829	0.2320979	0.16738185	0.10125069	0.5094991	0.77775013	0.0720498	0.14301792	0.26131517	0.0	0.14843063	0.14045432	0.073936	0.07878821	0.038446587	0.02150067	7.6440935	7.5788155	1.424085	0.9534348	0.77227074	0.67553633	0.5970514	0.4708039	0.3660013	0.26495734	0.1568681	0.13127369	0.11199425	0.10378184	0.10172795	0.07817158	0.060874857	0.04895993	0.036960743	0.003161781	0.0017681776	8.4112317E-4	0.9692313	1.1135795	0.5200796	4.645774	0.012623874	0.22308138
8/32	H	Y	R	S	L	F	Q	T	A	M	-	V	K	I	G	N	W	E	D	P	C	H	Y	R	S	L	F	Q	T	A	M	-	V	K	I	G	N	W	E	D	P	C	H	Y	R	S	L	F	Q
T	317.18677	90.48328	11.998153	61.63735	50.99614	29.377333	33.218174	12.364942	1.6202683	3.1350613	5.0949984	3.6554713	0.20377035	1.7973574	0.14632577	1.9942931	1.9756143	0.17981637	0.12515137	0.07385319	0.038912743	249.5888	111.54672	71.92294	49.155235	43.76027	36.95294	30.309431	9.783802	4.986725	3.1602392	2.9566255	2.404764	2.3988698	2.3573005	2.3194923	1.4424692	1.2324197	0.4297925	0.29913366	0.17652202	0.09300826	18.30805	3.9774253	49.92816	3.1696143	1.1964693	1.5530524	0.27914694
G	80.898964	75.47904	93.69225	8.301875	14.295615	24.524218	4.5645957	0.14546101	2.845448	2.1442425	0.0	0.15663801	3.498315	1.9454823	0.9219554	0.15756966	0.047501396	0.17981637	0.12515137	0.07385319	0.038912743	124.95151	55.84358	36.006752	24.60856	21.90768	18.499733	15.173794	4.89806	2.4965014	1.5821091	1.480174	1.2038957	1.2009449	1.1801342	1.1612064	0.7221426	0.6169857	0.21516679	0.14975514	0.088372126	0.046562675	15.531038	6.904132	92.41647	10.805509	2.644896	1.9618886	7.417728
A	20.683825	21.026903	14.786188	7.587729	6.9233007	7.9279466	4.2491565	0.644347	1.8136088	0.07861379	0.0	0.15663801	0.20377035	0.15072869	0.9219554	0.15756966	0.047501396	0.17981637	0.12515137	0.07385319	0.038912743	34.931023	15.611442	10.065925	6.8794856	6.124438	5.171723	4.2419343	1.3692851	0.6979135	0.44228905	0.41379243	0.33655703	0.3357321	0.32991433	0.32462293	0.20187974	0.17248243	0.0601513	0.04186504	0.024705013	0.013016904	5.8109565	1.8785725	2.2134964	0.07291369	0.10420254	1.4689049	1.2296235E-5
-	6.621057	0.0	0.0	6.720176	1.2896944	0.0	8.865387	3.2970643	2.0935593	0.0	0.0	0.0	0.0	0.0	1.8431052	0.0	0.0	0.0	0.0	0.0	0.0	12.226372	5.4642344	3.523222	2.4079213	2.1436431	1.810179	1.4847394	0.4792699	0.24428	0.15480767	0.14483343	0.11779991	0.117511176	0.115474865	0.1136228	0.070660874	0.060371388	0.021053841	0.01465338	0.008647119	0.004556108	2.5698183	5.4642344	3.523222	7.722654	0.3401818	1.810179	36.68924
C	4.63836	5.1902003	3.4296842	0.43436837	1.8698711	1.8178917	1.3143051	0.39081627	0.19705781	0.07861379	0.0	0.15663801	0.20377035	0.15072869	0.14632577	0.15756966	0.047501396	0.17981637	0.12515137	0.07385319	0.038912743	8.219966	3.6736836	2.368713	1.6188802	1.4412023	1.2170093	0.9982118	0.32222006	0.16423297	0.10407943	0.097373605	0.07919858	0.07900446	0.077635415	0.076390244	0.04750633	0.040588554	0.014154801	0.009851678	0.0058135823	0.0030631372	1.5605783	0.6260264	0.4752201	0.8666906	0.12750256	0.29667783	0.10009394
22/30	T	S	A	K	N	E	G	V	R	I	Q	-	P	L	D	F	M	Y	C	H	W	T	S	A	K	N	E	G	V	R	I	Q	-	P	L	D	F	M	Y	C	H	W	T	S	A	K	N	E	G
G	361.22562	73.469955	9.922195	2.3525443	13.200627	0.6957958	1.5650477	2.1332128	1.0911808	0.19504152	1.9625766	1.2039325	0.11680509	0.2399846	0.16174385	0.09139297	0.07480766	0.0708367	0.06936302	0.06255805	0.022943206	301.4572	86.022995	30.320045	11.296787	6.996226	6.482788	6.4589753	5.334969	4.0217423	3.3066688	3.0288305	2.214905	1.5920109	0.41730553	0.28125387	0.15892185	0.13008188	0.12317684	0.12061429	0.10878122	0.039895594	11.849979	1.8318218	13.72268	7.0816126	5.502195	5.1658754	3.7081
A	255.26108	106.60665	35.738506	6.7129726	2.5103762	13.198669	12.201192	4.4264717	7.067111	6.8066635	3.5266383	3.8910656	3.3117254	0.2399846	0.16174385	0.09139297	0.07480766	0.0708367	0.06936302	0.06255805	0.022943206	296.40582	84.581535	29.811981	11.107491	6.878992	6.374158	6.3507447	5.2455726	3.954351	3.2512598	2.9780772	2.1777904	1.565334	0.41031286	0.27654096	0.15625885	0.12790214	0.1211128	0.11859319	0.106958404	0.039227072	5.7113924	5.735362	1.178174	1.7386274	2.774361	7.306684	5.389562
C	65.36191	9.776915	19.713457	2.348105	0.19129348	0.8318309	0.8668397	5.4509764	0.1627127	0.40966234	0.25488368	0.0	0.11680509	0.2399846	0.16174385	0.09139297	0.07480766	0.0708367	0.06936302	0.06255805	0.022943206	68.187294	19.457737	6.8581605	2.5552459	1.5824922	1.4663566	1.4609704	1.2067288	0.909687	0.74794286	0.68509805	0.5009944	0.36010054	0.09439129	0.06361745	0.035946894	0.029423516	0.02786165	0.027282022	0.02460547	0.009024074	0.117071755	4.816507	24.096645	0.016791873	1.223029	0.27457365	0.24161427
T	11.599429	8.027487	4.371715	14.572645	0.19129348	0.18621668	0.22465526	0.26149732	0.93030494	0.19504152	1.2231954	0.0	0.11680509	0.2399846	0.16174385	0.09139297	0.07480766	0.0708367	0.06936302	0.06255805	0.022943206	27.399302	7.8185887	2.7557745	1.0267596	0.6358836	0.5892175	0.58705324	0.4848928	0.36553422	0.30054152	0.27528894	0.20131165	0.1446971	0.0379287	0.02556303	0.014444331	0.01182308	0.011195485	0.010962576	0.009887072	0.0036260912	9.111034	0.0055813654	0.9475608	178.70882	0.31084368	0.27563617	0.22371444
-	0.0	0.0	0.0	0.0	0.0	0.0	0.0	0.0	0.0	0.0	0.0	0.0	0.0	0.0	0.0	0.0	0.0	0.0	0.0	0.0	0.0	0.0	0.0	0.0	0.0	0.0	0.0	0.0	0.0	0.0	0.0	0.0	0.0	0.0	0.0	0.0	0.0	0.0	0.0	0.0	0.0	0.0	0.0	0.0	0.0	0.0	0.0	0.0	0.0
10/30	T	S	A	K	N	E	G	V	R	I	Q	-	P	L	D	F	M	Y	C	H	W	T	S	A	K	N	E	G	V	R	I	Q	-	P	L	D	F	M	Y	C	H	W	T	S	A	K	N	E	G
T	266.39163	117.541954	36.99018	8.777331	3.586373	13.216166	12.184596	4.4264717	7.8347034	6.8066635	1.7001337	5.0949984	3.3117254	0.23998463	0.16174386	0.09139299	0.07480767	0.07083671	0.069363035	0.062558055	0.02294321	313.47134	89.45131	31.528406	11.747003	7.27505	6.74115	6.716388	5.5475864	4.1820226	3.4384508	3.14954	2.3031766	1.655458	0.43393663	0.2924628	0.16525544	0.1352661	0.12808587	0.1254212	0.113116525	0.041485567	7.0708194	8.821383	0.94616216	0.75074023	1.8702742	6.219388	4.4519906
C	351.77084	67.06229	9.746103	3.373605	12.124633	0.6782986	1.5650477	2.4440866	1.0911808	0.19504155	2.005427	0.0	0.11680511	0.23998463	0.16174386	0.09139299	0.07480767	0.07083671	0.069363035	0.062558055	0.02294321	290.57727	82.91832	29.22576	10.889072	6.7437243	6.248817	6.2258635	5.1424236	3.8765926	3.187327	2.9195163	2.1349664	1.5345533	0.4022445	0.27110308	0.15318617	0.12538707	0.118731245	0.116261184	0.10485517	0.03845571	12.886946	3.0320656	12.983649	5.1870584	4.2934995	4.965848	3.4891872
G	66.87232	5.7853513	18.520697	2.2478247	0.1912935	0.8318309	0.88343614	5.1401024	0.16271271	0.40966234	0.9192165	0.0	0.11680511	0.23998463	0.16174386	0.09139299	0.07480767	0.07083671	0.069363035	0.062558055	0.02294321	66.00365	18.834616	6.638532	2.4734159	1.531814	1.4193975	1.4141839	1.168084	0.88055485	0.7239905	0.66315824	0.48495036	0.34856856	0.091368474	0.061580144	0.03479572	0.028481247	0.0269694	0.026408331	0.023817496	0.008735085	0.011432651	9.040977	21.267626	0.020575345	1.1731158	0.24322607	0.1991913
A	8.413135	7.4914446	4.4889097	11.587505	0.1912935	0.18621671	0.22465527	0.26149735	0.16271271	0.19504155	2.3425164	0.0	0.11680511	0.23998463	0.16174386	0.09139299	0.07480767	0.07083671	0.069363035	0.062558055	0.02294321	23.39746	6.676635	2.3532763	0.8767948	0.5430088	0.50315857	0.50131035	0.4140711	0.31214562	0.25664553	0.23508126	0.1719088	0.12356317	0.032388974	0.021829389	0.012334646	0.0100962445	0.009560313	0.009361423	0.0084430035	0.0030964778	9.596342	0.09943857	1.9381194	130.83942	0.22781155	0.1996431	0.15267594
-	0.0	0.0	0.0	0.0	0.0	0.0	0.0	0.0	0.0	0.0	0.0	0.0	0.0	0.0	0.0	0.0	0.0	0.0	0.0	0.0	0.0	0.0	0.0	0.0	0.0	0.0	0.0	0.0	0.0	0.0	0.0	0.0	0.0	0.0	0.0	0.0	0.0	0.0	0.0	0.0	0.0	0.0	0.0	0.0	0.0	0.0	0.0	0.0	0.0
8/28	K	R	P	L	Q	V	A	T	H	S	E	M	I	G	-	N	D	Y	F	C	W	K	R	P	L	Q	V	A	T	H	S	E	M	I	G	-	N	D	Y	F	C	W	K	R	P	L	Q	V	A
T	274.45383	123.71838	55.984947	42.741184	18.883915	27.147717	21.637993	20.118086	8.978071	8.849539	2.4945703	3.1381695	5.1631284	3.1662037	5.0949984	1.7048439	0.14045443	2.2215397	1.6054323	0.03844662	0.021500688	222.16826	220.27104	41.389668	27.710672	22.445312	19.633818	17.352728	13.683465	10.637478	7.700732	4.5592213	3.8153443	3.2550058	3.0163202	2.9566255	2.2719827	1.7692696	1.4229736	1.0742286	0.09189414	0.051390395	12.305001	42.322475	5.146748	8.152681	0.5650869	2.8755832	1.0582484
G	82.59097	201.36339	4.529319	0.967972	6.907534	2.7588305	1.2004485	2.4171007	8.029493	0.19974391	0.22674559	0.2953457	0.14301805	0.15799002	0.0	1.8958403	0.14045443	0.07393607	0.07878827	0.03844662	0.021500688	111.22399	110.27418	20.72089	13.87278	11.236785	9.8292675	8.687287	6.850346	5.325435	3.8552134	2.2824805	1.9100739	1.629552	1.5100589	1.480174	1.1374214	0.88574857	0.7123826	0.53779054	0.046004914	0.025727546	7.371159	75.24195	12.652302	12.004376	1.6679516	5.0859413	6.452274
A	17.0908	34.155624	7.9048724	2.3640234	9.544809	2.5210903	6.804928	0.63552666	1.21016	1.4557096	0.22674559	3.0606525	0.14301805	0.15799002	0.0	0.14843076	0.14045443	0.07393607	0.07878827	0.03844662	0.021500688	31.093403	30.827877	5.7926617	3.8782275	3.1413176	2.7478368	2.4285889	1.9150596	1.4887607	1.0777504	0.63808256	0.5339738	0.45555204	0.42214695	0.41379243	0.31797367	0.24761687	0.19915126	0.15034291	0.012860979	0.007192306	6.3059325	0.35921717	0.77018726	0.5912015	13.053348	0.01871072	7.8862023
-	3.3165576	14.288818	0.0	1.4003086	1.6209317	0.0	0.0	0.0	0.0	2.0935593	4.103906	0.0	0.0	1.4355882	0.0	0.0	2.4703777	0.0	0.0	0.0	0.0	10.883148	10.79021	2.0275168	1.3574367	1.0995073	0.9617833	0.8500418	0.670299	0.5210881	0.3772285	0.22333829	0.18689868	0.15944992	0.14775765	0.14483343	0.11129547	0.08666955	0.069705874	0.05262223	0.004501532	0.002517413	5.2607284	1.134386	2.0275168	0.0013540258	0.2472775	0.9617833	0.8500418
C	5.3263907	5.9754415	2.8802323	0.24926034	1.6983608	1.3853328	0.23209809	0.38939762	0.10125078	0.6479729	0.7777504	0.072049856	0.14301805	0.26131532	0.0	0.14843076	0.14045443	0.07393607	0.07878827	0.03844662	0.021500688	7.3168974	7.254414	1.3631288	0.91262424	0.73921466	0.64662075	0.57149535	0.4506517	0.3503351	0.25361615	0.15015355	0.12565468	0.10720047	0.09933959	0.097373605	0.07482555	0.058269184	0.046864264	0.035378683	0.0030264447	0.001692493	0.5415023	0.2254863	1.6884708	0.4821828	1.2445117	0.843919	0.20155981
10/32	H	Y	R	S	L	F	Q	T	A	M	-	V	K	I	G	N	W	E	D	P	C	H	Y	R	S	L	F	Q	T	A	M	-	V	K	I	G	N	W	E	D	P	C	H	Y	R	S	L	F	Q
T	147.2387	97.24031	59.38532	33.322895	33.387108	45.949287	41.33135	9.162895	3.242675	3.210815	5.0949984	2.3763444	1.9475905	2.6992133	0.15067405	0.5091708	1.9770259	0.18515986	0.12887044	0.07604785	0.040069092	194.42673	86.893585	56.027134	38.291348	34.088737	28.785906	23.61069	7.6214666	3.8846	2.4617891	2.3031766	1.8732829	1.8686913	1.8363093	1.8068573	1.1236665	0.9600405	0.33480328	0.23302162	0.13750859	0.07245234	11.452698	1.2320211	0.2012847	0.6446762	0.014441255	10.233539	13.299983
C	255.84737	86.24437	23.573032	29.686325	23.105917	9.773976	7.5834913	5.2315493	4.9448633	0.43569532	0.0	1.4450747	0.2098257	1.0525846	1.7019333	1.6520572	0.04891297	0.18515986	0.12887044	0.07604785	0.040069092	180.22697	80.5474	51.935246	35.494778	31.599098	26.683556	21.886307	7.0648403	3.600892	2.281995	2.1349664	1.7364695	1.7322133	1.7021964	1.6748954	1.0416006	0.8899249	0.31035128	0.2160031	0.12746577	0.06716085	31.729122	0.40293598	15.48881	0.9505094	2.2827907	10.7157345	9.346965
G	11.301388	7.32033	35.7423	16.750528	14.890972	5.0702176	3.1509507	2.0087357	0.20291367	1.718416	0.0	0.16129275	1.766605	0.15520781	1.9937791	0.1622521	0.04891297	0.18515986	0.12887044	0.07604785	0.040069092	40.937946	18.296068	11.796915	8.062519	7.177628	6.0610795	4.9714	1.6047546	0.8179304	0.5183474	0.48495036	0.39443314	0.39346638	0.38664812	0.3804468	0.23659605	0.20214342	0.07049523	0.04906437	0.028953418	0.01525536	21.455048	6.584302	48.604347	9.362025	8.289044	0.16198555	0.6666201
A	15.715525	1.41742	5.240406	4.946887	4.0257344	2.8856127	0.16487643	0.4567433	0.20291367	0.08094991	0.0	0.16129275	0.2098257	0.15520781	0.15067405	0.1622521	0.04891297	0.18515986	0.12887044	0.07604785	0.040069092	14.511987	6.4857264	4.181858	2.8580613	2.544379	2.1485765	1.7622988	0.5688653	0.28994605	0.18374765	0.1719088	0.1398216	0.13947889	0.1370619	0.1348636	0.08387032	0.07165731	0.024989676	0.017392704	0.010263624	0.0054078335	0.09981429	3.960656	0.26794878	1.5266267	0.8624556	0.252829	1.4479713
-	0.0	0.0	0.0	0.0	0.0	0.0	0.0	0.0	0.0	0.0	0.0	0.0	0.0	0.0	0.0	0.0	0.0	0.0	0.0	0.0	0.0	0.0	0.0	0.0	0.0	0.0	0.0	0.0	0.0	0.0	0.0	0.0	0.0	0.0	0.0	0.0	0.0	0.0	0.0	0.0	0.0	0.0	0.0	0.0	0.0	0.0	0.0	0.0	0.0
16/2	S	A	T	V	G	P	-	M	L	N	Q	I	H	F	K	E	D	R	C	Y	W	S	A	T	V	G	P	-	M	L	N	Q	I	H	F	K	E	D	R	C	Y	W	S	A	T	V	G	P	-
T	148.14067	47.966957	59.62445	31.789722	20.87244	4.2056932	9.238598	1.636247	2.3805513	0.12461805	0.87600976	0.16999091	0.049854316	0.07486725	0.14065026	0.12907305	0.11533654	0.10446896	0.055527423	0.05500268	0.017002579	113.96927	67.62623	45.230305	37.498886	25.828445	10.907347	10.856237	5.4693503	3.8367796	1.6243219	1.5976648	1.4376014	0.49001017	0.40763494	0.21235605	0.19487658	0.174137	0.15772894	0.083836205	0.08304394	0.025670772	10.24561	5.715045	4.58081	0.8692138	0.9509665	4.117606	0.24103725
A	141.84229	47.772957	58.3099	40.248528	19.866148	3.4716988	4.958055	2.2599127	3.513821	0.12461805	0.87600976	2.3983026	0.049854316	0.07486725	0.14065026	0.12907305	0.11533654	0.10446896	0.055527423	0.05500268	0.017002579	113.488205	67.34078	45.039387	37.340603	25.719425	10.861307	10.810414	5.4462647	3.8205848	1.6174657	1.5909212	1.4315335	0.48794186	0.40591434	0.2114597	0.19405402	0.17340197	0.15706316	0.08348233	0.08269342	0.025562417	7.08403	5.6860013	3.910055	0.2264566	1.3321003	5.0276003	3.1682513
-	43.029366	79.26141	9.28655	0.8657191	28.225477	21.933712	16.04812	2.0733054	2.6733627	2.5429108	3.25664	0.0	0.0	0.0	0.0	0.0	0.0	0.0	0.0	0.0	0.0	72.71627	43.14784	28.858473	23.925564	16.479427	6.959259	6.926649	3.4896317	2.447996	1.0363727	1.0193645	0.91723865	0.31264317	0.260085	0.13549039	0.124337904	0.11110534	0.10063643	0.053490352	0.05298486	0.016378827	12.119878	30.226086	13.273749	22.22545	8.372238	32.220993	12.011759
G	18.57926	28.979744	10.128068	23.770073	8.060584	2.9285626	3.6802692	5.362612	3.6773057	1.2207378	0.08695368	0.7563069	0.049854316	0.4911441	0.14065026	0.12907305	0.11533654	0.10446896	0.055527423	0.05500268	0.017002579	37.71362	22.378225	14.967179	12.4087715	8.546902	3.609355	3.5924423	1.8098651	1.2696304	0.5375051	0.52868396	0.4757173	0.16214947	0.13489066	0.07027083	0.0644867	0.05762375	0.05219415	0.027742274	0.027480107	0.008494726	9.707997	1.947431	1.5645566	10.402252	0.027671412	0.12841025	0.0021471677
C	23.79609	18.583118	11.5103	26.719515	7.843882	3.2926106	1.8686718	6.6366553	0.20479394	1.2207378	0.08695368	1.2490195	1.4172767	0.629903	0.14065026	0.12907305	0.11533654	0.10446896	0.055527423	0.05500268	0.017002579	36.770954	21.818874	14.593069	12.09861	8.333269	3.5191379	3.5026479	1.7646269	1.2378956	0.52406996	0.5154693	0.4638266	0.15809649	0.13151902	0.068514384	0.06287483	0.056183424	0.05088954	0.027048847	0.026793232	0.008282398	4.5782638	0.4798651	0.6512316	17.669043	0.028740183	0.014581577	0.7622456
[truncated: 14 more columns]

## Sheet: group 2
Number of nucleotide/ amino acid position	Counts, observed																					Counts, expected																					χ2
13/29	L	V	M	I	E	Q	F	R	T	-	A	K	S	G	Y	D	N	C	P	H	W	L	V	M	I	E	Q	F	R	T	-	A	K	S	G	Y	D	N	C	P	H	W	L	V	M	I	E	Q	F
A	77.653015	18.940878	16.080273	8.0253105	0.06228057	6.3207946	2.6304765	4.3478208	0.790311	0.87469244	0.09302582	0.059329033	0.055280738	0.044617575	0.0431483	0.037680056	0.032881744	0.029455109	0.028875286	0.022265961	0.012929682	68.19391	19.256542	17.663637	14.9653015	4.4353886	3.877418	3.0661418	2.5915515	0.57404524	0.5005317	0.21293125	0.13580103	0.12653472	0.10212729	0.098764196	0.08624768	0.075264595	0.0674212	0.066094026	0.05096562	0.029595364	1.3120629	0.00517455	0.14193244	3.218343	4.311702	1.5397073	0.061903305
G	31.366072	0.33707035	11.200317	16.77967	0.06228057	0.36103457	2.5269682	0.06032841	0.07094952	0.0	0.09302582	0.059329033	0.055280738	0.044617575	0.0431483	0.037680056	0.032881744	0.029455109	0.028875286	0.022265961	0.012929682	31.661026	8.940416	8.200864	6.9480815	2.0592594	1.8002052	1.4235466	1.203204	0.26651737	0.23238653	0.098859586	0.06304962	0.05874746	0.0474156	0.04585418	0.040043022	0.0349438	0.031302273	0.030686092	0.023662288	0.013740516	0.002747796	8.278984	1.0970455	13.911774	1.936582	1.1505421	0.855286
C	5.20684	13.927617	0.20155574	1.1075214	0.06228057	0.04703148	0.100360654	0.06032841	0.07094952	0.0	0.09302582	0.059329033	0.055280738	0.044617575	0.0431483	0.037680056	0.032881744	0.029455109	0.028875286	0.022265961	0.012929682	10.6407995	3.0047402	2.7561877	2.3351464	0.69208634	0.60502213	0.47843274	0.40437895	0.08957251	0.07810165	0.03322523	0.021190036	0.019744145	0.015935674	0.015410907	0.013457863	0.01174409	0.010520227	0.010313138	0.007952542	0.004617983	2.7749715	39.707	2.3678157	0.6453827	0.5731298	0.5146152	0.29876405
T	4.9447703	0.44575918	3.3855035	0.23975965	7.5641184	0.04703148	0.100360654	0.06032841	0.07094952	0.0	0.09302582	0.059329033	0.055280738	0.044617575	0.0431483	0.037680056	0.032881744	0.029455109	0.028875286	0.022265961	0.012929682	8.675028	2.4496474	2.2470121	1.9037536	0.564231	0.4932509	0.39004752	0.32967433	0.073024966	0.06367322	0.027087234	0.01727541	0.01609663	0.012991733	0.01256391	0.010971669	0.009574498	0.00857673	0.008407898	0.0064833965	0.003764861	1.6040088	1.6392431	0.5768383	1.4544297	86.84107	0.40367237	0.21514936
-	0.0	0.0	0.0	0.0	0.0	0.0	0.0	0.0	0.0	0.0	0.0	0.0	0.0	0.0	0.0	0.0	0.0	0.0	0.0	0.0	0.0	0.0	0.0	0.0	0.0	0.0	0.0	0.0	0.0	0.0	0.0	0.0	0.0	0.0	0.0	0.0	0.0	0.0	0.0	0.0	0.0	0.0	0.0	0.0	0.0	0.0	0.0	0.0	0.0
13/35	H	Y	S	F	L	Q	M	T	N	K	A	-	E	V	I	R	G	D	P	W	C	H	Y	S	F	L	Q	M	T	N	K	A	-	E	V	I	R	G	D	P	W	C	H	Y	S	F	L	Q	M
A	32.30221	43.9391	12.808862	14.899894	6.8159513	6.320169	6.244346	6.380638	1.9679021	1.8608638	1.2532362	0.87469244	0.08096454	0.08093541	0.07999687	0.071685374	0.06756444	0.05927925	0.035055056	0.022167016	0.019929757	53.37111	26.032425	12.357291	11.131493	10.980613	5.9858418	5.425766	5.235262	1.6339575	1.2033083	1.1339937	0.5005317	0.18532361	0.18525691	0.18310866	0.16408408	0.15465146	0.13568711	0.08023919	0.050739136	0.045618176	8.317204	12.317291	0.016501669	1.2757361	1.579548	0.018673178	0.12349841
G	42.76566	0.9630625	8.575569	4.08852	0.53383005	3.0385978	0.048082143	1.3435911	0.7324987	0.08064992	0.5365338	0.0	0.08096454	0.08093541	0.07999687	0.071685374	0.06756444	0.05927925	0.035055056	0.022167016	0.019929757	24.779104	12.086319	5.7372355	5.168123	5.098072	2.779103	2.5190713	2.4306242	0.7586128	0.5586713	0.5264899	0.23238653	0.08604193	0.08601097	0.08501357	0.07618085	0.07180149	0.06299673	0.037253402	0.023557136	0.021179577	13.056007	10.236933	1.4041846	0.22552522	4.0863104	0.024229955	2.4238248
C	4.4782567	0.18344463	0.105148084	0.31560633	11.679341	0.34457734	3.1411629	0.22478352	0.07749197	0.08064992	0.09595741	0.0	0.08096454	0.08093541	0.07999687	0.071685374	0.06756444	0.05927925	0.035055056	0.022167016	0.019929757	8.3278885	4.0620313	1.9281993	1.7369289	1.713386	0.93401504	0.84662235	0.8168966	0.25495845	0.18776108	0.17694543	0.07810165	0.02891741	0.028907005	0.028571794	0.02560325	0.024131408	0.021172263	0.012520314	0.007917201	0.0071181403	1.7795225	3.7034264	1.7236371	1.163063	57.967247	0.37198204	6.21873
T	13.721247	0.40675217	0.105148084	0.14856403	0.15979725	0.75707674	0.048082143	1.199749	0.07749197	0.08064992	0.09595741	0.0	0.08096454	0.08093541	0.07999687	0.071685374	0.06756444	0.05927925	0.035055056	0.022167016	0.019929757	6.7894015	3.3116155	1.5719855	1.4160502	1.3968567	0.76146597	0.6902181	0.66598386	0.20785767	0.15307426	0.1442567	0.06367322	0.023575235	0.02356675	0.023293467	0.020873327	0.019673394	0.017260917	0.010207322	0.006454585	0.0058031417	7.077277	2.548071	1.3687226	1.1345087	1.0955426	2.5300289E-5	0.59740335
-	0.0	0.0	0.0	0.0	0.0	0.0	0.0	0.0	0.0	0.0	0.0	0.0	0.0	0.0	0.0	0.0	0.0	0.0	0.0	0.0	0.0	0.0	0.0	0.0	0.0	0.0	0.0	0.0	0.0	0.0	0.0	0.0	0.0	0.0	0.0	0.0	0.0	0.0	0.0	0.0	0.0	0.0	0.0	0.0	0.0	0.0	0.0	0.0	0.0
25/29	L	V	M	I	E	Q	F	R	T	-	A	K	S	G	Y	D	N	C	P	H	W	L	V	M	I	E	Q	F	R	T	-	A	K	S	G	Y	D	N	C	P	H	W	L	V	M	I	E	Q	F
T	71.22628	17.80334	15.120768	8.109085	0.062280606	5.5003047	0.78163534	4.3478208	0.79031104	0.87469244	0.09302588	0.059329063	0.055280767	0.0446176	0.043148324	0.03768008	0.032881763	0.029455125	0.028875303	0.022265974	0.012929687	62.631348	17.685791	16.222818	13.744585	4.0735946	3.5611377	2.8160372	2.3801594	0.5272204	0.45970336	0.19556248	0.12472376	0.1162133	0.09379679	0.090708025	0.07921248	0.06912528	0.061921664	0.060702745	0.046808362	0.027181275	1.1794871	7.813039E-4	0.07486467	2.310645	3.9499855	1.0559459	1.4697218
C	33.05928	1.7650403	12.078174	16.862938	0.062280606	0.7226224	4.375809	0.060328446	0.070949554	0.0	0.09302588	0.059329063	0.055280767	0.0446176	0.043148324	0.03768008	0.032881763	0.029455125	0.028875303	0.022265974	0.012929687	34.811905	9.830158	9.017007	7.6395483	2.2641952	1.9793602	1.5652168	1.3229458	0.29304096	0.25551343	0.10869801	0.06932427	0.064593956	0.052134357	0.05041755	0.04402807	0.038421378	0.03441745	0.033739947	0.026017137	0.015107962	0.088236846	6.616997	1.0392298	11.135595	2.141347	0.7979295	5.0468597
G	6.0485663	13.853956	0.2432675	0.9404793	0.062280606	0.50593334	0.10036071	0.060328446	0.070949554	0.0	0.09302588	0.059329063	0.055280767	0.0446176	0.043148324	0.03768008	0.032881763	0.029455125	0.028875303	0.022265974	0.012929687	11.19241	3.1605039	2.8990667	2.4561987	0.7279636	0.63638604	0.5032343	0.42534164	0.094215885	0.08215038	0.034947604	0.022288512	0.020767668	0.016761769	0.016209796	0.014155508	0.012352895	0.011065588	0.010847763	0.008364796	0.0048573753	2.3640244	36.18092	2.4329448	0.93534994	0.60873085	0.02674148	0.322528
A	8.836542	0.22898735	3.4254475	0.23975976	7.5641184	0.04703151	0.10036071	0.060328446	0.070949554	0.0	0.09302588	0.059329063	0.055280767	0.0446176	0.043148324	0.03768008	0.032881763	0.029455125	0.028875303	0.022265974	0.012929687	10.535168	2.9749124	2.728827	2.3119655	0.685216	0.5990161	0.47368336	0.40036467	0.08868332	0.07732633	0.032895405	0.020979684	0.019548144	0.015777482	0.015257921	0.013324266	0.011627506	0.010415792	0.010210759	0.007873598	0.00457214	0.27387592	2.5345633	0.17783467	1.85731	69.057495	0.5086457	0.2942257
-	0.0	0.0	0.0	0.0	0.0	0.0	0.0	0.0	0.0	0.0	0.0	0.0	0.0	0.0	0.0	0.0	0.0	0.0	0.0	0.0	0.0	0.0	0.0	0.0	0.0	0.0	0.0	0.0	0.0	0.0	0.0	0.0	0.0	0.0	0.0	0.0	0.0	0.0	0.0	0.0	0.0	0.0	0.0	0.0	0.0	0.0	0.0	0.0	0.0
16/31	K	R	P	A	V	L	H	M	I	T	N	Y	-	E	S	Q	G	D	F	C	W	K	R	P	A	V	L	H	M	I	T	N	Y	-	E	S	Q	G	D	F	C	W	K	R	P	A	V	L	H
C	81.970955	9.995484	1.0246824	0.26257682	0.083969094	0.10790298	6.1522202	0.034079794	0.06904316	0.07563532	1.8709446	0.90313214	0.87469244	0.10750274	0.09462019	0.082078286	0.07626926	0.06754493	0.035451822	0.018717678	0.009793215	56.406998	16.624226	11.057168	5.237484	3.2703624	2.7807364	2.7551115	1.2147877	0.99014795	0.98088866	0.91134006	0.4415765	0.38194114	0.18776731	0.16526628	0.14336024	0.13321401	0.11797588	0.061921142	0.032692824	0.017105104	11.585724	2.6431434	9.102762	4.725494	3.1045802	2.5691175	4.1887045
T	29.718243	16.723394	6.492865	3.9639258	1.3473182	0.8992933	0.052441936	0.034079794	0.06904316	0.7235738	0.07204568	0.03604431	0.0	0.10750274	0.09462019	0.082078286	0.07626926	0.06754493	0.035451822	0.018717678	0.009793215	32.908833	9.698864	6.4509463	3.0556402	1.9079869	1.6223304	1.6073805	0.7087285	0.5776697	0.57226765	0.5316918	0.2576235	0.22283117	0.10954674	0.096419245	0.083638884	0.077719405	0.06882921	0.036125883	0.019073566	0.009979419	0.30933532	5.087609	2.7239136E-4	0.26998687	0.16475448	0.3222418	1.5042076
A	12.058544	5.8326077	15.324277	6.795593	5.7526965	5.2531314	0.052441936	0.034079794	0.06904316	1.3715124	0.07204568	0.03604431	0.0	0.10750274	0.09462019	0.082078286	0.07626926	0.06754493	0.035451822	0.018717678	0.009793215	28.848797	8.502293	5.655078	2.6786587	1.6725942	1.4221798	1.4090743	0.62129104	0.50640124	0.5016657	0.46609575	0.2258399	0.19533998	0.0960317	0.08452378	0.07332016	0.06813098	0.06033759	0.03166895	0.016720416	0.008748235	9.772075	0.83827007	16.532648	6.327474	9.952944	10.319505	1.3061421
G	5.4314528	5.520049	2.4804573	0.97239107	0.30555165	0.10790298	0.052441936	2.6797752	2.0604322	0.07563532	0.07204568	0.03604431	0.0	0.10750274	0.09462019	0.082078286	0.07626926	0.06754493	0.035451822	0.018717678	0.009793215	11.01456	3.246202	2.1591265	1.0227202	0.63860166	0.54299265	0.5379889	0.23721085	0.19334558	0.19153753	0.1779568	0.086226374	0.07458141	0.036665205	0.032271445	0.027993865	0.02601262	0.023037078	0.012091303	0.006383907	0.0033401032	2.829989	1.5927477	0.047821872	0.0024767509	0.17369562	0.3486291	0.43821698
-	0.0	0.0	0.0	0.0	0.0	0.0	0.0	0.0	0.0	0.0	0.0	0.0	0.0	0.0	0.0	0.0	0.0	0.0	0.0	0.0	0.0	0.0	0.0	0.0	0.0	0.0	0.0	0.0	0.0	0.0	0.0	0.0	0.0	0.0	0.0	0.0	0.0	0.0	0.0	0.0	0.0	0.0	0.0	0.0	0.0	0.0	0.0	0.0	0.0
13/30	P	H	S	N	A	T	V	E	Y	I	D	-	G	K	L	R	Q	F	M	C	W	P	H	S	N	A	T	V	E	Y	I	D	-	G	K	L	R	Q	F	M	C	W	P	H	S	N	A	T	V
A	40.359978	19.466936	23.605278	28.330078	10.173635	7.4150743	2.4372401	0.08828326	0.5115353	1.4788821	0.97197026	0.87469244	0.090831906	0.08594235	0.08059449	0.06495443	0.0528759	0.03883396	0.02580626	0.022979278	0.009040593	47.817524	20.233137	19.853418	18.39447	12.359703	7.502538	2.2203774	2.155845	1.5652404	1.2843295	1.2091023	0.5005317	0.20790948	0.19671753	0.18447655	0.14867729	0.121030174	0.088888906	0.05906918	0.05259837	0.020693442	1.1630672	0.029014977	0.709019	5.3666296	0.38665134	0.001019645	0.021180823
G	37.51232	0.23652521	4.6443267	1.3482593	9.997754	4.597774	0.3433529	1.795415	2.1307063	0.061415717	0.08449908	0.0	0.090831906	0.08594235	0.08059449	0.06495443	0.0528759	0.03883396	0.02580626	0.022979278	0.009040593	22.20069	9.393829	9.217533	8.540173	5.7383556	3.483274	1.0308756	1.0009142	0.7267088	0.5962877	0.56136125	0.23238653	0.09652808	0.0913319	0.08564866	0.0690278	0.056191817	0.041269287	0.027424602	0.024420338	0.0096075395	10.560307	8.926734	2.2689602	6.056507	3.1616156	0.35659277	0.45853
C	0.8728071	15.309284	0.31499133	0.35678732	0.15357703	0.9930765	1.022174	0.08828326	0.046528958	0.64268696	0.97197026	0.0	0.090831906	0.08594235	0.08059449	0.06495443	0.0528759	0.03883396	0.02580626	0.022979278	0.009040593	7.4613214	3.1571257	3.0978754	2.870225	1.9285756	1.1706764	0.34646192	0.33639237	0.24423602	0.20040342	0.18866514	0.07810165	0.03244165	0.03069529	0.02878524	0.023199214	0.01888523	0.013869992	0.009217	0.008207311	0.0032289505	5.8178062	46.775127	2.499921	2.2010014	1.6336514	0.026943147	1.3178558
T	4.81739	0.34521407	6.1297746	2.1097107	1.2739508	0.1049622	0.07740324	1.795415	0.046528958	0.061415717	0.08449908	0.0	0.090831906	0.08594235	0.08059449	0.06495443	0.0528759	0.03883396	0.02580626	0.022979278	0.009040593	6.0829234	2.5738811	2.5255766	2.339982	1.5722924	0.9544067	0.28245685	0.27424753	0.19911607	0.16338107	0.15381132	0.06367322	0.026448408	0.02502467	0.02346748	0.018913412	0.015396391	0.011307662	0.00751426	0.0066911	0.0026324373	0.26329032	1.9297537	5.143476	0.022660384	0.056610163	0.7560257	0.1488616
-	0.0	0.0	0.0	0.0	0.0	0.0	0.0	0.0	0.0	0.0	0.0	0.0	0.0	0.0	0.0	0.0	0.0	0.0	0.0	0.0	0.0	0.0	0.0	0.0	0.0	0.0	0.0	0.0	0.0	0.0	0.0	0.0	0.0	0.0	0.0	0.0	0.0	0.0	0.0	0.0	0.0	0.0	0.0	0.0	0.0	0.0	0.0	0.0	0.0
13/33	T	A	N	K	S	V	I	G	E	P	R	-	L	D	Q	F	M	Y	C	H	W	T	A	N	K	S	V	I	G	E	P	R	-	L	D	Q	F	M	Y	C	H	W	T	A	N	K	S	V	I
A	95.59671	2.7437243	7.594448	1.7570546	9.065227	4.4201045	6.820029	0.10380588	4.372846	0.06205818	2.3464074	0.87469244	0.118391044	0.0742464	0.05460113	0.043004483	0.03540617	0.032594718	0.030626016	0.02881961	0.01051484	86.53564	8.712029	7.6034956	7.252605	7.056996	4.3441286	4.081991	2.887828	2.6488335	2.095817	1.4761776	0.5005317	0.2709909	0.16994612	0.12497912	0.098435014	0.08104287	0.07460761	0.07010134	0.06596658	0.024067916	0.9487773	4.088676	1.076576E-5	4.164169	0.57148826	0.0013287674	1.8365669
G	36.082764	12.16624	4.596791	0.10869001	2.9367843	0.13283767	0.104453444	4.7351394	0.085353695	1.7691901	0.07775086	0.0	0.118391044	0.0742464	0.05460113	0.043004483	0.03540617	0.032594718	0.030626016	0.02881961	0.01051484	40.176712	4.0448155	3.5301466	3.367235	3.2764175	2.0168893	1.8951845	1.340759	1.2297988	0.97304463	0.6853589	0.23238653	0.12581548	0.07890248	0.058025233	0.045701347	0.037626535	0.034638774	0.032546606	0.030626923	0.011174237	0.41716737	16.306683	0.32228968	3.1533632	0.03520636	1.759963	1.6920346
C	16.174868	0.15726994	0.9920934	0.20406924	0.16513884	2.688929	0.104453444	0.10380588	0.085353695	0.06205818	0.07775086	0.0	0.118391044	0.0742464	0.05460113	0.043004483	0.03540617	0.032594718	0.030626016	0.02881961	0.01051484	13.502794	1.3594022	1.1864296	1.1316774	1.1011552	0.67784643	0.6369433	0.45060912	0.41331702	0.32702577	0.2303389	0.07810165	0.042284712	0.026517948	0.019501416	0.015359541	0.012645717	0.011641576	0.010938429	0.010293253	0.0037554943	0.52877766	1.063057	0.03183212	0.7603376	0.79564315	5.966622	0.4451659
T	3.3690257	0.15726994	0.103979	10.604305	0.16513884	0.3496096	0.104453444	0.10380588	0.085353695	1.7691901	0.07775086	0.0	0.118391044	0.0742464	0.05460113	0.043004483	0.03540617	0.032594718	0.030626016	0.02881961	0.01051484	11.008301	1.1082674	0.9672497	0.92261237	0.89772874	0.5526217	0.51927495	0.367364	0.3369612	0.26661134	0.1877863	0.06367322	0.034473073	0.021619048	0.015898742	0.012522033	0.010309558	0.009490922	0.0089176735	0.008391687	0.0030617078	5.30132	0.8160451	0.7704694	101.59758	0.5978286	0.074578896	0.33137915
-	0.0	0.0	0.0	0.0	0.0	0.0	0.0	0.0	0.0	0.0	0.0	0.0	0.0	0.0	0.0	0.0	0.0	0.0	0.0	0.0	0.0	0.0	0.0	0.0	0.0	0.0	0.0	0.0	0.0	0.0	0.0	0.0	0.0	0.0	0.0	0.0	0.0	0.0	0.0	0.0	0.0	0.0	0.0	0.0	0.0	0.0	0.0	0.0	0.0
25/30	P	H	S	N	A	T	V	E	Y	I	D	-	G	K	L	R	Q	F	M	C	W	P	H	S	N	A	T	V	E	Y	I	D	-	G	K	L	R	Q	F	M	C	W	P	H	S	N	A	T	V
T	38.365524	18.484726	22.504196	25.399975	8.288225	5.875817	1.7604148	0.088283315	0.5115353	1.4788821	0.97197026	0.87469244	0.09083196	0.085942395	0.080594525	0.06495447	0.052875932	0.03883398	0.025806274	0.022979291	0.009040598	43.917053	18.582726	18.233978	16.894035	11.351524	6.890558	2.0392618	1.9799929	1.437564	1.1795671	1.110476	0.45970336	0.19095033	0.18067132	0.16942884	0.13654971	0.11115777	0.081638254	0.054250915	0.04830793	0.019005483	0.70176554	5.168196E-4	1.0000429	4.282636	0.8266557	0.14943627	0.038129307
C	39.714687	0.6210536	5.3701205	3.524485	11.494081	3.6393394	0.6093026	1.795415	2.1307063	0.06141575	0.084499136	0.0	0.09083196	0.085942395	0.080594525	0.06495447	0.052875932	0.03883398	0.025806274	0.022979291	0.009040598	24.410084	10.328694	10.134854	9.390084	6.309432	3.8299265	1.1334674	1.1005244	0.7990303	0.6556298	0.61722744	0.25551343	0.106134474	0.10042117	0.09417235	0.07589739	0.061783973	0.04537637	0.030153874	0.02685063	0.010563673	9.595661	9.12393	2.2400606	3.6639984	4.2603803	0.009484104	0.24239673
G	1.0097109	16.123737	0.6485626	0.65073526	0.15357713	0.10496225	1.4330493	0.088283315	0.04652898	0.64268696	0.97197026	0.0	0.09083196	0.085942395	0.080594525	0.06495447	0.052875932	0.03883398	0.025806274	0.022979291	0.009040598	7.84811	3.3207889	3.258467	3.019015	2.0285516	1.2313634	0.36442223	0.3538307	0.25689703	0.21079217	0.19844541	0.08215038	0.0341234	0.03228651	0.030277444	0.024401844	0.019864226	0.014589001	0.009694802	0.008632773	0.0033963372	5.9585943	49.360405	2.090431	1.8578079	1.7330244	1.030386	3.1336286
A	4.472572	0.12844214	6.1714864	2.5696387	1.6630383	3.4907684	0.07740329	1.795415	0.04652898	0.06141575	0.084499136	0.0	0.09083196	0.085942395	0.080594525	0.06495447	0.052875932	0.03883398	0.025806274	0.022979291	0.009040598	7.3872523	3.1257849	3.0671225	2.841732	1.9094307	1.159055	0.34302256	0.333053	0.24181148	0.198414	0.18679225	0.07732633	0.0321196	0.030390574	0.028499488	0.022968914	0.018697755	0.013732304	0.009125502	0.008125837	0.0031968968	1.150003	2.8741786	3.1420577	0.02605269	0.03179443	4.6907935	0.2056821
-	0.0	0.0	0.0	0.0	0.0	0.0	0.0	0.0	0.0	0.0	0.0	0.0	0.0	0.0	0.0	0.0	0.0	0.0	0.0	0.0	0.0	0.0	0.0	0.0	0.0	0.0	0.0	0.0	0.0	0.0	0.0	0.0	0.0	0.0	0.0	0.0	0.0	0.0	0.0	0.0	0.0	0.0	0.0	0.0	0.0	0.0	0.0	0.0	0.0
25/35	H	Y	S	F	L	Q	M	T	N	K	A	-	E	V	I	R	G	D	P	W	C	H	Y	S	F	L	Q	M	T	N	K	A	-	E	V	I	R	G	D	P	W	C	H	Y	S	F	L	Q	M
T	30.274235	39.650864	12.551231	12.580902	6.0593266	6.3781495	5.399701	5.426644	1.9679021	1.860864	1.534027	0.87469244	0.08096459	0.08093545	0.07999692	0.07168542	0.06756448	0.059279285	0.035055075	0.022167027	0.01992977	49.017635	23.908964	11.34931	10.223498	10.084927	5.4975777	4.983187	4.808223	1.5006759	1.1051548	1.0414941	0.45970336	0.17020679	0.17014554	0.16817251	0.15069976	0.14203657	0.12461914	0.073694095	0.046600353	0.041897107	7.1671157	10.364623	0.12728661	0.5435862	1.6068987	0.14104517	0.034813832
C	45.415558	4.1647387	8.8331995	3.956281	0.69169664	2.377908	0.048082177	2.4429932	0.73249876	0.08064996	0.25574297	0.0	0.08096459	0.08093545	0.07999692	0.07168542	0.06756448	0.059279285	0.035055075	0.022167027	0.01992977	27.245102	13.289139	6.3082004	5.6824493	5.605428	3.055677	2.7697673	2.672518	0.83410937	0.6142698	0.5788858	0.25551343	0.09460475	0.09457071	0.093474045	0.08376231	0.078947105	0.06926611	0.040960833	0.025901522	0.023287352	12.118342	6.2648664	1.0106877	0.52436143	4.307389	0.15033354	2.6744378
G	3.6660175	0.6840583	0.105148144	0.14856412	12.2781	0.62688935	3.9858072	0.07937533	0.077492006	0.08064996	0.09595746	0.0	0.08096459	0.08093545	0.07999692	0.07168542	0.06756448	0.059279285	0.035055075	0.022167027	0.01992977	8.7596	4.272604	2.0281558	1.82697	1.8022066	0.9824337	0.8905106	0.8592439	0.2681753	0.19749449	0.18611814	0.08215038	0.030416466	0.030405521	0.030052936	0.026930502	0.025382362	0.022269815	0.013169358	0.008327623	0.007487139	2.9618454	3.0140076	1.8233107	1.5419226	60.894424	0.12867206	10.75884
A	13.911583	0.9926913	0.105148144	2.7668357	0.15979736	1.0774739	0.048082177	1.1997491	0.077492006	0.08064996	0.09595746	0.0	0.08096459	0.08093545	0.07999692	0.07168542	0.06756448	0.059279285	0.035055075	0.022167027	0.01992977	8.245216	4.0217075	1.9090581	1.7196863	1.6963773	0.92474306	0.83821785	0.8087873	0.2524275	0.18589717	0.17518888	0.07732633	0.028630346	0.028620042	0.02828816	0.025349084	0.023891855	0.020962084	0.012396024	0.007838608	0.0070474786	3.8941016	2.2813542	1.7045531	0.63762903	1.3918355	0.025225066	0.7448116
-	0.0	0.0	0.0	0.0	0.0	0.0	0.0	0.0	0.0	0.0	0.0	0.0	0.0	0.0	0.0	0.0	0.0	0.0	0.0	0.0	0.0	0.0	0.0	0.0	0.0	0.0	0.0	0.0	0.0	0.0	0.0	0.0	0.0	0.0	0.0	0.0	0.0	0.0	0.0	0.0	0.0	0.0	0.0	0.0	0.0	0.0	0.0	0.0	0.0
25/33	T	A	N	K	S	V	I	G	E	P	R	-	L	D	Q	F	M	Y	C	H	W	T	A	N	K	S	V	I	G	E	P	R	-	L	D	Q	F	M	Y	C	H	W	T	A	N	K	S	V	I
T	86.705414	2.9249964	9.440996	1.8623635	4.497271	4.6368766	6.820029	0.10380593	4.372846	0.062058218	2.3464074	0.87469244	0.11839111	0.074246444	0.05460116	0.043004505	0.035406187	0.032594737	0.030626029	0.028819626	0.010514845	79.476944	8.00139	6.98328	6.6610107	6.4813576	3.9897792	3.7490244	2.6522684	2.4327686	1.9248617	1.3557662	0.45970336	0.24888621	0.15608366	0.114784606	0.09040569	0.074432224	0.06852188	0.06438319	0.060585696	0.022104701	0.65743315	3.2206624	0.86497575	3.4569855	0.60737264	0.10495192	2.515606
C	41.23059	11.984967	3.6383564	0.108690076	5.22138	0.13283773	0.104453504	4.7351394	0.08535374	1.7691901	0.07775091	0.0	0.11839111	0.074246444	0.05460116	0.043004505	0.035406187	0.032594737	0.030626029	0.028819626	0.010514845	44.175068	4.4473524	3.8814638	3.7023392	3.602484	2.2176087	2.0837917	1.4741902	1.3521873	1.0698812	0.7535652	0.25551343	0.13833654	0.08675479	0.06379986	0.050249506	0.041371096	0.038085997	0.03578562	0.03367489	0.012286288	0.19626331	12.77516	0.015226516	3.48815	0.72750497	1.9598904	1.8801205
G	18.164618	0.15727003	0.103979066	0.2040693	0.16513893	2.6889293	0.104453504	0.10380593	0.08535374	0.062058218	0.07775091	0.0	0.11839111	0.074246444	0.05460116	0.043004505	0.035406187	0.032594737	0.030626029	0.028819626	0.010514845	14.202769	1.4298725	1.2479331	1.1903428	1.1582382	0.7129856	0.6699619	0.47396836	0.43474308	0.34397855	0.24227947	0.08215038	0.044476718	0.027892618	0.020512354	0.016155768	0.013301262	0.012245066	0.01150547	0.010826847	0.0039501768	1.1051536	1.1326303	1.0486386	0.8171893	0.8515054	5.476063	0.47734022
A	5.1226897	0.15727003	0.103979066	10.498997	2.4484982	0.13283773	0.104453504	0.10380593	0.08535374	1.7691901	0.07775091	0.0	0.11839111	0.074246444	0.05460116	0.043004505	0.035406187	0.032594737	0.030626029	0.028819626	0.010514845	13.368752	1.3459074	1.1746519	1.1204432	1.0902239	0.6711175	0.6306203	0.4461359	0.40921402	0.3237794	0.2280523	0.07732633	0.04186495	0.026254704	0.019307826	0.015207067	0.012520183	0.01152601	0.010829844	0.010191071	0.0037182134	5.0863037	1.0497444	0.9758978	78.502205	1.6922296	0.4317353	0.43901455
-	0.0	0.0	0.0	0.0	0.0	0.0	0.0	0.0	0.0	0.0	0.0	0.0	0.0	0.0	0.0	0.0	0.0	0.0	0.0	0.0	0.0	0.0	0.0	0.0	0.0	0.0	0.0	0.0	0.0	0.0	0.0	0.0	0.0	0.0	0.0	0.0	0.0	0.0	0.0	0.0	0.0	0.0	0.0	0.0	0.0	0.0	0.0	0.0	0.0
22/31	K	R	P	A	V	L	H	M	I	T	N	Y	-	E	S	Q	G	D	F	C	W	K	R	P	A	V	L	H	M	I	T	N	Y	-	E	S	Q	G	D	F	C	W	K	R	P	A	V	L	H
G	79.711815	9.297758	1.7116978	0.26257682	0.33797958	0.107902974	6.1522202	0.03407979	0.06904315	0.07563532	1.8709446	0.90313214	0.87469244	0.107502736	0.09462018	0.08207828	0.076269254	0.06754493	0.035451815	0.018717676	0.009793215	55.31285	16.301758	10.842688	5.1358905	3.2069259	2.726797	2.7016695	1.191224	0.97094154	0.9618619	0.8936624	0.43301108	0.37453246	0.18412511	0.16206053	0.14057943	0.13063002	0.11568746	0.060720034	0.032058664	0.016773311	10.7625885	3.0092468	7.6895123	4.6241617	2.5665865	2.515261	4.4070163
A	33.343452	15.539187	7.431845	4.3950067	0.70360714	4.3398504	0.052441932	0.03407979	0.06904315	0.7235738	0.07204567	0.036044307	0.0	0.107502736	0.09462018	0.08207828	0.076269254	0.06754493	0.035451815	0.018717676	0.009793215	36.495407	10.7558975	7.1540036	3.3886597	2.1159291	1.7991405	1.7825612	0.78596944	0.64062715	0.63463634	0.58963835	0.28570065	0.24711648	0.12148571	0.106927514	0.09275428	0.086189665	0.076330565	0.04006307	0.021152303	0.011067027	0.27222106	2.1271923	0.010790592	0.2988598	0.9426845	3.5879395	1.6792201
T	11.632929	7.4205885	11.785785	6.364512	6.142397	1.812574	0.052441932	0.03407979	2.0604322	1.3715124	0.07204567	0.036044307	0.0	0.107502736	0.09462018	0.08207828	0.076269254	0.06754493	0.035451815	0.018717676	0.009793215	26.750082	7.883762	5.243678	2.4837897	1.5509149	1.318718	1.3065659	0.5760929	0.46956116	0.46517012	0.43218786	0.20941031	0.18112923	0.08904552	0.07837478	0.06798621	0.06317454	0.0559481	0.029365072	0.015504027	0.008111811	8.543089	0.027211577	8.162049	6.0633173	13.593079	0.18494767	1.2037868
C	4.491021	5.813994	4.392955	0.97239107	0.30555165	0.107902974	0.052441932	2.6797752	0.06904315	0.07563532	0.07204567	0.036044307	0.0	0.107502736	0.09462018	0.08207828	0.076269254	0.06754493	0.035451815	0.018717676	0.009793215	10.620849	3.130168	2.0819492	0.98616356	0.6157751	0.5235836	0.5187587	0.22873184	0.1864345	0.18469109	0.17159581	0.08314425	0.07191553	0.03535462	0.031117912	0.026993236	0.02508281	0.022213627	0.011659104	0.0061557167	0.0032207128	3.5378327	2.3011296	2.5652628	1.9234276E-4	0.15628855	0.33001488	0.41917628
-	0.0	0.0	0.0	0.0	0.0	0.0	0.0	0.0	0.0	0.0	0.0	0.0	0.0	0.0	0.0	0.0	0.0	0.0	0.0	0.0	0.0	0.0	0.0	0.0	0.0	0.0	0.0	0.0	0.0	0.0	0.0	0.0	0.0	0.0	0.0	0.0	0.0	0.0	0.0	0.0	0.0	0.0	0.0	0.0	0.0	0.0	0.0	0.0	0.0
[truncated: 14 more columns]

## Sheet: table of correlations, summary
Amino acid positions	Nucleotide positions	Group 1 and subgroups						Amino acid positions	Nucleotide positions	Group 2
		TGT11ACA	GTT11AAC	WTT11AAW	NGT12ACN	all odd	all group 1
1	13/19	-	-	-	NS	-	-	1	10/28	-
	16	-	-	-	-	-	Pro-A/T; Pro,Lys,Gln-gap		19	-
2	14/18	-	-	-	NS	-	-	2	9/29	-
	16	-	-	-	-	-	Ala,Pro-gap		19	-
5	10/22	-	-	Thr-A/T	-	-	-	5	13/25	-
6	12/20	NS	-	-	-	-	-	6	11/27	-
20	12/20	NS	-	-	-	-	-	23	11/27	-
26	10/22	-	-	Glu-A/T, Trp-G/C	-	-	-	29	13/25	Glu-A/T; Val-G/C
27	10/22	-	His-G/C	-	-	His-G/C	His-G/C	30	13/25	His-G/C
28	7/25	Lys-G/C	-	-	-	Lys-G/C,A/T; Leu-C(7)	Lys-G/C,A/T; Leu-C(7)	31	16/22	NS
	8/24	-	-	-	-	-	Arg-G/C,A/T; Asp,Glu-gap		15/23	-
	9/23	-	Arg-G/C; Ile-G(9); Lys-G/C	-	-	-	-		14/24	-
29	10/22	Pro-G/C	-	-	-	-	-	32	13/25	-
30	10/22	-	-	Lys-A/T	-	-	Lys-A/T	33	13/25	Lys-A/T
	12/20	NS	-	-	-	-	-		11/27	-
	16	-	-	-	-	-	Ser,Glu-gap		19	-
32	7/25	-	-	Gln-gap	-	-	-	35	16/22	-
	8/24	-	-	-	-	Arg-G/C,A/T; Gln-gap	Arg-G/C,A/T; Gln-gap		15/23	-
	9/23	-	Gln-A/T; Arg-G(9)	Gln-A/T	-	Gln-A/T	Gln-A/T		14/24	-
	10/22	-	-	-	Gly-G/C; Tyr-G/C	Arg-G(10); His-C(10)	Arg-G(10); His-C(10)		13/25	Leu-G/C
33	10/22	-	-	-	Asp-A(10)	-	-	36	13/25	-
	11/21	-	Gly-G/C; Glu-G/C; Ala-T(21)	Pro-G/C; Thr-G/C	NS	Arg-C(21); Gly-G/C; Pro-G/C; Glu-G/C; Ala-T(21),G/C; Thr-G/C, Lys-T(21)	-		12/26	-
	12/20	-	-	Ala-C(12), Pro-C(12)	Arg-G/C	-	-		11/27	-
	16	-	-	-	-	-	Ala,Asn,Asp,Glu,Gly,His,Leu,Arg-gap		19	-
blue - strong preference
black - weak preference
red - strong avoidance
brown - weak avoidance
NS - not significant correlation
